# Supplementary material for: Structural basis of voltage-dependent gating in BK channels
Source: Nat Commun. 2025 Jul 1;16:5846. doi: 10.1038/s41467-025-60639-y (PMC12218146; doi:10.1038/s41467-025-60639-y)
Supplement: Supplementary file 7 — Supplementary Data 1 [file 41467_2025_60639_MOESM7_ESM.zip]

Archive with 18 entries (15 files):
- Supplementary Data 1/
- Supplementary Data 1/HOLE analysis/
- Supplementary Data 1/HOLE analysis/Fig3b_5tj6-hole.txt
- Supplementary Data 1/HOLE analysis/Fig3b_5tji-hole.txt
- Supplementary Data 1/HOLE analysis/Fig3b_5tji-hole2.txt
- Supplementary Data 1/HOLE analysis/Fig3b_R1QCa-hole.txt
- Supplementary Data 1/HOLE analysis/Fig3b_R3Qapo-hole.txt
- Supplementary Data 1/HOLE analysis/Fig3b_R3QCa-hole.txt
- Supplementary Data 1/MD trajectories/
- Supplementary Data 1/MD trajectories/acBK-R3Qapo-frame_0.txt
- Supplementary Data 1/MD trajectories/acBK-R3Qapo-frame_last.txt
- Supplementary Data 1/MD trajectories/acBK-R3Qapo.txt
- Supplementary Data 1/MD trajectories/acBK-R3Qapo_2.txt
- Supplementary Data 1/MD trajectories/acBK-WTapo-5tji-frame_0.txt
- Supplementary Data 1/MD trajectories/acBK-WTapo-5tji-frame_last.txt
- Supplementary Data 1/MD trajectories/acBK-WTapo-5tji.txt
- Supplementary Data 1/MD trajectories/acBK-WTapo-5tji_2.txt
- Supplementary Data 1/MD trajectories/Coordinate Files Used in Simulation.txt
