# Supplementary material for: Structural basis of voltage-dependent gating in BK channels
Source: Nat Commun. 2025 Jul 1;16:5846. doi: 10.1038/s41467-025-60639-y (PMC12218146; doi:10.1038/s41467-025-60639-y)
Supplement: Supplementary file 7 — Supplementary Data 1 [file 41467_2025_60639_MOESM7_ESM.zip › Supplementary Data 1/HOLE analysis/Fig3b_5tj6-hole.txt]

cenxyz.cvec      radius  cen_line_D sum{s/(area point sourc
   -86.05900    14.96461  -102.50013     0.00018   (sampled)
   -85.93400    14.91429  -102.37513     0.00036 (mid-point)
   -85.80900    14.86476  -102.25013     0.00054   (sampled)
   -85.68400    14.81602  -102.12513     0.00072 (mid-point)
   -85.55900    14.76809  -102.00013     0.00090   (sampled)
   -85.43400    14.72096  -101.87513     0.00108 (mid-point)
   -85.30900    14.67465  -101.75013     0.00127   (sampled)
   -85.18400    14.62917  -101.62513     0.00145 (mid-point)
   -85.05900    14.58451  -101.50013     0.00164   (sampled)
   -84.93400    14.54069  -101.37513     0.00183 (mid-point)
   -84.80900    14.49772  -101.25013     0.00202   (sampled)
   -84.68400    14.45559  -101.12513     0.00221 (mid-point)
   -84.55900    14.41432  -101.00013     0.00240   (sampled)
   -84.43400    14.37391  -100.87513     0.00259 (mid-point)
   -84.30900    14.33438  -100.75013     0.00279   (sampled)
   -84.18400    14.29577  -100.62513     0.00298 (mid-point)
   -84.05900    14.25766  -100.50013     0.00318   (sampled)
   -83.93400    14.22079  -100.37513     0.00337 (mid-point)
   -83.80900    14.18481  -100.25013     0.00357   (sampled)
   -83.68400    14.14973  -100.12513     0.00377 (mid-point)
   -83.55900    14.11557  -100.00013     0.00397   (sampled)
   -83.43400    14.08231   -99.87513     0.00417 (mid-point)
   -83.30900    14.04997   -99.75013     0.00437   (sampled)
   -83.18400    14.01856   -99.62513     0.00458 (mid-point)
   -83.05900    13.98808   -99.50013     0.00478   (sampled)
   -82.93400    13.95853   -99.37513     0.00498 (mid-point)
   -82.80900    13.92993   -99.25013     0.00519   (sampled)
   -82.68400    13.90227   -99.12513     0.00539 (mid-point)
   -82.55900    13.87556   -99.00013     0.00560   (sampled)
   -82.43400    13.84981   -98.87513     0.00581 (mid-point)
   -82.30900    13.82502   -98.75013     0.00602   (sampled)
   -82.18400    13.80119   -98.62513     0.00622 (mid-point)
   -82.05900    13.77833   -98.50013     0.00643   (sampled)
   -81.93400    13.75645   -98.37513     0.00664 (mid-point)
   -81.80900    13.73555   -98.25013     0.00686   (sampled)
   -81.68400    13.71562   -98.12513     0.00707 (mid-point)
   -81.55900    13.69669   -98.00013     0.00728   (sampled)
   -81.43400    13.67874   -97.87513     0.00749 (mid-point)
   -81.30900    13.66179   -97.75013     0.00771   (sampled)
   -81.18400    13.64583   -97.62513     0.00792 (mid-point)
   -81.05900    13.63087   -97.50013     0.00813   (sampled)
   -80.93400    13.61691   -97.37513     0.00835 (mid-point)
   -80.80900    13.60396   -97.25013     0.00856   (sampled)
   -80.68400    13.59201   -97.12513     0.00878 (mid-point)
   -80.55900    13.58106   -97.00013     0.00899   (sampled)
   -80.43400    13.57112   -96.87513     0.00921 (mid-point)
   -80.30900    13.56220   -96.75013     0.00943   (sampled)
   -80.18400    13.55429   -96.62513     0.00964 (mid-point)
   -80.05900    13.54740   -96.50013     0.00986   (sampled)
   -79.93400    13.54146   -96.37513     0.01008 (mid-point)
   -79.80900    13.53645   -96.25013     0.01029   (sampled)
   -79.68400    13.53264   -96.12513     0.01051 (mid-point)
   -79.55900    13.52984   -96.00013     0.01073   (sampled)
   -79.43400    13.52787   -95.87513     0.01095 (mid-point)
   -79.30900    13.52691   -95.75013     0.01116   (sampled)
   -79.18400    13.52719   -95.62513     0.01138 (mid-point)
   -79.05900    13.52849   -95.50013     0.01160   (sampled)
   -78.93400    13.53081   -95.37513     0.01182 (mid-point)
   -78.80900    13.53415   -95.25013     0.01203   (sampled)
   -78.68400    13.53851   -95.12513     0.01225 (mid-point)
   -78.55900    13.54389   -95.00013     0.01247   (sampled)
   -78.43400    13.55029   -94.87513     0.01268 (mid-point)
   -78.30900    13.55771   -94.75013     0.01290   (sampled)
   -78.18400    13.53353   -94.62513     0.01312 (mid-point)
   -78.05900    13.48736   -94.50013     0.01334   (sampled)
   -77.93400    13.44207   -94.37513     0.01356 (mid-point)
   -77.80900    13.39767   -94.25013     0.01378   (sampled)
   -77.68400    13.35417   -94.12513     0.01400 (mid-point)
   -77.55900    13.31158   -94.00013     0.01423   (sampled)
   -77.43400    13.26990   -93.87513     0.01445 (mid-point)
   -77.30900    13.20907   -93.75013     0.01468   (sampled)
   -77.18400    13.11908   -93.62513     0.01491 (mid-point)
   -77.05900    13.02961   -93.50013     0.01514   (sampled)
   -76.93400    12.94066   -93.37513     0.01538 (mid-point)
   -76.80900    12.85224   -93.25013     0.01562   (sampled)
   -76.68400    12.76436   -93.12513     0.01587 (mid-point)
   -76.55900    12.67703   -93.00013     0.01611   (sampled)
   -76.43400    12.59027   -92.87513     0.01637 (mid-point)
   -76.30900    12.50408   -92.75013     0.01662   (sampled)
   -76.18400    12.41847   -92.62513     0.01688 (mid-point)
   -76.05900    12.33345   -92.50013     0.01714   (sampled)
   -75.93400    12.24904   -92.37513     0.01741 (mid-point)
   -75.80900    12.16524   -92.25013     0.01767   (sampled)
   -75.68400    12.08207   -92.12513     0.01795 (mid-point)
   -75.55900    11.99954   -92.00013     0.01822   (sampled)
   -75.43400    11.91765   -91.87513     0.01850 (mid-point)
   -75.30900    11.83643   -91.75013     0.01879   (sampled)
   -75.18400    11.75589   -91.62513     0.01907 (mid-point)
   -75.05900    11.67602   -91.50013     0.01937   (sampled)
   -74.93400    11.59686   -91.37513     0.01966 (mid-point)
   -74.80900    11.51840   -91.25013     0.01996   (sampled)
   -74.68400    11.44067   -91.12513     0.02027 (mid-point)
   -74.55900    11.36368   -91.00013     0.02057   (sampled)
   -74.43400    11.28744   -90.87513     0.02089 (mid-point)
   -74.30900    11.21195   -90.75013     0.02120   (sampled)
   -74.18400    11.13725   -90.62513     0.02152 (mid-point)
   -74.05900    11.06333   -90.50013     0.02185   (sampled)
   -73.93400    10.99022   -90.37513     0.02218 (mid-point)
   -73.80900    10.91793   -90.25013     0.02251   (sampled)
   -73.68400    10.84647   -90.12513     0.02285 (mid-point)
   -73.55900    10.77586   -90.00013     0.02319   (sampled)
   -73.43400    10.70610   -89.87513     0.02354 (mid-point)
   -73.30900    10.63722   -89.75013     0.02389   (sampled)
   -73.18400    10.56924   -89.62513     0.02425 (mid-point)
   -73.05900    10.50216   -89.50013     0.02461   (sampled)
   -72.93400    10.43599   -89.37513     0.02497 (mid-point)
   -72.80900    10.37077   -89.25013     0.02534   (sampled)
   -72.68400    10.30649   -89.12513     0.02572 (mid-point)
   -72.55900    10.24319   -89.00013     0.02610   (sampled)
   -72.43400    10.18086   -88.87513     0.02648 (mid-point)
   -72.30900    10.11953   -88.75013     0.02687   (sampled)
   -72.18400    10.05922   -88.62513     0.02726 (mid-point)
   -72.05900     9.99993   -88.50013     0.02766   (sampled)
   -71.93400     9.94169   -88.37513     0.02806 (mid-point)
   -71.80900     9.88451   -88.25013     0.02847   (sampled)
   -71.68400     9.82840   -88.12513     0.02888 (mid-point)
   -71.55900     9.77339   -88.00013     0.02930   (sampled)
   -71.43400     9.71949   -87.87513     0.02972 (mid-point)
   -71.30900     9.66671   -87.75013     0.03015   (sampled)
   -71.18400     9.61507   -87.62513     0.03058 (mid-point)
   -71.05900     9.56458   -87.50013     0.03101   (sampled)
   -70.93400     9.51527   -87.37513     0.03145 (mid-point)
   -70.80900     9.46714   -87.25013     0.03190   (sampled)
   -70.68400     9.42022   -87.12513     0.03234 (mid-point)
   -70.55900     9.37451   -87.00013     0.03280   (sampled)
   -70.43400     9.33004   -86.87513     0.03325 (mid-point)
   -70.30900     9.28681   -86.75013     0.03372   (sampled)
   -70.18400     9.24485   -86.62513     0.03418 (mid-point)
   -70.05900     9.20416   -86.50013     0.03465   (sampled)
   -69.93400     9.16456   -86.37513     0.03512 (mid-point)
   -69.80900     9.12621   -86.25012     0.03560   (sampled)
   -69.68400     9.08944   -86.12512     0.03608 (mid-point)
   -69.55900     9.05401   -86.00012     0.03657   (sampled)
   -69.43400     9.01992   -85.87512     0.03706 (mid-point)
   -69.30900     8.98719   -85.75012     0.03755   (sampled)
   -69.18400     8.95583   -85.62512     0.03805 (mid-point)
   -69.05900     8.92586   -85.50012     0.03855   (sampled)
   -68.93400     8.89728   -85.37512     0.03905 (mid-point)
   -68.80900     8.87011   -85.25012     0.03955   (sampled)
   -68.68400     8.84436   -85.12512     0.04006 (mid-point)
   -68.55900     8.82004   -85.00012     0.04057   (sampled)
   -68.43400     8.79716   -84.87512     0.04109 (mid-point)
   -68.30900     8.77573   -84.75012     0.04161   (sampled)
   -68.18400     8.75575   -84.62512     0.04212 (mid-point)
   -68.05900     8.73724   -84.50012     0.04265   (sampled)
   -67.93400     8.72021   -84.37512     0.04317 (mid-point)
   -67.80900     8.70465   -84.25012     0.04369   (sampled)
   -67.68400     8.69058   -84.12512     0.04422 (mid-point)
   -67.55900     8.67801   -84.00012     0.04475   (sampled)
   -67.43400     8.66694   -83.87512     0.04528 (mid-point)
   -67.30900     8.65737   -83.75012     0.04581   (sampled)
   -67.18400     8.64930   -83.62512     0.04634 (mid-point)
   -67.05900     8.64275   -83.50012     0.04687   (sampled)
   -66.93400     8.63772   -83.37512     0.04741 (mid-point)
   -66.80900     8.63420   -83.25012     0.04794   (sampled)
   -66.68400     8.63220   -83.12512     0.04848 (mid-point)
   -66.55900     8.63172   -83.00012     0.04901   (sampled)
   -66.43400     8.63276   -82.87512     0.04954 (mid-point)
   -66.30900     8.63532   -82.75012     0.05008   (sampled)
   -66.18400     8.63940   -82.62512     0.05061 (mid-point)
   -66.05900     8.64499   -82.50012     0.05114   (sampled)
   -65.93400     8.65210   -82.37512     0.05167 (mid-point)
   -65.80900     8.66071   -82.25012     0.05220   (sampled)
   -65.68400     8.67084   -82.12512     0.05273 (mid-point)
   -65.55900     8.68242   -82.00012     0.05326   (sampled)
   -65.43400     8.69580   -81.87512     0.05379 (mid-point)
   -65.30900     8.71013   -81.75012     0.05431   (sampled)
   -65.18400     8.72623   -81.62512     0.05483 (mid-point)
   -65.05900     8.74381   -81.50012     0.05535   (sampled)
   -64.93400     8.76286   -81.37512     0.05587 (mid-point)
   -64.80900     8.78338   -81.25012     0.05639   (sampled)
   -64.68400     8.80534   -81.12512     0.05690 (mid-point)
   -64.55900     8.82876   -81.00012     0.05741   (sampled)
   -64.43400     8.85360   -80.87512     0.05792 (mid-point)
   -64.30900     8.87988   -80.75012     0.05842   (sampled)
   -64.18400     8.90757   -80.62512     0.05893 (mid-point)
   -64.05900     8.93666   -80.50012     0.05942   (sampled)
   -63.93400     8.96714   -80.37512     0.05992 (mid-point)
   -63.80900     8.99901   -80.25012     0.06041   (sampled)
   -63.68400     9.03224   -80.12512     0.06090 (mid-point)
   -63.55900     9.06682   -80.00012     0.06138   (sampled)
   -63.43400     9.10275   -79.87512     0.06186 (mid-point)
   -63.30900     9.14001   -79.75012     0.06234   (sampled)
   -63.18400     9.17858   -79.62512     0.06281 (mid-point)
   -63.05900     9.21846   -79.50012     0.06328   (sampled)
   -62.93400     9.18836   -79.37512     0.06375 (mid-point)
   -62.80900     9.13670   -79.25012     0.06423   (sampled)
   -62.68400     9.08622   -79.12512     0.06471 (mid-point)
   -62.55900     9.03694   -79.00012     0.06520   (sampled)
   -62.43400     8.98888   -78.87512     0.06569 (mid-point)
   -62.30900     8.94205   -78.75012     0.06619   (sampled)
   -62.18400     8.89647   -78.62512     0.06669 (mid-point)
   -62.05900     8.85215   -78.50012     0.06720   (sampled)
   -61.93400     8.80911   -78.37512     0.06771 (mid-point)
   -61.80900     8.76736   -78.25012     0.06823   (sampled)
   -61.68400     8.72694   -78.12512     0.06875 (mid-point)
   -61.55900     8.68783   -78.00012     0.06928   (sampled)
   -61.43400     8.65007   -77.87512     0.06981 (mid-point)
   -61.30900     8.61367   -77.75012     0.07034   (sampled)
   -61.18400     8.57864   -77.62512     0.07089 (mid-point)
   -61.05900     8.54500   -77.50012     0.07143   (sampled)
   -60.93400     8.51275   -77.37512     0.07198 (mid-point)
   -60.80900     8.48191   -77.25012     0.07253   (sampled)
   -60.68400     8.45250   -77.12512     0.07309 (mid-point)
   -60.55900     8.42453   -77.00012     0.07365   (sampled)
   -60.43400     8.39791   -76.87512     0.07421 (mid-point)
   -60.30900     8.37264   -76.75012     0.07478   (sampled)
   -60.18400     8.34906   -76.62512     0.07535 (mid-point)
   -60.05900     8.32696   -76.50012     0.07593   (sampled)
   -59.93400     8.30634   -76.37512     0.07650 (mid-point)
   -59.80900     8.28723   -76.25012     0.07708   (sampled)
   -59.68400     8.26963   -76.12512     0.07766 (mid-point)
   -59.55900     8.25354   -76.00012     0.07825   (sampled)
   -59.43400     8.23897   -75.87512     0.07883 (mid-point)
   -59.30900     8.22593   -75.75012     0.07942   (sampled)
   -59.18400     8.21443   -75.62512     0.08001 (mid-point)
   -59.05900     8.20446   -75.50012     0.08060   (sampled)
   -58.93400     8.19603   -75.37512     0.08120 (mid-point)
   -58.80900     8.18916   -75.25012     0.08179   (sampled)
   -58.68400     8.18383   -75.12512     0.08238 (mid-point)
   -58.55900     8.18006   -75.00012     0.08298   (sampled)
   -58.43400     8.17785   -74.87512     0.08357 (mid-point)
   -58.30900     8.17720   -74.75012     0.08417   (sampled)
   -58.18400     8.17810   -74.62512     0.08476 (mid-point)
   -58.05900     8.18056   -74.50012     0.08536   (sampled)
   -57.93400     8.18458   -74.37512     0.08595 (mid-point)
   -57.80900     8.19015   -74.25012     0.08654   (sampled)
   -57.68400     8.19728   -74.12512     0.08714 (mid-point)
   -57.55900     8.20595   -74.00012     0.08773   (sampled)
   -57.43400     8.21624   -73.87512     0.08832 (mid-point)
   -57.30900     8.22791   -73.75012     0.08890   (sampled)
   -57.18400     8.24122   -73.62512     0.08949 (mid-point)
   -57.05900     8.25605   -73.50012     0.09007   (sampled)
   -56.93400     8.27241   -73.37512     0.09066 (mid-point)
   -56.80900     8.29028   -73.25012     0.09123   (sampled)
   -56.68400     8.30966   -73.12512     0.09181 (mid-point)
   -56.55900     8.33053   -73.00012     0.09238   (sampled)
   -56.43400     8.35290   -72.87512     0.09295 (mid-point)
   -56.30900     8.37674   -72.75012     0.09352   (sampled)
   -56.18400     8.40206   -72.62512     0.09408 (mid-point)
   -56.05900     8.42883   -72.50012     0.09464   (sampled)
   -55.93400     8.45704   -72.37512     0.09520 (mid-point)
   -55.80900     8.48670   -72.25012     0.09575   (sampled)
   -55.68400     8.51744   -72.12512     0.09630 (mid-point)
   -55.55900     8.54959   -72.00012     0.09685   (sampled)
   -55.43400     8.58347   -71.87512     0.09739 (mid-point)
   -55.30900     8.61874   -71.75012     0.09792   (sampled)
   -55.18400     8.65537   -71.62512     0.09845 (mid-point)
   -55.05900     8.69336   -71.50012     0.09898   (sampled)
   -54.93400     8.73269   -71.37512     0.09950 (mid-point)
   -54.80900     8.77334   -71.25012     0.10002   (sampled)
   -54.68400     8.81531   -71.12512     0.10053 (mid-point)
   -54.55900     8.85857   -71.00012     0.10104   (sampled)
   -54.43400     8.90311   -70.87512     0.10154 (mid-point)
   -54.30900     8.94891   -70.75012     0.10204   (sampled)
   -54.18400     8.99596   -70.62512     0.10253 (mid-point)
   -54.05900     9.04424   -70.50012     0.10301   (sampled)
   -53.93400     9.09373   -70.37512     0.10350 (mid-point)
   -53.80900     9.14443   -70.25012     0.10397   (sampled)
   -53.68400     9.19630   -70.12512     0.10444 (mid-point)
   -53.55900     9.24934   -70.00012     0.10491   (sampled)
   -53.43400     9.30353   -69.87512     0.10537 (mid-point)
   -53.30900     9.35885   -69.75012     0.10582   (sampled)
   -53.18400     9.41529   -69.62512     0.10627 (mid-point)
   -53.05900     9.47283   -69.50012     0.10671   (sampled)
   -52.93400     9.53145   -69.37512     0.10715 (mid-point)
   -52.80900     9.59113   -69.25012     0.10758   (sampled)
   -52.68400     9.65185   -69.12512     0.10801 (mid-point)
   -52.55900     9.71360   -69.00012     0.10843   (sampled)
   -52.43400     9.77637   -68.87512     0.10885 (mid-point)
   -52.30900     9.84014   -68.75012     0.10926   (sampled)
   -52.18400     9.90489   -68.62512     0.10966 (mid-point)
   -52.05900     9.97061   -68.50012     0.11007   (sampled)
   -51.93400    10.03728   -68.37512     0.11046 (mid-point)
   -51.80900    10.10489   -68.25012     0.11085   (sampled)
   -51.68400    10.17342   -68.12512     0.11123 (mid-point)
   -51.55900    10.24285   -68.00012     0.11161   (sampled)
   -51.43400    10.31298   -67.87512     0.11199 (mid-point)
   -51.30900    10.38388   -67.75012     0.11236   (sampled)
   -51.18400    10.36128   -67.62512     0.11273 (mid-point)
   -51.05900    10.33685   -67.50011     0.11310   (sampled)
   -50.93400    10.31344   -67.37511     0.11347 (mid-point)
   -50.80900    10.29126   -67.25011     0.11385   (sampled)
   -50.68400    10.27034   -67.12511     0.11423 (mid-point)
   -50.55900    10.25067   -67.00011     0.11461   (sampled)
   -50.43400    10.23227   -66.87511     0.11499 (mid-point)
   -50.30900    10.21513   -66.75011     0.11537   (sampled)
   -50.18400    10.19926   -66.62511     0.11575 (mid-point)
   -50.05900    10.18467   -66.50011     0.11613   (sampled)
   -49.93400    10.17136   -66.37511     0.11652 (mid-point)
   -49.80900    10.15934   -66.25011     0.11690   (sampled)
   -49.68400    10.14861   -66.12511     0.11729 (mid-point)
   -49.55900    10.13917   -66.00011     0.11768   (sampled)
   -49.43400    10.13085   -65.87511     0.11806 (mid-point)
   -49.30900    10.12383   -65.75011     0.11845   (sampled)
   -49.18400    10.11829   -65.62511     0.11884 (mid-point)
   -49.05900    10.11405   -65.50011     0.11923   (sampled)
   -48.93400    10.11112   -65.37511     0.11962 (mid-point)
   -48.80900    10.10950   -65.25011     0.12001   (sampled)
   -48.68400    10.10918   -65.12511     0.12040 (mid-point)
   -48.55900    10.11017   -65.00011     0.12079   (sampled)
   -48.43400    10.11246   -64.87511     0.12118 (mid-point)
   -48.30900    10.11606   -64.75011     0.12156   (sampled)
   -48.18400    10.12096   -64.62511     0.12195 (mid-point)
   -48.05900    10.12717   -64.50011     0.12234   (sampled)
   -47.93400    10.13467   -64.37511     0.12273 (mid-point)
   -47.80900    10.14348   -64.25011     0.12312   (sampled)
   -47.68400    10.15358   -64.12511     0.12350 (mid-point)
   -47.55900    10.16497   -64.00011     0.12389   (sampled)
   -47.43400    10.17765   -63.87511     0.12427 (mid-point)
   -47.30900    10.19162   -63.75011     0.12465   (sampled)
   -47.18400    10.20686   -63.62511     0.12504 (mid-point)
   -47.05900    10.22338   -63.50011     0.12542   (sampled)
   -46.93400    10.24117   -63.37511     0.12580 (mid-point)
   -46.80900    10.26023   -63.25011     0.12617   (sampled)
   -46.68400    10.28054   -63.12511     0.12655 (mid-point)
   -46.55900    10.30210   -63.00011     0.12692   (sampled)
   -46.43400    10.32491   -62.87511     0.12730 (mid-point)
   -46.30900    10.34896   -62.75011     0.12767   (sampled)
   -46.18400    10.37424   -62.62511     0.12804 (mid-point)
   -46.05900    10.40074   -62.50011     0.12841   (sampled)
   -45.93400    10.42845   -62.37511     0.12877 (mid-point)
   -45.80900    10.45738   -62.25011     0.12914   (sampled)
   -45.68400    10.48750   -62.12511     0.12950 (mid-point)
   -45.55900    10.51881   -62.00011     0.12986   (sampled)
   -45.43400    10.55131   -61.87511     0.13022 (mid-point)
   -45.30900    10.58497   -61.75011     0.13057   (sampled)
   -45.18400    10.61969   -61.62511     0.13092 (mid-point)
   -45.05900    10.65552   -61.50011     0.13127   (sampled)
   -44.93400    10.69261   -61.37511     0.13162 (mid-point)
   -44.80900    10.73084   -61.25011     0.13197   (sampled)
   -44.68400    10.77019   -61.12511     0.13231 (mid-point)
   -44.55900    10.81065   -61.00011     0.13265   (sampled)
   -44.43400    10.85221   -60.87511     0.13299 (mid-point)
   -44.30900    10.89486   -60.75011     0.13332   (sampled)
   -44.18400    10.93859   -60.62511     0.13366 (mid-point)
   -44.05900    10.98339   -60.50011     0.13399   (sampled)
   -43.93400    11.02925   -60.37511     0.13431 (mid-point)
   -43.80900    11.07616   -60.25011     0.13464   (sampled)
   -43.68400    11.12409   -60.12511     0.13496 (mid-point)
   -43.55900    11.15086   -60.00011     0.13528   (sampled)
   -43.43400    11.16032   -59.87511     0.13560 (mid-point)
   -43.30900    11.17100   -59.75011     0.13592   (sampled)
   -43.18400    11.18288   -59.62511     0.13624 (mid-point)
   -43.05900    11.19597   -59.50011     0.13655   (sampled)
   -42.93400    11.21027   -59.37511     0.13687 (mid-point)
   -42.80900    11.22575   -59.25011     0.13719   (sampled)
   -42.68400    11.24244   -59.12511     0.13750 (mid-point)
   -42.55900    11.26031   -59.00011     0.13781   (sampled)
   -42.43400    11.27936   -58.87511     0.13813 (mid-point)
   -42.30900    11.29960   -58.75011     0.13844   (sampled)
   -42.18400    11.32100   -58.62511     0.13875 (mid-point)
   -42.05900    11.34358   -58.50011     0.13906   (sampled)
   -41.93400    11.36731   -58.37511     0.13937 (mid-point)
   -41.80900    11.39220   -58.25011     0.13967   (sampled)
   -41.68400    11.41824   -58.12511     0.13998 (mid-point)
   -41.55900    11.44542   -58.00011     0.14028   (sampled)
   -41.43400    11.47374   -57.87511     0.14058 (mid-point)
   -41.30900    11.50318   -57.75011     0.14088   (sampled)
   -41.18400    11.53374   -57.62511     0.14118 (mid-point)
   -41.05900    11.56541   -57.50011     0.14148   (sampled)
   -40.93400    11.59819   -57.37511     0.14178 (mid-point)
   -40.80900    11.63206   -57.25011     0.14207   (sampled)
   -40.68400    11.66734   -57.12511     0.14236 (mid-point)
   -40.55900    11.70286   -57.00011     0.14265   (sampled)
   -40.43400    11.73998   -56.87511     0.14294 (mid-point)
   -40.30900    11.77816   -56.75011     0.14323   (sampled)
   -40.18400    11.81739   -56.62511     0.14351 (mid-point)
   -40.05900    11.85766   -56.50011     0.14380   (sampled)
   -39.93400    11.89897   -56.37511     0.14408 (mid-point)
   -39.80900    11.94130   -56.25011     0.14436   (sampled)
   -39.68400    11.98464   -56.12511     0.14463 (mid-point)
   -39.55900    12.02899   -56.00011     0.14491   (sampled)
   -39.43400    12.07434   -55.87511     0.14518 (mid-point)
   -39.30900    12.12067   -55.75011     0.14545   (sampled)
   -39.18400    12.16821   -55.62511     0.14572 (mid-point)
   -39.05900    12.21601   -55.50011     0.14599   (sampled)
   -38.93400    12.24664   -55.37511     0.14625 (mid-point)
   -38.80900    12.27593   -55.25011     0.14652   (sampled)
   -38.68400    12.30626   -55.12511     0.14678 (mid-point)
   -38.55900    12.33764   -55.00011     0.14704   (sampled)
   -38.43400    12.37006   -54.87511     0.14730 (mid-point)
   -38.30900    12.40350   -54.75011     0.14756   (sampled)
   -38.18400    12.43797   -54.62511     0.14782 (mid-point)
   -38.05900    12.47346   -54.50011     0.14807   (sampled)
   -37.93400    12.50995   -54.37511     0.14833 (mid-point)
   -37.80900    12.54744   -54.25011     0.14858   (sampled)
   -37.68400    12.58592   -54.12511     0.14883 (mid-point)
   -37.55900    12.62538   -54.00011     0.14908   (sampled)
   -37.43400    12.66583   -53.87511     0.14933 (mid-point)
   -37.30900    12.70724   -53.75011     0.14958   (sampled)
   -37.18400    12.74961   -53.62511     0.14982 (mid-point)
   -37.05900    12.79293   -53.50011     0.15006   (sampled)
   -36.93400    12.83719   -53.37511     0.15030 (mid-point)
   -36.80900    12.88238   -53.25011     0.15054   (sampled)
   -36.68400    12.92851   -53.12511     0.15078 (mid-point)
   -36.55900    12.97555   -53.00011     0.15102   (sampled)
   -36.43400    13.02349   -52.87511     0.15125 (mid-point)
   -36.30900    13.07234   -52.75011     0.15149   (sampled)
   -36.18400    13.12207   -52.62511     0.15172 (mid-point)
   -36.05900    13.17269   -52.50011     0.15195   (sampled)
   -35.93400    13.22418   -52.37511     0.15217 (mid-point)
   -35.80900    13.27653   -52.25011     0.15240   (sampled)
   -35.68400    13.32974   -52.12511     0.15262 (mid-point)
   -35.55900    13.38379   -52.00011     0.15285   (sampled)
   -35.43400    13.43868   -51.87511     0.15307 (mid-point)
   -35.30900    13.49440   -51.75011     0.15328   (sampled)
   -35.18400    13.55091   -51.62511     0.15350 (mid-point)
   -35.05900    13.60823   -51.50011     0.15372   (sampled)
   -34.93400    13.66635   -51.37511     0.15393 (mid-point)
   -34.80900    13.72526   -51.25011     0.15414   (sampled)
   -34.68400    13.78492   -51.12511     0.15435 (mid-point)
   -34.55900    13.84535   -51.00011     0.15456   (sampled)
   -34.43400    13.90659   -50.87511     0.15476 (mid-point)
   -34.30900    13.96857   -50.75011     0.15497   (sampled)
   -34.18400    14.03131   -50.62511     0.15517 (mid-point)
   -34.05900    14.09478   -50.50011     0.15537   (sampled)
   -33.93400    14.15898   -50.37511     0.15557 (mid-point)
   -33.80900    14.22390   -50.25011     0.15576   (sampled)
   -33.68400    14.28975   -50.12511     0.15596 (mid-point)
   -33.55900    14.35588   -50.00010     0.15615   (sampled)
   -33.43400    14.42283   -49.87510     0.15634 (mid-point)
   -33.30900    14.49047   -49.75010     0.15653   (sampled)
   -33.18400    14.55888   -49.62510     0.15672 (mid-point)
   -33.05900    14.62797   -49.50010     0.15691   (sampled)
   -32.93400    14.69800   -49.37510     0.15709 (mid-point)
   -32.80900    14.76795   -49.25009     0.15727   (sampled)
   -32.68400    14.83908   -49.12508     0.15745 (mid-point)
   -32.55900    14.91042   -49.00007     0.15763   (sampled)
   -32.43400    14.98315   -48.87506     0.15781 (mid-point)
   -32.30900    14.98955   -48.75005     0.15799   (sampled)
   -32.18400    14.89209   -48.62505     0.15817 (mid-point)
   -32.05900    14.79501   -48.50005     0.15835   (sampled)
   -31.93400    14.69830   -48.37505     0.15853 (mid-point)
   -31.80900    14.60198   -48.25005     0.15872   (sampled)
   -31.68400    14.50615   -48.12505     0.15891 (mid-point)
   -31.55900    14.41051   -48.00005     0.15910   (sampled)
   -31.43400    14.31539   -47.87505     0.15929 (mid-point)
   -31.30900    14.22068   -47.75005     0.15949   (sampled)
   -31.18400    14.12640   -47.62505     0.15969 (mid-point)
   -31.05900    14.03254   -47.50005     0.15989   (sampled)
   -30.93400    13.93912   -47.37505     0.16010 (mid-point)
   -30.80900    13.84615   -47.25005     0.16030   (sampled)
   -30.68400    13.75363   -47.12505     0.16052 (mid-point)
   -30.55900    13.66157   -47.00005     0.16073   (sampled)
   -30.43400    13.56998   -46.87505     0.16094 (mid-point)
   -30.30900    13.47887   -46.75005     0.16116   (sampled)
   -30.18400    13.38824   -46.62505     0.16139 (mid-point)
   -30.05900    13.29811   -46.50005     0.16161   (sampled)
   -29.93400    13.20849   -46.37505     0.16184 (mid-point)
   -29.80900    13.11938   -46.25005     0.16207   (sampled)
   -29.68400    13.03079   -46.12505     0.16230 (mid-point)
   -29.55900    12.94274   -46.00005     0.16254   (sampled)
   -29.43400    12.85523   -45.87505     0.16278 (mid-point)
   -29.30900    12.76827   -45.75005     0.16303   (sampled)
   -29.18400    12.68188   -45.62505     0.16327 (mid-point)
   -29.05900    12.59605   -45.50005     0.16352   (sampled)
   -28.93400    12.51082   -45.37505     0.16378 (mid-point)
   -28.80900    12.42617   -45.25005     0.16404   (sampled)
   -28.68400    12.34213   -45.12505     0.16430 (mid-point)
   -28.55900    12.25870   -45.00005     0.16456   (sampled)
   -28.43400    12.17591   -44.87505     0.16483 (mid-point)
   -28.30900    12.09375   -44.75005     0.16510   (sampled)
   -28.18400    12.01224   -44.62505     0.16538 (mid-point)
   -28.05900    11.93139   -44.50005     0.16566   (sampled)
   -27.93400    11.85120   -44.37505     0.16594 (mid-point)
   -27.80900    11.77169   -44.25005     0.16623   (sampled)
   -27.68400    11.69289   -44.12505     0.16652 (mid-point)
   -27.55900    11.61481   -44.00005     0.16681   (sampled)
   -27.43400    11.53745   -43.87505     0.16711 (mid-point)
   -27.30900    11.46082   -43.75005     0.16742   (sampled)
   -27.18400    11.38495   -43.62505     0.16772 (mid-point)
   -27.05900    11.30983   -43.50005     0.16803   (sampled)
   -26.93400    11.23549   -43.37505     0.16835 (mid-point)
   -26.80900    11.16194   -43.25005     0.16867   (sampled)
   -26.68400    11.08919   -43.12505     0.16899 (mid-point)
   -26.55900    11.01725   -43.00005     0.16932   (sampled)
   -26.43400    10.94614   -42.87505     0.16965 (mid-point)
   -26.30900    10.87588   -42.75005     0.16999   (sampled)
   -26.18400    10.80647   -42.62505     0.17033 (mid-point)
   -26.05900    10.73793   -42.50005     0.17067   (sampled)
   -25.93400    10.67028   -42.37505     0.17102 (mid-point)
   -25.80900    10.60352   -42.25005     0.17138   (sampled)
   -25.68400    10.53769   -42.12505     0.17174 (mid-point)
   -25.55900    10.47278   -42.00005     0.17210   (sampled)
   -25.43400    10.40882   -41.87505     0.17247 (mid-point)
   -25.30900    10.34582   -41.75005     0.17284   (sampled)
   -25.18400    10.28380   -41.62505     0.17321 (mid-point)
   -25.05900    10.22278   -41.50005     0.17359   (sampled)
   -24.93400    10.16275   -41.37505     0.17398 (mid-point)
   -24.80900    10.10376   -41.25005     0.17437   (sampled)
   -24.68400    10.04580   -41.12505     0.17476 (mid-point)
   -24.55900     9.98889   -41.00005     0.17516   (sampled)
   -24.43400     9.93306   -40.87505     0.17557 (mid-point)
   -24.30900     9.87830   -40.75005     0.17597   (sampled)
   -24.18400     9.82465   -40.62505     0.17639 (mid-point)
   -24.05900     9.77212   -40.50005     0.17680   (sampled)
   -23.93400     9.72071   -40.37505     0.17722 (mid-point)
   -23.80900     9.67044   -40.25005     0.17765   (sampled)
   -23.68400     9.62133   -40.12505     0.17808 (mid-point)
   -23.55900     9.57341   -40.00005     0.17851   (sampled)
   -23.43400     9.52667   -39.87505     0.17895 (mid-point)
   -23.30900     9.48114   -39.75005     0.17939   (sampled)
   -23.18400     9.43684   -39.62505     0.17984 (mid-point)
   -23.05900     9.39377   -39.50005     0.18029   (sampled)
   -22.93400     9.35195   -39.37505     0.18075 (mid-point)
   -22.80900     9.31140   -39.25005     0.18121   (sampled)
   -22.68400     9.27234   -39.12505     0.18167 (mid-point)
   -22.55900     9.23409   -39.00005     0.18214   (sampled)
   -22.43400     9.19745   -38.87505     0.18261 (mid-point)
   -22.30900     9.16212   -38.75005     0.18308   (sampled)
   -22.18400     9.12813   -38.62505     0.18356 (mid-point)
   -22.05900     9.09548   -38.50005     0.18404   (sampled)
   -21.93400     9.06419   -38.37505     0.18452 (mid-point)
   -21.80900     9.03426   -38.25005     0.18501   (sampled)
   -21.68400     9.00573   -38.12505     0.18550 (mid-point)
   -21.55900     8.97859   -38.00005     0.18599   (sampled)
   -21.43400     8.95286   -37.87505     0.18649 (mid-point)
   -21.30900     8.92854   -37.75005     0.18699   (sampled)
   -21.18400     8.90564   -37.62505     0.18749 (mid-point)
   -21.05900     8.88418   -37.50005     0.18800   (sampled)
   -20.93400     8.86416   -37.37505     0.18850 (mid-point)
   -20.80900     8.84559   -37.25005     0.18901   (sampled)
   -20.68400     8.82848   -37.12505     0.18952 (mid-point)
   -20.55900     8.81284   -37.00005     0.19003   (sampled)
   -20.43400     8.79867   -36.87505     0.19055 (mid-point)
   -20.30900     8.78597   -36.75005     0.19106   (sampled)
   -20.18400     8.77491   -36.62504     0.19158 (mid-point)
   -20.05900     8.76492   -36.50004     0.19210   (sampled)
   -19.93400     8.75666   -36.37504     0.19262 (mid-point)
   -19.80900     8.74990   -36.25004     0.19314   (sampled)
   -19.68400     8.74464   -36.12504     0.19366 (mid-point)
   -19.55900     8.74088   -36.00004     0.19418   (sampled)
   -19.43400     8.73863   -35.87504     0.19470 (mid-point)
   -19.30900     8.73788   -35.75004     0.19522   (sampled)
   -19.18400     8.73863   -35.62504     0.19574 (mid-point)
   -19.05900     8.74088   -35.50004     0.19626   (sampled)
   -18.93400     8.74464   -35.37504     0.19678 (mid-point)
   -18.80900     8.74990   -35.25004     0.19730   (sampled)
   -18.68400     8.75666   -35.12504     0.19782 (mid-point)
   -18.55900     8.76492   -35.00004     0.19834   (sampled)
   -18.43400     8.77466   -34.87504     0.19885 (mid-point)
   -18.30900     8.77318   -34.75004     0.19937   (sampled)
   -18.18400     8.70798   -34.62504     0.19990 (mid-point)
   -18.05900     8.64386   -34.50004     0.20043   (sampled)
   -17.93400     8.58084   -34.37504     0.20097 (mid-point)
   -17.80900     8.51894   -34.25004     0.20152   (sampled)
   -17.68400     8.45817   -34.12504     0.20207 (mid-point)
   -17.55900     8.39844   -34.00004     0.20264   (sampled)
   -17.43400     8.34002   -33.87504     0.20321 (mid-point)
   -17.30900     8.28282   -33.75004     0.20379   (sampled)
   -17.18400     8.22683   -33.62504     0.20438 (mid-point)
   -17.05900     8.17210   -33.50004     0.20497   (sampled)
   -16.93400     8.11893   -33.37504     0.20558 (mid-point)
   -16.80900     8.06624   -33.25004     0.20619   (sampled)
   -16.68400     8.01539   -33.12504     0.20681 (mid-point)
   -16.55900     7.96587   -33.00004     0.20743   (sampled)
   -16.43400     7.91769   -32.87504     0.20807 (mid-point)
   -16.30900     7.87089   -32.75004     0.20871   (sampled)
   -16.18400     7.81279   -32.62504     0.20936 (mid-point)
   -16.05900     7.75147   -32.50004     0.21003   (sampled)
   -15.93400     7.69141   -32.37504     0.21070 (mid-point)
   -15.80900     7.63261   -32.25004     0.21138   (sampled)
   -15.68400     7.57510   -32.12504     0.21207 (mid-point)
   -15.55900     7.51890   -32.00004     0.21278   (sampled)
   -15.43400     7.46405   -31.87504     0.21349 (mid-point)
   -15.30900     7.41055   -31.75004     0.21422   (sampled)
   -15.18400     7.35844   -31.62504     0.21495 (mid-point)
   -15.05900     7.30775   -31.50004     0.21570   (sampled)
   -14.93400     7.25848   -31.37504     0.21645 (mid-point)
   -14.80900     7.21067   -31.25004     0.21722   (sampled)
   -14.68400     7.16435   -31.12504     0.21799 (mid-point)
   -14.55900     7.11952   -31.00004     0.21878   (sampled)
   -14.43400     7.07622   -30.87504     0.21957 (mid-point)
   -14.30900     7.03447   -30.75004     0.22038   (sampled)
   -14.18400     6.99419   -30.62504     0.22119 (mid-point)
   -14.05900     6.95549   -30.50004     0.22201   (sampled)
   -13.93400     6.91236   -30.37504     0.22285 (mid-point)
   -13.80900     6.86135   -30.25004     0.22369   (sampled)
   -13.68400     6.81189   -30.12504     0.22455 (mid-point)
   -13.55900     6.76398   -30.00004     0.22542   (sampled)
   -13.43400     6.71768   -29.87504     0.22630 (mid-point)
   -13.30900     6.67299   -29.75004     0.22719   (sampled)
   -13.18400     6.62995   -29.62504     0.22810 (mid-point)
   -13.05900     6.57994   -29.50004     0.22902   (sampled)
   -12.93400     6.51415   -29.37504     0.22995 (mid-point)
   -12.80900     6.44972   -29.25004     0.23091   (sampled)
   -12.68400     6.38669   -29.12504     0.23189 (mid-point)
   -12.55900     6.32508   -29.00004     0.23288   (sampled)
   -12.43400     6.26494   -28.87504     0.23389 (mid-point)
   -12.30900     6.20624   -28.75004     0.23493   (sampled)
   -12.18400     6.14900   -28.62504     0.23598 (mid-point)
   -12.05900     6.09331   -28.50004     0.23705   (sampled)
   -11.93400     6.03931   -28.37504     0.23814 (mid-point)
   -11.80900     5.98694   -28.25004     0.23925   (sampled)
   -11.68400     5.93622   -28.12504     0.24038 (mid-point)
   -11.55900     5.88719   -28.00004     0.24153   (sampled)
   -11.43400     5.83988   -27.87504     0.24270 (mid-point)
   -11.30900     5.79432   -27.75004     0.24388   (sampled)
   -11.18400     5.75054   -27.62504     0.24508 (mid-point)
   -11.05900     5.70858   -27.50004     0.24631   (sampled)
   -10.93400     5.66846   -27.37504     0.24754 (mid-point)
   -10.80900     5.63022   -27.25004     0.24880   (sampled)
   -10.68400     5.59408   -27.12504     0.25007 (mid-point)
   -10.55900     5.55945   -27.00004     0.25136   (sampled)
   -10.43400     5.52700   -26.87504     0.25266 (mid-point)
   -10.30900     5.49653   -26.75004     0.25398   (sampled)
   -10.18400     5.46807   -26.62504     0.25531 (mid-point)
   -10.05900     5.44164   -26.50004     0.25665   (sampled)
    -9.93400     5.41726   -26.37504     0.25801 (mid-point)
    -9.80900     5.39496   -26.25004     0.25937   (sampled)
    -9.68400     5.37476   -26.12504     0.26075 (mid-point)
    -9.55900     5.35666   -26.00004     0.26214   (sampled)
    -9.43400     5.34071   -25.87504     0.26353 (mid-point)
    -9.30900     5.32685   -25.75004     0.26494   (sampled)
    -9.18400     5.31518   -25.62504     0.26634 (mid-point)
    -9.05900     5.30568   -25.50004     0.26776   (sampled)
    -8.93400     5.29834   -25.37504     0.26918 (mid-point)
    -8.80900     5.29319   -25.25004     0.27060   (sampled)
    -8.68400     5.29022   -25.12504     0.27202 (mid-point)
    -8.55900     5.28945   -25.00004     0.27344   (sampled)
    -8.43400     5.29086   -24.87504     0.27486 (mid-point)
    -8.30900     5.29445   -24.75004     0.27628   (sampled)
    -8.18400     5.30023   -24.62504     0.27770 (mid-point)
    -8.05900     5.30819   -24.50004     0.27911   (sampled)
    -7.93400     5.31832   -24.37504     0.28052 (mid-point)
    -7.80900     5.33061   -24.25004     0.28192   (sampled)
    -7.68400     5.34505   -24.12504     0.28331 (mid-point)
    -7.55900     5.36164   -24.00004     0.28469   (sampled)
    -7.43400     5.38034   -23.87504     0.28607 (mid-point)
    -7.30900     5.34685   -23.75003     0.28746   (sampled)
    -7.18400     5.23279   -23.62503     0.28891 (mid-point)
    -7.05900     5.11911   -23.50003     0.29043   (sampled)
    -6.93400     5.00584   -23.37503     0.29202 (mid-point)
    -6.80900     4.89300   -23.25003     0.29368   (sampled)
    -6.68400     4.78061   -23.12503     0.29542 (mid-point)
    -6.55900     4.66869   -23.00003     0.29725   (sampled)
    -6.43400     4.55727   -22.87503     0.29916 (mid-point)
    -6.30900     4.44638   -22.75003     0.30117   (sampled)
    -6.18400     4.33605   -22.62503     0.30329 (mid-point)
    -6.05900     4.22630   -22.50003     0.30552   (sampled)
    -5.93400     4.11717   -22.37503     0.30787 (mid-point)
    -5.80900     4.00870   -22.25003     0.31034   (sampled)
    -5.68400     3.90092   -22.12503     0.31296 (mid-point)
    -5.55900     3.79388   -22.00003     0.31572   (sampled)
    -5.43400     3.68762   -21.87503     0.31865 (mid-point)
    -5.30900     3.58219   -21.75003     0.32175   (sampled)
    -5.18400     3.47764   -21.62503     0.32504 (mid-point)
    -5.05900     3.37403   -21.50003     0.32853   (sampled)
    -4.93400     3.27141   -21.37503     0.33225 (mid-point)
    -4.80900     3.16984   -21.25003     0.33621   (sampled)
    -4.68400     3.06940   -21.12503     0.34043 (mid-point)
    -4.55900     2.97016   -21.00003     0.34494   (sampled)
    -4.43400     2.87219   -20.87503     0.34977 (mid-point)
    -4.30900     2.77559   -20.75003     0.35493   (sampled)
    -4.18400     2.68044   -20.62503     0.36047 (mid-point)
    -4.05900     2.58685   -20.50003     0.36642   (sampled)
    -3.93400     2.49490   -20.37503     0.37281 (mid-point)
    -3.80900     2.40473   -20.25003     0.37969   (sampled)
    -3.68400     2.31645   -20.12503     0.38710 (mid-point)
    -3.55900     2.23019   -20.00003     0.39510   (sampled)
    -3.43400     2.14608   -19.87503     0.40374 (mid-point)
    -3.30900     2.06428   -19.75003     0.41308   (sampled)
    -3.18400     1.98493   -19.62503     0.42318 (mid-point)
    -3.05900     1.90821   -19.50003     0.43411   (sampled)
    -2.93400     1.83428   -19.37503     0.44593 (mid-point)
    -2.80900     1.76334   -19.25003     0.45873   (sampled)
    -2.68400     1.69555   -19.12503     0.47257 (mid-point)
    -2.55900     1.63114   -19.00003     0.48752   (sampled)
    -2.43400     1.57028   -18.87503     0.50366 (mid-point)
    -2.30900     1.51320   -18.75003     0.52104   (sampled)
    -2.18400     1.46010   -18.62503     0.53970 (mid-point)
    -2.05900     1.41119   -18.50003     0.55968   (sampled)
    -1.93400     1.36666   -18.37503     0.58098 (mid-point)
    -1.80900     1.32672   -18.25003     0.60359   (sampled)
    -1.68400     1.29155   -18.12503     0.62744 (mid-point)
    -1.55900     1.26133   -18.00003     0.65245   (sampled)
    -1.43400     1.23621   -17.87503     0.67848 (mid-point)
    -1.30900     1.21633   -17.75003     0.70538   (sampled)
    -1.18400     1.20180   -17.62503     0.73293 (mid-point)
    -1.05900     1.19269   -17.50003     0.76090   (sampled)
    -0.93400     1.18902   -17.37503     0.78904 (mid-point)
    -0.80900     1.19085   -17.25003     0.81710   (sampled)
    -0.68400     1.19816   -17.12503     0.84481 (mid-point)
    -0.55900     1.21093   -17.00003     0.87195   (sampled)
    -0.43400     1.22907   -16.87503     0.89829 (mid-point)
    -0.30900     1.25248   -16.75003     0.92365   (sampled)
    -0.18400     1.25046   -16.62503     0.94910 (mid-point)
    -0.05900     1.16870   -16.50003     0.97823   (sampled)
     0.06600     1.09020   -16.37503     1.01171 (mid-point)
     0.19100     1.01525   -16.25003     1.05031   (sampled)
     0.31600     0.94416   -16.12503     1.09494 (mid-point)
     0.44100     0.87726   -16.00003     1.14664   (sampled)
     0.56600     0.81492   -15.87503     1.20656 (mid-point)
     0.69100     0.75739   -15.75003     1.27592   (sampled)
     0.81600     0.70513   -15.62503     1.35595 (mid-point)
     0.94100     0.65846   -15.50003     1.44771   (sampled)
     1.06600     0.61774   -15.37503     1.55198 (mid-point)
     1.19100     0.58327   -15.25003     1.66894   (sampled)
     1.31600     0.55531   -15.12503     1.79797 (mid-point)
     1.44100     0.53405   -15.00003     1.93747   (sampled)
     1.56600     0.51995   -14.87503     2.08465 (mid-point)
     1.69100     0.51300   -14.75003     2.23584   (sampled)
     1.81600     0.51326   -14.62503     2.38687 (mid-point)
     1.94100     0.52073   -14.50003     2.53361   (sampled)
     2.06600     0.53534   -14.37503     2.67244 (mid-point)
     2.19100     0.55694   -14.25003     2.80072   (sampled)
     2.31600     0.58533   -14.12503     2.91685 (mid-point)
     2.44100     0.62026   -14.00003     3.02028   (sampled)
     2.56600     0.66143   -13.87503     3.11122 (mid-point)
     2.69100     0.70851   -13.75003     3.19049   (sampled)
     2.81600     0.76116   -13.62503     3.25916 (mid-point)
     2.94100     0.81902   -13.50003     3.31848   (sampled)
     3.06600     0.88125   -13.37503     3.36971 (mid-point)
     3.19100     0.94801   -13.25003     3.41398   (sampled)
     3.31600     1.01942   -13.12503     3.45227 (mid-point)
     3.44100     1.09466   -13.00003     3.48548   (sampled)
     3.56600     1.17384   -12.87502     3.51435 (mid-point)
     3.69100     1.25541   -12.75001     3.53960   (sampled)
     3.81600     1.18745   -12.62501     3.56782 (mid-point)
     3.94100     1.11921   -12.50001     3.59958   (sampled)
     4.06600     1.05509   -12.37501     3.63532 (mid-point)
     4.19100     0.99508   -12.25001     3.67550   (sampled)
     4.31600     0.93990   -12.12501     3.72054 (mid-point)
     4.44100     0.88968   -12.00001     3.77081   (sampled)
     4.56600     0.84471   -11.87501     3.82658 (mid-point)
     4.69100     0.80529   -11.75001     3.88793   (sampled)
     4.81600     0.77169   -11.62501     3.95475 (mid-point)
     4.94100     0.74415   -11.50001     4.02660   (sampled)
     5.06600     0.72289   -11.37501     4.10274 (mid-point)
     5.19100     0.70806   -11.25001     4.18210   (sampled)
     5.31600     0.69980   -11.12501     4.26335 (mid-point)
     5.44100     0.69817   -11.00001     4.34498   (sampled)
     5.56600     0.70319   -10.87501     4.42545 (mid-point)
     5.69100     0.71482   -10.75001     4.50332   (sampled)
     5.81600     0.73296   -10.62501     4.57738 (mid-point)
     5.94100     0.75746   -10.50001     4.64673   (sampled)
     6.06600     0.78848   -10.37501     4.71073 (mid-point)
     6.19100     0.82471   -10.25001     4.76923   (sampled)
     6.31600     0.86700   -10.12501     4.82216 (mid-point)
     6.44100     0.91470   -10.00001     4.86971   (sampled)
     6.56600     0.96750    -9.87501     4.91222 (mid-point)
     6.69100     0.99050    -9.75001     4.95278   (sampled)
     6.81600     0.92291    -9.62501     4.99949 (mid-point)
     6.94100     0.85973    -9.50001     5.05332   (sampled)
     7.06600     0.80129    -9.37501     5.11529 (mid-point)
     7.19100     0.74796    -9.25001     5.18641   (sampled)
     7.31600     0.70007    -9.12501     5.26760 (mid-point)
     7.44100     0.65797    -9.00001     5.35950   (sampled)
     7.56600     0.62197    -8.87501     5.46236 (mid-point)
     7.69100     0.59237    -8.75001     5.57575   (sampled)
     7.81600     0.56942    -8.62501     5.69846 (mid-point)
     7.94100     0.55334    -8.50001     5.82841   (sampled)
     8.06600     0.54428    -8.37501     5.96272 (mid-point)
     8.19100     0.54231    -8.25001     6.09801   (sampled)
     8.31600     0.54746    -8.12501     6.23077 (mid-point)
     8.44100     0.55969    -8.00001     6.35779   (sampled)
     8.56600     0.57887    -7.87501     6.47653 (mid-point)
     8.69100     0.60482    -7.75001     6.58530   (sampled)
     8.81600     0.63732    -7.62501     6.68325 (mid-point)
     8.94100     0.67610    -7.50001     6.77030   (sampled)
     9.06600     0.72083    -7.37501     6.84688 (mid-point)
     9.19100     0.77120    -7.25001     6.91378   (sampled)
     9.31600     0.82681    -7.12501     6.97198 (mid-point)
     9.44100     0.88737    -7.00001     7.02251   (sampled)
     9.56600     0.95252    -6.87501     7.06636 (mid-point)
     9.69100     1.02193    -6.75001     7.10446   (sampled)
     9.81600     1.09529    -6.62501     7.13763 (mid-point)
     9.94100     1.17227    -6.50001     7.16658   (sampled)
    10.06600     1.25260    -6.37501     7.19194 (mid-point)
    10.19100     1.33601    -6.25001     7.21423   (sampled)
    10.31600     1.32105    -6.12501     7.23703 (mid-point)
    10.44100     1.26724    -6.00001     7.26181   (sampled)
    10.56600     1.21786    -5.87501     7.28864 (mid-point)
    10.69100     1.17317    -5.75001     7.31755   (sampled)
    10.81600     1.13337    -5.62501     7.34852 (mid-point)
    10.94100     1.09869    -5.50001     7.38148   (sampled)
    11.06600     1.06931    -5.37501     7.41628 (mid-point)
    11.19100     1.04542    -5.25001     7.45269   (sampled)
    11.31600     1.02715    -5.12501     7.49040 (mid-point)
    11.44100     1.01463    -5.00001     7.52905   (sampled)
    11.56600     1.00794    -4.87501     7.56821 (mid-point)
    11.69100     1.00712    -4.75001     7.60744   (sampled)
    11.81600     1.01217    -4.62501     7.64628 (mid-point)
    11.94100     1.02306    -4.50001     7.68429   (sampled)
    12.06600     1.03973    -4.37501     7.72110 (mid-point)
    12.19100     1.06206    -4.25001     7.75638   (sampled)
    12.31600     1.08992    -4.12501     7.78987 (mid-point)
    12.44100     1.12313    -4.00001     7.82141   (sampled)
    12.56600     1.16152    -3.87501     7.85090 (mid-point)
    12.69100     1.20487    -3.75001     7.87831   (sampled)
    12.81600     1.25295    -3.62501     7.90366 (mid-point)
    12.94100     1.30555    -3.50001     7.92700   (sampled)
    13.06600     1.36241    -3.37501     7.94844 (mid-point)
    13.19100     1.42327    -3.25001     7.96808   (sampled)
    13.31600     1.48794    -3.12501     7.98605 (mid-point)
    13.44100     1.55617    -3.00001     8.00248   (sampled)
    13.56600     1.62775    -2.87501     8.01750 (mid-point)
    13.69100     1.70246    -2.75001     8.03123   (sampled)
    13.81600     1.78011    -2.62501     8.04378 (mid-point)
    13.94100     1.86049    -2.50001     8.05528   (sampled)
    14.06600     1.94342    -2.37501     8.06581 (mid-point)
    14.19100     2.02872    -2.25001     8.07548   (sampled)
    14.31600     2.11625    -2.12501     8.08436 (mid-point)
    14.44100     2.20584    -2.00001     8.09254   (sampled)
    14.56600     2.29736    -1.87501     8.10008 (mid-point)
    14.69100     2.39067    -1.75001     8.10704   (sampled)
    14.81600     2.48565    -1.62501     8.11348 (mid-point)
    14.94100     2.58220    -1.50001     8.11945   (sampled)
    15.06600     2.68020    -1.37501     8.12499 (mid-point)
    15.19100     2.73241    -1.25001     8.13032   (sampled)
    15.31600     2.75042    -1.12501     8.13558 (mid-point)
    15.44100     2.77188    -1.00001     8.14076   (sampled)
    15.56600     2.79676    -0.87501     8.14584 (mid-point)
    15.69100     2.82499    -0.75001     8.15083   (sampled)
    15.81600     2.85644    -0.62501     8.15571 (mid-point)
    15.94100     2.89111    -0.50001     8.16047   (sampled)
    16.06600     2.92843    -0.37500     8.16511 (mid-point)
    16.19100     2.96883    -0.25000     8.16962   (sampled)
    16.31600     3.01267    -0.12500     8.17400 (mid-point)
    16.44100     3.05942    -0.00000     8.17825   (sampled)
    16.56600     3.10913     0.12500     8.18237 (mid-point)
    16.69100     3.16157     0.25000     8.18635   (sampled)
    16.81600     3.21750     0.37501     8.19019 (mid-point)
    16.94100     3.27472     0.50001     8.19391   (sampled)
    17.06600     3.33485     0.62501     8.19748 (mid-point)
    17.19100     3.39736     0.75001     8.20093   (sampled)
    17.31600     3.46217     0.87501     8.20425 (mid-point)
    17.44100     3.52918     1.00001     8.20744   (sampled)
    17.56600     3.59859     1.12502     8.21052 (mid-point)
    17.69100     3.67004     1.25002     8.21347   (sampled)
    17.81600     3.74317     1.37502     8.21631 (mid-point)
    17.94100     3.81817     1.50002     8.21904   (sampled)
    18.06600     3.89523     1.62502     8.22166 (mid-point)
    18.19100     3.97355     1.75002     8.22418   (sampled)
    18.31600     4.05372     1.87502     8.22660 (mid-point)
    18.44100     4.13549     2.00002     8.22893   (sampled)
    18.56600     4.21877     2.12502     8.23117 (mid-point)
    18.69100     4.30352     2.25002     8.23331   (sampled)
    18.81600     4.38966     2.37502     8.23538 (mid-point)
    18.94100     4.47714     2.50002     8.23736   (sampled)
    19.06600     4.56590     2.62502     8.23927 (mid-point)
    19.19100     4.65590     2.75002     8.24111   (sampled)
    19.31600     4.74707     2.87502     8.24287 (mid-point)
    19.44100     4.83936     3.00002     8.24457   (sampled)
    19.56600     4.93274     3.12502     8.24621 (mid-point)
    19.69100     5.02715     3.25002     8.24778   (sampled)
    19.81600     5.12272     3.37502     8.24930 (mid-point)
    19.94100     5.21911     3.50002     8.25076   (sampled)
    20.06600     5.31639     3.62502     8.25217 (mid-point)
    20.19100     5.37563     3.75002     8.25354   (sampled)
    20.31600     5.43189     3.87503     8.25489 (mid-point)
    20.44100     5.48823     4.00004     8.25621   (sampled)
    20.56600     5.54686     4.12504     8.25751 (mid-point)
    20.69100     5.60713     4.25004     8.25877   (sampled)
    20.81600     5.66864     4.37504     8.26001 (mid-point)
    20.94100     5.73171     4.50004     8.26122   (sampled)
    21.06600     5.79630     4.62504     8.26241 (mid-point)
    21.19100     5.86238     4.75004     8.26356   (sampled)
    21.31600     5.92991     4.87504     8.26469 (mid-point)
    21.44100     5.99884     5.00004     8.26580   (sampled)
    21.56600     6.06915     5.12504     8.26688 (mid-point)
    21.69100     6.14078     5.25004     8.26794   (sampled)
    21.81600     6.21371     5.37504     8.26897 (mid-point)
    21.94100     6.28791     5.50004     8.26997   (sampled)
    22.06600     6.36334     5.62504     8.27096 (mid-point)
    22.19100     6.43996     5.75004     8.27191   (sampled)
    22.31600     6.51776     5.87504     8.27285 (mid-point)
    22.44100     6.59669     6.00004     8.27377   (sampled)
    22.56600     6.67672     6.12504     8.27466 (mid-point)
    22.69100     6.75782     6.25004     8.27553   (sampled)
    22.81600     6.83996     6.37504     8.27638 (mid-point)
    22.94100     6.92311     6.50004     8.27721   (sampled)
    23.06600     7.00725     6.62504     8.27802 (mid-point)
    23.19100     7.09234     6.75004     8.27881   (sampled)
    23.31600     7.17837     6.87504     8.27958 (mid-point)
    23.44100     7.26529     7.00004     8.28034   (sampled)
    23.56600     7.35309     7.12504     8.28107 (mid-point)
    23.69100     7.44174     7.25004     8.28179   (sampled)
    23.81600     7.53122     7.37504     8.28249 (mid-point)
    23.94100     7.62151     7.50004     8.28318   (sampled)
    24.06600     7.71258     7.62504     8.28385 (mid-point)
    24.19100     7.80440     7.75004     8.28450   (sampled)
    24.31600     7.89697     7.87504     8.28514 (mid-point)
    24.44100     7.99025     8.00004     8.28576   (sampled)
    24.56600     8.08293     8.12504     8.28637 (mid-point)
    24.69100     8.16628     8.25004     8.28697   (sampled)
    24.81600     8.25050     8.37504     8.28755 (mid-point)
    24.94100     8.33555     8.50004     8.28812   (sampled)
    25.06600     8.42142     8.62504     8.28869 (mid-point)
    25.19100     8.50809     8.75004     8.28924   (sampled)
    25.31600     8.59553     8.87504     8.28977 (mid-point)
    25.44100     8.68373     9.00004     8.29030   (sampled)
    25.56600     8.77277     9.12504     8.29082 (mid-point)
    25.69100     8.86253     9.25004     8.29132   (sampled)
    25.81600     8.95289     9.37504     8.29182 (mid-point)
    25.94100     9.04393     9.50004     8.29231   (sampled)
    26.06600     9.13565     9.62504     8.29278 (mid-point)
    26.19100     9.22801     9.75004     8.29325   (sampled)
    26.31600     9.32101     9.87504     8.29371 (mid-point)
    26.44100     9.41463    10.00004     8.29416   (sampled)
    26.56600     9.50885    10.12504     8.29460 (mid-point)
    26.69100     9.60366    10.25004     8.29503   (sampled)
    26.81600     9.69904    10.37504     8.29545 (mid-point)
    26.94100     9.79499    10.50004     8.29587   (sampled)
    27.06600     9.89148    10.62504     8.29627 (mid-point)
    27.19100     9.98851    10.75004     8.29667   (sampled)
    27.31600    10.08605    10.87504     8.29706 (mid-point)
    27.44100    10.18411    11.00004     8.29745   (sampled)
    27.56600    10.28266    11.12504     8.29782 (mid-point)
    27.69100    10.38169    11.25004     8.29819   (sampled)
    27.81600    10.48120    11.37504     8.29856 (mid-point)
    27.94100    10.58116    11.50004     8.29891   (sampled)
    28.06600    10.68158    11.62504     8.29926 (mid-point)
    28.19100    10.78243    11.75004     8.29960   (sampled)
    28.31600    10.88378    11.87505     8.29994 (mid-point)
    28.44100    10.98554    12.00005     8.30027   (sampled)
    28.56600    11.08765    12.12505     8.30059 (mid-point)
    28.69100    11.19016    12.25005     8.30091   (sampled)
    28.81600    11.29305    12.37505     8.30122 (mid-point)
    28.94100    11.39633    12.50005     8.30153   (sampled)
    29.06600    11.49997    12.62505     8.30183 (mid-point)
    29.19100    11.60398    12.75005     8.30212   (sampled)
    29.31600    11.70835    12.87505     8.30241 (mid-point)
    29.44100    11.81306    13.00005     8.30270   (sampled)
    29.56600    11.91811    13.12505     8.30298 (mid-point)
    29.69100    12.02349    13.25005     8.30325   (sampled)
    29.81600    12.12919    13.37505     8.30352 (mid-point)
    29.94100    12.23521    13.50005     8.30379   (sampled)
    30.06600    12.34154    13.62505     8.30405 (mid-point)
    30.19100    12.44817    13.75005     8.30431   (sampled)
    30.31600    12.55510    13.87505     8.30456 (mid-point)
    30.44100    12.66231    14.00005     8.30481   (sampled)
    30.56600    12.76981    14.12505     8.30505 (mid-point)
    30.69100    12.87758    14.25005     8.30529   (sampled)
    30.81600    12.98563    14.37505     8.30553 (mid-point)
    30.94100    13.09394    14.50005     8.30576   (sampled)
    31.06600    13.20250    14.62505     8.30599 (mid-point)
    31.19100    13.31132    14.75005     8.30621   (sampled)
    31.31600    13.42060    14.87505     8.30643 (mid-point)
    31.44100    13.52981    15.00006     8.30665   (sampled)
    31.56600    13.63936    15.12506     8.30687 (mid-point)
    31.69100    13.74915    15.25006     8.30708   (sampled)
    31.81600    13.85917    15.37506     8.30728 (mid-point)
    31.94100    13.96940    15.50006     8.30749   (sampled)
    32.06600    14.07986    15.62506     8.30769 (mid-point)
    32.19100    14.19053    15.75006     8.30789   (sampled)
    32.31600    14.30141    15.87506     8.30808 (mid-point)
    32.44100    14.41249    16.00006     8.30827   (sampled)
    32.56600    14.52377    16.12506     8.30846 (mid-point)
    32.69100    14.63525    16.25006     8.30865   (sampled)
    32.81600    14.74692    16.37506     8.30883 (mid-point)
    32.94100    14.85879    16.50006     8.30901   (sampled)
