# Supplementary material for: Structural basis of voltage-dependent gating in BK channels
Source: Nat Commun. 2025 Jul 1;16:5846. doi: 10.1038/s41467-025-60639-y (PMC12218146; doi:10.1038/s41467-025-60639-y)
Supplement: Supplementary file 7 — Supplementary Data 1 [file 41467_2025_60639_MOESM7_ESM.zip › Supplementary Data 1/HOLE analysis/Fig3b_5tji-hole2.txt]

cenxyz.cvec      radius  cen_line_D sum{s/(area point sourc
   -29.05900    14.89036   -45.97257     0.00018   (sampled)
   -28.93400    14.81392   -45.84751     0.00036 (mid-point)
   -28.80900    14.73797   -45.72244     0.00054   (sampled)
   -28.68400    14.66228   -45.59738     0.00073 (mid-point)
   -28.55900    14.58720   -45.47232     0.00092   (sampled)
   -28.43400    14.51272   -45.34723     0.00110 (mid-point)
   -28.30900    14.43844   -45.22214     0.00130   (sampled)
   -28.18400    14.36629   -45.09686     0.00149 (mid-point)
   -28.05900    14.29432   -44.97159     0.00168   (sampled)
   -27.93400    14.22212   -44.84647     0.00188 (mid-point)
   -27.80900    14.15057   -44.72136     0.00208   (sampled)
   -27.68400    14.07844   -44.59471     0.00228 (mid-point)
   -27.55900    14.00679   -44.46806     0.00248   (sampled)
   -27.43400    13.93857   -44.34266     0.00269 (mid-point)
   -27.30900    13.86993   -44.21726     0.00289   (sampled)
   -27.18400    13.80134   -44.09084     0.00310 (mid-point)
   -27.05900    13.73223   -43.96442     0.00331   (sampled)
   -26.93400    13.66508   -43.83893     0.00353 (mid-point)
   -26.80900    13.59866   -43.71345     0.00374   (sampled)
   -26.68400    13.53159   -43.58767     0.00396 (mid-point)
   -26.55900    13.46411   -43.46188     0.00418   (sampled)
   -26.43400    13.39955   -43.33622     0.00440 (mid-point)
   -26.30900    13.33576   -43.21056     0.00462   (sampled)
   -26.18400    13.27504   -43.08427     0.00485 (mid-point)
   -26.05900    13.21435   -42.95798     0.00508   (sampled)
   -25.93400    13.15346   -42.83228     0.00531 (mid-point)
   -25.80900    13.09257   -42.70657     0.00554   (sampled)
   -25.68400    13.03333   -42.58087     0.00577 (mid-point)
   -25.55900    12.97429   -42.45517     0.00601   (sampled)
   -25.43400    12.91629   -42.32937     0.00625 (mid-point)
   -25.30900    12.85913   -42.20358     0.00649   (sampled)
   -25.18400    12.80262   -42.07738     0.00673 (mid-point)
   -25.05900    12.74698   -41.95118     0.00698   (sampled)
   -24.93400    12.68952   -41.80499     0.00722 (mid-point)
   -24.80900    12.63286   -41.65880     0.00747   (sampled)
   -24.68400    12.57725   -41.50548     0.00773 (mid-point)
   -24.55900    12.52306   -41.35217     0.00798   (sampled)
   -24.43400    12.47044   -41.20733     0.00823 (mid-point)
   -24.30900    12.41907   -41.06250     0.00849   (sampled)
   -24.18400    12.36922   -40.91583     0.00875 (mid-point)
   -24.05900    12.32072   -40.76915     0.00901   (sampled)
   -23.93400    12.27352   -40.61879     0.00928 (mid-point)
   -23.80900    12.22776   -40.46843     0.00955   (sampled)
   -23.68400    12.16127   -40.33699     0.00981 (mid-point)
   -23.55900    12.08790   -40.20554     0.01009   (sampled)
   -23.43400    12.01323   -40.07558     0.01036 (mid-point)
   -23.30900    11.93938   -39.94562     0.01064   (sampled)
   -23.18400    11.84671   -39.82046     0.01092 (mid-point)
   -23.05900    11.75379   -39.69530     0.01121   (sampled)
   -22.93400    11.65980   -39.57022     0.01151 (mid-point)
   -22.80900    11.56560   -39.44514     0.01180   (sampled)
   -22.68400    11.47338   -39.32011     0.01211 (mid-point)
   -22.55900    11.38065   -39.19509     0.01241   (sampled)
   -22.43400    11.28844   -39.06998     0.01272 (mid-point)
   -22.30900    11.19678   -38.94486     0.01304   (sampled)
   -22.18400    11.10634   -38.81980     0.01336 (mid-point)
   -22.05900    11.01648   -38.69474     0.01369   (sampled)
   -21.93400    10.92701   -38.56966     0.01403 (mid-point)
   -21.80900    10.83803   -38.44458     0.01436   (sampled)
   -21.68400    10.74956   -38.31951     0.01471 (mid-point)
   -21.55900    10.66161   -38.19445     0.01506   (sampled)
   -21.43400    10.57463   -38.06937     0.01541 (mid-point)
   -21.30900    10.48787   -37.94429     0.01578   (sampled)
   -21.18400    10.40217   -37.81923     0.01614 (mid-point)
   -21.05900    10.31716   -37.69416     0.01652   (sampled)
   -20.93400    10.23254   -37.56867     0.01690 (mid-point)
   -20.80900    10.14865   -37.44317     0.01728   (sampled)
   -20.68400    10.06579   -37.31803     0.01768 (mid-point)
   -20.55900     9.98335   -37.19289     0.01808   (sampled)
   -20.43400     9.90188   -37.06781     0.01848 (mid-point)
   -20.30900     9.82118   -36.94273     0.01889   (sampled)
   -20.18400     9.74111   -36.81768     0.01931 (mid-point)
   -20.05900     9.66175   -36.69262     0.01974   (sampled)
   -19.93400     9.58342   -36.56735     0.02017 (mid-point)
   -19.80900     9.50539   -36.44208     0.02061   (sampled)
   -19.68400     9.42888   -36.31701     0.02106 (mid-point)
   -19.55900     9.35324   -36.19195     0.02152   (sampled)
   -19.43400     9.27831   -36.06674     0.02198 (mid-point)
   -19.30900     9.20428   -35.94152     0.02245   (sampled)
   -19.18400     9.13119   -35.81638     0.02293 (mid-point)
   -19.05900     9.05905   -35.69124     0.02341   (sampled)
   -18.93400     8.98790   -35.56608     0.02390 (mid-point)
   -18.80900     8.91774   -35.44091     0.02440   (sampled)
   -18.68400     8.84854   -35.31574     0.02491 (mid-point)
   -18.55900     8.78020   -35.19056     0.02543   (sampled)
   -18.43400     8.71310   -35.06521     0.02595 (mid-point)
   -18.30900     8.64707   -34.93987     0.02648   (sampled)
   -18.18400     8.58207   -34.81466     0.02702 (mid-point)
   -18.05900     8.51817   -34.68944     0.02757   (sampled)
   -17.93400     8.45542   -34.56440     0.02813 (mid-point)
   -17.80900     8.39381   -34.43936     0.02869   (sampled)
   -17.68400     8.33300   -34.31403     0.02927 (mid-point)
   -17.55900     8.27338   -34.18871     0.02985   (sampled)
   -17.43400     8.21216   -34.06321     0.03044 (mid-point)
   -17.30900     8.15034   -33.93771     0.03104   (sampled)
   -17.18400     8.08451   -33.81257     0.03165 (mid-point)
   -17.05900     8.01653   -33.68744     0.03226   (sampled)
   -16.93400     7.94781   -33.56237     0.03289 (mid-point)
   -16.80900     7.87989   -33.43731     0.03353   (sampled)
   -16.68400     7.81345   -33.31220     0.03419 (mid-point)
   -16.55900     7.74818   -33.18709     0.03485   (sampled)
   -16.43400     7.68403   -33.06201     0.03552 (mid-point)
   -16.30900     7.62071   -32.93693     0.03621   (sampled)
   -16.18400     7.55938   -32.81169     0.03690 (mid-point)
   -16.05900     7.49905   -32.68645     0.03761   (sampled)
   -15.93400     7.43988   -32.56135     0.03833 (mid-point)
   -15.80900     7.38203   -32.43626     0.03906   (sampled)
   -15.68400     7.32579   -32.31117     0.03980 (mid-point)
   -15.55900     7.27036   -32.18608     0.04056   (sampled)
   -15.43400     7.21679   -32.06089     0.04132 (mid-point)
   -15.30900     7.16461   -31.93571     0.04209   (sampled)
   -15.18400     7.11369   -31.81045     0.04288 (mid-point)
   -15.05900     7.06424   -31.68520     0.04368   (sampled)
   -14.93400     7.01630   -31.56015     0.04449 (mid-point)
   -14.80900     6.96988   -31.43511     0.04531   (sampled)
   -14.68400     6.92503   -31.30921     0.04614 (mid-point)
   -14.55900     6.88177   -31.18330     0.04698   (sampled)
   -14.43400     6.84014   -31.05826     0.04783 (mid-point)
   -14.30900     6.79995   -30.93321     0.04869   (sampled)
   -14.18400     6.76079   -30.80803     0.04956 (mid-point)
   -14.05900     6.72310   -30.68285     0.05044   (sampled)
   -13.93400     6.68110   -30.55739     0.05133 (mid-point)
   -13.80900     6.63841   -30.43193     0.05223   (sampled)
   -13.68400     6.58732   -30.30613     0.05315 (mid-point)
   -13.55900     6.53785   -30.18032     0.05408   (sampled)
   -13.43400     6.49006   -30.05531     0.05502 (mid-point)
   -13.30900     6.44393   -29.93029     0.05598   (sampled)
   -13.18400     6.39569   -29.80087     0.05695 (mid-point)
   -13.05900     6.34926   -29.67145     0.05794   (sampled)
   -12.93400     6.27932   -29.54579     0.05895 (mid-point)
   -12.80900     6.21047   -29.42013     0.05998   (sampled)
   -12.68400     6.13729   -29.29466     0.06104 (mid-point)
   -12.55900     6.06522   -29.16920     0.06212   (sampled)
   -12.43400     5.99472   -29.04355     0.06323 (mid-point)
   -12.30900     5.92558   -28.91790     0.06436   (sampled)
   -12.18400     5.85753   -28.79168     0.06552 (mid-point)
   -12.05900     5.79093   -28.66547     0.06671   (sampled)
   -11.93400     5.72637   -28.54043     0.06792 (mid-point)
   -11.80900     5.66319   -28.41538     0.06916   (sampled)
   -11.68400     5.60153   -28.29023     0.07043 (mid-point)
   -11.55900     5.54139   -28.16507     0.07172   (sampled)
   -11.43400     5.48278   -28.03958     0.07305 (mid-point)
   -11.30900     5.42586   -27.91409     0.07440   (sampled)
   -11.18400     5.37072   -27.78900     0.07578 (mid-point)
   -11.05900     5.31734   -27.66391     0.07719   (sampled)
   -10.93400     5.26572   -27.53801     0.07862 (mid-point)
   -10.80900     5.21596   -27.41211     0.08008   (sampled)
   -10.68400     5.16817   -27.28609     0.08157 (mid-point)
   -10.55900     5.12233   -27.16007     0.08309   (sampled)
   -10.43400     5.07830   -27.03505     0.08463 (mid-point)
   -10.30900     5.03622   -26.91003     0.08620   (sampled)
   -10.18400     4.99625   -26.78480     0.08780 (mid-point)
   -10.05900     4.95823   -26.65957     0.08941   (sampled)
    -9.93400     4.92238   -26.53453     0.09106 (mid-point)
    -9.80900     4.88863   -26.40949     0.09272   (sampled)
    -9.68400     4.85711   -26.28234     0.09441 (mid-point)
    -9.55900     4.82770   -26.15519     0.09611   (sampled)
    -9.43400     4.80061   -26.02991     0.09784 (mid-point)
    -9.30900     4.77564   -25.90464     0.09959   (sampled)
    -9.18400     4.75304   -25.77904     0.10135 (mid-point)
    -9.05900     4.73276   -25.65345     0.10312   (sampled)
    -8.93400     4.71483   -25.52836     0.10491 (mid-point)
    -8.80900     4.69916   -25.40328     0.10672   (sampled)
    -8.68400     4.68570   -25.27787     0.10853 (mid-point)
    -8.55900     4.67462   -25.15246     0.11035   (sampled)
    -8.43400     4.66604   -25.02739     0.11218 (mid-point)
    -8.30900     4.65986   -24.90232     0.11401   (sampled)
    -8.18400     4.65606   -24.77704     0.11584 (mid-point)
    -8.05900     4.65468   -24.65176     0.11768   (sampled)
    -7.93400     4.65591   -24.52657     0.11952 (mid-point)
    -7.80900     4.65945   -24.40138     0.12135   (sampled)
    -7.68400     4.66531   -24.27634     0.12318 (mid-point)
    -7.55900     4.67356   -24.15130     0.12500   (sampled)
    -7.43400     4.68401   -24.02524     0.12681 (mid-point)
    -7.30900     4.69687   -23.89919     0.12861   (sampled)
    -7.18400     4.71233   -23.77415     0.13041 (mid-point)
    -7.05900     4.73012   -23.64912     0.13219   (sampled)
    -6.93400     4.73433   -23.51926     0.13396 (mid-point)
    -6.80900     4.74065   -23.38939     0.13573   (sampled)
    -6.68400     4.63477   -23.26194     0.13758 (mid-point)
    -6.55900     4.52959   -23.13449     0.13952   (sampled)
    -6.43400     4.41925   -23.00943     0.14156 (mid-point)
    -6.30900     4.30942   -22.88436     0.14370   (sampled)
    -6.18400     4.20095   -22.75887     0.14596 (mid-point)
    -6.05900     4.09179   -22.63338     0.14833   (sampled)
    -5.93400     3.98445   -22.50822     0.15084 (mid-point)
    -5.80900     3.87785   -22.38306     0.15349   (sampled)
    -5.68400     3.77173   -22.25795     0.15628 (mid-point)
    -5.55900     3.66632   -22.13283     0.15924   (sampled)
    -5.43400     3.56192   -22.00751     0.16238 (mid-point)
    -5.30900     3.45847   -21.88220     0.16570   (sampled)
    -5.18400     3.35623   -21.75706     0.16924 (mid-point)
    -5.05900     3.25501   -21.63193     0.17299   (sampled)
    -4.93400     3.15471   -21.50689     0.17699 (mid-point)
    -4.80900     3.05556   -21.38186     0.18125   (sampled)
    -4.68400     2.95791   -21.25683     0.18580 (mid-point)
    -4.55900     2.86132   -21.13181     0.19066   (sampled)
    -4.43400     2.76618   -21.00657     0.19586 (mid-point)
    -4.30900     2.67259   -20.88133     0.20143   (sampled)
    -4.18400     2.58061   -20.75619     0.20740 (mid-point)
    -4.05900     2.49038   -20.63106     0.21382   (sampled)
    -3.93400     2.40206   -20.50591     0.22072 (mid-point)
    -3.80900     2.31573   -20.38077     0.22814   (sampled)
    -3.68400     2.23166   -20.25573     0.23613 (mid-point)
    -3.55900     2.14979   -20.13069     0.24473   (sampled)
    -3.43400     2.07002   -20.00513     0.25402 (mid-point)
    -3.30900     1.99283   -19.87957     0.26404   (sampled)
    -3.18400     1.91822   -19.75248     0.27485 (mid-point)
    -3.05900     1.84664   -19.62538     0.28652   (sampled)
    -2.93400     1.77852   -19.49888     0.29910 (mid-point)
    -2.80900     1.71368   -19.37238     0.31265   (sampled)
    -2.68400     1.65239   -19.24737     0.32722 (mid-point)
    -2.55900     1.59419   -19.12236     0.34288   (sampled)
    -2.43400     1.54022   -18.99719     0.35965 (mid-point)
    -2.30900     1.49028   -18.87201     0.37756   (sampled)
    -2.18400     1.44424   -18.74699     0.39664 (mid-point)
    -2.05900     1.40258   -18.62198     0.41687   (sampled)
    -1.93400     1.36610   -18.49635     0.43819 (mid-point)
    -1.80900     1.33413   -18.37072     0.46054   (sampled)
    -1.68400     1.30734   -18.24558     0.48382 (mid-point)
    -1.55900     1.28529   -18.12043     0.50791   (sampled)
    -1.43400     1.26881   -17.99532     0.53262 (mid-point)
    -1.30900     1.25720   -17.87020     0.55780   (sampled)
    -1.18400     1.25111   -17.74494     0.58322 (mid-point)
    -1.05900     1.25043   -17.61968     0.60866   (sampled)
    -0.93400     1.25517   -17.49423     0.63392 (mid-point)
    -0.80900     1.26531   -17.36877     0.65877   (sampled)
    -0.68400     1.28070   -17.24373     0.68303 (mid-point)
    -0.55900     1.30124   -17.11870     0.70653   (sampled)
    -0.43400     1.32270   -16.99252     0.72927 (mid-point)
    -0.30900     1.25507   -16.86633     0.75453   (sampled)
    -0.18400     1.17179   -16.74122     0.78351 (mid-point)
    -0.05900     1.09169   -16.61611     0.81689   (sampled)
     0.06600     1.01482   -16.49059     0.85553 (mid-point)
     0.19100     0.94157   -16.36506     0.90041   (sampled)
     0.31600     0.87316   -16.23958     0.95260 (mid-point)
     0.44100     0.80906   -16.11409     1.01338   (sampled)
     0.56600     0.74949   -15.98908     1.08421 (mid-point)
     0.69100     0.69508   -15.86407     1.16657   (sampled)
     0.81600     0.64587   -15.73854     1.26195 (mid-point)
     0.94100     0.60259   -15.61301     1.37153   (sampled)
     1.06600     0.56556   -15.48786     1.49592 (mid-point)
     1.19100     0.53508   -15.36270     1.63489   (sampled)
     1.31600     0.51187   -15.23748     1.78675 (mid-point)
     1.44100     0.49573   -15.11225     1.94866   (sampled)
     1.56600     0.48636   -14.98708     2.11687 (mid-point)
     1.69100     0.48382   -14.86190     2.28684   (sampled)
     1.81600     0.48950   -14.73689     2.45290 (mid-point)
     1.94100     0.50154   -14.61189     2.61108   (sampled)
     2.06600     0.52199   -14.48603     2.75711 (mid-point)
     2.19100     0.54858   -14.36018     2.88932   (sampled)
     2.31600     0.58193   -14.23497     3.00682 (mid-point)
     2.44100     0.62171   -14.10977     3.10976   (sampled)
     2.56600     0.66762   -13.98477     3.19903 (mid-point)
     2.69100     0.71921   -13.85976     3.27595   (sampled)
     2.81600     0.77633   -13.73460     3.34197 (mid-point)
     2.94100     0.83830   -13.60944     3.39859   (sampled)
     3.06600     0.88215   -13.47291     3.44972 (mid-point)
     3.19100     0.89111   -13.33637     3.49982   (sampled)
     3.31600     0.81751   -13.21119     3.55936 (mid-point)
     3.44100     0.74820   -13.08600     3.63043   (sampled)
     3.56600     0.68419   -12.96091     3.71543 (mid-point)
     3.69100     0.62511   -12.83583     3.81725   (sampled)
     3.81600     0.57144   -12.71030     3.93910 (mid-point)
     3.94100     0.52354   -12.58478     4.08427   (sampled)
     4.06600     0.48161   -12.45965     4.25581 (mid-point)
     4.19100     0.44633   -12.33452     4.45554   (sampled)
     4.31600     0.41916   -12.20946     4.68200 (mid-point)
     4.44100     0.39650   -12.08441     4.93509   (sampled)
     4.56600     0.37955   -11.95933     5.21128 (mid-point)
     4.69100     0.37022   -11.83426     5.50157   (sampled)
     4.81600     0.36895   -11.70900     5.79388 (mid-point)
     4.94100     0.37543   -11.58375     6.07617   (sampled)
     5.06600     0.38946   -11.45860     6.33849 (mid-point)
     5.19100     0.41091   -11.33345     6.57414   (sampled)
     5.31600     0.43917   -11.20833     6.78044 (mid-point)
     5.44100     0.47443   -11.08321     6.95721   (sampled)
     5.56600     0.51720   -10.95819     7.10596 (mid-point)
     5.69100     0.56613   -10.83318     7.23010   (sampled)
     5.81600     0.62037   -10.70815     7.33349 (mid-point)
     5.94100     0.68005   -10.58313     7.41952   (sampled)
     6.06600     0.74484   -10.45803     7.49124 (mid-point)
     6.19100     0.81429   -10.33293     7.55125   (sampled)
     6.31600     0.88859   -10.20355     7.60164 (mid-point)
     6.44100     0.96696   -10.07418     7.64419   (sampled)
     6.56600     1.04857    -9.94909     7.68038 (mid-point)
     6.69100     1.13341    -9.82399     7.71136   (sampled)
     6.81600     1.21412    -9.69840     7.73835 (mid-point)
     6.94100     1.28630    -9.57281     7.76240   (sampled)
     7.06600     1.26565    -9.44143     7.78723 (mid-point)
     7.19100     1.25076    -9.31006     7.81267   (sampled)
     7.31600     1.24092    -9.18139     7.83851 (mid-point)
     7.44100     1.23677    -9.05273     7.86452   (sampled)
     7.56600     1.23859    -8.92770     7.89046 (mid-point)
     7.69100     1.24502    -8.80266     7.91612   (sampled)
     7.81600     1.25724    -8.67761     7.94130 (mid-point)
     7.94100     1.27467    -8.55256     7.96579   (sampled)
     8.06600     1.29704    -8.42710     7.98944 (mid-point)
     8.19100     1.32454    -8.30163     8.01212   (sampled)
     8.31600     1.35699    -8.17620     8.03372 (mid-point)
     8.44100     1.39427    -8.05078     8.05419   (sampled)
     8.56600     1.43653    -7.92357     8.07347 (mid-point)
     8.69100     1.48322    -7.79636     8.09156   (sampled)
     8.81600     1.53388    -7.67132     8.10847 (mid-point)
     8.94100     1.58857    -7.54628     8.12424   (sampled)
     9.06600     1.64695    -7.42075     8.13891 (mid-point)
     9.19100     1.70897    -7.29522     8.15253   (sampled)
     9.31600     1.77463    -7.16977     8.16516 (mid-point)
     9.44100     1.84344    -7.04431     8.17687   (sampled)
     9.56600     1.84634    -6.91687     8.18854 (mid-point)
     9.69100     1.78312    -6.78943     8.20106   (sampled)
     9.81600     1.70581    -6.66281     8.21473 (mid-point)
     9.94100     1.63141    -6.53620     8.22968   (sampled)
    10.06600     1.55986    -6.40985     8.24603 (mid-point)
    10.19100     1.49176    -6.28350     8.26391   (sampled)
    10.31600     1.42735    -6.15842     8.28344 (mid-point)
    10.44100     1.36667    -6.03334     8.30475   (sampled)
    10.56600     1.30998    -5.90825     8.32793 (mid-point)
    10.69100     1.25756    -5.78316     8.35309   (sampled)
    10.81600     1.20994    -5.65805     8.38027 (mid-point)
    10.94100     1.16707    -5.53295     8.40948   (sampled)
    11.06600     1.12900    -5.40786     8.44070 (mid-point)
    11.19100     1.09606    -5.28277     8.47382   (sampled)
    11.31600     1.06835    -5.15667     8.50868 (mid-point)
    11.44100     1.04625    -5.03057     8.54503   (sampled)
    11.56600     1.02997    -4.90534     8.58254 (mid-point)
    11.69100     1.01947    -4.78012     8.62082   (sampled)
    11.81600     1.01462    -4.65500     8.65947 (mid-point)
    11.94100     1.01539    -4.52989     8.69806   (sampled)
    12.06600     1.02251    -4.40475     8.73612 (mid-point)
    12.19100     1.03545    -4.27961     8.77323   (sampled)
    12.31600     1.05411    -4.15443     8.80904 (mid-point)
    12.44100     1.07778    -4.02926     8.84329   (sampled)
    12.56600     1.10678    -3.90418     8.87577 (mid-point)
    12.69100     1.14109    -3.77911     8.90633   (sampled)
    12.81600     1.18228    -3.65395     8.93480 (mid-point)
    12.94100     1.22740    -3.52879     8.96121   (sampled)
    13.06600     1.27700    -3.40370     8.98561 (mid-point)
    13.19100     1.33030    -3.27862     9.00809   (sampled)
    13.31600     1.38849    -3.15345     9.02873 (mid-point)
    13.44100     1.44994    -3.02829     9.04765   (sampled)
    13.56600     1.51492    -2.90315     9.06499 (mid-point)
    13.69100     1.58343    -2.77801     9.08086   (sampled)
    13.81600     1.65524    -2.65299     9.09538 (mid-point)
    13.94100     1.73009    -2.52798     9.10868   (sampled)
    14.06600     1.80697    -2.40293     9.12086 (mid-point)
    14.19100     1.88656    -2.27789     9.13204   (sampled)
    14.31600     1.97076    -2.15256     9.14229 (mid-point)
    14.44100     2.05689    -2.02723     9.15169   (sampled)
    14.56600     2.14481    -1.90197     9.16034 (mid-point)
    14.69100     2.23445    -1.77671     9.16831   (sampled)
    14.81600     2.32599    -1.65169     9.17566 (mid-point)
    14.94100     2.41932    -1.52668     9.18246   (sampled)
    15.06600     2.51433    -1.40099     9.18875 (mid-point)
    15.19100     2.61093    -1.27530     9.19459   (sampled)
    15.31600     2.70920    -1.15024     9.20001 (mid-point)
    15.44100     2.80882    -1.02517     9.20506   (sampled)
    15.56600     2.90969    -0.90004     9.20975 (mid-point)
    15.69100     3.01149    -0.77491     9.21414   (sampled)
    15.81600     3.11425    -0.64989     9.21824 (mid-point)
    15.94100     3.21782    -0.52486     9.22209   (sampled)
    16.06600     3.30004    -0.38763     9.22574 (mid-point)
    16.19100     3.36743    -0.25040     9.22925   (sampled)
    16.31600     3.40127    -0.12520     9.23269 (mid-point)
    16.44100     3.43797     0.00000     9.23606   (sampled)
    16.56600     3.47763     0.12620     9.23935 (mid-point)
    16.69100     3.51975     0.25239     9.24256   (sampled)
    16.81600     3.56473     0.37768     9.24569 (mid-point)
    16.94100     3.61193     0.50296     9.24874   (sampled)
    17.06600     3.66205     0.62798     9.25171 (mid-point)
    17.19100     3.71462     0.75300     9.25459   (sampled)
    17.31600     3.76965     0.87853     9.25739 (mid-point)
    17.44100     3.82682     1.00405     9.26011   (sampled)
    17.56600     3.88613     1.12923     9.26274 (mid-point)
    17.69100     3.94761     1.25441     9.26529   (sampled)
    17.81600     4.01113     1.37950     9.26777 (mid-point)
    17.94100     4.07668     1.50460     9.27016   (sampled)
    18.06600     4.14468     1.62967     9.27248 (mid-point)
    18.19100     4.21356     1.75474     9.27472   (sampled)
    18.31600     4.28569     1.87998     9.27688 (mid-point)
    18.44100     4.35805     2.00523     9.27898   (sampled)
    18.56600     4.43326     2.13024     9.28100 (mid-point)
    18.69100     4.50991     2.25526     9.28296   (sampled)
    18.81600     4.58784     2.38032     9.28485 (mid-point)
    18.94100     4.66729     2.50538     9.28668   (sampled)
    19.06600     4.74828     2.63040     9.28844 (mid-point)
    19.19100     4.83043     2.75543     9.29015   (sampled)
    19.31600     4.91431     2.88093     9.29179 (mid-point)
    19.44100     4.99951     3.00642     9.29339   (sampled)
    19.56600     5.08576     3.13144     9.29492 (mid-point)
    19.69100     5.17319     3.25646     9.29641   (sampled)
    19.81600     5.26170     3.38154     9.29785 (mid-point)
    19.94100     5.35130     3.50661     9.29924   (sampled)
    20.06600     5.44202     3.63163     9.30058 (mid-point)
    20.19100     5.53377     3.75666     9.30188   (sampled)
    20.31600     5.62646     3.88189     9.30314 (mid-point)
    20.44100     5.72012     4.00713     9.30435   (sampled)
    20.56600     5.81521     4.13268     9.30553 (mid-point)
    20.69100     5.91064     4.25823     9.30667   (sampled)
    20.81600     6.00711     4.38326     9.30777 (mid-point)
    20.94100     6.10441     4.50828     9.30884   (sampled)
    21.06600     6.20240     4.63331     9.30987 (mid-point)
    21.19100     6.30100     4.75833     9.31088   (sampled)
    21.31600     6.40034     4.88338     9.31185 (mid-point)
    21.44100     6.50038     5.00842     9.31279   (sampled)
    21.56600     6.60159     5.13345     9.31370 (mid-point)
    21.69100     6.70327     5.25849     9.31459   (sampled)
    21.81600     6.80544     5.38358     9.31545 (mid-point)
    21.94100     6.90805     5.50868     9.31628   (sampled)
    22.06600     7.01165     5.63394     9.31709 (mid-point)
    22.19100     7.11522     5.75921     9.31788   (sampled)
    22.31600     7.20409     5.88454     9.31864 (mid-point)
    22.44100     7.29304     6.00987     9.31939   (sampled)
    22.56600     7.37916     6.13499     9.32012 (mid-point)
    22.69100     7.46561     6.26010     9.32084   (sampled)
    22.81600     7.55279     6.38515     9.32153 (mid-point)
    22.94100     7.64071     6.51019     9.32221   (sampled)
    23.06600     7.72967     6.63542     9.32288 (mid-point)
    23.19100     7.81911     6.76066     9.32353   (sampled)
    23.31600     7.90922     6.88568     9.32417 (mid-point)
    23.44100     8.00010     7.01071     9.32479   (sampled)
    23.56600     8.09253     7.13578     9.32540 (mid-point)
    23.69100     8.18566     7.26086     9.32599   (sampled)
    23.81600     8.27871     7.38589     9.32657 (mid-point)
    23.94100     8.37244     7.51093     9.32714   (sampled)
    24.06600     8.46745     7.63600     9.32769 (mid-point)
    24.19100     8.56310     7.76107     9.32824   (sampled)
    24.31600     8.65770     7.88613     9.32877 (mid-point)
    24.44100     8.75282     8.01118     9.32929   (sampled)
    24.56600     8.84255     8.13627     9.32979 (mid-point)
    24.69100     8.93260     8.26136     9.33029   (sampled)
    24.81600     9.02294     8.38644     9.33078 (mid-point)
    24.94100     9.11396     8.51151     9.33126   (sampled)
    25.06600     9.20565     8.63689     9.33173 (mid-point)
    25.19100     9.29790     8.76227     9.33219   (sampled)
    25.31600     9.39079     8.88734     9.33264 (mid-point)
    25.44100     9.48421     9.01242     9.33308   (sampled)
    25.56600     9.57832     9.13781     9.33352 (mid-point)
    25.69100     9.67302     9.26320     9.33394   (sampled)
    25.81600     9.76842     9.38889     9.33436 (mid-point)
    25.94100     9.86423     9.51458     9.33477   (sampled)
    26.06600     9.96053     9.63963     9.33517 (mid-point)
    26.19100    10.05738     9.76468     9.33556   (sampled)
    26.31600    10.15498     9.88993     9.33595 (mid-point)
    26.44100    10.25274    10.01519     9.33633   (sampled)
    26.56600    10.35127    10.14062     9.33670 (mid-point)
    26.69100    10.45028    10.26605     9.33706   (sampled)
    26.81600    10.54959    10.39111     9.33742 (mid-point)
    26.94100    10.64936    10.51618     9.33777   (sampled)
    27.06600    10.74968    10.64129     9.33812 (mid-point)
    27.19100    10.85043    10.76639     9.33845   (sampled)
    27.31600    10.95174    10.89174     9.33879 (mid-point)
    27.44100    11.05318    11.01708     9.33911   (sampled)
    27.56600    11.15522    11.14224     9.33943 (mid-point)
    27.69100    11.25767    11.26741     9.33975   (sampled)
    27.81600    11.36034    11.39261     9.34005 (mid-point)
    27.94100    11.46340    11.51782     9.34036   (sampled)
    28.06600    11.56711    11.64286     9.34065 (mid-point)
    28.19100    11.67102    11.76790     9.34095   (sampled)
    28.31600    11.77534    11.89357     9.34123 (mid-point)
    28.44100    11.88001    12.01925     9.34152   (sampled)
    28.56600    11.98491    12.14430     9.34179 (mid-point)
    28.69100    12.09015    12.26935     9.34206   (sampled)
    28.81600    12.19584    12.39476     9.34233 (mid-point)
    28.94100    12.30164    12.52017     9.34259   (sampled)
    29.06600    12.40781    12.64526     9.34285 (mid-point)
    29.19100    12.51429    12.77035     9.34311   (sampled)
    29.31600    12.62130    12.89569     9.34336 (mid-point)
    29.44100    12.72850    13.02104     9.34360   (sampled)
    29.56600    12.83585    13.14657     9.34384 (mid-point)
    29.69100    12.94348    13.27210     9.34408   (sampled)
    29.81600    13.05151    13.39764     9.34432 (mid-point)
    29.94100    13.15977    13.52319     9.34454   (sampled)
    30.06600    13.26815    13.64825     9.34477 (mid-point)
    30.19100    13.37676    13.77331     9.34499   (sampled)
    30.31600    13.48585    13.89838     9.34521 (mid-point)
    30.44100    13.59507    14.02344     9.34543   (sampled)
    30.56600    13.70452    14.14850     9.34564 (mid-point)
    30.69100    13.81410    14.27357     9.34585   (sampled)
    30.81600    13.92409    14.39864     9.34605 (mid-point)
    30.94100    14.03431    14.52372     9.34625   (sampled)
    31.06600    14.14467    14.64885     9.34645 (mid-point)
    31.19100    14.25525    14.77398     9.34665   (sampled)
    31.31600    14.36603    14.89903     9.34684 (mid-point)
    31.44100    14.47701    15.02408     9.34703   (sampled)
    31.56600    14.58829    15.14917     9.34722 (mid-point)
    31.69100    14.69958    15.27426     9.34740   (sampled)
    31.81600    14.81121    15.39931     9.34758 (mid-point)
    31.94100    14.92302    15.52437     9.34776   (sampled)
