# Supplementary material for: Structural basis of voltage-dependent gating in BK channels
Source: Nat Commun. 2025 Jul 1;16:5846. doi: 10.1038/s41467-025-60639-y (PMC12218146; doi:10.1038/s41467-025-60639-y)
Supplement: Supplementary file 7 — Supplementary Data 1 [file 41467_2025_60639_MOESM7_ESM.zip › Supplementary Data 1/HOLE analysis/Fig3b_R3Qapo-hole.txt]

cenxyz.cvec      radius  cen_line_D sum{s/(area point sourc
   -37.05900    14.94245   -53.61885     0.00018   (sampled)
   -36.93400    14.84477   -53.49374     0.00036 (mid-point)
   -36.80900    14.74746   -53.36864     0.00054   (sampled)
   -36.68400    14.65060   -53.24142     0.00073 (mid-point)
   -36.55900    14.55416   -53.11421     0.00091   (sampled)
   -36.43400    14.45819   -52.98911     0.00111 (mid-point)
   -36.30900    14.36262   -52.86401     0.00130   (sampled)
   -36.18400    14.26711   -52.73899     0.00149 (mid-point)
   -36.05900    14.17200   -52.61397     0.00169   (sampled)
   -35.93400    14.07771   -52.48897     0.00189 (mid-point)
   -35.80900    13.98385   -52.36397     0.00210   (sampled)
   -35.68400    13.89030   -52.23890     0.00230 (mid-point)
   -35.55900    13.79704   -52.11382     0.00251   (sampled)
   -35.43400    13.70429   -51.98873     0.00272 (mid-point)
   -35.30900    13.61200   -51.86364     0.00294   (sampled)
   -35.18400    13.52019   -51.73855     0.00316 (mid-point)
   -35.05900    13.42868   -51.61346     0.00338   (sampled)
   -34.93400    13.33805   -51.48846     0.00360 (mid-point)
   -34.80900    13.24792   -51.36346     0.00383   (sampled)
   -34.68400    13.15786   -51.23767     0.00406 (mid-point)
   -34.55900    13.06832   -51.11187     0.00429   (sampled)
   -34.43400    12.97967   -50.98687     0.00453 (mid-point)
   -34.30900    12.89156   -50.86187     0.00476   (sampled)
   -34.18400    12.80396   -50.73667     0.00501 (mid-point)
   -34.05900    12.71692   -50.61147     0.00525   (sampled)
   -33.93400    12.63018   -50.48643     0.00550 (mid-point)
   -33.80900    12.54400   -50.36138     0.00576   (sampled)
   -33.68400    12.45875   -50.23614     0.00601 (mid-point)
   -33.55900    12.37373   -50.11090     0.00627   (sampled)
   -33.43400    12.28969   -49.98587     0.00654 (mid-point)
   -33.30900    12.20598   -49.86083     0.00680   (sampled)
   -33.18400    12.12299   -49.73581     0.00707 (mid-point)
   -33.05900    12.04064   -49.61078     0.00735   (sampled)
   -32.93400    11.95899   -49.48578     0.00763 (mid-point)
   -32.80900    11.87775   -49.36078     0.00791   (sampled)
   -32.68400    11.79762   -49.23566     0.00819 (mid-point)
   -32.55900    11.71762   -49.11053     0.00848   (sampled)
   -32.43400    11.63881   -48.98552     0.00878 (mid-point)
   -32.30900    11.56066   -48.86052     0.00908   (sampled)
   -32.18400    11.48293   -48.73550     0.00938 (mid-point)
   -32.05900    11.40588   -48.61049     0.00968   (sampled)
   -31.93400    11.33002   -48.48549     0.00999 (mid-point)
   -31.80900    11.25494   -48.36049     0.01031   (sampled)
   -31.68400    11.18037   -48.23527     0.01063 (mid-point)
   -31.55900    11.10659   -48.11005     0.01095   (sampled)
   -31.43400    11.03367   -47.98502     0.01127 (mid-point)
   -31.30900    10.96157   -47.86000     0.01161   (sampled)
   -31.18400    10.89027   -47.73499     0.01194 (mid-point)
   -31.05900    10.81978   -47.60997     0.01228   (sampled)
   -30.93400    10.74999   -47.48497     0.01263 (mid-point)
   -30.80900    10.68107   -47.35997     0.01297   (sampled)
   -30.68400    10.61359   -47.23493     0.01333 (mid-point)
   -30.55900    10.54588   -47.10988     0.01369   (sampled)
   -30.43400    10.47993   -46.98488     0.01405 (mid-point)
   -30.30900    10.41491   -46.85987     0.01441   (sampled)
   -30.18400    10.35103   -46.73487     0.01479 (mid-point)
   -30.05900    10.28811   -46.60987     0.01516   (sampled)
   -29.93400    10.22618   -46.48487     0.01554 (mid-point)
   -29.80900    10.16525   -46.35987     0.01593   (sampled)
   -29.68400    10.10508   -46.23476     0.01632 (mid-point)
   -29.55900    10.04588   -46.10965     0.01671   (sampled)
   -29.43400     9.98762   -45.98459     0.01711 (mid-point)
   -29.30900     9.93041   -45.85952     0.01751   (sampled)
   -29.18400     9.87473   -45.73447     0.01792 (mid-point)
   -29.05900     9.81978   -45.60942     0.01833   (sampled)
   -28.93400     9.76614   -45.48442     0.01875 (mid-point)
   -28.80900     9.71327   -45.35942     0.01917   (sampled)
   -28.68400     9.66204   -45.23442     0.01960 (mid-point)
   -28.55900     9.61147   -45.10941     0.02003   (sampled)
   -28.43400     9.56229   -44.98441     0.02046 (mid-point)
   -28.30900     9.51429   -44.85941     0.02090   (sampled)
   -28.18400     9.46740   -44.73437     0.02135 (mid-point)
   -28.05900     9.42172   -44.60934     0.02180   (sampled)
   -27.93400     9.37749   -44.48413     0.02225 (mid-point)
   -27.80900     9.33451   -44.35892     0.02271   (sampled)
   -27.68400     9.29249   -44.23392     0.02317 (mid-point)
   -27.55900     9.25147   -44.10891     0.02363   (sampled)
   -27.43400     9.21273   -43.98385     0.02410 (mid-point)
   -27.30900     9.17416   -43.85878     0.02457   (sampled)
   -27.18400     9.13809   -43.73378     0.02505 (mid-point)
   -27.05900     9.10277   -43.60878     0.02553   (sampled)
   -26.93400     9.06884   -43.48377     0.02601 (mid-point)
   -26.80900     9.03603   -43.35876     0.02650   (sampled)
   -26.68400     9.00472   -43.23376     0.02699 (mid-point)
   -26.55900     8.97456   -43.10876     0.02749   (sampled)
   -26.43400     8.94622   -42.98376     0.02798 (mid-point)
   -26.30900     8.91929   -42.85875     0.02848   (sampled)
   -26.18400     8.89350   -42.73373     0.02899 (mid-point)
   -26.05900     8.86884   -42.60870     0.02949   (sampled)
   -25.93400     8.84642   -42.48370     0.03000 (mid-point)
   -25.80900     8.82491   -42.35870     0.03051   (sampled)
   -25.68400     8.80497   -42.23369     0.03102 (mid-point)
   -25.55900     8.78630   -42.10867     0.03154   (sampled)
   -25.43400     8.73424   -41.98222     0.03206 (mid-point)
   -25.30900     8.65196   -41.85577     0.03259   (sampled)
   -25.18400     8.57019   -41.73009     0.03313 (mid-point)
   -25.05900     8.48911   -41.60440     0.03369   (sampled)
   -24.93400     8.40922   -41.47940     0.03425 (mid-point)
   -24.80900     8.32973   -41.35440     0.03482   (sampled)
   -24.68400     8.25154   -41.22906     0.03541 (mid-point)
   -24.55900     8.17424   -41.10373     0.03600   (sampled)
   -24.43400     8.09777   -40.97864     0.03661 (mid-point)
   -24.30900     8.02222   -40.85355     0.03723   (sampled)
   -24.18400     7.94822   -40.72853     0.03786 (mid-point)
   -24.05900     7.87449   -40.60352     0.03850   (sampled)
   -23.93400     7.80210   -40.47787     0.03915 (mid-point)
   -23.80900     7.73081   -40.35223     0.03982   (sampled)
   -23.68400     7.66095   -40.22722     0.04050 (mid-point)
   -23.55900     7.59223   -40.10221     0.04119   (sampled)
   -23.43400     7.52444   -39.97698     0.04189 (mid-point)
   -23.30900     7.45783   -39.85175     0.04260   (sampled)
   -23.18400     7.39254   -39.72671     0.04333 (mid-point)
   -23.05900     7.32849   -39.60166     0.04407   (sampled)
   -22.93400     7.26553   -39.47666     0.04483 (mid-point)
   -22.80900     7.20386   -39.35165     0.04559   (sampled)
   -22.68400     7.14366   -39.22594     0.04637 (mid-point)
   -22.55900     7.08459   -39.10022     0.04717   (sampled)
   -22.43400     7.02711   -38.97502     0.04797 (mid-point)
   -22.30900     6.97102   -38.84983     0.04879   (sampled)
   -22.18400     6.91609   -38.72456     0.04962 (mid-point)
   -22.05900     6.86261   -38.59929     0.05047   (sampled)
   -21.93400     6.81112   -38.47424     0.05133 (mid-point)
   -21.80900     6.76054   -38.34918     0.05220   (sampled)
   -21.68400     6.71152   -38.22414     0.05308 (mid-point)
   -21.55900     6.66406   -38.09910     0.05398   (sampled)
   -21.43400     6.61875   -37.97410     0.05488 (mid-point)
   -21.30900     6.57504   -37.84910     0.05580   (sampled)
   -21.18400     6.53237   -37.72408     0.05674 (mid-point)
   -21.05900     6.49136   -37.59907     0.05768   (sampled)
   -20.93400     6.45264   -37.47382     0.05864 (mid-point)
   -20.80900     6.41537   -37.34858     0.05960   (sampled)
   -20.68400     6.37953   -37.22354     0.06058 (mid-point)
   -20.55900     6.34518   -37.09851     0.06157   (sampled)
   -20.43400     6.31348   -36.97342     0.06257 (mid-point)
   -20.30900     6.28325   -36.84832     0.06357   (sampled)
   -20.18400     6.25492   -36.72332     0.06459 (mid-point)
   -20.05900     6.22824   -36.59832     0.06562   (sampled)
   -19.93400     6.20329   -36.47332     0.06665 (mid-point)
   -19.80900     6.18020   -36.34832     0.06769   (sampled)
   -19.68400     6.11494   -36.22232     0.06876 (mid-point)
   -19.55900     6.03693   -36.09632     0.06985   (sampled)
   -19.43400     5.95992   -35.97052     0.07097 (mid-point)
   -19.30900     5.88404   -35.84472     0.07212   (sampled)
   -19.18400     5.80940   -35.71969     0.07330 (mid-point)
   -19.05900     5.73604   -35.59466     0.07451   (sampled)
   -18.93400     5.66400   -35.46868     0.07575 (mid-point)
   -18.80900     5.59339   -35.34270     0.07702   (sampled)
   -18.68400     5.52420   -35.21764     0.07832 (mid-point)
   -18.55900     5.45650   -35.09258     0.07966   (sampled)
   -18.43400     5.39045   -34.96758     0.08103 (mid-point)
   -18.30900     5.32597   -34.84257     0.08243   (sampled)
   -18.18400     5.26291   -34.71523     0.08387 (mid-point)
   -18.05900     5.20158   -34.58790     0.08534   (sampled)
   -17.93400     5.14198   -34.46273     0.08684 (mid-point)
   -17.80900     5.08410   -34.33756     0.08838   (sampled)
   -17.68400     5.02799   -34.21255     0.08996 (mid-point)
   -17.55900     4.97371   -34.08755     0.09156   (sampled)
   -17.43400     4.92134   -33.96248     0.09321 (mid-point)
   -17.30900     4.87088   -33.83740     0.09488   (sampled)
   -17.18400     4.82213   -33.71239     0.09660 (mid-point)
   -17.05900     4.77537   -33.58737     0.09834   (sampled)
   -16.93400     4.73140   -33.46157     0.10012 (mid-point)
   -16.80900     4.68845   -33.33577     0.10193   (sampled)
   -16.68400     4.64865   -33.21077     0.10377 (mid-point)
   -16.55900     4.61036   -33.08577     0.10564   (sampled)
   -16.43400     4.57470   -32.96072     0.10754 (mid-point)
   -16.30900     4.54111   -32.83566     0.10947   (sampled)
   -16.18400     4.50975   -32.71002     0.11143 (mid-point)
   -16.05900     4.48072   -32.58438     0.11341   (sampled)
   -15.93400     4.45411   -32.45933     0.11542 (mid-point)
   -15.80900     4.42971   -32.33427     0.11744   (sampled)
   -15.68400     4.40787   -32.20921     0.11949 (mid-point)
   -15.55900     4.38830   -32.08415     0.12156   (sampled)
   -15.43400     4.37119   -31.95856     0.12364 (mid-point)
   -15.30900     4.35657   -31.83297     0.12574   (sampled)
   -15.18400     4.34471   -31.70797     0.12784 (mid-point)
   -15.05900     4.33482   -31.58296     0.12996   (sampled)
   -14.93400     4.32787   -31.45795     0.13209 (mid-point)
   -14.80900     4.32344   -31.33293     0.13421   (sampled)
   -14.68400     4.32148   -31.20792     0.13634 (mid-point)
   -14.55900     4.32176   -31.08292     0.13848   (sampled)
   -14.43400     4.32502   -30.95792     0.14060 (mid-point)
   -14.30900     4.32997   -30.83292     0.14272   (sampled)
   -14.18400     4.33249   -30.70789     0.14484 (mid-point)
   -14.05900     4.33794   -30.58285     0.14696   (sampled)
   -13.93400     4.34542   -30.45782     0.14907 (mid-point)
   -13.80900     4.35581   -30.33278     0.15116   (sampled)
   -13.68400     4.36961   -30.20770     0.15325 (mid-point)
   -13.55900     4.38629   -30.08262     0.15531   (sampled)
   -13.43400     4.40521   -29.95751     0.15737 (mid-point)
   -13.30900     4.39170   -29.83240     0.15943   (sampled)
   -13.18400     4.36556   -29.70615     0.16152 (mid-point)
   -13.05900     4.34194   -29.57990     0.16363   (sampled)
   -12.93400     4.32134   -29.45418     0.16576 (mid-point)
   -12.80900     4.30364   -29.32845     0.16791   (sampled)
   -12.68400     4.28867   -29.20344     0.17007 (mid-point)
   -12.55900     4.27661   -29.07843     0.17224   (sampled)
   -12.43400     4.26781   -28.95284     0.17443 (mid-point)
   -12.30900     4.26199   -28.82725     0.17662   (sampled)
   -12.18400     4.25879   -28.70225     0.17881 (mid-point)
   -12.05900     4.25857   -28.57725     0.18101   (sampled)
   -11.93400     4.26164   -28.45146     0.18320 (mid-point)
   -11.80900     4.26706   -28.32568     0.18538   (sampled)
   -11.68400     4.27622   -28.20053     0.18756 (mid-point)
   -11.55900     4.28750   -28.07538     0.18972   (sampled)
   -11.43400     4.30222   -27.95036     0.19187 (mid-point)
   -11.30900     4.31984   -27.82534     0.19401   (sampled)
   -11.18400     4.34029   -27.70030     0.19612 (mid-point)
   -11.05900     4.36358   -27.57526     0.19821   (sampled)
   -10.93400     4.38969   -27.45022     0.20027 (mid-point)
   -10.80900     4.41855   -27.32518     0.20231   (sampled)
   -10.68400     4.45014   -27.20013     0.20432 (mid-point)
   -10.55900     4.48440   -27.07507     0.20630   (sampled)
   -10.43400     4.52124   -26.95005     0.20824 (mid-point)
   -10.30900     4.56065   -26.82502     0.21016   (sampled)
   -10.18400     4.60257   -26.70001     0.21204 (mid-point)
   -10.05900     4.64687   -26.57500     0.21388   (sampled)
    -9.93400     4.69314   -26.45000     0.21568 (mid-point)
    -9.80900     4.74177   -26.32499     0.21745   (sampled)
    -9.68400     4.79383   -26.19999     0.21919 (mid-point)
    -9.55900     4.84739   -26.07499     0.22088   (sampled)
    -9.43400     4.90247   -25.94999     0.22253 (mid-point)
    -9.30900     4.95966   -25.82499     0.22415   (sampled)
    -9.18400     5.01275   -25.69993     0.22574 (mid-point)
    -9.05900     5.06351   -25.57488     0.22729   (sampled)
    -8.93400     5.11552   -25.44985     0.22881 (mid-point)
    -8.80900     5.16924   -25.32482     0.23030   (sampled)
    -8.68400     5.22459   -25.19981     0.23175 (mid-point)
    -8.55900     5.28103   -25.07481     0.23318   (sampled)
    -8.43400     5.34164   -24.94979     0.23458 (mid-point)
    -8.30900     5.40196   -24.82476     0.23594   (sampled)
    -8.18400     5.46382   -24.69975     0.23727 (mid-point)
    -8.05900     5.52720   -24.57473     0.23857   (sampled)
    -7.93400     5.59245   -24.44971     0.23985 (mid-point)
    -7.80900     5.65871   -24.32468     0.24109   (sampled)
    -7.68400     5.68309   -24.19964     0.24232 (mid-point)
    -7.55900     5.57124   -24.07459     0.24360   (sampled)
    -7.43400     5.45920   -23.94959     0.24494 (mid-point)
    -7.30900     5.34759   -23.82459     0.24633   (sampled)
    -7.18400     5.23632   -23.69959     0.24778 (mid-point)
    -7.05900     5.12552   -23.57459     0.24930   (sampled)
    -6.93400     5.01541   -23.44952     0.25088 (mid-point)
    -6.80900     4.90558   -23.32445     0.25253   (sampled)
    -6.68400     4.79653   -23.19945     0.25426 (mid-point)
    -6.55900     4.68801   -23.07445     0.25607   (sampled)
    -6.43400     4.58006   -22.94943     0.25797 (mid-point)
    -6.30900     4.47275   -22.82441     0.25996   (sampled)
    -6.18400     4.36607   -22.69941     0.26204 (mid-point)
    -6.05900     4.26012   -22.57441     0.26424   (sampled)
    -5.93400     4.15506   -22.44925     0.26654 (mid-point)
    -5.80900     4.05079   -22.32410     0.26896   (sampled)
    -5.68400     3.94708   -22.19391     0.27152 (mid-point)
    -5.55900     3.84447   -22.06373     0.27421   (sampled)
    -5.43400     3.74299   -21.93754     0.27705 (mid-point)
    -5.30900     3.64241   -21.81134     0.28005   (sampled)
    -5.18400     3.54289   -21.68612     0.28322 (mid-point)
    -5.05900     3.44435   -21.56090     0.28657   (sampled)
    -4.93400     3.34717   -21.43590     0.29013 (mid-point)
    -4.80900     3.25110   -21.31090     0.29389   (sampled)
    -4.68400     3.15655   -21.18590     0.29788 (mid-point)
    -4.55900     3.06322   -21.06090     0.30212   (sampled)
    -4.43400     2.97148   -20.93587     0.30663 (mid-point)
    -4.30900     2.88134   -20.81084     0.31142   (sampled)
    -4.18400     2.79278   -20.68317     0.31652 (mid-point)
    -4.05900     2.70611   -20.55551     0.32196   (sampled)
    -3.93400     2.62136   -20.43029     0.32775 (mid-point)
    -3.80900     2.53864   -20.30508     0.33392   (sampled)
    -3.68400     2.45800   -20.18008     0.34051 (mid-point)
    -3.55900     2.37964   -20.05507     0.34753   (sampled)
    -3.43400     2.30361   -19.92802     0.35503 (mid-point)
    -3.30900     2.23024   -19.80097     0.36303   (sampled)
    -3.18400     2.15955   -19.67584     0.37156 (mid-point)
    -3.05900     2.09170   -19.55070     0.38066   (sampled)
    -2.93400     2.02687   -19.42555     0.39034 (mid-point)
    -2.80900     1.96505   -19.30039     0.40065   (sampled)
    -2.68400     1.90659   -19.17354     0.41159 (mid-point)
    -2.55900     1.85158   -19.04669     0.42320   (sampled)
    -2.43400     1.80022   -18.92056     0.43547 (mid-point)
    -2.30900     1.75278   -18.79442     0.44843   (sampled)
    -2.18400     1.70936   -18.66927     0.46204 (mid-point)
    -2.05900     1.67009   -18.54413     0.47631   (sampled)
    -1.93400     1.63498   -18.41912     0.49119 (mid-point)
    -1.80900     1.60430   -18.29410     0.50665   (sampled)
    -1.68400     1.57840   -18.16910     0.52262 (mid-point)
    -1.55900     1.55717   -18.04410     0.53903   (sampled)
    -1.43400     1.54054   -17.91906     0.55580 (mid-point)
    -1.30900     1.52874   -17.79401     0.57282   (sampled)
    -1.18400     1.52189   -17.66901     0.59000 (mid-point)
    -1.05900     1.51975   -17.54401     0.60723   (sampled)
    -0.93400     1.52278   -17.41892     0.62439 (mid-point)
    -0.80900     1.53060   -17.29384     0.64137   (sampled)
    -0.68400     1.54335   -17.16883     0.65808 (mid-point)
    -0.55900     1.56091   -17.04382     0.67441   (sampled)
    -0.43400     1.58305   -16.91882     0.69028 (mid-point)
    -0.30900     1.60983   -16.79382     0.70564   (sampled)
    -0.18400     1.60803   -16.66403     0.72102 (mid-point)
    -0.05900     1.52590   -16.53425     0.73811   (sampled)
     0.06600     1.44623   -16.40924     0.75714 (mid-point)
     0.19100     1.36941   -16.28424     0.77835   (sampled)
     0.31600     1.29613   -16.15924     0.80204 (mid-point)
     0.44100     1.22642   -16.03424     0.82849   (sampled)
     0.56600     1.16041   -15.90923     0.85804 (mid-point)
     0.69100     1.09850   -15.78422     0.89101   (sampled)
     0.81600     1.04085   -15.65853     0.92774 (mid-point)
     0.94100     0.98794   -15.53285     0.96851   (sampled)
     1.06600     0.94009   -15.40773     1.01353 (mid-point)
     1.19100     0.89750   -15.28262     1.06292   (sampled)
     1.31600     0.86050   -15.15762     1.11666 (mid-point)
     1.44100     0.82926   -15.03262     1.17452   (sampled)
     1.56600     0.80385   -14.90762     1.23610 (mid-point)
     1.69100     0.78454   -14.78262     1.30074   (sampled)
     1.81600     0.77158   -14.65665     1.36757 (mid-point)
     1.94100     0.76510   -14.53068     1.43554   (sampled)
     2.06600     0.76509   -14.40527     1.50352 (mid-point)
     2.19100     0.77159   -14.27985     1.57035   (sampled)
     2.31600     0.78445   -14.15484     1.63501 (mid-point)
     2.44100     0.80354   -14.02983     1.69663   (sampled)
     2.56600     0.82876   -13.90483     1.75456 (mid-point)
     2.69100     0.85995   -13.77983     1.80837   (sampled)
     2.81600     0.89718   -13.65482     1.85780 (mid-point)
     2.94100     0.93966   -13.52981     1.90286   (sampled)
     3.06600     0.98722   -13.40481     1.94369 (mid-point)
     3.19100     1.03973   -13.27981     1.98049   (sampled)
     3.31600     1.09632   -13.15480     2.01360 (mid-point)
     3.44100     1.15733   -13.02979     2.04330   (sampled)
     3.56600     1.21712   -12.90464     2.07016 (mid-point)
     3.69100     1.18506   -12.77950     2.09849   (sampled)
     3.81600     1.12397   -12.65449     2.12999 (mid-point)
     3.94100     1.06727   -12.52948     2.16492   (sampled)
     4.06600     1.01534   -12.40407     2.20352 (mid-point)
     4.19100     0.96816   -12.27866     2.24596   (sampled)
     4.31600     0.92624   -12.15360     2.29234 (mid-point)
     4.44100     0.88978   -12.02854     2.34260   (sampled)
     4.56600     0.85926   -11.90339     2.39649 (mid-point)
     4.69100     0.83438   -11.77824     2.45364   (sampled)
     4.81600     0.81542   -11.65302     2.51348 (mid-point)
     4.94100     0.80273   -11.52780     2.57523   (sampled)
     5.06600     0.79692   -11.40268     2.63788 (mid-point)
     5.19100     0.79751   -11.27755     2.70044   (sampled)
     5.31600     0.80381   -11.15253     2.76202 (mid-point)
     5.44100     0.81644   -11.02750     2.82171   (sampled)
     5.56600     0.83562   -10.90250     2.87870 (mid-point)
     5.69100     0.86089   -10.77750     2.93238   (sampled)
     5.81600     0.89189   -10.65249     2.98240 (mid-point)
     5.94100     0.92747   -10.52749     3.02866   (sampled)
     6.06600     0.96825   -10.40249     3.07110 (mid-point)
     6.19100     1.01427   -10.27749     3.10977   (sampled)
     6.31600     1.06438   -10.15246     3.14490 (mid-point)
     6.44100     1.11922   -10.02744     3.17666   (sampled)
     6.56600     1.10032    -9.89632     3.20952 (mid-point)
     6.69100     1.03749    -9.76519     3.24649   (sampled)
     6.81600     0.97622    -9.64019     3.28824 (mid-point)
     6.94100     0.91955    -9.51518     3.33530   (sampled)
     7.06600     0.86805    -9.38969     3.38810 (mid-point)
     7.19100     0.82186    -9.26420     3.44701   (sampled)
     7.31600     0.78113    -9.13920     3.51222 (mid-point)
     7.44100     0.74615    -9.01420     3.58368   (sampled)
     7.56600     0.71754    -8.88909     3.66096 (mid-point)
     7.69100     0.69494    -8.76398     3.74335   (sampled)
     7.81600     0.67908    -8.63898     3.82964 (mid-point)
     7.94100     0.66985    -8.51398     3.91831   (sampled)
     8.06600     0.66713    -8.38891     4.00771 (mid-point)
     8.19100     0.67107    -8.26385     4.09607   (sampled)
     8.31600     0.68179    -8.13885     4.18166 (mid-point)
     8.44100     0.69912    -8.01385     4.26307   (sampled)
     8.56600     0.72325    -7.88865     4.33913 (mid-point)
     8.69100     0.75336    -7.76345     4.40924   (sampled)
     8.81600     0.78958    -7.63838     4.47306 (mid-point)
     8.94100     0.83158    -7.51330     4.53060   (sampled)
     9.06600     0.87902    -7.38828     4.58209 (mid-point)
     9.19100     0.93164    -7.26326     4.62794   (sampled)
     9.31600     0.98927    -7.13826     4.66859 (mid-point)
     9.44100     1.05065    -7.01326     4.70464   (sampled)
     9.56600     1.11568    -6.88826     4.73660 (mid-point)
     9.69100     1.18453    -6.76325     4.76496   (sampled)
     9.81600     1.25736    -6.63825     4.79013 (mid-point)
     9.94100     1.33365    -6.51324     4.81250   (sampled)
    10.06600     1.41296    -6.38812     4.83243 (mid-point)
    10.19100     1.49526    -6.26301     4.85022   (sampled)
    10.31600     1.52354    -6.13787     4.86737 (mid-point)
    10.44100     1.47465    -6.01272     4.88566   (sampled)
    10.56600     1.42847    -5.88752     4.90516 (mid-point)
    10.69100     1.38674    -5.76231     4.92585   (sampled)
    10.81600     1.34931    -5.63688     4.94771 (mid-point)
    10.94100     1.31670    -5.51145     4.97066   (sampled)
    11.06600     1.28882    -5.38578     4.99461 (mid-point)
    11.19100     1.26609    -5.26012     5.01943   (sampled)
    11.31600     1.24885    -5.13483     5.04494 (mid-point)
    11.44100     1.23695    -5.00954     5.07095   (sampled)
    11.56600     1.22994    -4.88453     5.09725 (mid-point)
    11.69100     1.22834    -4.75952     5.12362   (sampled)
    11.81600     1.23300    -4.63451     5.14979 (mid-point)
    11.94100     1.24252    -4.50950     5.17557   (sampled)
    12.06600     1.25732    -4.38447     5.20074 (mid-point)
    12.19100     1.27739    -4.25945     5.22512   (sampled)
    12.31600     1.30228    -4.13443     5.24858 (mid-point)
    12.44100     1.33221    -4.00942     5.27100   (sampled)
    12.56600     1.36823    -3.88442     5.29225 (mid-point)
    12.69100     1.40693    -3.75942     5.31235   (sampled)
    12.81600     1.45065    -3.63441     5.33126 (mid-point)
    12.94100     1.49873    -3.50939     5.34898   (sampled)
    13.06600     1.55037    -3.38439     5.36553 (mid-point)
    13.19100     1.60600    -3.25939     5.38096   (sampled)
    13.31600     1.66596    -3.13433     5.39529 (mid-point)
    13.44100     1.72866    -3.00927     5.40861   (sampled)
    13.56600     1.79506    -2.88404     5.42096 (mid-point)
    13.69100     1.86468    -2.75881     5.43240   (sampled)
    13.81600     1.93749    -2.63381     5.44300 (mid-point)
    13.94100     2.01312    -2.50881     5.45282   (sampled)
    14.06600     2.09120    -2.38370     5.46191 (mid-point)
    14.19100     2.17178    -2.25859     5.47035   (sampled)
    14.31600     2.25080    -2.13336     5.47820 (mid-point)
    14.44100     2.33036    -2.00814     5.48553   (sampled)
    14.56600     2.33945    -1.87994     5.49280 (mid-point)
    14.69100     2.34646    -1.75174     5.50003   (sampled)
    14.81600     2.35476    -1.62673     5.50720 (mid-point)
    14.94100     2.36679    -1.50172     5.51431   (sampled)
    15.06600     2.38246    -1.37670     5.52132 (mid-point)
    15.19100     2.40192    -1.25169     5.52821   (sampled)
    15.31600     2.42496    -1.12596     5.53498 (mid-point)
    15.44100     2.45172    -1.00023     5.54160   (sampled)
    15.56600     2.48255    -0.87523     5.54805 (mid-point)
    15.69100     2.51634    -0.75023     5.55434   (sampled)
    15.81600     2.55398    -0.62511     5.56044 (mid-point)
    15.94100     2.59498    -0.50000     5.56635   (sampled)
    16.06600     2.63912    -0.37500     5.57206 (mid-point)
    16.19100     2.68635    -0.25000     5.57757   (sampled)
    16.31600     2.73644    -0.12500     5.58289 (mid-point)
    16.44100     2.78942    -0.00000     5.58800   (sampled)
    16.56600     2.84527     0.12502     5.59292 (mid-point)
    16.69100     2.90387     0.25003     5.59763   (sampled)
    16.81600     2.96594     0.37505     5.60216 (mid-point)
    16.94100     3.03038     0.50006     5.60649   (sampled)
    17.06600     3.09685     0.62513     5.61064 (mid-point)
    17.19100     3.16499     0.75020     5.61461   (sampled)
    17.31600     3.23580     0.87520     5.61841 (mid-point)
    17.44100     3.30875     1.00020     5.62205   (sampled)
    17.56600     3.38374     1.12520     5.62552 (mid-point)
    17.69100     3.46069     1.25020     5.62884   (sampled)
    17.81600     3.53923     1.37522     5.63202 (mid-point)
    17.94100     3.61938     1.50025     5.63506   (sampled)
    18.06600     3.70124     1.62526     5.63796 (mid-point)
    18.19100     3.78457     1.75026     5.64074   (sampled)
    18.31600     3.86993     1.87526     5.64340 (mid-point)
    18.44100     3.95621     2.00026     5.64594   (sampled)
    18.56600     4.04435     2.12528     5.64837 (mid-point)
    18.69100     4.13365     2.25029     5.65070   (sampled)
    18.81600     4.22403     2.37548     5.65293 (mid-point)
    18.94100     4.31548     2.50066     5.65507   (sampled)
    19.06600     4.40888     2.62573     5.65711 (mid-point)
    19.19100     4.50335     2.75081     5.65907   (sampled)
    19.31600     4.59848     2.87581     5.66096 (mid-point)
    19.44100     4.69459     3.00081     5.66276   (sampled)
    19.56600     4.79196     3.12586     5.66449 (mid-point)
    19.69100     4.89026     3.25092     5.66616   (sampled)
    19.81600     4.98459     3.37627     5.66776 (mid-point)
    19.94100     5.07939     3.50163     5.66930   (sampled)
    20.06600     5.12295     3.62781     5.67082 (mid-point)
    20.19100     5.16722     3.75399     5.67231   (sampled)
    20.31600     5.21296     3.87939     5.67377 (mid-point)
    20.44100     5.26089     4.00480     5.67521   (sampled)
    20.56600     5.31078     4.13023     5.67662 (mid-point)
    20.69100     5.36269     4.25567     5.67800   (sampled)
    20.81600     5.41711     4.38068     5.67936 (mid-point)
    20.94100     5.47287     4.50568     5.68069   (sampled)
    21.06600     5.53082     4.63086     5.68199 (mid-point)
    21.19100     5.59063     4.75603     5.68326   (sampled)
    21.31600     5.65225     4.88114     5.68451 (mid-point)
    21.44100     5.71564     5.00624     5.68572   (sampled)
    21.56600     5.78080     5.13130     5.68692 (mid-point)
    21.69100     5.84679     5.25635     5.68808   (sampled)
    21.81600     5.91568     5.38135     5.68922 (mid-point)
    21.94100     5.98570     5.50636     5.69033   (sampled)
    22.06600     6.05730     5.63136     5.69141 (mid-point)
    22.19100     6.13030     5.75636     5.69247   (sampled)
    22.31600     6.20451     5.88137     5.69350 (mid-point)
    22.44100     6.28007     6.00637     5.69451   (sampled)
    22.56600     6.35727     6.13137     5.69550 (mid-point)
    22.69100     6.43499     6.25637     5.69646   (sampled)
    22.81600     6.51404     6.38137     5.69740 (mid-point)
    22.94100     6.59433     6.50638     5.69831   (sampled)
    23.06600     6.67684     6.63139     5.69920 (mid-point)
    23.19100     6.75953     6.75640     5.70007   (sampled)
    23.31600     6.84405     6.88141     5.70092 (mid-point)
    23.44100     6.92921     7.00642     5.70175   (sampled)
    23.56600     7.01507     7.13142     5.70256 (mid-point)
    23.69100     7.10154     7.25642     5.70335   (sampled)
    23.81600     7.18901     7.38142     5.70412 (mid-point)
    23.94100     7.27744     7.50642     5.70487   (sampled)
    24.06600     7.36815     7.63143     5.70560 (mid-point)
    24.19100     7.45974     7.75645     5.70632   (sampled)
    24.31600     7.55109     7.88146     5.70702 (mid-point)
    24.44100     7.64328     8.00646     5.70770   (sampled)
    24.56600     7.73690     8.13174     5.70836 (mid-point)
    24.69100     7.83131     8.25701     5.70901   (sampled)
    24.81600     7.92577     8.38221     5.70964 (mid-point)
    24.94100     8.02099     8.50740     5.71026   (sampled)
    25.06600     8.11783     8.63288     5.71087 (mid-point)
    25.19100     8.21458     8.75836     5.71146   (sampled)
    25.31600     8.31233     8.88336     5.71203 (mid-point)
    25.44100     8.41073     9.00836     5.71259   (sampled)
    25.56600     8.50968     9.13337     5.71314 (mid-point)
    25.69100     8.60913     9.25837     5.71368   (sampled)
    25.81600     8.70920     9.38338     5.71421 (mid-point)
    25.94100     8.80984     9.50838     5.71472   (sampled)
    26.06600     8.91024     9.63348     5.71522 (mid-point)
    26.19100     9.01073     9.75858     5.71571   (sampled)
    26.31600     9.10477     9.88390     5.71619 (mid-point)
    26.44100     9.19592    10.00923     5.71666   (sampled)
    26.56600     9.28336    10.13424     5.71712 (mid-point)
    26.69100     9.37146    10.25925     5.71757   (sampled)
    26.81600     9.46106    10.38425     5.71802 (mid-point)
    26.94100     9.55071    10.50925     5.71846   (sampled)
    27.06600     9.64142    10.63437     5.71888 (mid-point)
    27.19100     9.73282    10.75949     5.71930   (sampled)
    27.31600     9.82464    10.88458     5.71972 (mid-point)
    27.44100     9.91711    11.00967     5.72012   (sampled)
    27.56600    10.01035    11.13504     5.72052 (mid-point)
    27.69100    10.10420    11.26040     5.72091   (sampled)
    27.81600    10.19921    11.38600     5.72129 (mid-point)
    27.94100    10.29395    11.51160     5.72167   (sampled)
    28.06600    10.38983    11.63660     5.72203 (mid-point)
    28.19100    10.48625    11.76160     5.72240   (sampled)
    28.31600    10.58295    11.88663     5.72275 (mid-point)
    28.44100    10.68019    12.01166     5.72310   (sampled)
    28.56600    10.77801    12.13673     5.72344 (mid-point)
    28.69100    10.87612    12.26180     5.72378   (sampled)
    28.81600    10.97506    12.38686     5.72411 (mid-point)
    28.94100    11.07417    12.51191     5.72443   (sampled)
    29.06600    11.17436    12.63722     5.72475 (mid-point)
    29.19100    11.27468    12.76253     5.72506   (sampled)
    29.31600    11.37535    12.88753     5.72537 (mid-point)
    29.44100    11.47645    13.01254     5.72567   (sampled)
    29.56600    11.57766    13.13754     5.72597 (mid-point)
    29.69100    11.67929    13.26254     5.72626   (sampled)
    29.81600    11.78225    13.38853     5.72655 (mid-point)
    29.94100    11.88552    13.51453     5.72683   (sampled)
    30.06600    11.98866    13.63954     5.72711 (mid-point)
    30.19100    12.09209    13.76456     5.72738   (sampled)
    30.31600    12.19606    13.89015     5.72765 (mid-point)
    30.44100    12.30040    14.01573     5.72791   (sampled)
    30.56600    12.40499    14.14128     5.72817 (mid-point)
    30.69100    12.50993    14.26683     5.72842   (sampled)
    30.81600    12.61527    14.39217     5.72867 (mid-point)
    30.94100    12.72095    14.51750     5.72892   (sampled)
    31.06600    12.82706    14.64272     5.72916 (mid-point)
    31.19100    12.93349    14.76793     5.72940   (sampled)
    31.31600    13.04020    14.89321     5.72963 (mid-point)
    31.44100    13.14721    15.01849     5.72986   (sampled)
    31.56600    13.25431    15.14369     5.73009 (mid-point)
    31.69100    13.36170    15.26889     5.73031   (sampled)
    31.81600    13.46960    15.39455     5.73053 (mid-point)
    31.94100    13.57759    15.52021     5.73075   (sampled)
    32.06600    13.68616    15.64521     5.73096 (mid-point)
    32.19100    13.79443    15.77021     5.73117   (sampled)
    32.31600    13.90323    15.89833     5.73138 (mid-point)
    32.44100    14.01221    16.02645     5.73158   (sampled)
    32.56600    14.12169    16.15403     5.73178 (mid-point)
    32.69100    14.23145    16.28160     5.73197   (sampled)
    32.81600    14.34130    16.40720     5.73217 (mid-point)
    32.94100    14.45111    16.53280     5.73236   (sampled)
    33.06600    14.56164    16.65963     5.73255 (mid-point)
    33.19100    14.67240    16.78645     5.73273   (sampled)
    33.31600    14.78302    16.91149     5.73291 (mid-point)
    33.44100    14.89385    17.03652     5.73309   (sampled)
