# Supplementary material for: Structural basis of voltage-dependent gating in BK channels
Source: Nat Commun. 2025 Jul 1;16:5846. doi: 10.1038/s41467-025-60639-y (PMC12218146; doi:10.1038/s41467-025-60639-y)
Supplement: Supplementary file 7 — Supplementary Data 1 [file 41467_2025_60639_MOESM7_ESM.zip › Supplementary Data 1/HOLE analysis/Fig3b_R3QCa-hole.txt]

cenxyz.cvec      radius  cen_line_D sum{s/(area point sourc
   -30.80900    14.90830   -47.37407     0.00018   (sampled)
   -30.68400    14.81552   -47.24907     0.00036 (mid-point)
   -30.55900    14.72317   -47.12407     0.00054   (sampled)
   -30.43400    14.63126   -46.99907     0.00073 (mid-point)
   -30.30900    14.53979   -46.87407     0.00092   (sampled)
   -30.18400    14.44877   -46.74907     0.00111 (mid-point)
   -30.05900    14.35821   -46.62407     0.00130   (sampled)
   -29.93400    14.26811   -46.49907     0.00150 (mid-point)
   -29.80900    14.17849   -46.37407     0.00169   (sampled)
   -29.68400    14.08935   -46.24907     0.00190 (mid-point)
   -29.55900    14.00070   -46.12407     0.00210   (sampled)
   -29.43400    13.91251   -45.99898     0.00230 (mid-point)
   -29.30900    13.82482   -45.87389     0.00251   (sampled)
   -29.18400    13.73768   -45.74889     0.00272 (mid-point)
   -29.05900    13.65108   -45.62389     0.00294   (sampled)
   -28.93400    13.56500   -45.49889     0.00315 (mid-point)
   -28.80900    13.47947   -45.37389     0.00337   (sampled)
   -28.68400    13.39449   -45.24889     0.00359 (mid-point)
   -28.55900    13.31008   -45.12389     0.00382   (sampled)
   -28.43400    13.22624   -44.99816     0.00405 (mid-point)
   -28.30900    13.14294   -44.87243     0.00428   (sampled)
   -28.18400    13.06028   -44.74743     0.00451 (mid-point)
   -28.05900    12.97821   -44.62243     0.00475   (sampled)
   -27.93400    12.89676   -44.49743     0.00498 (mid-point)
   -27.80900    12.81593   -44.37243     0.00523   (sampled)
   -27.68400    12.73571   -44.24743     0.00547 (mid-point)
   -27.55900    12.65613   -44.12243     0.00572   (sampled)
   -27.43400    12.57722   -43.99743     0.00597 (mid-point)
   -27.30900    12.49899   -43.87243     0.00623   (sampled)
   -27.18400    12.42142   -43.74743     0.00648 (mid-point)
   -27.05900    12.34455   -43.62243     0.00675   (sampled)
   -26.93400    12.26837   -43.49743     0.00701 (mid-point)
   -26.80900    12.19290   -43.37243     0.00728   (sampled)
   -26.68400    12.11815   -43.24743     0.00755 (mid-point)
   -26.55900    12.04413   -43.12243     0.00782   (sampled)
   -26.43400    11.97086   -42.99743     0.00810 (mid-point)
   -26.30900    11.89835   -42.87243     0.00838   (sampled)
   -26.18400    11.82661   -42.74743     0.00867 (mid-point)
   -26.05900    11.75564   -42.62243     0.00895   (sampled)
   -25.93400    11.68547   -42.49743     0.00925 (mid-point)
   -25.80900    11.61610   -42.37243     0.00954   (sampled)
   -25.68400    11.54755   -42.24743     0.00984 (mid-point)
   -25.55900    11.47983   -42.12243     0.01014   (sampled)
   -25.43400    11.41296   -41.99743     0.01045 (mid-point)
   -25.30900    11.34694   -41.87243     0.01076   (sampled)
   -25.18400    11.28180   -41.74743     0.01107 (mid-point)
   -25.05900    11.21754   -41.62243     0.01138   (sampled)
   -24.93400    11.15417   -41.49743     0.01170 (mid-point)
   -24.80900    11.09172   -41.37243     0.01203   (sampled)
   -24.68400    11.03017   -41.24736     0.01235 (mid-point)
   -24.55900    10.96956   -41.12229     0.01268   (sampled)
   -24.43400    10.90993   -40.99729     0.01302 (mid-point)
   -24.30900    10.85126   -40.87229     0.01336   (sampled)
   -24.18400    10.79356   -40.74729     0.01370 (mid-point)
   -24.05900    10.73686   -40.62229     0.01404   (sampled)
   -23.93400    10.68117   -40.49729     0.01439 (mid-point)
   -23.80900    10.62650   -40.37229     0.01474   (sampled)
   -23.68400    10.57297   -40.24729     0.01510 (mid-point)
   -23.55900    10.52027   -40.12229     0.01546   (sampled)
   -23.43400    10.46875   -39.99729     0.01582 (mid-point)
   -23.30900    10.41830   -39.87229     0.01619   (sampled)
   -23.18400    10.36891   -39.74718     0.01656 (mid-point)
   -23.05900    10.32040   -39.62207     0.01693   (sampled)
   -22.93400    10.27324   -39.49707     0.01731 (mid-point)
   -22.80900    10.22722   -39.37207     0.01769   (sampled)
   -22.68400    10.18238   -39.24706     0.01807 (mid-point)
   -22.55900    10.13870   -39.12206     0.01846   (sampled)
   -22.43400    10.09614   -38.99706     0.01885 (mid-point)
   -22.30900    10.05476   -38.87206     0.01925   (sampled)
   -22.18400    10.01457   -38.74706     0.01964 (mid-point)
   -22.05900     9.97559   -38.62206     0.02004   (sampled)
   -21.93400     9.93783   -38.49706     0.02045 (mid-point)
   -21.80900     9.90130   -38.37206     0.02085   (sampled)
   -21.68400     9.86628   -38.24703     0.02126 (mid-point)
   -21.55900     9.83073   -38.12201     0.02167   (sampled)
   -21.43400     9.79834   -37.99701     0.02209 (mid-point)
   -21.30900     9.76723   -37.87201     0.02250   (sampled)
   -21.18400     9.73673   -37.74701     0.02292 (mid-point)
   -21.05900     9.70720   -37.62201     0.02334   (sampled)
   -20.93400     9.68017   -37.49699     0.02377 (mid-point)
   -20.80900     9.65373   -37.37198     0.02420   (sampled)
   -20.68400     9.62819   -37.24698     0.02463 (mid-point)
   -20.55900     9.60384   -37.12197     0.02506   (sampled)
   -20.43400     9.58134   -36.99696     0.02549 (mid-point)
   -20.30900     9.56019   -36.87195     0.02593   (sampled)
   -20.18400     9.53979   -36.74694     0.02636 (mid-point)
   -20.05900     9.52075   -36.62194     0.02680   (sampled)
   -19.93400     9.50379   -36.49693     0.02724 (mid-point)
   -19.80900     9.48807   -36.37192     0.02768   (sampled)
   -19.68400     9.47396   -36.24692     0.02813 (mid-point)
   -19.55900     9.46124   -36.12192     0.02857   (sampled)
   -19.43400     9.44095   -35.99646     0.02902 (mid-point)
   -19.30900     9.38855   -35.87101     0.02947   (sampled)
   -19.18400     9.31300   -35.74601     0.02993 (mid-point)
   -19.05900     9.23835   -35.62101     0.03039   (sampled)
   -18.93400     9.16461   -35.49601     0.03087 (mid-point)
   -18.80900     9.09180   -35.37101     0.03135   (sampled)
   -18.68400     9.01997   -35.24600     0.03184 (mid-point)
   -18.55900     8.94907   -35.12100     0.03234   (sampled)
   -18.43400     8.87918   -34.99600     0.03284 (mid-point)
   -18.30900     8.81030   -34.87100     0.03335   (sampled)
   -18.18400     8.74242   -34.74591     0.03387 (mid-point)
   -18.05900     8.67559   -34.62082     0.03440   (sampled)
   -17.93400     8.60985   -34.49582     0.03494 (mid-point)
   -17.80900     8.54519   -34.37082     0.03548   (sampled)
   -17.68400     8.48165   -34.24582     0.03604 (mid-point)
   -17.55900     8.41923   -34.12082     0.03660   (sampled)
   -17.43400     8.35777   -33.99579     0.03717 (mid-point)
   -17.30900     8.29747   -33.87077     0.03775   (sampled)
   -17.18400     8.23856   -33.74577     0.03833 (mid-point)
   -17.05900     8.18086   -33.62077     0.03893   (sampled)
   -16.93400     8.12440   -33.49577     0.03953 (mid-point)
   -16.80900     8.06918   -33.37077     0.04014   (sampled)
   -16.68400     8.01547   -33.24576     0.04076 (mid-point)
   -16.55900     7.96234   -33.12076     0.04139   (sampled)
   -16.43400     7.89855   -32.99427     0.04203 (mid-point)
   -16.30900     7.83019   -32.86778     0.04267   (sampled)
   -16.18400     7.74970   -32.74276     0.04334 (mid-point)
   -16.05900     7.67018   -32.61774     0.04401   (sampled)
   -15.93400     7.59162   -32.49106     0.04470 (mid-point)
   -15.80900     7.51414   -32.36438     0.04541   (sampled)
   -15.68400     7.43795   -32.23936     0.04613 (mid-point)
   -15.55900     7.36281   -32.11435     0.04686   (sampled)
   -15.43400     7.28859   -31.98927     0.04761 (mid-point)
   -15.30900     7.21551   -31.86420     0.04837   (sampled)
   -15.18400     7.14366   -31.73918     0.04915 (mid-point)
   -15.05900     7.07275   -31.61417     0.04995   (sampled)
   -14.93400     7.00361   -31.48917     0.05076 (mid-point)
   -14.80900     6.93539   -31.36417     0.05159   (sampled)
   -14.68400     6.86853   -31.23916     0.05243 (mid-point)
   -14.55900     6.80300   -31.11416     0.05329   (sampled)
   -14.43400     6.73892   -30.98916     0.05417 (mid-point)
   -14.30900     6.67602   -30.86416     0.05506   (sampled)
   -14.18400     6.61467   -30.73916     0.05597 (mid-point)
   -14.05900     6.55456   -30.61416     0.05690   (sampled)
   -13.93400     6.49619   -30.48916     0.05784 (mid-point)
   -13.80900     6.43927   -30.36415     0.05880   (sampled)
   -13.68400     6.38353   -30.23856     0.05977 (mid-point)
   -13.55900     6.32938   -30.11296     0.06077   (sampled)
   -13.43400     6.27742   -29.98796     0.06178 (mid-point)
   -13.30900     6.22711   -29.86296     0.06280   (sampled)
   -13.18400     6.17813   -29.73767     0.06385 (mid-point)
   -13.05900     6.13085   -29.61238     0.06490   (sampled)
   -12.93400     6.08519   -29.48734     0.06598 (mid-point)
   -12.80900     6.04130   -29.36229     0.06707   (sampled)
   -12.68400     5.99965   -29.23729     0.06817 (mid-point)
   -12.55900     5.95929   -29.11229     0.06929   (sampled)
   -12.43400     5.89600   -28.98605     0.07044 (mid-point)
   -12.30900     5.82494   -28.85981     0.07161   (sampled)
   -12.18400     5.75352   -28.73411     0.07281 (mid-point)
   -12.05900     5.68368   -28.60841     0.07405   (sampled)
   -11.93400     5.61545   -28.48310     0.07531 (mid-point)
   -11.80900     5.54890   -28.35779     0.07660   (sampled)
   -11.68400     5.48397   -28.23245     0.07792 (mid-point)
   -11.55900     5.42075   -28.10711     0.07928   (sampled)
   -11.43400     5.35971   -27.98206     0.08066 (mid-point)
   -11.30900     5.30040   -27.85701     0.08208   (sampled)
   -11.18400     5.24309   -27.73023     0.08353 (mid-point)
   -11.05900     5.18767   -27.60345     0.08500   (sampled)
   -10.93400     5.13437   -27.47845     0.08651 (mid-point)
   -10.80900     5.08317   -27.35344     0.08805   (sampled)
   -10.68400     5.03379   -27.22843     0.08962 (mid-point)
   -10.55900     4.98662   -27.10342     0.09122   (sampled)
   -10.43400     4.94234   -26.97755     0.09285 (mid-point)
   -10.30900     4.89994   -26.85168     0.09451   (sampled)
   -10.18400     4.86010   -26.72660     0.09619 (mid-point)
   -10.05900     4.82267   -26.60153     0.09791   (sampled)
    -9.93400     4.78732   -26.47583     0.09964 (mid-point)
    -9.80900     4.75450   -26.35012     0.10140   (sampled)
    -9.68400     4.72473   -26.22506     0.10318 (mid-point)
    -9.55900     4.69751   -26.09999     0.10499   (sampled)
    -9.43400     4.67269   -25.97460     0.10681 (mid-point)
    -9.30900     4.65051   -25.84921     0.10865   (sampled)
    -9.18400     4.63062   -25.72411     0.11050 (mid-point)
    -9.05900     4.61345   -25.59901     0.11237   (sampled)
    -8.93400     4.59986   -25.47400     0.11425 (mid-point)
    -8.80900     4.58897   -25.34900     0.11614   (sampled)
    -8.68400     4.58045   -25.22383     0.11804 (mid-point)
    -8.55900     4.57472   -25.09865     0.11994   (sampled)
    -8.43400     4.57177   -24.97335     0.12185 (mid-point)
    -8.30900     4.57164   -24.84804     0.12375   (sampled)
    -8.18400     4.57436   -24.72303     0.12565 (mid-point)
    -8.05900     4.57988   -24.59801     0.12755   (sampled)
    -7.93400     4.58825   -24.47299     0.12944 (mid-point)
    -7.80900     4.59931   -24.34797     0.13132   (sampled)
    -7.68400     4.61268   -24.22291     0.13319 (mid-point)
    -7.55900     4.61608   -24.09784     0.13506   (sampled)
    -7.43400     4.62138   -23.97271     0.13692 (mid-point)
    -7.30900     4.62873   -23.84758     0.13878   (sampled)
    -7.18400     4.63869   -23.72250     0.14063 (mid-point)
    -7.05900     4.65104   -23.59742     0.14246   (sampled)
    -6.93400     4.66565   -23.47229     0.14429 (mid-point)
    -6.80900     4.68261   -23.34716     0.14611   (sampled)
    -6.68400     4.70188   -23.22212     0.14791 (mid-point)
    -6.55900     4.72345   -23.09709     0.14969   (sampled)
    -6.43400     4.70013   -22.96430     0.15149 (mid-point)
    -6.30900     4.58911   -22.83152     0.15338   (sampled)
    -6.18400     4.47855   -22.70652     0.15536 (mid-point)
    -6.05900     4.36844   -22.58152     0.15745   (sampled)
    -5.93400     4.25850   -22.45330     0.15964 (mid-point)
    -5.80900     4.14932   -22.32509     0.16195   (sampled)
    -5.68400     4.04105   -22.19890     0.16439 (mid-point)
    -5.55900     3.93352   -22.07270     0.16696   (sampled)
    -5.43400     3.82667   -21.94769     0.16968 (mid-point)
    -5.30900     3.72056   -21.82268     0.17255   (sampled)
    -5.18400     3.61528   -21.69760     0.17560 (mid-point)
    -5.05900     3.51085   -21.57252     0.17883   (sampled)
    -4.93400     3.40700   -21.43952     0.18225 (mid-point)
    -4.80900     3.30447   -21.30653     0.18590   (sampled)
    -4.68400     3.20291   -21.18152     0.18978 (mid-point)
    -4.55900     3.10247   -21.05652     0.19391   (sampled)
    -4.43400     3.00329   -20.92420     0.19832 (mid-point)
    -4.30900     2.90579   -20.79187     0.20303   (sampled)
    -4.18400     2.80907   -20.66151     0.20808 (mid-point)
    -4.05900     2.71410   -20.53115     0.21348   (sampled)
    -3.93400     2.62061   -20.40245     0.21927 (mid-point)
    -3.80900     2.52900   -20.27374     0.22549   (sampled)
    -3.68400     2.43891   -20.14873     0.23218 (mid-point)
    -3.55900     2.35054   -20.02372     0.23938   (sampled)
    -3.43400     2.26447   -19.89872     0.24714 (mid-point)
    -3.30900     2.18039   -19.77372     0.25551   (sampled)
    -3.18400     2.09847   -19.64860     0.26455 (mid-point)
    -3.05900     2.01883   -19.52348     0.27431   (sampled)
    -2.93400     1.94210   -19.39806     0.28486 (mid-point)
    -2.80900     1.86753   -19.27263     0.29627   (sampled)
    -2.68400     1.79671   -19.14759     0.30859 (mid-point)
    -2.55900     1.72904   -19.02254     0.32190   (sampled)
    -2.43400     1.66440   -18.89698     0.33626 (mid-point)
    -2.30900     1.60332   -18.77142     0.35174   (sampled)
    -2.18400     1.54603   -18.64555     0.36839 (mid-point)
    -2.05900     1.49273   -18.51967     0.38625   (sampled)
    -1.93400     1.44337   -18.39467     0.40534 (mid-point)
    -1.80900     1.39831   -18.26967     0.42569   (sampled)
    -1.68400     1.35775   -18.14467     0.44728 (mid-point)
    -1.55900     1.32191   -18.01966     0.47005   (sampled)
    -1.43400     1.29132   -17.89465     0.49391 (mid-point)
    -1.30900     1.26534   -17.76965     0.51876   (sampled)
    -1.18400     1.24468   -17.64464     0.54444 (mid-point)
    -1.05900     1.22931   -17.51963     0.57077   (sampled)
    -0.93400     1.21945   -17.39461     0.59753 (mid-point)
    -0.80900     1.21473   -17.26959     0.62449   (sampled)
    -0.68400     1.21552   -17.14452     0.65142 (mid-point)
    -0.55900     1.22176   -17.01944     0.67808   (sampled)
    -0.43400     1.23342   -16.89441     0.70423 (mid-point)
    -0.30900     1.24999   -16.76937     0.72970   (sampled)
    -0.18400     1.27277   -16.64437     0.75426 (mid-point)
    -0.05900     1.30053   -16.51937     0.77778   (sampled)
     0.06600     1.33254   -16.39437     0.80019 (mid-point)
     0.19100     1.36938   -16.26937     0.82141   (sampled)
     0.31600     1.34994   -16.14261     0.84324 (mid-point)
     0.44100     1.27348   -16.01584     0.86778   (sampled)
     0.56600     1.19896   -15.89084     0.89546 (mid-point)
     0.69100     1.12749   -15.76583     0.92676   (sampled)
     0.81600     1.06025   -15.64000     0.96215 (mid-point)
     0.94100     0.99712   -15.51416     1.00217   (sampled)
     1.06600     0.93870   -15.38898     1.04733 (mid-point)
     1.19100     0.88493   -15.26380     1.09814   (sampled)
     1.31600     0.83629   -15.13878     1.15503 (mid-point)
     1.44100     0.79309   -15.01376     1.21829   (sampled)
     1.56600     0.75593   -14.88876     1.28791 (mid-point)
     1.69100     0.72429   -14.76375     1.36376   (sampled)
     1.81600     0.69902   -14.63860     1.44519 (mid-point)
     1.94100     0.68020   -14.51344     1.53119   (sampled)
     2.06600     0.66798   -14.38838     1.62036 (mid-point)
     2.19100     0.66219   -14.26331     1.71110   (sampled)
     2.31600     0.66394   -14.13827     1.80136 (mid-point)
     2.44100     0.67207   -14.01323     1.88945   (sampled)
     2.56600     0.68621   -13.88823     1.97395 (mid-point)
     2.69100     0.70680   -13.76323     2.05359   (sampled)
     2.81600     0.73409   -13.63823     2.12743 (mid-point)
     2.94100     0.76694   -13.51323     2.19507   (sampled)
     3.06600     0.80529   -13.38823     2.25643 (mid-point)
     3.19100     0.84932   -13.26323     2.31159   (sampled)
     3.31600     0.89878   -13.13814     2.36084 (mid-point)
     3.44100     0.95329   -13.01305     2.40463   (sampled)
     3.56600     1.01230   -12.88805     2.44346 (mid-point)
     3.69100     1.07577   -12.76305     2.47784   (sampled)
     3.81600     1.14253   -12.63803     2.50832 (mid-point)
     3.94100     1.21321   -12.51301     2.53535   (sampled)
     4.06600     1.15848   -12.38796     2.56500 (mid-point)
     4.19100     1.10440   -12.26291     2.59762   (sampled)
     4.31600     1.05436   -12.13791     2.63341 (mid-point)
     4.44100     1.00927   -12.01291     2.67247   (sampled)
     4.56600     0.96928   -11.88790     2.71482 (mid-point)
     4.69100     0.93472   -11.76289     2.76036   (sampled)
     4.81600     0.90566   -11.63788     2.80887 (mid-point)
     4.94100     0.88218   -11.51288     2.86000   (sampled)
     5.06600     0.86405   -11.38786     2.91329 (mid-point)
     5.19100     0.85150   -11.26285     2.96817   (sampled)
     5.31600     0.84582   -11.13778     3.02379 (mid-point)
     5.44100     0.84610   -11.01272     3.07937   (sampled)
     5.56600     0.85253   -10.88772     3.13411 (mid-point)
     5.69100     0.86516   -10.76272     3.18727   (sampled)
     5.81600     0.88385   -10.63771     3.23820 (mid-point)
     5.94100     0.90852   -10.51271     3.28641   (sampled)
     6.06600     0.93901   -10.38771     3.33153 (mid-point)
     6.19100     0.97504   -10.26271     3.37339   (sampled)
     6.31600     1.01639   -10.13730     3.41190 (mid-point)
     6.44100     1.06292   -10.01189     3.44712   (sampled)
     6.56600     1.09636    -9.88516     3.48022 (mid-point)
     6.69100     1.12120    -9.75842     3.51187   (sampled)
     6.81600     1.05470    -9.63342     3.54764 (mid-point)
     6.94100     0.99245    -9.50842     3.58804   (sampled)
     7.06600     0.93450    -9.38342     3.63360 (mid-point)
     7.19100     0.88129    -9.25842     3.68483   (sampled)
     7.31600     0.83308    -9.13333     3.74216 (mid-point)
     7.44100     0.79033    -9.00824     3.80586   (sampled)
     7.56600     0.75366    -8.88323     3.87591 (mid-point)
     7.69100     0.72302    -8.75823     3.95202   (sampled)
     7.81600     0.69853    -8.63323     4.03357 (mid-point)
     7.94100     0.68048    -8.50823     4.11949   (sampled)
     8.06600     0.66898    -8.38323     4.20840 (mid-point)
     8.19100     0.66417    -8.25823     4.29860   (sampled)
     8.31600     0.66620    -8.13314     4.38825 (mid-point)
     8.44100     0.67472    -8.00806     4.47565   (sampled)
     8.56600     0.68993    -7.88306     4.55924 (mid-point)
     8.69100     0.71044    -7.75806     4.63807   (sampled)
     8.81600     0.73870    -7.63303     4.71099 (mid-point)
     8.94100     0.77120    -7.50800     4.77789   (sampled)
     9.06600     0.81182    -7.38300     4.83826 (mid-point)
     9.19100     0.85657    -7.25800     4.89249   (sampled)
     9.31600     0.90647    -7.13300     4.94091 (mid-point)
     9.44100     0.96140    -7.00800     4.98396   (sampled)
     9.56600     1.02105    -6.88300     5.02213 (mid-point)
     9.69100     1.08500    -6.75800     5.05593   (sampled)
     9.81600     1.15315    -6.63289     5.08585 (mid-point)
     9.94100     1.22501    -6.50778     5.11236   (sampled)
    10.06600     1.29306    -6.38237     5.13616 (mid-point)
    10.19100     1.36393    -6.25696     5.15755   (sampled)
    10.31600     1.30893    -6.13193     5.18077 (mid-point)
    10.44100     1.25826    -6.00689     5.20590   (sampled)
    10.56600     1.21218    -5.88189     5.23298 (mid-point)
    10.69100     1.17090    -5.75689     5.26200   (sampled)
    10.81600     1.13462    -5.63189     5.29291 (mid-point)
    10.94100     1.10354    -5.50689     5.32558   (sampled)
    11.06600     1.07784    -5.38189     5.35983 (mid-point)
    11.19100     1.05767    -5.25689     5.39540   (sampled)
    11.31600     1.04316    -5.13189     5.43197 (mid-point)
    11.44100     1.03354    -5.00689     5.46921   (sampled)
    11.56600     1.02937    -4.88189     5.50676 (mid-point)
    11.69100     1.03102    -4.75689     5.54420   (sampled)
    11.81600     1.03892    -4.63187     5.58106 (mid-point)
    11.94100     1.05250    -4.50685     5.61698   (sampled)
    12.06600     1.07124    -4.38185     5.65165 (mid-point)
    12.19100     1.09554    -4.25685     5.68480   (sampled)
    12.31600     1.12558    -4.13185     5.71621 (mid-point)
    12.44100     1.16044    -4.00685     5.74575   (sampled)
    12.56600     1.20065    -3.88185     5.77336 (mid-point)
    12.69100     1.24570    -3.75685     5.79900   (sampled)
    12.81600     1.29518    -3.63185     5.82272 (mid-point)
    12.94100     1.34899    -3.50685     5.84458   (sampled)
    13.06600     1.40739    -3.38170     5.86467 (mid-point)
    13.19100     1.46953    -3.25655     5.88309   (sampled)
    13.31600     1.53539    -3.13155     5.89997 (mid-point)
    13.44100     1.60455    -3.00655     5.91543   (sampled)
    13.56600     1.67706    -2.88154     5.92957 (mid-point)
    13.69100     1.75243    -2.75652     5.94253   (sampled)
    13.81600     1.83076    -2.63107     5.95440 (mid-point)
    13.94100     1.91179    -2.50562     5.96529   (sampled)
    14.06600     1.99540    -2.38062     5.97528 (mid-point)
    14.19100     2.08133    -2.25562     5.98446   (sampled)
    14.31600     2.16937    -2.12977     5.99292 (mid-point)
    14.44100     2.25947    -2.00391     6.00071   (sampled)
    14.56600     2.35145    -1.87891     6.00791 (mid-point)
    14.69100     2.44517    -1.75391     6.01456   (sampled)
    14.81600     2.54026    -1.62735     6.02073 (mid-point)
    14.94100     2.63697    -1.50079     6.02645   (sampled)
    15.06600     2.73090    -1.37554     6.03179 (mid-point)
    15.19100     2.82576    -1.25030     6.03677   (sampled)
    15.31600     2.84756    -1.12525     6.04168 (mid-point)
    15.44100     2.87271    -1.00021     6.04650   (sampled)
    15.56600     2.90001    -0.87514     6.05123 (mid-point)
    15.69100     2.92918    -0.75007     6.05587   (sampled)
    15.81600     2.96262    -0.62507     6.06040 (mid-point)
    15.94100     2.99877    -0.50007     6.06482   (sampled)
    16.06600     3.03764    -0.37505     6.06914 (mid-point)
    16.19100     3.07842    -0.25004     6.07334   (sampled)
    16.31600     3.12417    -0.12502     6.07741 (mid-point)
    16.44100     3.17174     0.00000     6.08137   (sampled)
    16.56600     3.22197     0.12500     6.08520 (mid-point)
    16.69100     3.27485     0.25000     6.08891   (sampled)
    16.81600     3.33018     0.37500     6.09250 (mid-point)
    16.94100     3.38759     0.50000     6.09596   (sampled)
    17.06600     3.44786     0.62501     6.09931 (mid-point)
    17.19100     3.50998     0.75001     6.10254   (sampled)
    17.31600     3.57468     0.87501     6.10566 (mid-point)
    17.44100     3.64153     1.00002     6.10866   (sampled)
    17.56600     3.71046     1.12503     6.11155 (mid-point)
    17.69100     3.78114     1.25004     6.11433   (sampled)
    17.81600     3.85404     1.37509     6.11701 (mid-point)
    17.94100     3.92879     1.50013     6.11959   (sampled)
    18.06600     4.00502     1.62513     6.12207 (mid-point)
    18.19100     4.08297     1.75013     6.12445   (sampled)
    18.31600     4.16318     1.87517     6.12675 (mid-point)
    18.44100     4.24400     2.00020     6.12896   (sampled)
    18.56600     4.32705     2.12520     6.13108 (mid-point)
    18.69100     4.41154     2.25020     6.13313   (sampled)
    18.81600     4.49732     2.37525     6.13509 (mid-point)
    18.94100     4.58442     2.50031     6.13699   (sampled)
    19.06600     4.67274     2.62537     6.13881 (mid-point)
    19.19100     4.76220     2.75044     6.14056   (sampled)
    19.31600     4.85285     2.87557     6.14225 (mid-point)
    19.44100     4.94464     3.00070     6.14388   (sampled)
    19.56600     5.03741     3.12694     6.14545 (mid-point)
    19.69100     5.13127     3.25319     6.14696   (sampled)
    19.81600     5.22601     3.37819     6.14842 (mid-point)
    19.94100     5.32170     3.50319     6.14982   (sampled)
    20.06600     5.41868     3.62929     6.15118 (mid-point)
    20.19100     5.51657     3.75539     6.15248   (sampled)
    20.31600     5.61274     3.88084     6.15375 (mid-point)
    20.44100     5.70294     4.00629     6.15497   (sampled)
    20.56600     5.77124     4.13131     6.15617 (mid-point)
    20.69100     5.84115     4.25633     6.15733   (sampled)
    20.81600     5.91275     4.38134     6.15847 (mid-point)
    20.94100     5.98525     4.50636     6.15958   (sampled)
    21.06600     6.05963     4.63136     6.16066 (mid-point)
    21.19100     6.13542     4.75636     6.16172   (sampled)
    21.31600     6.21259     4.88136     6.16275 (mid-point)
    21.44100     6.29104     5.00636     6.16376   (sampled)
    21.56600     6.37064     5.13136     6.16474 (mid-point)
    21.69100     6.45149     5.25636     6.16569   (sampled)
    21.81600     6.53376     5.38136     6.16663 (mid-point)
    21.94100     6.61682     5.50636     6.16753   (sampled)
    22.06600     6.70143     5.63177     6.16842 (mid-point)
    22.19100     6.78711     5.75718     6.16928   (sampled)
    22.31600     6.87361     5.88218     6.17013 (mid-point)
    22.44100     6.96113     6.00718     6.17095   (sampled)
    22.56600     7.04979     6.13218     6.17175 (mid-point)
    22.69100     7.13941     6.25719     6.17253   (sampled)
    22.81600     7.22990     6.38219     6.17329 (mid-point)
    22.94100     7.32126     6.50719     6.17403   (sampled)
    23.06600     7.41343     6.63219     6.17476 (mid-point)
    23.19100     7.50642     6.75719     6.17546   (sampled)
    23.31600     7.60022     6.88219     6.17615 (mid-point)
    23.44100     7.69481     7.00719     6.17682   (sampled)
    23.56600     7.78903     7.13225     6.17748 (mid-point)
    23.69100     7.88105     7.25732     6.17812   (sampled)
    23.81600     7.95919     7.38232     6.17875 (mid-point)
    23.94100     8.03813     7.50733     6.17936   (sampled)
    24.06600     8.11823     7.63233     6.17997 (mid-point)
    24.19100     8.19932     7.75734     6.18056   (sampled)
    24.31600     8.28124     7.88234     6.18114 (mid-point)
    24.44100     8.36411     8.00734     6.18171   (sampled)
    24.56600     8.44794     8.13234     6.18227 (mid-point)
    24.69100     8.53263     8.25735     6.18281   (sampled)
    24.81600     8.61823     8.38235     6.18335 (mid-point)
    24.94100     8.70469     8.50735     6.18387   (sampled)
    25.06600     8.79196     8.63235     6.18439 (mid-point)
    25.19100     8.88003     8.75735     6.18489   (sampled)
    25.31600     8.96890     8.88235     6.18539 (mid-point)
    25.44100     9.05853     9.00735     6.18587   (sampled)
    25.56600     9.14891     9.13235     6.18635 (mid-point)
    25.69100     9.24002     9.25735     6.18681   (sampled)
    25.81600     9.33185     9.38236     6.18727 (mid-point)
    25.94100     9.42436     9.50738     6.18772   (sampled)
    26.06600     9.51761     9.63301     6.18816 (mid-point)
    26.19100     9.61152     9.75865     6.18859   (sampled)
    26.31600     9.70599     9.88365     6.18901 (mid-point)
    26.44100     9.80108    10.00865     6.18942   (sampled)
    26.56600     9.89677    10.13365     6.18983 (mid-point)
    26.69100     9.99306    10.25865     6.19023   (sampled)
    26.81600    10.08991    10.38365     6.19062 (mid-point)
    26.94100    10.18733    10.50865     6.19100   (sampled)
    27.06600    10.28529    10.63365     6.19138 (mid-point)
    27.19100    10.38377    10.75865     6.19175   (sampled)
    27.31600    10.48278    10.88365     6.19211 (mid-point)
    27.44100    10.58228    11.00865     6.19247   (sampled)
    27.56600    10.68244    11.13369     6.19281 (mid-point)
    27.69100    10.78281    11.25874     6.19316   (sampled)
    27.81600    10.88377    11.38374     6.19349 (mid-point)
    27.94100    10.98518    11.50874     6.19382   (sampled)
    28.06600    11.08703    11.63374     6.19415 (mid-point)
    28.19100    11.18932    11.75874     6.19446   (sampled)
    28.31600    11.29202    11.88374     6.19478 (mid-point)
    28.44100    11.39514    12.00874     6.19508   (sampled)
    28.56600    11.49865    12.13374     6.19538 (mid-point)
    28.69100    11.60256    12.25874     6.19568   (sampled)
    28.81600    11.70688    12.38377     6.19597 (mid-point)
    28.94100    11.81152    12.50880     6.19625   (sampled)
    29.06600    11.91652    12.63380     6.19653 (mid-point)
    29.19100    12.02187    12.75880     6.19681   (sampled)
    29.31600    12.12762    12.88426     6.19708 (mid-point)
    29.44100    12.23364    13.00972     6.19735   (sampled)
    29.56600    12.34003    13.13486     6.19761 (mid-point)
    29.69100    12.44674    13.26000     6.19786   (sampled)
    29.81600    12.55375    13.38500     6.19812 (mid-point)
    29.94100    12.66107    13.51000     6.19836   (sampled)
    30.06600    12.76867    13.63500     6.19861 (mid-point)
    30.19100    12.87656    13.76000     6.19885   (sampled)
    30.31600    12.98474    13.88502     6.19908 (mid-point)
    30.44100    13.09319    14.01005     6.19932   (sampled)
    30.56600    13.20197    14.13566     6.19955 (mid-point)
    30.69100    13.31101    14.26127     6.19977   (sampled)
    30.81600    13.42026    14.38627     6.19999 (mid-point)
    30.94100    13.52976    14.51127     6.20021   (sampled)
    31.06600    13.63952    14.63627     6.20042 (mid-point)
    31.19100    13.74951    14.76127     6.20063   (sampled)
    31.31600    13.85974    14.88627     6.20084 (mid-point)
    31.44100    13.97020    15.01127     6.20104   (sampled)
    31.56600    14.08090    15.13627     6.20124 (mid-point)
    31.69100    14.19181    15.26127     6.20144   (sampled)
    31.81600    14.30296    15.38629     6.20164 (mid-point)
    31.94100    14.41433    15.51131     6.20183   (sampled)
    32.06600    14.52590    15.63631     6.20202 (mid-point)
    32.19100    14.63766    15.76131     6.20220   (sampled)
    32.31600    14.74962    15.88631     6.20238 (mid-point)
    32.44100    14.86176    16.01131     6.20256   (sampled)
