# Supplementary material for: Structural basis of voltage-dependent gating in BK channels
Source: Nat Commun. 2025 Jul 1;16:5846. doi: 10.1038/s41467-025-60639-y (PMC12218146; doi:10.1038/s41467-025-60639-y)
Supplement: Supplementary file 7 — Supplementary Data 1 [file 41467_2025_60639_MOESM7_ESM.zip › Supplementary Data 1/MD trajectories/acBK-R3Qapo-frame_0.txt]

CRYST1   97.071   97.071  102.154  90.00  90.00  90.00 P 1           1
ATOM      1  N   THR P 218      24.015   7.420 -27.391  0.00  0.00      PROA  
ATOM      2  HT1 THR P 218      24.044   7.818 -26.474  0.00  0.00      PROA  
ATOM      3  HT2 THR P 218      24.671   8.043 -27.817  0.00  0.00      PROA  
ATOM      4  CA  THR P 218      22.679   7.341 -27.996  0.00  0.00      PROA  
ATOM      5  HA  THR P 218      22.700   7.922 -28.907  0.00  0.00      PROA  
ATOM      6  CB  THR P 218      22.335   5.858 -28.401  0.00  0.00      PROA  
ATOM      7  HB  THR P 218      23.248   5.398 -28.836  0.00  0.00      PROA  
ATOM      8  OG1 THR P 218      21.161   5.795 -29.255  0.00  0.00      PROA  
ATOM      9  HG1 THR P 218      21.518   5.800 -30.147  0.00  0.00      PROA  
ATOM     10  CG2 THR P 218      21.981   5.020 -27.139  0.00  0.00      PROA  
ATOM     11 HG21 THR P 218      21.075   5.390 -26.613  0.00  0.00      PROA  
ATOM     12 HG22 THR P 218      22.852   4.932 -26.456  0.00  0.00      PROA  
ATOM     13 HG23 THR P 218      21.864   3.964 -27.467  0.00  0.00      PROA  
ATOM     14  C   THR P 218      21.535   7.863 -27.094  0.00  0.00      PROA  
ATOM     15  O   THR P 218      21.626   7.963 -25.799  0.00  0.00      PROA  
ATOM     16  N   SER P 219      20.471   8.341 -27.775  0.00  0.00      PROA  
ATOM     17  HN  SER P 219      20.324   8.166 -28.746  0.00  0.00      PROA  
ATOM     18  CA  SER P 219      19.503   9.146 -27.050  0.00  0.00      PROA  
ATOM     19  HA  SER P 219      19.964  10.045 -26.670  0.00  0.00      PROA  
ATOM     20  CB  SER P 219      18.378   9.632 -27.999  0.00  0.00      PROA  
ATOM     21  HB1 SER P 219      17.465  10.022 -27.501  0.00  0.00      PROA  
ATOM     22  HB2 SER P 219      18.093   8.782 -28.655  0.00  0.00      PROA  
ATOM     23  OG  SER P 219      18.954  10.624 -28.860  0.00  0.00      PROA  
ATOM     24  HG1 SER P 219      19.499  10.114 -29.464  0.00  0.00      PROA  
ATOM     25  C   SER P 219      18.764   8.467 -25.927  0.00  0.00      PROA  
ATOM     26  O   SER P 219      18.489   9.076 -24.875  0.00  0.00      PROA  
ATOM     27  N   THR P 220      18.375   7.224 -26.128  0.00  0.00      PROA  
ATOM     28  HN  THR P 220      18.479   6.823 -27.035  0.00  0.00      PROA  
ATOM     29  CA  THR P 220      17.777   6.404 -25.032  0.00  0.00      PROA  
ATOM     30  HA  THR P 220      16.820   6.848 -24.804  0.00  0.00      PROA  
ATOM     31  CB  THR P 220      17.353   4.945 -25.344  0.00  0.00      PROA  
ATOM     32  HB  THR P 220      17.216   4.345 -24.419  0.00  0.00      PROA  
ATOM     33  OG1 THR P 220      18.393   4.249 -26.057  0.00  0.00      PROA  
ATOM     34  HG1 THR P 220      18.509   4.595 -26.945  0.00  0.00      PROA  
ATOM     35  CG2 THR P 220      16.159   4.751 -26.299  0.00  0.00      PROA  
ATOM     36 HG21 THR P 220      15.172   4.869 -25.803  0.00  0.00      PROA  
ATOM     37 HG22 THR P 220      16.056   3.745 -26.757  0.00  0.00      PROA  
ATOM     38 HG23 THR P 220      16.222   5.412 -27.190  0.00  0.00      PROA  
ATOM     39  C   THR P 220      18.499   6.409 -23.749  0.00  0.00      PROA  
ATOM     40  O   THR P 220      17.901   6.559 -22.691  0.00  0.00      PROA  
ATOM     41  N   LEU P 221      19.819   6.314 -23.784  0.00  0.00      PROA  
ATOM     42  HN  LEU P 221      20.206   6.420 -24.696  0.00  0.00      PROA  
ATOM     43  CA  LEU P 221      20.776   6.209 -22.724  0.00  0.00      PROA  
ATOM     44  HA  LEU P 221      20.368   5.479 -22.041  0.00  0.00      PROA  
ATOM     45  CB  LEU P 221      22.159   5.787 -23.148  0.00  0.00      PROA  
ATOM     46  HB1 LEU P 221      22.547   6.449 -23.951  0.00  0.00      PROA  
ATOM     47  HB2 LEU P 221      22.167   4.766 -23.587  0.00  0.00      PROA  
ATOM     48  CG  LEU P 221      23.176   5.739 -22.032  0.00  0.00      PROA  
ATOM     49  HG  LEU P 221      23.459   6.725 -21.608  0.00  0.00      PROA  
ATOM     50  CD1 LEU P 221      22.892   4.704 -20.981  0.00  0.00      PROA  
ATOM     51 HD11 LEU P 221      21.965   5.002 -20.446  0.00  0.00      PROA  
ATOM     52 HD12 LEU P 221      23.745   4.734 -20.270  0.00  0.00      PROA  
ATOM     53 HD13 LEU P 221      22.637   3.721 -21.431  0.00  0.00      PROA  
ATOM     54  CD2 LEU P 221      24.539   5.307 -22.660  0.00  0.00      PROA  
ATOM     55 HD21 LEU P 221      24.504   4.264 -23.041  0.00  0.00      PROA  
ATOM     56 HD22 LEU P 221      25.460   5.321 -22.039  0.00  0.00      PROA  
ATOM     57 HD23 LEU P 221      24.691   5.993 -23.520  0.00  0.00      PROA  
ATOM     58  C   LEU P 221      20.851   7.527 -22.016  0.00  0.00      PROA  
ATOM     59  O   LEU P 221      20.762   7.557 -20.820  0.00  0.00      PROA  
ATOM     60  N   ILE P 222      20.959   8.609 -22.789  0.00  0.00      PROA  
ATOM     61  HN  ILE P 222      21.093   8.566 -23.776  0.00  0.00      PROA  
ATOM     62  CA  ILE P 222      20.979  10.001 -22.210  0.00  0.00      PROA  
ATOM     63  HA  ILE P 222      21.715  10.067 -21.423  0.00  0.00      PROA  
ATOM     64  CB  ILE P 222      21.199  10.899 -23.362  0.00  0.00      PROA  
ATOM     65  HB  ILE P 222      20.534  10.656 -24.219  0.00  0.00      PROA  
ATOM     66  CG2 ILE P 222      20.905  12.406 -23.047  0.00  0.00      PROA  
ATOM     67 HG21 ILE P 222      19.839  12.450 -22.733  0.00  0.00      PROA  
ATOM     68 HG22 ILE P 222      20.958  13.129 -23.888  0.00  0.00      PROA  
ATOM     69 HG23 ILE P 222      21.504  12.749 -22.176  0.00  0.00      PROA  
ATOM     70  CG1 ILE P 222      22.731  10.834 -23.901  0.00  0.00      PROA  
ATOM     71 HG11 ILE P 222      22.944  11.701 -24.562  0.00  0.00      PROA  
ATOM     72 HG12 ILE P 222      22.736   9.932 -24.549  0.00  0.00      PROA  
ATOM     73  CD  ILE P 222      23.888  10.734 -22.913  0.00  0.00      PROA  
ATOM     74  HD1 ILE P 222      23.969  11.706 -22.381  0.00  0.00      PROA  
ATOM     75  HD2 ILE P 222      24.827  10.537 -23.475  0.00  0.00      PROA  
ATOM     76  HD3 ILE P 222      23.834   9.901 -22.181  0.00  0.00      PROA  
ATOM     77  C   ILE P 222      19.648  10.286 -21.524  0.00  0.00      PROA  
ATOM     78  O   ILE P 222      19.602  10.726 -20.392  0.00  0.00      PROA  
ATOM     79  N   ARG P 223      18.515   9.866 -22.138  0.00  0.00      PROA  
ATOM     80  HN  ARG P 223      18.642   9.506 -23.060  0.00  0.00      PROA  
ATOM     81  CA  ARG P 223      17.170   9.984 -21.642  0.00  0.00      PROA  
ATOM     82  HA  ARG P 223      16.899  11.007 -21.425  0.00  0.00      PROA  
ATOM     83  CB  ARG P 223      16.110   9.371 -22.648  0.00  0.00      PROA  
ATOM     84  HB1 ARG P 223      15.183   9.040 -22.132  0.00  0.00      PROA  
ATOM     85  HB2 ARG P 223      16.654   8.463 -22.985  0.00  0.00      PROA  
ATOM     86  CG  ARG P 223      15.733  10.390 -23.806  0.00  0.00      PROA  
ATOM     87  HG1 ARG P 223      16.750  10.595 -24.204  0.00  0.00      PROA  
ATOM     88  HG2 ARG P 223      15.324  11.372 -23.485  0.00  0.00      PROA  
ATOM     89  CD  ARG P 223      14.863   9.902 -25.039  0.00  0.00      PROA  
ATOM     90  HD1 ARG P 223      15.373   9.025 -25.490  0.00  0.00      PROA  
ATOM     91  HD2 ARG P 223      14.740  10.765 -25.728  0.00  0.00      PROA  
ATOM     92  NE  ARG P 223      13.526   9.525 -24.501  0.00  0.00      PROA  
ATOM     93  HE  ARG P 223      13.180  10.073 -23.739  0.00  0.00      PROA  
ATOM     94  CZ  ARG P 223      12.635   8.810 -25.143  0.00  0.00      PROA  
ATOM     95  NH1 ARG P 223      12.843   8.272 -26.333  0.00  0.00      PROA  
ATOM     96 HH11 ARG P 223      12.034   7.879 -26.770  0.00  0.00      PROA  
ATOM     97 HH12 ARG P 223      13.571   8.515 -26.973  0.00  0.00      PROA  
ATOM     98  NH2 ARG P 223      11.418   8.519 -24.762  0.00  0.00      PROA  
ATOM     99 HH21 ARG P 223      10.959   9.141 -24.128  0.00  0.00      PROA  
ATOM    100 HH22 ARG P 223      10.938   8.108 -25.537  0.00  0.00      PROA  
ATOM    101  C   ARG P 223      16.978   9.355 -20.281  0.00  0.00      PROA  
ATOM    102  O   ARG P 223      16.325   9.949 -19.435  0.00  0.00      PROA  
ATOM    103  N   LEU P 224      17.592   8.189 -19.924  0.00  0.00      PROA  
ATOM    104  HN  LEU P 224      18.165   7.768 -20.623  0.00  0.00      PROA  
ATOM    105  CA  LEU P 224      17.756   7.592 -18.607  0.00  0.00      PROA  
ATOM    106  HA  LEU P 224      16.759   7.452 -18.216  0.00  0.00      PROA  
ATOM    107  CB  LEU P 224      18.424   6.211 -18.820  0.00  0.00      PROA  
ATOM    108  HB1 LEU P 224      19.473   6.456 -19.090  0.00  0.00      PROA  
ATOM    109  HB2 LEU P 224      18.090   5.730 -19.764  0.00  0.00      PROA  
ATOM    110  CG  LEU P 224      18.323   5.201 -17.682  0.00  0.00      PROA  
ATOM    111  HG  LEU P 224      19.019   5.533 -16.883  0.00  0.00      PROA  
ATOM    112  CD1 LEU P 224      16.941   5.055 -17.106  0.00  0.00      PROA  
ATOM    113 HD11 LEU P 224      16.577   5.934 -16.531  0.00  0.00      PROA  
ATOM    114 HD12 LEU P 224      16.798   4.227 -16.379  0.00  0.00      PROA  
ATOM    115 HD13 LEU P 224      16.237   4.839 -17.938  0.00  0.00      PROA  
ATOM    116  CD2 LEU P 224      18.773   3.831 -18.229  0.00  0.00      PROA  
ATOM    117 HD21 LEU P 224      19.143   3.200 -17.393  0.00  0.00      PROA  
ATOM    118 HD22 LEU P 224      19.668   4.026 -18.857  0.00  0.00      PROA  
ATOM    119 HD23 LEU P 224      18.072   3.275 -18.888  0.00  0.00      PROA  
ATOM    120  C   LEU P 224      18.588   8.305 -17.512  0.00  0.00      PROA  
ATOM    121  O   LEU P 224      18.224   8.472 -16.322  0.00  0.00      PROA  
ATOM    122  N   VAL P 225      19.739   8.890 -17.901  0.00  0.00      PROA  
ATOM    123  HN  VAL P 225      20.105   8.838 -18.827  0.00  0.00      PROA  
ATOM    124  CA  VAL P 225      20.561   9.827 -17.101  0.00  0.00      PROA  
ATOM    125  HA  VAL P 225      20.891   9.197 -16.288  0.00  0.00      PROA  
ATOM    126  CB  VAL P 225      21.727  10.362 -17.956  0.00  0.00      PROA  
ATOM    127  HB  VAL P 225      21.322  10.891 -18.845  0.00  0.00      PROA  
ATOM    128  CG1 VAL P 225      22.599  11.345 -17.159  0.00  0.00      PROA  
ATOM    129 HG11 VAL P 225      22.925  10.888 -16.200  0.00  0.00      PROA  
ATOM    130 HG12 VAL P 225      22.058  12.280 -16.902  0.00  0.00      PROA  
ATOM    131 HG13 VAL P 225      23.455  11.630 -17.806  0.00  0.00      PROA  
ATOM    132  CG2 VAL P 225      22.587   9.133 -18.412  0.00  0.00      PROA  
ATOM    133 HG21 VAL P 225      22.915   8.652 -17.466  0.00  0.00      PROA  
ATOM    134 HG22 VAL P 225      23.296   9.377 -19.231  0.00  0.00      PROA  
ATOM    135 HG23 VAL P 225      21.912   8.385 -18.880  0.00  0.00      PROA  
ATOM    136  C   VAL P 225      19.816  10.996 -16.435  0.00  0.00      PROA  
ATOM    137  O   VAL P 225      19.867  11.287 -15.220  0.00  0.00      PROA  
ATOM    138  N   GLN P 226      19.030  11.705 -17.253  0.00  0.00      PROA  
ATOM    139  HN  GLN P 226      18.962  11.533 -18.233  0.00  0.00      PROA  
ATOM    140  CA  GLN P 226      18.186  12.716 -16.848  0.00  0.00      PROA  
ATOM    141  HA  GLN P 226      18.735  13.560 -16.455  0.00  0.00      PROA  
ATOM    142  CB  GLN P 226      17.511  13.355 -18.040  0.00  0.00      PROA  
ATOM    143  HB1 GLN P 226      16.868  14.194 -17.695  0.00  0.00      PROA  
ATOM    144  HB2 GLN P 226      16.895  12.536 -18.470  0.00  0.00      PROA  
ATOM    145  CG  GLN P 226      18.526  13.894 -19.115  0.00  0.00      PROA  
ATOM    146  HG1 GLN P 226      17.895  14.396 -19.879  0.00  0.00      PROA  
ATOM    147  HG2 GLN P 226      19.246  13.109 -19.432  0.00  0.00      PROA  
ATOM    148  CD  GLN P 226      19.444  14.942 -18.578  0.00  0.00      PROA  
ATOM    149  OE1 GLN P 226      20.630  14.635 -18.356  0.00  0.00      PROA  
ATOM    150  NE2 GLN P 226      19.028  16.188 -18.460  0.00  0.00      PROA  
ATOM    151 HE21 GLN P 226      19.685  16.932 -18.342  0.00  0.00      PROA  
ATOM    152 HE22 GLN P 226      18.101  16.466 -18.714  0.00  0.00      PROA  
ATOM    153  C   GLN P 226      17.175  12.218 -15.826  0.00  0.00      PROA  
ATOM    154  O   GLN P 226      16.967  12.886 -14.791  0.00  0.00      PROA  
ATOM    155  N   LEU P 227      16.535  11.012 -16.023  0.00  0.00      PROA  
ATOM    156  HN  LEU P 227      16.736  10.498 -16.854  0.00  0.00      PROA  
ATOM    157  CA  LEU P 227      15.548  10.354 -15.056  0.00  0.00      PROA  
ATOM    158  HA  LEU P 227      14.893  11.146 -14.723  0.00  0.00      PROA  
ATOM    159  CB  LEU P 227      14.772   9.172 -15.743  0.00  0.00      PROA  
ATOM    160  HB1 LEU P 227      14.079   8.746 -14.986  0.00  0.00      PROA  
ATOM    161  HB2 LEU P 227      15.463   8.375 -16.092  0.00  0.00      PROA  
ATOM    162  CG  LEU P 227      13.926   9.487 -17.015  0.00  0.00      PROA  
ATOM    163  HG  LEU P 227      14.302  10.363 -17.585  0.00  0.00      PROA  
ATOM    164  CD1 LEU P 227      13.858   8.268 -17.995  0.00  0.00      PROA  
ATOM    165 HD11 LEU P 227      13.448   7.378 -17.471  0.00  0.00      PROA  
ATOM    166 HD12 LEU P 227      14.874   8.098 -18.410  0.00  0.00      PROA  
ATOM    167 HD13 LEU P 227      13.166   8.546 -18.818  0.00  0.00      PROA  
ATOM    168  CD2 LEU P 227      12.511   9.876 -16.566  0.00  0.00      PROA  
ATOM    169 HD21 LEU P 227      12.564  10.797 -15.946  0.00  0.00      PROA  
ATOM    170 HD22 LEU P 227      12.182   9.025 -15.932  0.00  0.00      PROA  
ATOM    171 HD23 LEU P 227      11.860  10.133 -17.428  0.00  0.00      PROA  
ATOM    172  C   LEU P 227      16.147   9.915 -13.736  0.00  0.00      PROA  
ATOM    173  O   LEU P 227      15.615  10.247 -12.660  0.00  0.00      PROA  
ATOM    174  N   VAL P 228      17.313   9.232 -13.798  0.00  0.00      PROA  
ATOM    175  HN  VAL P 228      17.695   9.030 -14.696  0.00  0.00      PROA  
ATOM    176  CA  VAL P 228      18.018   8.769 -12.675  0.00  0.00      PROA  
ATOM    177  HA  VAL P 228      17.275   8.286 -12.057  0.00  0.00      PROA  
ATOM    178  CB  VAL P 228      19.084   7.727 -12.983  0.00  0.00      PROA  
ATOM    179  HB  VAL P 228      18.587   7.033 -13.694  0.00  0.00      PROA  
ATOM    180  CG1 VAL P 228      20.380   8.219 -13.728  0.00  0.00      PROA  
ATOM    181 HG11 VAL P 228      21.164   8.437 -12.972  0.00  0.00      PROA  
ATOM    182 HG12 VAL P 228      20.169   9.075 -14.403  0.00  0.00      PROA  
ATOM    183 HG13 VAL P 228      20.899   7.403 -14.274  0.00  0.00      PROA  
ATOM    184  CG2 VAL P 228      19.579   6.917 -11.723  0.00  0.00      PROA  
ATOM    185 HG21 VAL P 228      20.224   6.088 -12.084  0.00  0.00      PROA  
ATOM    186 HG22 VAL P 228      18.624   6.608 -11.245  0.00  0.00      PROA  
ATOM    187 HG23 VAL P 228      20.213   7.580 -11.096  0.00  0.00      PROA  
ATOM    188  C   VAL P 228      18.595   9.854 -11.803  0.00  0.00      PROA  
ATOM    189  O   VAL P 228      18.430   9.847 -10.573  0.00  0.00      PROA  
ATOM    190  N   VAL P 229      19.195  10.866 -12.390  0.00  0.00      PROA  
ATOM    191  HN  VAL P 229      19.532  10.881 -13.329  0.00  0.00      PROA  
ATOM    192  CA  VAL P 229      19.445  12.152 -11.743  0.00  0.00      PROA  
ATOM    193  HA  VAL P 229      19.877  11.917 -10.782  0.00  0.00      PROA  
ATOM    194  CB  VAL P 229      20.416  13.004 -12.554  0.00  0.00      PROA  
ATOM    195  HB  VAL P 229      20.114  13.036 -13.623  0.00  0.00      PROA  
ATOM    196  CG1 VAL P 229      20.395  14.594 -12.213  0.00  0.00      PROA  
ATOM    197 HG11 VAL P 229      21.090  15.059 -12.945  0.00  0.00      PROA  
ATOM    198 HG12 VAL P 229      20.832  14.769 -11.206  0.00  0.00      PROA  
ATOM    199 HG13 VAL P 229      19.350  14.951 -12.331  0.00  0.00      PROA  
ATOM    200  CG2 VAL P 229      21.851  12.355 -12.542  0.00  0.00      PROA  
ATOM    201 HG21 VAL P 229      21.752  11.262 -12.720  0.00  0.00      PROA  
ATOM    202 HG22 VAL P 229      22.291  12.718 -11.589  0.00  0.00      PROA  
ATOM    203 HG23 VAL P 229      22.483  12.885 -13.285  0.00  0.00      PROA  
ATOM    204  C   VAL P 229      18.339  12.978 -11.140  0.00  0.00      PROA  
ATOM    205  O   VAL P 229      18.428  13.489 -10.000  0.00  0.00      PROA  
ATOM    206  N   SER P 230      17.231  13.120 -11.862  0.00  0.00      PROA  
ATOM    207  HN  SER P 230      17.144  12.807 -12.805  0.00  0.00      PROA  
ATOM    208  CA  SER P 230      16.081  13.751 -11.379  0.00  0.00      PROA  
ATOM    209  HA  SER P 230      16.362  14.753 -11.090  0.00  0.00      PROA  
ATOM    210  CB  SER P 230      14.997  13.977 -12.476  0.00  0.00      PROA  
ATOM    211  HB1 SER P 230      14.170  14.517 -11.968  0.00  0.00      PROA  
ATOM    212  HB2 SER P 230      14.571  13.011 -12.823  0.00  0.00      PROA  
ATOM    213  OG  SER P 230      15.513  14.797 -13.483  0.00  0.00      PROA  
ATOM    214  HG1 SER P 230      15.824  14.279 -14.229  0.00  0.00      PROA  
ATOM    215  C   SER P 230      15.301  13.050 -10.283  0.00  0.00      PROA  
ATOM    216  O   SER P 230      14.747  13.674  -9.347  0.00  0.00      PROA  
ATOM    217  N   PHE P 231      15.206  11.696 -10.343  0.00  0.00      PROA  
ATOM    218  HN  PHE P 231      15.390  11.168 -11.169  0.00  0.00      PROA  
ATOM    219  CA  PHE P 231      14.755  10.789  -9.255  0.00  0.00      PROA  
ATOM    220  HA  PHE P 231      13.776  11.014  -8.859  0.00  0.00      PROA  
ATOM    221  CB  PHE P 231      14.823   9.278  -9.663  0.00  0.00      PROA  
ATOM    222  HB1 PHE P 231      15.881   8.945  -9.732  0.00  0.00      PROA  
ATOM    223  HB2 PHE P 231      14.214   9.175 -10.586  0.00  0.00      PROA  
ATOM    224  CG  PHE P 231      14.160   8.385  -8.624  0.00  0.00      PROA  
ATOM    225  CD1 PHE P 231      15.020   7.595  -7.803  0.00  0.00      PROA  
ATOM    226  HD1 PHE P 231      16.071   7.533  -8.042  0.00  0.00      PROA  
ATOM    227  CE1 PHE P 231      14.532   6.814  -6.804  0.00  0.00      PROA  
ATOM    228  HE1 PHE P 231      15.160   6.192  -6.183  0.00  0.00      PROA  
ATOM    229  CZ  PHE P 231      13.140   6.787  -6.523  0.00  0.00      PROA  
ATOM    230  HZ  PHE P 231      12.887   6.211  -5.645  0.00  0.00      PROA  
ATOM    231  CD2 PHE P 231      12.800   8.555  -8.265  0.00  0.00      PROA  
ATOM    232  HD2 PHE P 231      12.179   9.332  -8.685  0.00  0.00      PROA  
ATOM    233  CE2 PHE P 231      12.289   7.722  -7.188  0.00  0.00      PROA  
ATOM    234  HE2 PHE P 231      11.246   7.787  -6.918  0.00  0.00      PROA  
ATOM    235  C   PHE P 231      15.536  11.085  -8.052  0.00  0.00      PROA  
ATOM    236  O   PHE P 231      14.969  11.314  -6.989  0.00  0.00      PROA  
ATOM    237  N   VAL P 232      16.902  11.061  -8.028  0.00  0.00      PROA  
ATOM    238  HN  VAL P 232      17.505  10.733  -8.751  0.00  0.00      PROA  
ATOM    239  CA  VAL P 232      17.567  11.253  -6.747  0.00  0.00      PROA  
ATOM    240  HA  VAL P 232      17.018  10.721  -5.983  0.00  0.00      PROA  
ATOM    241  CB  VAL P 232      18.972  10.629  -6.752  0.00  0.00      PROA  
ATOM    242  HB  VAL P 232      19.184  10.619  -5.661  0.00  0.00      PROA  
ATOM    243  CG1 VAL P 232      18.808   9.173  -7.252  0.00  0.00      PROA  
ATOM    244 HG11 VAL P 232      17.872   8.725  -6.855  0.00  0.00      PROA  
ATOM    245 HG12 VAL P 232      19.599   8.454  -6.947  0.00  0.00      PROA  
ATOM    246 HG13 VAL P 232      18.572   9.143  -8.337  0.00  0.00      PROA  
ATOM    247  CG2 VAL P 232      20.033  11.342  -7.652  0.00  0.00      PROA  
ATOM    248 HG21 VAL P 232      20.902  10.675  -7.464  0.00  0.00      PROA  
ATOM    249 HG22 VAL P 232      20.340  12.364  -7.344  0.00  0.00      PROA  
ATOM    250 HG23 VAL P 232      19.711  11.286  -8.714  0.00  0.00      PROA  
ATOM    251  C   VAL P 232      17.613  12.720  -6.344  0.00  0.00      PROA  
ATOM    252  O   VAL P 232      17.646  12.980  -5.129  0.00  0.00      PROA  
ATOM    253  N   SER P 233      17.572  13.710  -7.327  0.00  0.00      PROA  
ATOM    254  HN  SER P 233      17.558  13.504  -8.303  0.00  0.00      PROA  
ATOM    255  CA  SER P 233      17.412  15.109  -6.976  0.00  0.00      PROA  
ATOM    256  HA  SER P 233      18.299  15.554  -6.550  0.00  0.00      PROA  
ATOM    257  CB  SER P 233      17.372  15.929  -8.286  0.00  0.00      PROA  
ATOM    258  HB1 SER P 233      17.089  16.974  -8.037  0.00  0.00      PROA  
ATOM    259  HB2 SER P 233      16.555  15.559  -8.941  0.00  0.00      PROA  
ATOM    260  OG  SER P 233      18.599  16.017  -9.028  0.00  0.00      PROA  
ATOM    261  HG1 SER P 233      18.763  15.265  -9.602  0.00  0.00      PROA  
ATOM    262  C   SER P 233      16.172  15.410  -6.202  0.00  0.00      PROA  
ATOM    263  O   SER P 233      16.167  16.094  -5.175  0.00  0.00      PROA  
ATOM    264  N   LEU P 234      14.996  14.859  -6.626  0.00  0.00      PROA  
ATOM    265  HN  LEU P 234      14.916  14.347  -7.478  0.00  0.00      PROA  
ATOM    266  CA  LEU P 234      13.761  14.771  -5.896  0.00  0.00      PROA  
ATOM    267  HA  LEU P 234      13.601  15.823  -5.709  0.00  0.00      PROA  
ATOM    268  CB  LEU P 234      12.596  14.261  -6.758  0.00  0.00      PROA  
ATOM    269  HB1 LEU P 234      12.795  13.223  -7.099  0.00  0.00      PROA  
ATOM    270  HB2 LEU P 234      12.526  14.958  -7.621  0.00  0.00      PROA  
ATOM    271  CG  LEU P 234      11.175  14.395  -6.035  0.00  0.00      PROA  
ATOM    272  HG  LEU P 234      11.181  13.807  -5.092  0.00  0.00      PROA  
ATOM    273  CD1 LEU P 234      10.632  15.820  -5.869  0.00  0.00      PROA  
ATOM    274 HD11 LEU P 234      11.397  16.445  -5.360  0.00  0.00      PROA  
ATOM    275 HD12 LEU P 234       9.679  15.731  -5.305  0.00  0.00      PROA  
ATOM    276 HD13 LEU P 234      10.578  16.320  -6.859  0.00  0.00      PROA  
ATOM    277  CD2 LEU P 234      10.136  13.624  -6.929  0.00  0.00      PROA  
ATOM    278 HD21 LEU P 234       9.080  13.916  -6.744  0.00  0.00      PROA  
ATOM    279 HD22 LEU P 234      10.305  12.539  -6.760  0.00  0.00      PROA  
ATOM    280 HD23 LEU P 234      10.480  13.899  -7.949  0.00  0.00      PROA  
ATOM    281  C   LEU P 234      13.845  14.063  -4.575  0.00  0.00      PROA  
ATOM    282  O   LEU P 234      13.453  14.545  -3.522  0.00  0.00      PROA  
ATOM    283  N   TRP P 235      14.374  12.805  -4.534  0.00  0.00      PROA  
ATOM    284  HN  TRP P 235      14.673  12.439  -5.412  0.00  0.00      PROA  
ATOM    285  CA  TRP P 235      14.377  11.983  -3.333  0.00  0.00      PROA  
ATOM    286  HA  TRP P 235      13.354  11.920  -2.992  0.00  0.00      PROA  
ATOM    287  CB  TRP P 235      14.850  10.626  -3.698  0.00  0.00      PROA  
ATOM    288  HB1 TRP P 235      15.875  10.772  -4.100  0.00  0.00      PROA  
ATOM    289  HB2 TRP P 235      14.339  10.261  -4.614  0.00  0.00      PROA  
ATOM    290  CG  TRP P 235      14.867   9.680  -2.539  0.00  0.00      PROA  
ATOM    291  CD1 TRP P 235      13.848   9.554  -1.639  0.00  0.00      PROA  
ATOM    292  HD1 TRP P 235      12.954  10.158  -1.609  0.00  0.00      PROA  
ATOM    293  NE1 TRP P 235      14.210   8.525  -0.710  0.00  0.00      PROA  
ATOM    294  HE1 TRP P 235      13.700   8.224   0.066  0.00  0.00      PROA  
ATOM    295  CE2 TRP P 235      15.420   7.975  -1.128  0.00  0.00      PROA  
ATOM    296  CD2 TRP P 235      15.823   8.643  -2.293  0.00  0.00      PROA  
ATOM    297  CE3 TRP P 235      17.034   8.252  -2.923  0.00  0.00      PROA  
ATOM    298  HE3 TRP P 235      17.360   8.725  -3.837  0.00  0.00      PROA  
ATOM    299  CZ3 TRP P 235      17.599   7.056  -2.478  0.00  0.00      PROA  
ATOM    300  HZ3 TRP P 235      18.492   6.617  -2.897  0.00  0.00      PROA  
ATOM    301  CZ2 TRP P 235      16.024   6.828  -0.702  0.00  0.00      PROA  
ATOM    302  HZ2 TRP P 235      15.669   6.232   0.126  0.00  0.00      PROA  
ATOM    303  CH2 TRP P 235      17.096   6.301  -1.378  0.00  0.00      PROA  
ATOM    304  HH2 TRP P 235      17.555   5.367  -1.088  0.00  0.00      PROA  
ATOM    305  C   TRP P 235      15.146  12.622  -2.169  0.00  0.00      PROA  
ATOM    306  O   TRP P 235      14.676  12.776  -1.055  0.00  0.00      PROA  
ATOM    307  N   LEU P 236      16.408  12.929  -2.356  0.00  0.00      PROA  
ATOM    308  HN  LEU P 236      16.784  12.732  -3.258  0.00  0.00      PROA  
ATOM    309  CA  LEU P 236      17.286  13.590  -1.423  0.00  0.00      PROA  
ATOM    310  HA  LEU P 236      17.268  12.961  -0.545  0.00  0.00      PROA  
ATOM    311  CB  LEU P 236      18.765  13.672  -2.101  0.00  0.00      PROA  
ATOM    312  HB1 LEU P 236      19.411  14.272  -1.424  0.00  0.00      PROA  
ATOM    313  HB2 LEU P 236      18.701  14.344  -2.983  0.00  0.00      PROA  
ATOM    314  CG  LEU P 236      19.426  12.387  -2.419  0.00  0.00      PROA  
ATOM    315  HG  LEU P 236      18.833  11.682  -3.040  0.00  0.00      PROA  
ATOM    316  CD1 LEU P 236      20.750  12.801  -3.197  0.00  0.00      PROA  
ATOM    317 HD11 LEU P 236      21.282  11.836  -3.340  0.00  0.00      PROA  
ATOM    318 HD12 LEU P 236      21.381  13.488  -2.594  0.00  0.00      PROA  
ATOM    319 HD13 LEU P 236      20.588  13.225  -4.211  0.00  0.00      PROA  
ATOM    320  CD2 LEU P 236      19.854  11.652  -1.130  0.00  0.00      PROA  
ATOM    321 HD21 LEU P 236      20.155  10.598  -1.311  0.00  0.00      PROA  
ATOM    322 HD22 LEU P 236      19.025  11.757  -0.398  0.00  0.00      PROA  
ATOM    323 HD23 LEU P 236      20.752  12.191  -0.762  0.00  0.00      PROA  
ATOM    324  C   LEU P 236      16.922  15.013  -0.996  0.00  0.00      PROA  
ATOM    325  O   LEU P 236      16.992  15.326   0.178  0.00  0.00      PROA  
ATOM    326  N   THR P 237      16.534  15.945  -1.878  0.00  0.00      PROA  
ATOM    327  HN  THR P 237      16.480  15.716  -2.847  0.00  0.00      PROA  
ATOM    328  CA  THR P 237      15.989  17.297  -1.518  0.00  0.00      PROA  
ATOM    329  HA  THR P 237      16.694  17.740  -0.830  0.00  0.00      PROA  
ATOM    330  CB  THR P 237      15.669  18.250  -2.639  0.00  0.00      PROA  
ATOM    331  HB  THR P 237      15.226  19.214  -2.308  0.00  0.00      PROA  
ATOM    332  OG1 THR P 237      14.812  17.706  -3.578  0.00  0.00      PROA  
ATOM    333  HG1 THR P 237      15.332  17.107  -4.119  0.00  0.00      PROA  
ATOM    334  CG2 THR P 237      16.938  18.569  -3.382  0.00  0.00      PROA  
ATOM    335 HG21 THR P 237      17.656  19.199  -2.815  0.00  0.00      PROA  
ATOM    336 HG22 THR P 237      16.640  19.131  -4.292  0.00  0.00      PROA  
ATOM    337 HG23 THR P 237      17.498  17.677  -3.736  0.00  0.00      PROA  
ATOM    338  C   THR P 237      14.722  17.311  -0.607  0.00  0.00      PROA  
ATOM    339  O   THR P 237      14.664  17.933   0.430  0.00  0.00      PROA  
ATOM    340  N   ALA P 238      13.699  16.513  -0.966  0.00  0.00      PROA  
ATOM    341  HN  ALA P 238      13.716  15.855  -1.715  0.00  0.00      PROA  
ATOM    342  CA  ALA P 238      12.516  16.348  -0.184  0.00  0.00      PROA  
ATOM    343  HA  ALA P 238      12.072  17.316  -0.005  0.00  0.00      PROA  
ATOM    344  CB  ALA P 238      11.616  15.624  -1.152  0.00  0.00      PROA  
ATOM    345  HB1 ALA P 238      10.590  15.386  -0.801  0.00  0.00      PROA  
ATOM    346  HB2 ALA P 238      12.140  14.736  -1.566  0.00  0.00      PROA  
ATOM    347  HB3 ALA P 238      11.353  16.235  -2.042  0.00  0.00      PROA  
ATOM    348  C   ALA P 238      12.589  15.592   1.125  0.00  0.00      PROA  
ATOM    349  O   ALA P 238      12.027  15.979   2.140  0.00  0.00      PROA  
ATOM    350  N   ALA P 239      13.465  14.516   1.252  0.00  0.00      PROA  
ATOM    351  HN  ALA P 239      13.769  13.980   0.468  0.00  0.00      PROA  
ATOM    352  CA  ALA P 239      14.007  13.984   2.527  0.00  0.00      PROA  
ATOM    353  HA  ALA P 239      13.148  13.631   3.078  0.00  0.00      PROA  
ATOM    354  CB  ALA P 239      15.019  12.756   2.295  0.00  0.00      PROA  
ATOM    355  HB1 ALA P 239      14.431  11.899   1.903  0.00  0.00      PROA  
ATOM    356  HB2 ALA P 239      15.576  12.503   3.222  0.00  0.00      PROA  
ATOM    357  HB3 ALA P 239      15.824  13.008   1.572  0.00  0.00      PROA  
ATOM    358  C   ALA P 239      14.603  15.068   3.432  0.00  0.00      PROA  
ATOM    359  O   ALA P 239      14.222  15.085   4.615  0.00  0.00      PROA  
ATOM    360  N   GLY P 240      15.462  16.027   2.931  0.00  0.00      PROA  
ATOM    361  HN  GLY P 240      15.830  16.040   2.005  0.00  0.00      PROA  
ATOM    362  CA  GLY P 240      16.073  17.063   3.783  0.00  0.00      PROA  
ATOM    363  HA1 GLY P 240      16.747  17.580   3.116  0.00  0.00      PROA  
ATOM    364  HA2 GLY P 240      16.560  16.668   4.662  0.00  0.00      PROA  
ATOM    365  C   GLY P 240      15.108  18.007   4.302  0.00  0.00      PROA  
ATOM    366  O   GLY P 240      14.995  18.243   5.510  0.00  0.00      PROA  
ATOM    367  N   PHE P 241      14.285  18.574   3.423  0.00  0.00      PROA  
ATOM    368  HN  PHE P 241      14.429  18.318   2.470  0.00  0.00      PROA  
ATOM    369  CA  PHE P 241      13.140  19.459   3.733  0.00  0.00      PROA  
ATOM    370  HA  PHE P 241      13.472  20.365   4.218  0.00  0.00      PROA  
ATOM    371  CB  PHE P 241      12.301  19.705   2.478  0.00  0.00      PROA  
ATOM    372  HB1 PHE P 241      11.342  20.203   2.737  0.00  0.00      PROA  
ATOM    373  HB2 PHE P 241      12.081  18.767   1.924  0.00  0.00      PROA  
ATOM    374  CG  PHE P 241      12.959  20.654   1.492  0.00  0.00      PROA  
ATOM    375  CD1 PHE P 241      12.819  20.491   0.060  0.00  0.00      PROA  
ATOM    376  HD1 PHE P 241      12.247  19.640  -0.281  0.00  0.00      PROA  
ATOM    377  CE1 PHE P 241      13.442  21.377  -0.858  0.00  0.00      PROA  
ATOM    378  HE1 PHE P 241      13.526  21.199  -1.920  0.00  0.00      PROA  
ATOM    379  CZ  PHE P 241      14.010  22.500  -0.332  0.00  0.00      PROA  
ATOM    380  HZ  PHE P 241      14.351  23.287  -0.988  0.00  0.00      PROA  
ATOM    381  CD2 PHE P 241      13.587  21.802   1.908  0.00  0.00      PROA  
ATOM    382  HD2 PHE P 241      13.583  22.042   2.961  0.00  0.00      PROA  
ATOM    383  CE2 PHE P 241      14.078  22.776   1.031  0.00  0.00      PROA  
ATOM    384  HE2 PHE P 241      14.508  23.670   1.458  0.00  0.00      PROA  
ATOM    385  C   PHE P 241      12.238  18.880   4.762  0.00  0.00      PROA  
ATOM    386  O   PHE P 241      11.896  19.569   5.698  0.00  0.00      PROA  
ATOM    387  N   LEU P 242      11.764  17.604   4.577  0.00  0.00      PROA  
ATOM    388  HN  LEU P 242      11.877  17.178   3.682  0.00  0.00      PROA  
ATOM    389  CA  LEU P 242      10.969  16.937   5.582  0.00  0.00      PROA  
ATOM    390  HA  LEU P 242      10.140  17.607   5.753  0.00  0.00      PROA  
ATOM    391  CB  LEU P 242      10.474  15.542   5.083  0.00  0.00      PROA  
ATOM    392  HB1 LEU P 242      11.371  14.889   5.030  0.00  0.00      PROA  
ATOM    393  HB2 LEU P 242      10.053  15.801   4.087  0.00  0.00      PROA  
ATOM    394  CG  LEU P 242       9.316  14.782   5.900  0.00  0.00      PROA  
ATOM    395  HG  LEU P 242       9.779  14.231   6.746  0.00  0.00      PROA  
ATOM    396  CD1 LEU P 242       8.366  15.817   6.416  0.00  0.00      PROA  
ATOM    397 HD11 LEU P 242       8.787  16.629   7.045  0.00  0.00      PROA  
ATOM    398 HD12 LEU P 242       7.494  15.325   6.899  0.00  0.00      PROA  
ATOM    399 HD13 LEU P 242       7.800  16.210   5.544  0.00  0.00      PROA  
ATOM    400  CD2 LEU P 242       8.584  13.809   4.979  0.00  0.00      PROA  
ATOM    401 HD21 LEU P 242       8.225  14.418   4.122  0.00  0.00      PROA  
ATOM    402 HD22 LEU P 242       7.675  13.261   5.307  0.00  0.00      PROA  
ATOM    403 HD23 LEU P 242       9.313  13.015   4.710  0.00  0.00      PROA  
ATOM    404  C   LEU P 242      11.580  16.759   7.010  0.00  0.00      PROA  
ATOM    405  O   LEU P 242      10.992  16.953   8.071  0.00  0.00      PROA  
ATOM    406  N   HSD P 243      12.875  16.423   7.015  0.00  0.00      PROA  
ATOM    407  HN  HSD P 243      13.197  16.137   6.116  0.00  0.00      PROA  
ATOM    408  CA  HSD P 243      13.709  16.371   8.216  0.00  0.00      PROA  
ATOM    409  HA  HSD P 243      13.343  15.625   8.905  0.00  0.00      PROA  
ATOM    410  CB  HSD P 243      15.208  15.929   7.860  0.00  0.00      PROA  
ATOM    411  HB1 HSD P 243      15.752  16.584   7.146  0.00  0.00      PROA  
ATOM    412  HB2 HSD P 243      15.054  14.928   7.404  0.00  0.00      PROA  
ATOM    413  ND1 HSD P 243      15.992  14.967  10.076  0.00  0.00      PROA  
ATOM    414  HD1 HSD P 243      15.149  14.497  10.335  0.00  0.00      PROA  
ATOM    415  CG  HSD P 243      16.180  15.832   8.985  0.00  0.00      PROA  
ATOM    416  CE1 HSD P 243      17.120  15.002  10.795  0.00  0.00      PROA  
ATOM    417  HE1 HSD P 243      17.234  14.654  11.822  0.00  0.00      PROA  
ATOM    418  NE2 HSD P 243      18.043  15.754  10.225  0.00  0.00      PROA  
ATOM    419  CD2 HSD P 243      17.460  16.266   9.094  0.00  0.00      PROA  
ATOM    420  HD2 HSD P 243      18.068  16.933   8.497  0.00  0.00      PROA  
ATOM    421  C   HSD P 243      13.741  17.743   8.910  0.00  0.00      PROA  
ATOM    422  O   HSD P 243      13.670  17.819  10.188  0.00  0.00      PROA  
ATOM    423  N   LEU P 244      13.802  18.867   8.119  0.00  0.00      PROA  
ATOM    424  HN  LEU P 244      13.746  18.730   7.133  0.00  0.00      PROA  
ATOM    425  CA  LEU P 244      13.637  20.156   8.702  0.00  0.00      PROA  
ATOM    426  HA  LEU P 244      14.288  20.073   9.560  0.00  0.00      PROA  
ATOM    427  CB  LEU P 244      14.154  21.251   7.750  0.00  0.00      PROA  
ATOM    428  HB1 LEU P 244      13.471  21.253   6.873  0.00  0.00      PROA  
ATOM    429  HB2 LEU P 244      15.162  21.061   7.321  0.00  0.00      PROA  
ATOM    430  CG  LEU P 244      13.990  22.696   8.239  0.00  0.00      PROA  
ATOM    431  HG  LEU P 244      12.911  22.839   8.461  0.00  0.00      PROA  
ATOM    432  CD1 LEU P 244      14.765  22.985   9.542  0.00  0.00      PROA  
ATOM    433 HD11 LEU P 244      14.448  22.189  10.249  0.00  0.00      PROA  
ATOM    434 HD12 LEU P 244      14.532  23.989   9.957  0.00  0.00      PROA  
ATOM    435 HD13 LEU P 244      15.865  22.864   9.447  0.00  0.00      PROA  
ATOM    436  CD2 LEU P 244      14.488  23.544   7.044  0.00  0.00      PROA  
ATOM    437 HD21 LEU P 244      14.377  24.617   7.309  0.00  0.00      PROA  
ATOM    438 HD22 LEU P 244      13.825  23.370   6.170  0.00  0.00      PROA  
ATOM    439 HD23 LEU P 244      15.522  23.345   6.689  0.00  0.00      PROA  
ATOM    440  C   LEU P 244      12.208  20.321   9.259  0.00  0.00      PROA  
ATOM    441  O   LEU P 244      12.007  20.923  10.324  0.00  0.00      PROA  
ATOM    442  N   LEU P 245      11.153  19.841   8.654  0.00  0.00      PROA  
ATOM    443  HN  LEU P 245      11.270  19.385   7.775  0.00  0.00      PROA  
ATOM    444  CA  LEU P 245       9.847  20.025   9.317  0.00  0.00      PROA  
ATOM    445  HA  LEU P 245       9.689  21.026   9.690  0.00  0.00      PROA  
ATOM    446  CB  LEU P 245       8.714  19.664   8.274  0.00  0.00      PROA  
ATOM    447  HB1 LEU P 245       7.733  19.934   8.721  0.00  0.00      PROA  
ATOM    448  HB2 LEU P 245       8.722  18.571   8.074  0.00  0.00      PROA  
ATOM    449  CG  LEU P 245       8.784  20.496   6.953  0.00  0.00      PROA  
ATOM    450  HG  LEU P 245       9.765  20.295   6.472  0.00  0.00      PROA  
ATOM    451  CD1 LEU P 245       7.834  19.938   5.814  0.00  0.00      PROA  
ATOM    452 HD11 LEU P 245       8.066  20.435   4.848  0.00  0.00      PROA  
ATOM    453 HD12 LEU P 245       6.791  20.186   6.104  0.00  0.00      PROA  
ATOM    454 HD13 LEU P 245       7.913  18.833   5.730  0.00  0.00      PROA  
ATOM    455  CD2 LEU P 245       8.768  21.963   7.125  0.00  0.00      PROA  
ATOM    456 HD21 LEU P 245       7.838  22.354   7.590  0.00  0.00      PROA  
ATOM    457 HD22 LEU P 245       8.971  22.501   6.175  0.00  0.00      PROA  
ATOM    458 HD23 LEU P 245       9.636  22.258   7.753  0.00  0.00      PROA  
ATOM    459  C   LEU P 245       9.637  19.219  10.514  0.00  0.00      PROA  
ATOM    460  O   LEU P 245       9.199  19.779  11.508  0.00  0.00      PROA  
ATOM    461  N   GLU P 246       9.942  17.912  10.510  0.00  0.00      PROA  
ATOM    462  HN  GLU P 246      10.455  17.494   9.764  0.00  0.00      PROA  
ATOM    463  CA  GLU P 246       9.653  17.033  11.585  0.00  0.00      PROA  
ATOM    464  HA  GLU P 246       8.619  17.231  11.827  0.00  0.00      PROA  
ATOM    465  CB  GLU P 246       9.690  15.516  11.256  0.00  0.00      PROA  
ATOM    466  HB1 GLU P 246       9.673  14.893  12.176  0.00  0.00      PROA  
ATOM    467  HB2 GLU P 246      10.647  15.317  10.729  0.00  0.00      PROA  
ATOM    468  CG  GLU P 246       8.516  15.062  10.383  0.00  0.00      PROA  
ATOM    469  HG1 GLU P 246       8.737  14.032  10.031  0.00  0.00      PROA  
ATOM    470  HG2 GLU P 246       8.377  15.745   9.518  0.00  0.00      PROA  
ATOM    471  CD  GLU P 246       7.201  15.009  11.154  0.00  0.00      PROA  
ATOM    472  OE1 GLU P 246       7.148  14.240  12.131  0.00  0.00      PROA  
ATOM    473  OE2 GLU P 246       6.188  15.622  10.801  0.00  0.00      PROA  
ATOM    474  C   GLU P 246      10.421  17.320  12.834  0.00  0.00      PROA  
ATOM    475  O   GLU P 246       9.877  17.280  13.980  0.00  0.00      PROA  
ATOM    476  N   ASN P 247      11.802  17.609  12.729  0.00  0.00      PROA  
ATOM    477  HN  ASN P 247      12.246  17.575  11.837  0.00  0.00      PROA  
ATOM    478  CA  ASN P 247      12.676  17.922  13.794  0.00  0.00      PROA  
ATOM    479  HA  ASN P 247      12.457  17.241  14.603  0.00  0.00      PROA  
ATOM    480  CB  ASN P 247      14.144  17.902  13.352  0.00  0.00      PROA  
ATOM    481  HB1 ASN P 247      14.765  18.370  14.145  0.00  0.00      PROA  
ATOM    482  HB2 ASN P 247      14.366  18.541  12.471  0.00  0.00      PROA  
ATOM    483  CG  ASN P 247      14.867  16.548  13.173  0.00  0.00      PROA  
ATOM    484  OD1 ASN P 247      16.045  16.460  13.290  0.00  0.00      PROA  
ATOM    485  ND2 ASN P 247      14.086  15.519  12.903  0.00  0.00      PROA  
ATOM    486 HD21 ASN P 247      14.561  14.640  12.944  0.00  0.00      PROA  
ATOM    487 HD22 ASN P 247      13.090  15.547  12.818  0.00  0.00      PROA  
ATOM    488  C   ASN P 247      12.448  19.272  14.441  0.00  0.00      PROA  
ATOM    489  O   ASN P 247      12.571  19.469  15.614  0.00  0.00      PROA  
ATOM    490  N   SER P 248      12.032  20.233  13.697  0.00  0.00      PROA  
ATOM    491  HN  SER P 248      11.919  20.108  12.715  0.00  0.00      PROA  
ATOM    492  CA  SER P 248      11.570  21.544  14.185  0.00  0.00      PROA  
ATOM    493  HA  SER P 248      12.328  21.966  14.828  0.00  0.00      PROA  
ATOM    494  CB  SER P 248      11.242  22.518  12.969  0.00  0.00      PROA  
ATOM    495  HB1 SER P 248      10.666  23.388  13.348  0.00  0.00      PROA  
ATOM    496  HB2 SER P 248      10.762  21.944  12.147  0.00  0.00      PROA  
ATOM    497  OG  SER P 248      12.451  23.024  12.434  0.00  0.00      PROA  
ATOM    498  HG1 SER P 248      12.506  22.561  11.594  0.00  0.00      PROA  
ATOM    499  C   SER P 248      10.275  21.485  15.020  0.00  0.00      PROA  
ATOM    500  O   SER P 248      10.194  22.096  16.067  0.00  0.00      PROA  
ATOM    501  N   GLY P 249       9.271  20.610  14.708  0.00  0.00      PROA  
ATOM    502  HN  GLY P 249       9.432  19.905  14.021  0.00  0.00      PROA  
ATOM    503  CA  GLY P 249       7.886  20.857  15.183  0.00  0.00      PROA  
ATOM    504  HA1 GLY P 249       7.764  21.310  16.156  0.00  0.00      PROA  
ATOM    505  HA2 GLY P 249       7.350  19.923  15.100  0.00  0.00      PROA  
ATOM    506  C   GLY P 249       7.191  21.862  14.287  0.00  0.00      PROA  
ATOM    507  O   GLY P 249       7.801  22.440  13.378  0.00  0.00      PROA  
ATOM    508  N   ASP P 250       5.846  21.983  14.478  0.00  0.00      PROA  
ATOM    509  HN  ASP P 250       5.382  21.449  15.180  0.00  0.00      PROA  
ATOM    510  CA  ASP P 250       5.106  23.060  13.780  0.00  0.00      PROA  
ATOM    511  HA  ASP P 250       5.660  23.434  12.931  0.00  0.00      PROA  
ATOM    512  CB  ASP P 250       3.820  22.503  13.011  0.00  0.00      PROA  
ATOM    513  HB1 ASP P 250       4.047  21.535  12.515  0.00  0.00      PROA  
ATOM    514  HB2 ASP P 250       3.439  23.226  12.258  0.00  0.00      PROA  
ATOM    515  CG  ASP P 250       2.616  22.148  13.970  0.00  0.00      PROA  
ATOM    516  OD1 ASP P 250       2.120  22.928  14.829  0.00  0.00      PROA  
ATOM    517  OD2 ASP P 250       2.132  20.984  13.809  0.00  0.00      PROA  
ATOM    518  C   ASP P 250       4.863  24.275  14.656  0.00  0.00      PROA  
ATOM    519  O   ASP P 250       4.905  24.144  15.921  0.00  0.00      PROA  
ATOM    520  N   PRO P 251       4.718  25.501  14.105  0.00  0.00      PROA  
ATOM    521  CD  PRO P 251       4.670  25.867  12.672  0.00  0.00      PROA  
ATOM    522  HD1 PRO P 251       3.965  25.225  12.102  0.00  0.00      PROA  
ATOM    523  HD2 PRO P 251       5.703  25.620  12.348  0.00  0.00      PROA  
ATOM    524  CA  PRO P 251       4.652  26.671  14.983  0.00  0.00      PROA  
ATOM    525  HA  PRO P 251       5.500  26.667  15.653  0.00  0.00      PROA  
ATOM    526  CB  PRO P 251       4.768  27.826  13.982  0.00  0.00      PROA  
ATOM    527  HB1 PRO P 251       5.855  28.047  13.912  0.00  0.00      PROA  
ATOM    528  HB2 PRO P 251       4.282  28.788  14.249  0.00  0.00      PROA  
ATOM    529  CG  PRO P 251       4.229  27.321  12.684  0.00  0.00      PROA  
ATOM    530  HG1 PRO P 251       3.118  27.333  12.689  0.00  0.00      PROA  
ATOM    531  HG2 PRO P 251       4.532  27.801  11.729  0.00  0.00      PROA  
ATOM    532  C   PRO P 251       3.296  26.831  15.741  0.00  0.00      PROA  
ATOM    533  O   PRO P 251       3.180  27.745  16.542  0.00  0.00      PROA  
ATOM    534  N   PHE P 252       2.310  25.925  15.495  0.00  0.00      PROA  
ATOM    535  HN  PHE P 252       2.405  25.024  15.078  0.00  0.00      PROA  
ATOM    536  CA  PHE P 252       0.930  25.994  16.112  0.00  0.00      PROA  
ATOM    537  HA  PHE P 252       0.682  27.045  16.134  0.00  0.00      PROA  
ATOM    538  CB  PHE P 252      -0.183  25.286  15.202  0.00  0.00      PROA  
ATOM    539  HB1 PHE P 252      -1.157  25.626  15.614  0.00  0.00      PROA  
ATOM    540  HB2 PHE P 252      -0.114  24.178  15.255  0.00  0.00      PROA  
ATOM    541  CG  PHE P 252      -0.084  25.823  13.736  0.00  0.00      PROA  
ATOM    542  CD1 PHE P 252      -0.422  27.083  13.461  0.00  0.00      PROA  
ATOM    543  HD1 PHE P 252      -0.870  27.727  14.203  0.00  0.00      PROA  
ATOM    544  CE1 PHE P 252      -0.456  27.594  12.145  0.00  0.00      PROA  
ATOM    545  HE1 PHE P 252      -0.764  28.627  12.082  0.00  0.00      PROA  
ATOM    546  CZ  PHE P 252      -0.031  26.834  11.099  0.00  0.00      PROA  
ATOM    547  HZ  PHE P 252      -0.050  27.180  10.076  0.00  0.00      PROA  
ATOM    548  CD2 PHE P 252       0.319  25.008  12.646  0.00  0.00      PROA  
ATOM    549  HD2 PHE P 252       0.573  23.981  12.864  0.00  0.00      PROA  
ATOM    550  CE2 PHE P 252       0.458  25.530  11.330  0.00  0.00      PROA  
ATOM    551  HE2 PHE P 252       0.937  24.933  10.567  0.00  0.00      PROA  
ATOM    552  C   PHE P 252       0.869  25.422  17.543  0.00  0.00      PROA  
ATOM    553  O   PHE P 252       0.014  25.737  18.347  0.00  0.00      PROA  
ATOM    554  N   PHE P 253       1.862  24.611  17.830  0.00  0.00      PROA  
ATOM    555  HN  PHE P 253       2.558  24.459  17.133  0.00  0.00      PROA  
ATOM    556  CA  PHE P 253       2.105  23.991  19.141  0.00  0.00      PROA  
ATOM    557  HA  PHE P 253       1.356  24.214  19.886  0.00  0.00      PROA  
ATOM    558  CB  PHE P 253       2.341  22.495  18.801  0.00  0.00      PROA  
ATOM    559  HB1 PHE P 253       3.446  22.406  18.728  0.00  0.00      PROA  
ATOM    560  HB2 PHE P 253       1.863  22.303  17.816  0.00  0.00      PROA  
ATOM    561  CG  PHE P 253       1.907  21.488  19.886  0.00  0.00      PROA  
ATOM    562  CD1 PHE P 253       0.590  20.984  19.959  0.00  0.00      PROA  
ATOM    563  HD1 PHE P 253      -0.126  21.294  19.213  0.00  0.00      PROA  
ATOM    564  CE1 PHE P 253       0.221  20.013  20.903  0.00  0.00      PROA  
ATOM    565  HE1 PHE P 253      -0.784  19.635  21.016  0.00  0.00      PROA  
ATOM    566  CZ  PHE P 253       1.134  19.796  21.978  0.00  0.00      PROA  
ATOM    567  HZ  PHE P 253       1.024  19.024  22.725  0.00  0.00      PROA  
ATOM    568  CD2 PHE P 253       2.826  21.123  20.883  0.00  0.00      PROA  
ATOM    569  HD2 PHE P 253       3.792  21.605  20.853  0.00  0.00      PROA  
ATOM    570  CE2 PHE P 253       2.482  20.233  21.932  0.00  0.00      PROA  
ATOM    571  HE2 PHE P 253       3.122  20.079  22.788  0.00  0.00      PROA  
ATOM    572  C   PHE P 253       3.354  24.705  19.649  0.00  0.00      PROA  
ATOM    573  O   PHE P 253       4.173  24.155  20.425  0.00  0.00      PROA  
ATOM    574  N   ASP P 254       3.681  25.939  19.109  0.00  0.00      PROA  
ATOM    575  HN  ASP P 254       3.075  26.487  18.538  0.00  0.00      PROA  
ATOM    576  CA  ASP P 254       4.907  26.635  19.354  0.00  0.00      PROA  
ATOM    577  HA  ASP P 254       4.949  27.279  18.488  0.00  0.00      PROA  
ATOM    578  CB  ASP P 254       4.892  27.554  20.592  0.00  0.00      PROA  
ATOM    579  HB1 ASP P 254       5.717  28.297  20.556  0.00  0.00      PROA  
ATOM    580  HB2 ASP P 254       4.927  27.073  21.593  0.00  0.00      PROA  
ATOM    581  CG  ASP P 254       3.606  28.405  20.785  0.00  0.00      PROA  
ATOM    582  OD1 ASP P 254       3.571  29.196  21.750  0.00  0.00      PROA  
ATOM    583  OD2 ASP P 254       2.668  28.344  19.979  0.00  0.00      PROA  
ATOM    584  C   ASP P 254       6.207  25.721  19.360  0.00  0.00      PROA  
ATOM    585  O   ASP P 254       7.109  25.883  20.179  0.00  0.00      PROA  
ATOM    586  N   PHE P 255       6.320  24.811  18.337  0.00  0.00      PROA  
ATOM    587  HN  PHE P 255       5.606  24.895  17.645  0.00  0.00      PROA  
ATOM    588  CA  PHE P 255       7.413  23.949  17.997  0.00  0.00      PROA  
ATOM    589  HA  PHE P 255       7.132  23.499  17.056  0.00  0.00      PROA  
ATOM    590  CB  PHE P 255       8.774  24.707  17.775  0.00  0.00      PROA  
ATOM    591  HB1 PHE P 255       9.547  23.987  17.432  0.00  0.00      PROA  
ATOM    592  HB2 PHE P 255       9.144  25.054  18.764  0.00  0.00      PROA  
ATOM    593  CG  PHE P 255       8.530  25.740  16.726  0.00  0.00      PROA  
ATOM    594  CD1 PHE P 255       8.501  25.390  15.343  0.00  0.00      PROA  
ATOM    595  HD1 PHE P 255       8.369  24.361  15.042  0.00  0.00      PROA  
ATOM    596  CE1 PHE P 255       8.665  26.387  14.405  0.00  0.00      PROA  
ATOM    597  HE1 PHE P 255       8.775  26.095  13.371  0.00  0.00      PROA  
ATOM    598  CZ  PHE P 255       8.852  27.746  14.738  0.00  0.00      PROA  
ATOM    599  HZ  PHE P 255       9.018  28.511  13.994  0.00  0.00      PROA  
ATOM    600  CD2 PHE P 255       8.627  27.097  17.072  0.00  0.00      PROA  
ATOM    601  HD2 PHE P 255       8.731  27.477  18.078  0.00  0.00      PROA  
ATOM    602  CE2 PHE P 255       8.809  28.078  16.144  0.00  0.00      PROA  
ATOM    603  HE2 PHE P 255       8.948  29.108  16.436  0.00  0.00      PROA  
ATOM    604  C   PHE P 255       7.567  22.723  18.987  0.00  0.00      PROA  
ATOM    605  O   PHE P 255       8.619  22.095  19.044  0.00  0.00      PROA  
ATOM    606  N   GLY P 256       6.561  22.426  19.792  0.00  0.00      PROA  
ATOM    607  HN  GLY P 256       5.681  22.890  19.735  0.00  0.00      PROA  
ATOM    608  CA  GLY P 256       6.660  21.427  20.876  0.00  0.00      PROA  
ATOM    609  HA1 GLY P 256       5.888  21.508  21.626  0.00  0.00      PROA  
ATOM    610  HA2 GLY P 256       7.669  21.419  21.261  0.00  0.00      PROA  
ATOM    611  C   GLY P 256       6.460  20.074  20.403  0.00  0.00      PROA  
ATOM    612  O   GLY P 256       6.771  19.152  21.148  0.00  0.00      PROA  
ATOM    613  N   ASN P 257       5.822  19.856  19.255  0.00  0.00      PROA  
ATOM    614  HN  ASN P 257       5.486  20.663  18.776  0.00  0.00      PROA  
ATOM    615  CA  ASN P 257       5.333  18.616  18.723  0.00  0.00      PROA  
ATOM    616  HA  ASN P 257       5.235  17.979  19.590  0.00  0.00      PROA  
ATOM    617  CB  ASN P 257       3.904  18.797  18.153  0.00  0.00      PROA  
ATOM    618  HB1 ASN P 257       3.202  19.214  18.906  0.00  0.00      PROA  
ATOM    619  HB2 ASN P 257       3.540  17.854  17.693  0.00  0.00      PROA  
ATOM    620  CG  ASN P 257       3.849  19.839  16.962  0.00  0.00      PROA  
ATOM    621  OD1 ASN P 257       4.652  20.749  16.901  0.00  0.00      PROA  
ATOM    622  ND2 ASN P 257       2.837  19.650  16.115  0.00  0.00      PROA  
ATOM    623 HD21 ASN P 257       2.712  20.342  15.404  0.00  0.00      PROA  
ATOM    624 HD22 ASN P 257       2.315  18.798  16.082  0.00  0.00      PROA  
ATOM    625  C   ASN P 257       6.279  18.009  17.679  0.00  0.00      PROA  
ATOM    626  O   ASN P 257       5.828  17.379  16.693  0.00  0.00      PROA  
ATOM    627  N   ALA P 258       7.580  18.237  17.856  0.00  0.00      PROA  
ATOM    628  HN  ALA P 258       7.766  18.838  18.629  0.00  0.00      PROA  
ATOM    629  CA  ALA P 258       8.625  17.785  16.968  0.00  0.00      PROA  
ATOM    630  HA  ALA P 258       8.393  17.909  15.921  0.00  0.00      PROA  
ATOM    631  CB  ALA P 258       9.927  18.488  17.293  0.00  0.00      PROA  
ATOM    632  HB1 ALA P 258       9.937  19.598  17.342  0.00  0.00      PROA  
ATOM    633  HB2 ALA P 258      10.685  18.115  16.571  0.00  0.00      PROA  
ATOM    634  HB3 ALA P 258      10.247  18.149  18.301  0.00  0.00      PROA  
ATOM    635  C   ALA P 258       8.920  16.300  17.192  0.00  0.00      PROA  
ATOM    636  O   ALA P 258       8.809  15.781  18.326  0.00  0.00      PROA  
ATOM    637  N   GLN P 259       9.306  15.647  16.032  0.00  0.00      PROA  
ATOM    638  HN  GLN P 259       9.479  16.119  15.171  0.00  0.00      PROA  
ATOM    639  CA  GLN P 259       9.852  14.290  16.068  0.00  0.00      PROA  
ATOM    640  HA  GLN P 259       9.858  13.908  17.078  0.00  0.00      PROA  
ATOM    641  CB  GLN P 259       8.955  13.349  15.165  0.00  0.00      PROA  
ATOM    642  HB1 GLN P 259       8.898  13.932  14.221  0.00  0.00      PROA  
ATOM    643  HB2 GLN P 259       7.931  13.281  15.591  0.00  0.00      PROA  
ATOM    644  CG  GLN P 259       9.602  11.954  14.873  0.00  0.00      PROA  
ATOM    645  HG1 GLN P 259       9.725  11.341  15.791  0.00  0.00      PROA  
ATOM    646  HG2 GLN P 259      10.605  12.124  14.427  0.00  0.00      PROA  
ATOM    647  CD  GLN P 259       8.815  11.176  13.813  0.00  0.00      PROA  
ATOM    648  OE1 GLN P 259       8.582  10.013  14.008  0.00  0.00      PROA  
ATOM    649  NE2 GLN P 259       8.435  11.854  12.681  0.00  0.00      PROA  
ATOM    650 HE21 GLN P 259       7.718  11.512  12.074  0.00  0.00      PROA  
ATOM    651 HE22 GLN P 259       8.680  12.819  12.587  0.00  0.00      PROA  
ATOM    652  C   GLN P 259      11.321  14.241  15.652  0.00  0.00      PROA  
ATOM    653  O   GLN P 259      11.810  14.897  14.691  0.00  0.00      PROA  
ATOM    654  N   HSD P 260      12.243  13.475  16.364  0.00  0.00      PROA  
ATOM    655  HN  HSD P 260      11.823  12.848  17.016  0.00  0.00      PROA  
ATOM    656  CA  HSD P 260      13.631  13.725  16.359  0.00  0.00      PROA  
ATOM    657  HA  HSD P 260      13.757  14.705  15.924  0.00  0.00      PROA  
ATOM    658  CB  HSD P 260      14.247  13.776  17.726  0.00  0.00      PROA  
ATOM    659  HB1 HSD P 260      15.321  14.009  17.564  0.00  0.00      PROA  
ATOM    660  HB2 HSD P 260      14.144  12.803  18.251  0.00  0.00      PROA  
ATOM    661  ND1 HSD P 260      14.168  16.048  18.794  0.00  0.00      PROA  
ATOM    662  HD1 HSD P 260      14.581  16.579  18.053  0.00  0.00      PROA  
ATOM    663  CG  HSD P 260      13.731  14.730  18.739  0.00  0.00      PROA  
ATOM    664  CE1 HSD P 260      13.773  16.502  20.018  0.00  0.00      PROA  
ATOM    665  HE1 HSD P 260      14.254  17.324  20.550  0.00  0.00      PROA  
ATOM    666  NE2 HSD P 260      13.060  15.622  20.648  0.00  0.00      PROA  
ATOM    667  CD2 HSD P 260      12.989  14.518  19.842  0.00  0.00      PROA  
ATOM    668  HD2 HSD P 260      12.543  13.588  20.171  0.00  0.00      PROA  
ATOM    669  C   HSD P 260      14.422  12.765  15.452  0.00  0.00      PROA  
ATOM    670  O   HSD P 260      15.616  12.611  15.706  0.00  0.00      PROA  
ATOM    671  N   LEU P 261      13.752  12.100  14.458  0.00  0.00      PROA  
ATOM    672  HN  LEU P 261      12.794  12.329  14.306  0.00  0.00      PROA  
ATOM    673  CA  LEU P 261      14.304  11.179  13.495  0.00  0.00      PROA  
ATOM    674  HA  LEU P 261      14.888  10.579  14.176  0.00  0.00      PROA  
ATOM    675  CB  LEU P 261      13.156  10.508  12.645  0.00  0.00      PROA  
ATOM    676  HB1 LEU P 261      12.303  10.261  13.313  0.00  0.00      PROA  
ATOM    677  HB2 LEU P 261      13.543   9.536  12.270  0.00  0.00      PROA  
ATOM    678  CG  LEU P 261      12.604  11.269  11.397  0.00  0.00      PROA  
ATOM    679  HG  LEU P 261      13.410  11.407  10.645  0.00  0.00      PROA  
ATOM    680  CD1 LEU P 261      11.496  10.420  10.734  0.00  0.00      PROA  
ATOM    681 HD11 LEU P 261      11.864   9.418  10.424  0.00  0.00      PROA  
ATOM    682 HD12 LEU P 261      11.102  10.884   9.805  0.00  0.00      PROA  
ATOM    683 HD13 LEU P 261      10.595  10.246  11.360  0.00  0.00      PROA  
ATOM    684  CD2 LEU P 261      11.992  12.637  11.683  0.00  0.00      PROA  
ATOM    685 HD21 LEU P 261      11.133  12.551  12.382  0.00  0.00      PROA  
ATOM    686 HD22 LEU P 261      11.484  12.987  10.759  0.00  0.00      PROA  
ATOM    687 HD23 LEU P 261      12.721  13.397  12.038  0.00  0.00      PROA  
ATOM    688  C   LEU P 261      15.330  11.842  12.664  0.00  0.00      PROA  
ATOM    689  O   LEU P 261      15.347  13.072  12.556  0.00  0.00      PROA  
ATOM    690  N   THR P 262      16.299  11.052  12.080  0.00  0.00      PROA  
ATOM    691  HN  THR P 262      16.030  10.099  12.194  0.00  0.00      PROA  
ATOM    692  CA  THR P 262      17.348  11.376  11.198  0.00  0.00      PROA  
ATOM    693  HA  THR P 262      17.825  12.223  11.668  0.00  0.00      PROA  
ATOM    694  CB  THR P 262      18.458  10.200  11.039  0.00  0.00      PROA  
ATOM    695  HB  THR P 262      19.299  10.434  10.351  0.00  0.00      PROA  
ATOM    696  OG1 THR P 262      17.874   8.976  10.616  0.00  0.00      PROA  
ATOM    697  HG1 THR P 262      17.264   8.656  11.285  0.00  0.00      PROA  
ATOM    698  CG2 THR P 262      19.074   9.979  12.378  0.00  0.00      PROA  
ATOM    699 HG21 THR P 262      19.803  10.746  12.718  0.00  0.00      PROA  
ATOM    700 HG22 THR P 262      19.536   8.969  12.359  0.00  0.00      PROA  
ATOM    701 HG23 THR P 262      18.234   9.997  13.105  0.00  0.00      PROA  
ATOM    702  C   THR P 262      16.767  11.763   9.823  0.00  0.00      PROA  
ATOM    703  O   THR P 262      15.642  11.550   9.405  0.00  0.00      PROA  
ATOM    704  N   TYR P 263      17.725  12.273   9.045  0.00  0.00      PROA  
ATOM    705  HN  TYR P 263      18.534  12.587   9.537  0.00  0.00      PROA  
ATOM    706  CA  TYR P 263      17.737  12.345   7.617  0.00  0.00      PROA  
ATOM    707  HA  TYR P 263      16.803  12.838   7.390  0.00  0.00      PROA  
ATOM    708  CB  TYR P 263      18.981  13.161   7.226  0.00  0.00      PROA  
ATOM    709  HB1 TYR P 263      19.881  12.567   7.495  0.00  0.00      PROA  
ATOM    710  HB2 TYR P 263      19.036  14.209   7.591  0.00  0.00      PROA  
ATOM    711  CG  TYR P 263      19.164  13.342   5.735  0.00  0.00      PROA  
ATOM    712  CD1 TYR P 263      20.366  13.012   5.059  0.00  0.00      PROA  
ATOM    713  HD1 TYR P 263      21.037  12.500   5.734  0.00  0.00      PROA  
ATOM    714  CE1 TYR P 263      20.443  13.134   3.678  0.00  0.00      PROA  
ATOM    715  HE1 TYR P 263      21.318  12.810   3.134  0.00  0.00      PROA  
ATOM    716  CZ  TYR P 263      19.306  13.554   2.962  0.00  0.00      PROA  
ATOM    717  OH  TYR P 263      19.366  13.699   1.516  0.00  0.00      PROA  
ATOM    718  HH  TYR P 263      18.623  14.208   1.180  0.00  0.00      PROA  
ATOM    719  CD2 TYR P 263      18.030  13.771   5.026  0.00  0.00      PROA  
ATOM    720  HD2 TYR P 263      17.077  14.012   5.473  0.00  0.00      PROA  
ATOM    721  CE2 TYR P 263      18.085  13.742   3.607  0.00  0.00      PROA  
ATOM    722  HE2 TYR P 263      17.241  14.138   3.062  0.00  0.00      PROA  
ATOM    723  C   TYR P 263      17.615  10.950   6.936  0.00  0.00      PROA  
ATOM    724  O   TYR P 263      16.908  10.815   5.940  0.00  0.00      PROA  
ATOM    725  N   TRP P 264      18.365   9.892   7.439  0.00  0.00      PROA  
ATOM    726  HN  TRP P 264      18.860  10.006   8.297  0.00  0.00      PROA  
ATOM    727  CA  TRP P 264      18.354   8.694   6.693  0.00  0.00      PROA  
ATOM    728  HA  TRP P 264      18.503   8.808   5.629  0.00  0.00      PROA  
ATOM    729  CB  TRP P 264      19.438   7.724   7.308  0.00  0.00      PROA  
ATOM    730  HB1 TRP P 264      19.450   6.850   6.621  0.00  0.00      PROA  
ATOM    731  HB2 TRP P 264      19.052   7.411   8.301  0.00  0.00      PROA  
ATOM    732  CG  TRP P 264      20.796   8.324   7.550  0.00  0.00      PROA  
ATOM    733  CD1 TRP P 264      21.400   8.382   8.793  0.00  0.00      PROA  
ATOM    734  HD1 TRP P 264      20.917   8.094   9.715  0.00  0.00      PROA  
ATOM    735  NE1 TRP P 264      22.647   8.964   8.656  0.00  0.00      PROA  
ATOM    736  HE1 TRP P 264      23.214   9.076   9.442  0.00  0.00      PROA  
ATOM    737  CE2 TRP P 264      22.848   9.350   7.381  0.00  0.00      PROA  
ATOM    738  CD2 TRP P 264      21.697   8.987   6.649  0.00  0.00      PROA  
ATOM    739  CE3 TRP P 264      21.601   9.326   5.340  0.00  0.00      PROA  
ATOM    740  HE3 TRP P 264      20.760   8.961   4.769  0.00  0.00      PROA  
ATOM    741  CZ3 TRP P 264      22.584  10.127   4.741  0.00  0.00      PROA  
ATOM    742  HZ3 TRP P 264      22.532  10.434   3.707  0.00  0.00      PROA  
ATOM    743  CZ2 TRP P 264      23.880  10.122   6.780  0.00  0.00      PROA  
ATOM    744  HZ2 TRP P 264      24.772  10.344   7.348  0.00  0.00      PROA  
ATOM    745  CH2 TRP P 264      23.721  10.489   5.447  0.00  0.00      PROA  
ATOM    746  HH2 TRP P 264      24.483  11.083   4.964  0.00  0.00      PROA  
ATOM    747  C   TRP P 264      17.059   7.963   6.924  0.00  0.00      PROA  
ATOM    748  O   TRP P 264      16.591   7.256   6.026  0.00  0.00      PROA  
ATOM    749  N   GLU P 265      16.442   8.172   8.072  0.00  0.00      PROA  
ATOM    750  HN  GLU P 265      16.902   8.673   8.801  0.00  0.00      PROA  
ATOM    751  CA  GLU P 265      15.086   7.723   8.312  0.00  0.00      PROA  
ATOM    752  HA  GLU P 265      14.978   6.686   8.031  0.00  0.00      PROA  
ATOM    753  CB  GLU P 265      14.692   7.978   9.713  0.00  0.00      PROA  
ATOM    754  HB1 GLU P 265      13.584   8.010   9.788  0.00  0.00      PROA  
ATOM    755  HB2 GLU P 265      14.972   9.024   9.962  0.00  0.00      PROA  
ATOM    756  CG  GLU P 265      15.232   6.954  10.746  0.00  0.00      PROA  
ATOM    757  HG1 GLU P 265      16.304   6.797  10.499  0.00  0.00      PROA  
ATOM    758  HG2 GLU P 265      14.612   6.032  10.739  0.00  0.00      PROA  
ATOM    759  CD  GLU P 265      15.238   7.388  12.220  0.00  0.00      PROA  
ATOM    760  OE1 GLU P 265      14.352   6.936  13.018  0.00  0.00      PROA  
ATOM    761  OE2 GLU P 265      16.098   8.256  12.592  0.00  0.00      PROA  
ATOM    762  C   GLU P 265      14.103   8.367   7.389  0.00  0.00      PROA  
ATOM    763  O   GLU P 265      13.148   7.801   6.943  0.00  0.00      PROA  
ATOM    764  N   CYS P 266      14.278   9.694   7.157  0.00  0.00      PROA  
ATOM    765  HN  CYS P 266      15.023  10.202   7.582  0.00  0.00      PROA  
ATOM    766  CA  CYS P 266      13.460  10.524   6.254  0.00  0.00      PROA  
ATOM    767  HA  CYS P 266      12.461  10.251   6.559  0.00  0.00      PROA  
ATOM    768  CB  CYS P 266      13.754  12.087   6.379  0.00  0.00      PROA  
ATOM    769  HB1 CYS P 266      13.318  12.444   5.422  0.00  0.00      PROA  
ATOM    770  HB2 CYS P 266      14.845  12.295   6.402  0.00  0.00      PROA  
ATOM    771  SG  CYS P 266      12.805  12.892   7.812  0.00  0.00      PROA  
ATOM    772  HG1 CYS P 266      13.708  12.504   8.702  0.00  0.00      PROA  
ATOM    773  C   CYS P 266      13.555   9.981   4.867  0.00  0.00      PROA  
ATOM    774  O   CYS P 266      12.506   9.906   4.193  0.00  0.00      PROA  
ATOM    775  N   LEU P 267      14.752   9.682   4.340  0.00  0.00      PROA  
ATOM    776  HN  LEU P 267      15.566   9.904   4.872  0.00  0.00      PROA  
ATOM    777  CA  LEU P 267      15.007   8.924   3.027  0.00  0.00      PROA  
ATOM    778  HA  LEU P 267      14.583   9.546   2.253  0.00  0.00      PROA  
ATOM    779  CB  LEU P 267      16.458   8.675   2.725  0.00  0.00      PROA  
ATOM    780  HB1 LEU P 267      16.546   8.063   1.802  0.00  0.00      PROA  
ATOM    781  HB2 LEU P 267      17.043   8.108   3.481  0.00  0.00      PROA  
ATOM    782  CG  LEU P 267      17.202   9.927   2.574  0.00  0.00      PROA  
ATOM    783  HG  LEU P 267      16.842  10.749   3.229  0.00  0.00      PROA  
ATOM    784  CD1 LEU P 267      18.669   9.753   2.885  0.00  0.00      PROA  
ATOM    785 HD11 LEU P 267      19.293  10.443   2.276  0.00  0.00      PROA  
ATOM    786 HD12 LEU P 267      19.006   8.744   2.566  0.00  0.00      PROA  
ATOM    787 HD13 LEU P 267      18.899  10.055   3.929  0.00  0.00      PROA  
ATOM    788  CD2 LEU P 267      17.090  10.396   1.128  0.00  0.00      PROA  
ATOM    789 HD21 LEU P 267      16.011  10.505   0.888  0.00  0.00      PROA  
ATOM    790 HD22 LEU P 267      17.454   9.676   0.363  0.00  0.00      PROA  
ATOM    791 HD23 LEU P 267      17.642  11.355   1.030  0.00  0.00      PROA  
ATOM    792  C   LEU P 267      14.340   7.503   2.868  0.00  0.00      PROA  
ATOM    793  O   LEU P 267      13.574   7.171   1.926  0.00  0.00      PROA  
ATOM    794  N   TYR P 268      14.497   6.672   3.905  0.00  0.00      PROA  
ATOM    795  HN  TYR P 268      15.040   6.952   4.693  0.00  0.00      PROA  
ATOM    796  CA  TYR P 268      13.784   5.409   4.041  0.00  0.00      PROA  
ATOM    797  HA  TYR P 268      14.123   4.710   3.290  0.00  0.00      PROA  
ATOM    798  CB  TYR P 268      14.171   4.809   5.474  0.00  0.00      PROA  
ATOM    799  HB1 TYR P 268      14.141   5.637   6.215  0.00  0.00      PROA  
ATOM    800  HB2 TYR P 268      15.219   4.451   5.386  0.00  0.00      PROA  
ATOM    801  CG  TYR P 268      13.366   3.642   6.002  0.00  0.00      PROA  
ATOM    802  CD1 TYR P 268      13.637   2.346   5.566  0.00  0.00      PROA  
ATOM    803  HD1 TYR P 268      14.455   2.265   4.865  0.00  0.00      PROA  
ATOM    804  CE1 TYR P 268      12.756   1.334   5.954  0.00  0.00      PROA  
ATOM    805  HE1 TYR P 268      12.918   0.304   5.670  0.00  0.00      PROA  
ATOM    806  CZ  TYR P 268      11.710   1.538   6.814  0.00  0.00      PROA  
ATOM    807  OH  TYR P 268      10.880   0.537   7.262  0.00  0.00      PROA  
ATOM    808  HH  TYR P 268      10.412   0.869   8.032  0.00  0.00      PROA  
ATOM    809  CD2 TYR P 268      12.350   3.908   6.955  0.00  0.00      PROA  
ATOM    810  HD2 TYR P 268      12.302   4.829   7.516  0.00  0.00      PROA  
ATOM    811  CE2 TYR P 268      11.528   2.879   7.363  0.00  0.00      PROA  
ATOM    812  HE2 TYR P 268      10.683   2.965   8.031  0.00  0.00      PROA  
ATOM    813  C   TYR P 268      12.276   5.545   4.048  0.00  0.00      PROA  
ATOM    814  O   TYR P 268      11.546   4.996   3.247  0.00  0.00      PROA  
ATOM    815  N   PHE P 269      11.739   6.457   4.863  0.00  0.00      PROA  
ATOM    816  HN  PHE P 269      12.350   6.954   5.475  0.00  0.00      PROA  
ATOM    817  CA  PHE P 269      10.370   6.832   4.943  0.00  0.00      PROA  
ATOM    818  HA  PHE P 269       9.755   5.951   5.053  0.00  0.00      PROA  
ATOM    819  CB  PHE P 269      10.202   7.744   6.169  0.00  0.00      PROA  
ATOM    820  HB1 PHE P 269      10.953   8.560   6.096  0.00  0.00      PROA  
ATOM    821  HB2 PHE P 269      10.422   7.246   7.137  0.00  0.00      PROA  
ATOM    822  CG  PHE P 269       8.941   8.586   6.422  0.00  0.00      PROA  
ATOM    823  CD1 PHE P 269       7.699   8.105   6.113  0.00  0.00      PROA  
ATOM    824  HD1 PHE P 269       7.562   7.128   5.673  0.00  0.00      PROA  
ATOM    825  CE1 PHE P 269       6.565   8.900   6.293  0.00  0.00      PROA  
ATOM    826  HE1 PHE P 269       5.597   8.460   6.105  0.00  0.00      PROA  
ATOM    827  CZ  PHE P 269       6.697  10.118   6.828  0.00  0.00      PROA  
ATOM    828  HZ  PHE P 269       5.810  10.711   7.001  0.00  0.00      PROA  
ATOM    829  CD2 PHE P 269       9.030   9.920   7.011  0.00  0.00      PROA  
ATOM    830  HD2 PHE P 269       9.970  10.205   7.459  0.00  0.00      PROA  
ATOM    831  CE2 PHE P 269       7.888  10.656   7.278  0.00  0.00      PROA  
ATOM    832  HE2 PHE P 269       7.972  11.636   7.724  0.00  0.00      PROA  
ATOM    833  C   PHE P 269       9.790   7.382   3.641  0.00  0.00      PROA  
ATOM    834  O   PHE P 269       8.671   6.997   3.254  0.00  0.00      PROA  
ATOM    835  N   LEU P 270      10.444   8.205   2.898  0.00  0.00      PROA  
ATOM    836  HN  LEU P 270      11.300   8.690   3.059  0.00  0.00      PROA  
ATOM    837  CA  LEU P 270       9.826   8.683   1.711  0.00  0.00      PROA  
ATOM    838  HA  LEU P 270       8.747   8.733   1.741  0.00  0.00      PROA  
ATOM    839  CB  LEU P 270      10.284   9.983   1.182  0.00  0.00      PROA  
ATOM    840  HB1 LEU P 270       9.798  10.253   0.220  0.00  0.00      PROA  
ATOM    841  HB2 LEU P 270      11.370  10.152   1.024  0.00  0.00      PROA  
ATOM    842  CG  LEU P 270       9.789  11.073   2.127  0.00  0.00      PROA  
ATOM    843  HG  LEU P 270      10.189  10.985   3.160  0.00  0.00      PROA  
ATOM    844  CD1 LEU P 270      10.423  12.451   1.555  0.00  0.00      PROA  
ATOM    845 HD11 LEU P 270      10.077  13.390   2.037  0.00  0.00      PROA  
ATOM    846 HD12 LEU P 270      10.153  12.551   0.482  0.00  0.00      PROA  
ATOM    847 HD13 LEU P 270      11.521  12.338   1.683  0.00  0.00      PROA  
ATOM    848  CD2 LEU P 270       8.262  11.247   2.172  0.00  0.00      PROA  
ATOM    849 HD21 LEU P 270       7.941  11.386   1.118  0.00  0.00      PROA  
ATOM    850 HD22 LEU P 270       8.038  12.196   2.706  0.00  0.00      PROA  
ATOM    851 HD23 LEU P 270       7.791  10.405   2.724  0.00  0.00      PROA  
ATOM    852  C   LEU P 270      10.064   7.726   0.483  0.00  0.00      PROA  
ATOM    853  O   LEU P 270       9.349   7.693  -0.513  0.00  0.00      PROA  
ATOM    854  N   MET P 271      11.056   6.722   0.597  0.00  0.00      PROA  
ATOM    855  HN  MET P 271      11.798   6.809   1.257  0.00  0.00      PROA  
ATOM    856  CA  MET P 271      11.054   5.553  -0.329  0.00  0.00      PROA  
ATOM    857  HA  MET P 271      11.026   5.918  -1.345  0.00  0.00      PROA  
ATOM    858  CB  MET P 271      12.336   4.643  -0.347  0.00  0.00      PROA  
ATOM    859  HB1 MET P 271      12.629   4.237   0.644  0.00  0.00      PROA  
ATOM    860  HB2 MET P 271      13.150   5.397  -0.400  0.00  0.00      PROA  
ATOM    861  CG  MET P 271      12.356   3.561  -1.378  0.00  0.00      PROA  
ATOM    862  HG1 MET P 271      11.427   2.979  -1.195  0.00  0.00      PROA  
ATOM    863  HG2 MET P 271      13.199   2.847  -1.256  0.00  0.00      PROA  
ATOM    864  SD  MET P 271      12.282   4.186  -3.032  0.00  0.00      PROA  
ATOM    865  CE  MET P 271      13.894   4.924  -3.075  0.00  0.00      PROA  
ATOM    866  HE1 MET P 271      13.885   5.915  -2.573  0.00  0.00      PROA  
ATOM    867  HE2 MET P 271      14.112   5.148  -4.141  0.00  0.00      PROA  
ATOM    868  HE3 MET P 271      14.715   4.433  -2.509  0.00  0.00      PROA  
ATOM    869  C   MET P 271       9.886   4.641  -0.076  0.00  0.00      PROA  
ATOM    870  O   MET P 271       9.203   4.199  -0.985  0.00  0.00      PROA  
ATOM    871  N   VAL P 272       9.658   4.390   1.189  0.00  0.00      PROA  
ATOM    872  HN  VAL P 272      10.221   4.761   1.924  0.00  0.00      PROA  
ATOM    873  CA  VAL P 272       8.485   3.589   1.590  0.00  0.00      PROA  
ATOM    874  HA  VAL P 272       8.455   2.676   1.015  0.00  0.00      PROA  
ATOM    875  CB  VAL P 272       8.535   3.371   3.108  0.00  0.00      PROA  
ATOM    876  HB  VAL P 272       9.037   4.270   3.525  0.00  0.00      PROA  
ATOM    877  CG1 VAL P 272       7.249   2.986   3.905  0.00  0.00      PROA  
ATOM    878 HG11 VAL P 272       6.686   2.131   3.474  0.00  0.00      PROA  
ATOM    879 HG12 VAL P 272       6.640   3.914   3.932  0.00  0.00      PROA  
ATOM    880 HG13 VAL P 272       7.531   2.730   4.948  0.00  0.00      PROA  
ATOM    881  CG2 VAL P 272       9.381   2.127   3.283  0.00  0.00      PROA  
ATOM    882 HG21 VAL P 272       8.990   1.116   3.039  0.00  0.00      PROA  
ATOM    883 HG22 VAL P 272       9.611   2.143   4.370  0.00  0.00      PROA  
ATOM    884 HG23 VAL P 272      10.386   2.202   2.818  0.00  0.00      PROA  
ATOM    885  C   VAL P 272       7.137   4.231   1.264  0.00  0.00      PROA  
ATOM    886  O   VAL P 272       6.163   3.588   0.802  0.00  0.00      PROA  
ATOM    887  N   THR P 273       7.046   5.535   1.411  0.00  0.00      PROA  
ATOM    888  HN  THR P 273       7.755   6.102   1.822  0.00  0.00      PROA  
ATOM    889  CA  THR P 273       5.919   6.232   0.803  0.00  0.00      PROA  
ATOM    890  HA  THR P 273       5.046   5.694   1.143  0.00  0.00      PROA  
ATOM    891  CB  THR P 273       5.919   7.685   1.302  0.00  0.00      PROA  
ATOM    892  HB  THR P 273       6.779   8.222   0.846  0.00  0.00      PROA  
ATOM    893  OG1 THR P 273       6.024   7.768   2.704  0.00  0.00      PROA  
ATOM    894  HG1 THR P 273       6.940   7.593   2.933  0.00  0.00      PROA  
ATOM    895  CG2 THR P 273       4.514   8.339   0.917  0.00  0.00      PROA  
ATOM    896 HG21 THR P 273       4.309   8.010  -0.124  0.00  0.00      PROA  
ATOM    897 HG22 THR P 273       4.589   9.438   1.062  0.00  0.00      PROA  
ATOM    898 HG23 THR P 273       3.720   7.922   1.573  0.00  0.00      PROA  
ATOM    899  C   THR P 273       5.861   6.218  -0.736  0.00  0.00      PROA  
ATOM    900  O   THR P 273       4.807   5.889  -1.259  0.00  0.00      PROA  
ATOM    901  N   MET P 274       6.983   6.571  -1.450  0.00  0.00      PROA  
ATOM    902  HN  MET P 274       7.819   6.781  -0.949  0.00  0.00      PROA  
ATOM    903  CA  MET P 274       6.961   6.659  -2.897  0.00  0.00      PROA  
ATOM    904  HA  MET P 274       6.190   7.316  -3.273  0.00  0.00      PROA  
ATOM    905  CB  MET P 274       8.373   7.008  -3.558  0.00  0.00      PROA  
ATOM    906  HB1 MET P 274       8.496   6.712  -4.622  0.00  0.00      PROA  
ATOM    907  HB2 MET P 274       9.188   6.495  -3.005  0.00  0.00      PROA  
ATOM    908  CG  MET P 274       8.659   8.505  -3.573  0.00  0.00      PROA  
ATOM    909  HG1 MET P 274       8.786   8.965  -2.570  0.00  0.00      PROA  
ATOM    910  HG2 MET P 274       7.787   9.031  -4.019  0.00  0.00      PROA  
ATOM    911  SD  MET P 274      10.131   8.961  -4.574  0.00  0.00      PROA  
ATOM    912  CE  MET P 274      11.473   8.225  -3.584  0.00  0.00      PROA  
ATOM    913  HE1 MET P 274      11.549   8.530  -2.519  0.00  0.00      PROA  
ATOM    914  HE2 MET P 274      12.461   8.450  -4.039  0.00  0.00      PROA  
ATOM    915  HE3 MET P 274      11.276   7.136  -3.678  0.00  0.00      PROA  
ATOM    916  C   MET P 274       6.605   5.357  -3.606  0.00  0.00      PROA  
ATOM    917  O   MET P 274       5.720   5.385  -4.483  0.00  0.00      PROA  
ATOM    918  N   SER P 275       7.101   4.196  -3.154  0.00  0.00      PROA  
ATOM    919  HN  SER P 275       7.701   4.255  -2.360  0.00  0.00      PROA  
ATOM    920  CA  SER P 275       6.652   2.887  -3.653  0.00  0.00      PROA  
ATOM    921  HA  SER P 275       6.798   2.910  -4.723  0.00  0.00      PROA  
ATOM    922  CB  SER P 275       7.617   1.671  -3.190  0.00  0.00      PROA  
ATOM    923  HB1 SER P 275       8.574   1.651  -3.754  0.00  0.00      PROA  
ATOM    924  HB2 SER P 275       7.092   0.698  -3.302  0.00  0.00      PROA  
ATOM    925  OG  SER P 275       7.818   1.702  -1.722  0.00  0.00      PROA  
ATOM    926  HG1 SER P 275       8.250   2.532  -1.503  0.00  0.00      PROA  
ATOM    927  C   SER P 275       5.225   2.465  -3.273  0.00  0.00      PROA  
ATOM    928  O   SER P 275       4.719   1.451  -3.777  0.00  0.00      PROA  
ATOM    929  N   THR P 276       4.555   3.188  -2.413  0.00  0.00      PROA  
ATOM    930  HN  THR P 276       5.082   3.980  -2.115  0.00  0.00      PROA  
ATOM    931  CA  THR P 276       3.183   3.090  -1.978  0.00  0.00      PROA  
ATOM    932  HA  THR P 276       3.084   4.007  -1.415  0.00  0.00      PROA  
ATOM    933  CB  THR P 276       2.100   3.011  -3.032  0.00  0.00      PROA  
ATOM    934  HB  THR P 276       1.128   3.331  -2.599  0.00  0.00      PROA  
ATOM    935  OG1 THR P 276       2.054   1.712  -3.627  0.00  0.00      PROA  
ATOM    936  HG1 THR P 276       2.959   1.485  -3.852  0.00  0.00      PROA  
ATOM    937  CG2 THR P 276       2.281   4.129  -4.065  0.00  0.00      PROA  
ATOM    938 HG21 THR P 276       1.452   4.032  -4.798  0.00  0.00      PROA  
ATOM    939 HG22 THR P 276       3.211   4.009  -4.661  0.00  0.00      PROA  
ATOM    940 HG23 THR P 276       2.308   5.115  -3.554  0.00  0.00      PROA  
ATOM    941  C   THR P 276       3.047   1.986  -0.960  0.00  0.00      PROA  
ATOM    942  O   THR P 276       1.957   1.624  -0.599  0.00  0.00      PROA  
ATOM    943  N   VAL P 277       4.115   1.388  -0.452  0.00  0.00      PROA  
ATOM    944  HN  VAL P 277       5.025   1.769  -0.593  0.00  0.00      PROA  
ATOM    945  CA  VAL P 277       4.078   0.253   0.478  0.00  0.00      PROA  
ATOM    946  HA  VAL P 277       3.233  -0.362   0.203  0.00  0.00      PROA  
ATOM    947  CB  VAL P 277       5.448  -0.495   0.413  0.00  0.00      PROA  
ATOM    948  HB  VAL P 277       5.730  -0.621  -0.654  0.00  0.00      PROA  
ATOM    949  CG1 VAL P 277       6.595   0.225   1.172  0.00  0.00      PROA  
ATOM    950 HG11 VAL P 277       6.736   1.202   0.663  0.00  0.00      PROA  
ATOM    951 HG12 VAL P 277       7.577  -0.293   1.129  0.00  0.00      PROA  
ATOM    952 HG13 VAL P 277       6.384   0.464   2.237  0.00  0.00      PROA  
ATOM    953  CG2 VAL P 277       5.248  -1.890   1.081  0.00  0.00      PROA  
ATOM    954 HG21 VAL P 277       4.447  -2.462   0.566  0.00  0.00      PROA  
ATOM    955 HG22 VAL P 277       4.976  -1.803   2.155  0.00  0.00      PROA  
ATOM    956 HG23 VAL P 277       6.215  -2.430   1.163  0.00  0.00      PROA  
ATOM    957  C   VAL P 277       3.661   0.622   1.962  0.00  0.00      PROA  
ATOM    958  O   VAL P 277       2.884  -0.040   2.623  0.00  0.00      PROA  
ATOM    959  N   GLY P 278       4.039   1.861   2.423  0.00  0.00      PROA  
ATOM    960  HN  GLY P 278       4.622   2.496   1.921  0.00  0.00      PROA  
ATOM    961  CA  GLY P 278       3.662   2.459   3.720  0.00  0.00      PROA  
ATOM    962  HA1 GLY P 278       2.665   2.821   3.516  0.00  0.00      PROA  
ATOM    963  HA2 GLY P 278       4.328   3.253   4.024  0.00  0.00      PROA  
ATOM    964  C   GLY P 278       3.490   1.661   4.991  0.00  0.00      PROA  
ATOM    965  O   GLY P 278       2.363   1.665   5.525  0.00  0.00      PROA  
ATOM    966  N   PHE P 279       4.520   0.933   5.476  0.00  0.00      PROA  
ATOM    967  HN  PHE P 279       5.367   0.784   4.971  0.00  0.00      PROA  
ATOM    968  CA  PHE P 279       4.411   0.182   6.749  0.00  0.00      PROA  
ATOM    969  HA  PHE P 279       3.837  -0.701   6.508  0.00  0.00      PROA  
ATOM    970  CB  PHE P 279       5.776  -0.271   7.262  0.00  0.00      PROA  
ATOM    971  HB1 PHE P 279       5.702  -0.886   8.184  0.00  0.00      PROA  
ATOM    972  HB2 PHE P 279       6.344   0.644   7.535  0.00  0.00      PROA  
ATOM    973  CG  PHE P 279       6.542  -0.981   6.125  0.00  0.00      PROA  
ATOM    974  CD1 PHE P 279       6.006  -2.159   5.538  0.00  0.00      PROA  
ATOM    975  HD1 PHE P 279       5.146  -2.610   6.010  0.00  0.00      PROA  
ATOM    976  CE1 PHE P 279       6.654  -2.860   4.570  0.00  0.00      PROA  
ATOM    977  HE1 PHE P 279       6.158  -3.734   4.174  0.00  0.00      PROA  
ATOM    978  CZ  PHE P 279       7.827  -2.368   4.016  0.00  0.00      PROA  
ATOM    979  HZ  PHE P 279       8.303  -2.835   3.167  0.00  0.00      PROA  
ATOM    980  CD2 PHE P 279       7.785  -0.605   5.701  0.00  0.00      PROA  
ATOM    981  HD2 PHE P 279       8.244   0.320   6.015  0.00  0.00      PROA  
ATOM    982  CE2 PHE P 279       8.421  -1.261   4.634  0.00  0.00      PROA  
ATOM    983  HE2 PHE P 279       9.292  -0.776   4.218  0.00  0.00      PROA  
ATOM    984  C   PHE P 279       3.741   0.901   7.925  0.00  0.00      PROA  
ATOM    985  O   PHE P 279       2.934   0.381   8.643  0.00  0.00      PROA  
ATOM    986  N   GLY P 280       4.189   2.184   8.167  0.00  0.00      PROA  
ATOM    987  HN  GLY P 280       5.006   2.536   7.716  0.00  0.00      PROA  
ATOM    988  CA  GLY P 280       3.649   2.954   9.257  0.00  0.00      PROA  
ATOM    989  HA1 GLY P 280       2.711   2.478   9.501  0.00  0.00      PROA  
ATOM    990  HA2 GLY P 280       3.458   3.983   8.993  0.00  0.00      PROA  
ATOM    991  C   GLY P 280       4.588   3.032  10.471  0.00  0.00      PROA  
ATOM    992  O   GLY P 280       4.189   3.571  11.506  0.00  0.00      PROA  
ATOM    993  N   ASP P 281       5.834   2.519  10.406  0.00  0.00      PROA  
ATOM    994  HN  ASP P 281       6.294   2.290   9.552  0.00  0.00      PROA  
ATOM    995  CA  ASP P 281       6.876   2.546  11.429  0.00  0.00      PROA  
ATOM    996  HA  ASP P 281       6.475   2.381  12.418  0.00  0.00      PROA  
ATOM    997  CB  ASP P 281       7.985   1.488  10.999  0.00  0.00      PROA  
ATOM    998  HB1 ASP P 281       7.529   0.475  11.035  0.00  0.00      PROA  
ATOM    999  HB2 ASP P 281       8.781   1.461  11.774  0.00  0.00      PROA  
ATOM   1000  CG  ASP P 281       8.700   1.712   9.646  0.00  0.00      PROA  
ATOM   1001  OD1 ASP P 281       8.022   2.251   8.707  0.00  0.00      PROA  
ATOM   1002  OD2 ASP P 281       9.837   1.342   9.551  0.00  0.00      PROA  
ATOM   1003  C   ASP P 281       7.364   3.954  11.578  0.00  0.00      PROA  
ATOM   1004  O   ASP P 281       7.522   4.395  12.719  0.00  0.00      PROA  
ATOM   1005  N   ILE P 282       7.633   4.715  10.470  0.00  0.00      PROA  
ATOM   1006  HN  ILE P 282       7.889   4.279   9.610  0.00  0.00      PROA  
ATOM   1007  CA  ILE P 282       7.901   6.124  10.486  0.00  0.00      PROA  
ATOM   1008  HA  ILE P 282       7.980   6.453  11.512  0.00  0.00      PROA  
ATOM   1009  CB  ILE P 282       9.304   6.313   9.950  0.00  0.00      PROA  
ATOM   1010  HB  ILE P 282       9.296   6.106   8.859  0.00  0.00      PROA  
ATOM   1011  CG2 ILE P 282       9.717   7.861   9.978  0.00  0.00      PROA  
ATOM   1012 HG21 ILE P 282       9.866   8.175  11.033  0.00  0.00      PROA  
ATOM   1013 HG22 ILE P 282       8.988   8.484   9.416  0.00  0.00      PROA  
ATOM   1014 HG23 ILE P 282      10.678   8.093   9.472  0.00  0.00      PROA  
ATOM   1015  CG1 ILE P 282      10.326   5.358  10.673  0.00  0.00      PROA  
ATOM   1016 HG11 ILE P 282      10.161   4.297  10.387  0.00  0.00      PROA  
ATOM   1017 HG12 ILE P 282      10.178   5.428  11.772  0.00  0.00      PROA  
ATOM   1018  CD  ILE P 282      11.778   5.730  10.230  0.00  0.00      PROA  
ATOM   1019  HD1 ILE P 282      12.511   4.975  10.588  0.00  0.00      PROA  
ATOM   1020  HD2 ILE P 282      12.077   6.667  10.747  0.00  0.00      PROA  
ATOM   1021  HD3 ILE P 282      11.842   5.926   9.138  0.00  0.00      PROA  
ATOM   1022  C   ILE P 282       6.697   6.781   9.767  0.00  0.00      PROA  
ATOM   1023  O   ILE P 282       6.204   6.310   8.750  0.00  0.00      PROA  
ATOM   1024  N   PHE P 283       6.170   7.846  10.364  0.00  0.00      PROA  
ATOM   1025  HN  PHE P 283       6.464   8.082  11.287  0.00  0.00      PROA  
ATOM   1026  CA  PHE P 283       5.029   8.531   9.743  0.00  0.00      PROA  
ATOM   1027  HA  PHE P 283       5.072   8.593   8.665  0.00  0.00      PROA  
ATOM   1028  CB  PHE P 283       3.634   7.869  10.032  0.00  0.00      PROA  
ATOM   1029  HB1 PHE P 283       3.659   6.809   9.701  0.00  0.00      PROA  
ATOM   1030  HB2 PHE P 283       2.756   8.359   9.560  0.00  0.00      PROA  
ATOM   1031  CG  PHE P 283       3.253   7.853  11.437  0.00  0.00      PROA  
ATOM   1032  CD1 PHE P 283       2.360   8.793  12.070  0.00  0.00      PROA  
ATOM   1033  HD1 PHE P 283       1.914   9.562  11.457  0.00  0.00      PROA  
ATOM   1034  CE1 PHE P 283       2.179   8.790  13.501  0.00  0.00      PROA  
ATOM   1035  HE1 PHE P 283       1.501   9.455  14.017  0.00  0.00      PROA  
ATOM   1036  CZ  PHE P 283       2.829   7.787  14.273  0.00  0.00      PROA  
ATOM   1037  HZ  PHE P 283       2.686   7.718  15.342  0.00  0.00      PROA  
ATOM   1038  CD2 PHE P 283       3.921   6.929  12.247  0.00  0.00      PROA  
ATOM   1039  HD2 PHE P 283       4.539   6.129  11.866  0.00  0.00      PROA  
ATOM   1040  CE2 PHE P 283       3.644   6.853  13.626  0.00  0.00      PROA  
ATOM   1041  HE2 PHE P 283       4.051   6.014  14.170  0.00  0.00      PROA  
ATOM   1042  C   PHE P 283       5.122   9.978  10.230  0.00  0.00      PROA  
ATOM   1043  O   PHE P 283       5.749  10.196  11.271  0.00  0.00      PROA  
ATOM   1044  N   ALA P 284       4.601  10.950   9.450  0.00  0.00      PROA  
ATOM   1045  HN  ALA P 284       4.056  10.608   8.688  0.00  0.00      PROA  
ATOM   1046  CA  ALA P 284       4.701  12.361   9.802  0.00  0.00      PROA  
ATOM   1047  HA  ALA P 284       5.693  12.589  10.162  0.00  0.00      PROA  
ATOM   1048  CB  ALA P 284       4.372  13.136   8.503  0.00  0.00      PROA  
ATOM   1049  HB1 ALA P 284       3.523  12.755   7.895  0.00  0.00      PROA  
ATOM   1050  HB2 ALA P 284       5.288  13.092   7.875  0.00  0.00      PROA  
ATOM   1051  HB3 ALA P 284       4.228  14.192   8.815  0.00  0.00      PROA  
ATOM   1052  C   ALA P 284       3.788  12.730  10.942  0.00  0.00      PROA  
ATOM   1053  O   ALA P 284       2.704  12.123  11.041  0.00  0.00      PROA  
ATOM   1054  N   THR P 285       4.302  13.658  11.814  0.00  0.00      PROA  
ATOM   1055  HN  THR P 285       5.151  14.171  11.711  0.00  0.00      PROA  
ATOM   1056  CA  THR P 285       3.639  13.944  13.067  0.00  0.00      PROA  
ATOM   1057  HA  THR P 285       2.682  13.443  13.071  0.00  0.00      PROA  
ATOM   1058  CB  THR P 285       4.405  13.530  14.309  0.00  0.00      PROA  
ATOM   1059  HB  THR P 285       3.853  13.790  15.238  0.00  0.00      PROA  
ATOM   1060  OG1 THR P 285       5.672  14.142  14.433  0.00  0.00      PROA  
ATOM   1061  HG1 THR P 285       6.136  14.101  13.594  0.00  0.00      PROA  
ATOM   1062  CG2 THR P 285       4.631  12.027  14.327  0.00  0.00      PROA  
ATOM   1063 HG21 THR P 285       3.588  11.645  14.316  0.00  0.00      PROA  
ATOM   1064 HG22 THR P 285       5.250  11.797  15.221  0.00  0.00      PROA  
ATOM   1065 HG23 THR P 285       5.214  11.670  13.451  0.00  0.00      PROA  
ATOM   1066  C   THR P 285       3.238  15.384  13.026  0.00  0.00      PROA  
ATOM   1067  O   THR P 285       2.104  15.738  13.415  0.00  0.00      PROA  
ATOM   1068  N   THR P 286       4.073  16.297  12.590  0.00  0.00      PROA  
ATOM   1069  HN  THR P 286       4.967  15.935  12.338  0.00  0.00      PROA  
ATOM   1070  CA  THR P 286       3.823  17.710  12.526  0.00  0.00      PROA  
ATOM   1071  HA  THR P 286       3.472  18.078  13.479  0.00  0.00      PROA  
ATOM   1072  CB  THR P 286       5.085  18.464  12.217  0.00  0.00      PROA  
ATOM   1073  HB  THR P 286       4.929  19.564  12.208  0.00  0.00      PROA  
ATOM   1074  OG1 THR P 286       5.686  18.267  10.911  0.00  0.00      PROA  
ATOM   1075  HG1 THR P 286       5.765  17.310  10.880  0.00  0.00      PROA  
ATOM   1076  CG2 THR P 286       6.154  18.139  13.277  0.00  0.00      PROA  
ATOM   1077 HG21 THR P 286       6.994  18.860  13.193  0.00  0.00      PROA  
ATOM   1078 HG22 THR P 286       6.586  17.125  13.136  0.00  0.00      PROA  
ATOM   1079 HG23 THR P 286       5.790  18.225  14.323  0.00  0.00      PROA  
ATOM   1080  C   THR P 286       2.743  18.060  11.571  0.00  0.00      PROA  
ATOM   1081  O   THR P 286       2.554  17.377  10.589  0.00  0.00      PROA  
ATOM   1082  N   VAL P 287       1.962  19.156  11.689  0.00  0.00      PROA  
ATOM   1083  HN  VAL P 287       2.000  19.751  12.488  0.00  0.00      PROA  
ATOM   1084  CA  VAL P 287       0.899  19.409  10.700  0.00  0.00      PROA  
ATOM   1085  HA  VAL P 287       0.375  18.483  10.514  0.00  0.00      PROA  
ATOM   1086  CB  VAL P 287      -0.058  20.437  11.216  0.00  0.00      PROA  
ATOM   1087  HB  VAL P 287      -0.209  20.360  12.314  0.00  0.00      PROA  
ATOM   1088  CG1 VAL P 287       0.430  21.871  10.854  0.00  0.00      PROA  
ATOM   1089 HG11 VAL P 287       0.585  22.084   9.774  0.00  0.00      PROA  
ATOM   1090 HG12 VAL P 287       1.371  22.174  11.359  0.00  0.00      PROA  
ATOM   1091 HG13 VAL P 287      -0.340  22.607  11.171  0.00  0.00      PROA  
ATOM   1092  CG2 VAL P 287      -1.335  20.110  10.520  0.00  0.00      PROA  
ATOM   1093 HG21 VAL P 287      -2.168  20.800  10.777  0.00  0.00      PROA  
ATOM   1094 HG22 VAL P 287      -1.589  19.089  10.877  0.00  0.00      PROA  
ATOM   1095 HG23 VAL P 287      -1.204  19.988   9.424  0.00  0.00      PROA  
ATOM   1096  C   VAL P 287       1.611  19.741   9.329  0.00  0.00      PROA  
ATOM   1097  O   VAL P 287       1.170  19.222   8.314  0.00  0.00      PROA  
ATOM   1098  N   LEU P 288       2.740  20.497   9.353  0.00  0.00      PROA  
ATOM   1099  HN  LEU P 288       3.112  20.860  10.203  0.00  0.00      PROA  
ATOM   1100  CA  LEU P 288       3.545  20.750   8.162  0.00  0.00      PROA  
ATOM   1101  HA  LEU P 288       2.873  21.122   7.402  0.00  0.00      PROA  
ATOM   1102  CB  LEU P 288       4.544  21.933   8.383  0.00  0.00      PROA  
ATOM   1103  HB1 LEU P 288       5.083  22.170   7.441  0.00  0.00      PROA  
ATOM   1104  HB2 LEU P 288       5.221  21.650   9.218  0.00  0.00      PROA  
ATOM   1105  CG  LEU P 288       3.971  23.302   8.798  0.00  0.00      PROA  
ATOM   1106  HG  LEU P 288       3.350  23.150   9.706  0.00  0.00      PROA  
ATOM   1107  CD1 LEU P 288       5.173  24.148   9.252  0.00  0.00      PROA  
ATOM   1108 HD11 LEU P 288       4.917  25.194   9.526  0.00  0.00      PROA  
ATOM   1109 HD12 LEU P 288       5.851  24.248   8.378  0.00  0.00      PROA  
ATOM   1110 HD13 LEU P 288       5.642  23.542  10.057  0.00  0.00      PROA  
ATOM   1111  CD2 LEU P 288       3.102  23.870   7.696  0.00  0.00      PROA  
ATOM   1112 HD21 LEU P 288       2.218  23.213   7.552  0.00  0.00      PROA  
ATOM   1113 HD22 LEU P 288       3.683  23.792   6.752  0.00  0.00      PROA  
ATOM   1114 HD23 LEU P 288       2.818  24.923   7.904  0.00  0.00      PROA  
ATOM   1115  C   LEU P 288       4.166  19.546   7.486  0.00  0.00      PROA  
ATOM   1116  O   LEU P 288       4.237  19.512   6.240  0.00  0.00      PROA  
ATOM   1117  N   GLY P 289       4.654  18.553   8.300  0.00  0.00      PROA  
ATOM   1118  HN  GLY P 289       4.707  18.604   9.294  0.00  0.00      PROA  
ATOM   1119  CA  GLY P 289       5.234  17.317   7.705  0.00  0.00      PROA  
ATOM   1120  HA1 GLY P 289       5.592  16.715   8.527  0.00  0.00      PROA  
ATOM   1121  HA2 GLY P 289       5.983  17.684   7.019  0.00  0.00      PROA  
ATOM   1122  C   GLY P 289       4.201  16.483   6.942  0.00  0.00      PROA  
ATOM   1123  O   GLY P 289       4.343  15.971   5.894  0.00  0.00      PROA  
ATOM   1124  N   ARG P 290       3.033  16.360   7.541  0.00  0.00      PROA  
ATOM   1125  HN  ARG P 290       2.950  16.696   8.476  0.00  0.00      PROA  
ATOM   1126  CA  ARG P 290       1.825  15.704   6.996  0.00  0.00      PROA  
ATOM   1127  HA  ARG P 290       2.227  14.736   6.734  0.00  0.00      PROA  
ATOM   1128  CB  ARG P 290       0.603  15.472   8.028  0.00  0.00      PROA  
ATOM   1129  HB1 ARG P 290      -0.365  15.153   7.585  0.00  0.00      PROA  
ATOM   1130  HB2 ARG P 290       0.456  16.446   8.540  0.00  0.00      PROA  
ATOM   1131  CG  ARG P 290       1.086  14.435   9.132  0.00  0.00      PROA  
ATOM   1132  HG1 ARG P 290       2.017  14.784   9.627  0.00  0.00      PROA  
ATOM   1133  HG2 ARG P 290       1.204  13.511   8.526  0.00  0.00      PROA  
ATOM   1134  CD  ARG P 290       0.093  14.186  10.233  0.00  0.00      PROA  
ATOM   1135  HD1 ARG P 290       0.277  13.318  10.902  0.00  0.00      PROA  
ATOM   1136  HD2 ARG P 290      -0.894  14.236   9.725  0.00  0.00      PROA  
ATOM   1137  NE  ARG P 290       0.176  15.492  11.017  0.00  0.00      PROA  
ATOM   1138  HE  ARG P 290       1.091  15.844  11.216  0.00  0.00      PROA  
ATOM   1139  CZ  ARG P 290      -0.762  15.942  11.817  0.00  0.00      PROA  
ATOM   1140  NH1 ARG P 290      -0.522  16.843  12.742  0.00  0.00      PROA  
ATOM   1141 HH11 ARG P 290       0.447  16.992  12.940  0.00  0.00      PROA  
ATOM   1142 HH12 ARG P 290      -1.197  17.010  13.460  0.00  0.00      PROA  
ATOM   1143  NH2 ARG P 290      -2.058  15.761  11.570  0.00  0.00      PROA  
ATOM   1144 HH21 ARG P 290      -2.669  16.249  12.194  0.00  0.00      PROA  
ATOM   1145 HH22 ARG P 290      -2.404  15.254  10.780  0.00  0.00      PROA  
ATOM   1146  C   ARG P 290       1.209  16.398   5.841  0.00  0.00      PROA  
ATOM   1147  O   ARG P 290       1.030  15.706   4.813  0.00  0.00      PROA  
ATOM   1148  N   THR P 291       1.043  17.753   5.875  0.00  0.00      PROA  
ATOM   1149  HN  THR P 291       1.420  18.214   6.675  0.00  0.00      PROA  
ATOM   1150  CA  THR P 291       0.670  18.521   4.641  0.00  0.00      PROA  
ATOM   1151  HA  THR P 291      -0.257  18.144   4.235  0.00  0.00      PROA  
ATOM   1152  CB  THR P 291       0.446  20.036   4.812  0.00  0.00      PROA  
ATOM   1153  HB  THR P 291       0.587  20.624   3.880  0.00  0.00      PROA  
ATOM   1154  OG1 THR P 291       1.217  20.572   5.874  0.00  0.00      PROA  
ATOM   1155  HG1 THR P 291       0.678  20.437   6.656  0.00  0.00      PROA  
ATOM   1156  CG2 THR P 291      -1.045  20.297   5.093  0.00  0.00      PROA  
ATOM   1157 HG21 THR P 291      -1.721  20.009   4.259  0.00  0.00      PROA  
ATOM   1158 HG22 THR P 291      -1.192  21.394   5.190  0.00  0.00      PROA  
ATOM   1159 HG23 THR P 291      -1.309  19.851   6.077  0.00  0.00      PROA  
ATOM   1160  C   THR P 291       1.718  18.345   3.507  0.00  0.00      PROA  
ATOM   1161  O   THR P 291       1.406  18.067   2.330  0.00  0.00      PROA  
ATOM   1162  N   PHE P 292       3.044  18.361   3.818  0.00  0.00      PROA  
ATOM   1163  HN  PHE P 292       3.236  18.538   4.780  0.00  0.00      PROA  
ATOM   1164  CA  PHE P 292       4.170  18.128   2.957  0.00  0.00      PROA  
ATOM   1165  HA  PHE P 292       4.244  18.806   2.119  0.00  0.00      PROA  
ATOM   1166  CB  PHE P 292       5.584  18.357   3.678  0.00  0.00      PROA  
ATOM   1167  HB1 PHE P 292       5.700  17.688   4.557  0.00  0.00      PROA  
ATOM   1168  HB2 PHE P 292       5.667  19.391   4.074  0.00  0.00      PROA  
ATOM   1169  CG  PHE P 292       6.729  18.238   2.701  0.00  0.00      PROA  
ATOM   1170  CD1 PHE P 292       7.040  19.294   1.734  0.00  0.00      PROA  
ATOM   1171  HD1 PHE P 292       6.443  20.191   1.798  0.00  0.00      PROA  
ATOM   1172  CE1 PHE P 292       8.053  19.102   0.793  0.00  0.00      PROA  
ATOM   1173  HE1 PHE P 292       8.101  19.763  -0.060  0.00  0.00      PROA  
ATOM   1174  CZ  PHE P 292       8.773  17.913   0.719  0.00  0.00      PROA  
ATOM   1175  HZ  PHE P 292       9.532  17.640   0.001  0.00  0.00      PROA  
ATOM   1176  CD2 PHE P 292       7.518  17.077   2.691  0.00  0.00      PROA  
ATOM   1177  HD2 PHE P 292       7.334  16.212   3.310  0.00  0.00      PROA  
ATOM   1178  CE2 PHE P 292       8.535  16.915   1.710  0.00  0.00      PROA  
ATOM   1179  HE2 PHE P 292       9.070  15.981   1.617  0.00  0.00      PROA  
ATOM   1180  C   PHE P 292       4.178  16.782   2.357  0.00  0.00      PROA  
ATOM   1181  O   PHE P 292       4.391  16.660   1.182  0.00  0.00      PROA  
ATOM   1182  N   VAL P 293       3.802  15.709   3.154  0.00  0.00      PROA  
ATOM   1183  HN  VAL P 293       3.627  15.880   4.121  0.00  0.00      PROA  
ATOM   1184  CA  VAL P 293       3.654  14.405   2.680  0.00  0.00      PROA  
ATOM   1185  HA  VAL P 293       4.599  14.205   2.198  0.00  0.00      PROA  
ATOM   1186  CB  VAL P 293       3.630  13.341   3.757  0.00  0.00      PROA  
ATOM   1187  HB  VAL P 293       3.075  13.740   4.633  0.00  0.00      PROA  
ATOM   1188  CG1 VAL P 293       2.965  12.004   3.352  0.00  0.00      PROA  
ATOM   1189 HG11 VAL P 293       3.161  11.734   2.293  0.00  0.00      PROA  
ATOM   1190 HG12 VAL P 293       1.883  12.030   3.601  0.00  0.00      PROA  
ATOM   1191 HG13 VAL P 293       3.320  11.166   3.989  0.00  0.00      PROA  
ATOM   1192  CG2 VAL P 293       5.087  13.122   4.293  0.00  0.00      PROA  
ATOM   1193 HG21 VAL P 293       5.143  12.658   5.301  0.00  0.00      PROA  
ATOM   1194 HG22 VAL P 293       5.549  14.130   4.364  0.00  0.00      PROA  
ATOM   1195 HG23 VAL P 293       5.627  12.464   3.578  0.00  0.00      PROA  
ATOM   1196  C   VAL P 293       2.576  14.239   1.615  0.00  0.00      PROA  
ATOM   1197  O   VAL P 293       2.796  13.577   0.604  0.00  0.00      PROA  
ATOM   1198  N   VAL P 294       1.433  14.818   1.923  0.00  0.00      PROA  
ATOM   1199  HN  VAL P 294       1.250  15.276   2.789  0.00  0.00      PROA  
ATOM   1200  CA  VAL P 294       0.345  14.796   0.984  0.00  0.00      PROA  
ATOM   1201  HA  VAL P 294       0.143  13.759   0.761  0.00  0.00      PROA  
ATOM   1202  CB  VAL P 294      -0.954  15.494   1.666  0.00  0.00      PROA  
ATOM   1203  HB  VAL P 294      -0.570  16.414   2.155  0.00  0.00      PROA  
ATOM   1204  CG1 VAL P 294      -1.929  16.124   0.615  0.00  0.00      PROA  
ATOM   1205 HG11 VAL P 294      -1.621  17.099   0.181  0.00  0.00      PROA  
ATOM   1206 HG12 VAL P 294      -2.812  16.468   1.195  0.00  0.00      PROA  
ATOM   1207 HG13 VAL P 294      -2.235  15.473  -0.232  0.00  0.00      PROA  
ATOM   1208  CG2 VAL P 294      -1.711  14.518   2.628  0.00  0.00      PROA  
ATOM   1209 HG21 VAL P 294      -2.438  15.153   3.178  0.00  0.00      PROA  
ATOM   1210 HG22 VAL P 294      -0.910  14.189   3.324  0.00  0.00      PROA  
ATOM   1211 HG23 VAL P 294      -2.159  13.627   2.137  0.00  0.00      PROA  
ATOM   1212  C   VAL P 294       0.731  15.501  -0.304  0.00  0.00      PROA  
ATOM   1213  O   VAL P 294       0.543  15.018  -1.405  0.00  0.00      PROA  
ATOM   1214  N   ILE P 295       1.377  16.689  -0.197  0.00  0.00      PROA  
ATOM   1215  HN  ILE P 295       1.431  17.117   0.702  0.00  0.00      PROA  
ATOM   1216  CA  ILE P 295       1.762  17.435  -1.380  0.00  0.00      PROA  
ATOM   1217  HA  ILE P 295       0.898  17.406  -2.028  0.00  0.00      PROA  
ATOM   1218  CB  ILE P 295       2.227  18.888  -1.067  0.00  0.00      PROA  
ATOM   1219  HB  ILE P 295       3.003  18.923  -0.272  0.00  0.00      PROA  
ATOM   1220  CG2 ILE P 295       3.039  19.444  -2.284  0.00  0.00      PROA  
ATOM   1221 HG21 ILE P 295       2.414  19.348  -3.197  0.00  0.00      PROA  
ATOM   1222 HG22 ILE P 295       3.980  18.870  -2.430  0.00  0.00      PROA  
ATOM   1223 HG23 ILE P 295       3.348  20.498  -2.117  0.00  0.00      PROA  
ATOM   1224  CG1 ILE P 295       1.052  19.828  -0.636  0.00  0.00      PROA  
ATOM   1225 HG11 ILE P 295       1.502  20.803  -0.350  0.00  0.00      PROA  
ATOM   1226 HG12 ILE P 295       0.611  19.340   0.260  0.00  0.00      PROA  
ATOM   1227  CD  ILE P 295      -0.003  20.133  -1.712  0.00  0.00      PROA  
ATOM   1228  HD1 ILE P 295       0.220  21.132  -2.145  0.00  0.00      PROA  
ATOM   1229  HD2 ILE P 295      -1.078  20.171  -1.433  0.00  0.00      PROA  
ATOM   1230  HD3 ILE P 295       0.044  19.328  -2.476  0.00  0.00      PROA  
ATOM   1231  C   ILE P 295       2.877  16.588  -2.131  0.00  0.00      PROA  
ATOM   1232  O   ILE P 295       2.921  16.583  -3.331  0.00  0.00      PROA  
ATOM   1233  N   PHE P 296       3.763  15.980  -1.403  0.00  0.00      PROA  
ATOM   1234  HN  PHE P 296       3.912  16.231  -0.450  0.00  0.00      PROA  
ATOM   1235  CA  PHE P 296       4.790  15.054  -1.923  0.00  0.00      PROA  
ATOM   1236  HA  PHE P 296       5.428  15.551  -2.638  0.00  0.00      PROA  
ATOM   1237  CB  PHE P 296       5.778  14.693  -0.803  0.00  0.00      PROA  
ATOM   1238  HB1 PHE P 296       5.222  14.137  -0.017  0.00  0.00      PROA  
ATOM   1239  HB2 PHE P 296       6.222  15.558  -0.266  0.00  0.00      PROA  
ATOM   1240  CG  PHE P 296       6.848  13.749  -1.358  0.00  0.00      PROA  
ATOM   1241  CD1 PHE P 296       8.048  14.235  -1.875  0.00  0.00      PROA  
ATOM   1242  HD1 PHE P 296       8.217  15.300  -1.939  0.00  0.00      PROA  
ATOM   1243  CE1 PHE P 296       9.074  13.460  -2.387  0.00  0.00      PROA  
ATOM   1244  HE1 PHE P 296       9.912  13.877  -2.927  0.00  0.00      PROA  
ATOM   1245  CZ  PHE P 296       8.950  12.105  -2.251  0.00  0.00      PROA  
ATOM   1246  HZ  PHE P 296       9.703  11.416  -2.604  0.00  0.00      PROA  
ATOM   1247  CD2 PHE P 296       6.754  12.366  -1.225  0.00  0.00      PROA  
ATOM   1248  HD2 PHE P 296       5.816  12.000  -0.833  0.00  0.00      PROA  
ATOM   1249  CE2 PHE P 296       7.816  11.536  -1.668  0.00  0.00      PROA  
ATOM   1250  HE2 PHE P 296       7.676  10.467  -1.602  0.00  0.00      PROA  
ATOM   1251  C   PHE P 296       4.252  13.849  -2.672  0.00  0.00      PROA  
ATOM   1252  O   PHE P 296       4.693  13.507  -3.747  0.00  0.00      PROA  
ATOM   1253  N   ILE P 297       3.194  13.193  -2.201  0.00  0.00      PROA  
ATOM   1254  HN  ILE P 297       2.806  13.469  -1.325  0.00  0.00      PROA  
ATOM   1255  CA  ILE P 297       2.665  11.986  -2.823  0.00  0.00      PROA  
ATOM   1256  HA  ILE P 297       3.543  11.419  -3.093  0.00  0.00      PROA  
ATOM   1257  CB  ILE P 297       1.850  11.084  -1.907  0.00  0.00      PROA  
ATOM   1258  HB  ILE P 297       2.144  11.424  -0.891  0.00  0.00      PROA  
ATOM   1259  CG2 ILE P 297       0.302  11.287  -1.977  0.00  0.00      PROA  
ATOM   1260 HG21 ILE P 297       0.145  12.338  -1.650  0.00  0.00      PROA  
ATOM   1261 HG22 ILE P 297      -0.188  10.616  -1.239  0.00  0.00      PROA  
ATOM   1262 HG23 ILE P 297      -0.077  11.073  -2.999  0.00  0.00      PROA  
ATOM   1263  CG1 ILE P 297       2.253   9.558  -2.027  0.00  0.00      PROA  
ATOM   1264 HG11 ILE P 297       1.695   9.013  -1.235  0.00  0.00      PROA  
ATOM   1265 HG12 ILE P 297       3.309   9.413  -1.716  0.00  0.00      PROA  
ATOM   1266  CD  ILE P 297       2.130   8.941  -3.407  0.00  0.00      PROA  
ATOM   1267  HD1 ILE P 297       1.367   9.515  -3.976  0.00  0.00      PROA  
ATOM   1268  HD2 ILE P 297       1.931   7.851  -3.490  0.00  0.00      PROA  
ATOM   1269  HD3 ILE P 297       3.063   9.195  -3.953  0.00  0.00      PROA  
ATOM   1270  C   ILE P 297       1.896  12.397  -4.143  0.00  0.00      PROA  
ATOM   1271  O   ILE P 297       1.938  11.785  -5.242  0.00  0.00      PROA  
ATOM   1272  N   MET P 298       1.159  13.478  -4.071  0.00  0.00      PROA  
ATOM   1273  HN  MET P 298       1.078  13.885  -3.164  0.00  0.00      PROA  
ATOM   1274  CA  MET P 298       0.618  14.128  -5.325  0.00  0.00      PROA  
ATOM   1275  HA  MET P 298       0.043  13.382  -5.853  0.00  0.00      PROA  
ATOM   1276  CB  MET P 298      -0.363  15.334  -5.184  0.00  0.00      PROA  
ATOM   1277  HB1 MET P 298      -0.584  15.726  -6.200  0.00  0.00      PROA  
ATOM   1278  HB2 MET P 298       0.143  16.085  -4.540  0.00  0.00      PROA  
ATOM   1279  CG  MET P 298      -1.660  14.957  -4.428  0.00  0.00      PROA  
ATOM   1280  HG1 MET P 298      -1.416  14.559  -3.419  0.00  0.00      PROA  
ATOM   1281  HG2 MET P 298      -2.232  14.190  -4.992  0.00  0.00      PROA  
ATOM   1282  SD  MET P 298      -2.890  16.289  -4.339  0.00  0.00      PROA  
ATOM   1283  CE  MET P 298      -1.962  17.270  -3.132  0.00  0.00      PROA  
ATOM   1284  HE1 MET P 298      -1.085  17.738  -3.627  0.00  0.00      PROA  
ATOM   1285  HE2 MET P 298      -1.497  16.752  -2.266  0.00  0.00      PROA  
ATOM   1286  HE3 MET P 298      -2.529  18.113  -2.682  0.00  0.00      PROA  
ATOM   1287  C   MET P 298       1.608  14.573  -6.357  0.00  0.00      PROA  
ATOM   1288  O   MET P 298       1.336  14.119  -7.479  0.00  0.00      PROA  
ATOM   1289  N   ILE P 299       2.663  15.306  -5.918  0.00  0.00      PROA  
ATOM   1290  HN  ILE P 299       2.724  15.457  -4.934  0.00  0.00      PROA  
ATOM   1291  CA  ILE P 299       3.761  15.672  -6.810  0.00  0.00      PROA  
ATOM   1292  HA  ILE P 299       3.405  16.147  -7.713  0.00  0.00      PROA  
ATOM   1293  CB  ILE P 299       4.768  16.685  -6.178  0.00  0.00      PROA  
ATOM   1294  HB  ILE P 299       4.859  16.427  -5.101  0.00  0.00      PROA  
ATOM   1295  CG2 ILE P 299       6.053  16.768  -6.983  0.00  0.00      PROA  
ATOM   1296 HG21 ILE P 299       6.629  15.821  -6.911  0.00  0.00      PROA  
ATOM   1297 HG22 ILE P 299       6.643  17.679  -6.745  0.00  0.00      PROA  
ATOM   1298 HG23 ILE P 299       5.798  16.844  -8.062  0.00  0.00      PROA  
ATOM   1299  CG1 ILE P 299       3.978  18.065  -6.326  0.00  0.00      PROA  
ATOM   1300 HG11 ILE P 299       2.959  17.902  -5.916  0.00  0.00      PROA  
ATOM   1301 HG12 ILE P 299       3.830  18.355  -7.388  0.00  0.00      PROA  
ATOM   1302  CD  ILE P 299       4.607  19.178  -5.469  0.00  0.00      PROA  
ATOM   1303  HD1 ILE P 299       5.129  18.848  -4.545  0.00  0.00      PROA  
ATOM   1304  HD2 ILE P 299       3.772  19.860  -5.204  0.00  0.00      PROA  
ATOM   1305  HD3 ILE P 299       5.369  19.736  -6.054  0.00  0.00      PROA  
ATOM   1306  C   ILE P 299       4.409  14.419  -7.442  0.00  0.00      PROA  
ATOM   1307  O   ILE P 299       4.579  14.398  -8.627  0.00  0.00      PROA  
ATOM   1308  N   PHE P 300       4.726  13.426  -6.610  0.00  0.00      PROA  
ATOM   1309  HN  PHE P 300       4.504  13.572  -5.649  0.00  0.00      PROA  
ATOM   1310  CA  PHE P 300       5.202  12.171  -7.126  0.00  0.00      PROA  
ATOM   1311  HA  PHE P 300       6.102  12.333  -7.700  0.00  0.00      PROA  
ATOM   1312  CB  PHE P 300       5.561  11.315  -5.822  0.00  0.00      PROA  
ATOM   1313  HB1 PHE P 300       4.693  11.116  -5.158  0.00  0.00      PROA  
ATOM   1314  HB2 PHE P 300       6.353  11.780  -5.197  0.00  0.00      PROA  
ATOM   1315  CG  PHE P 300       6.190   9.962  -6.352  0.00  0.00      PROA  
ATOM   1316  CD1 PHE P 300       7.490   9.908  -6.962  0.00  0.00      PROA  
ATOM   1317  HD1 PHE P 300       8.066  10.781  -7.228  0.00  0.00      PROA  
ATOM   1318  CE1 PHE P 300       8.037   8.686  -7.386  0.00  0.00      PROA  
ATOM   1319  HE1 PHE P 300       9.041   8.581  -7.770  0.00  0.00      PROA  
ATOM   1320  CZ  PHE P 300       7.169   7.574  -7.310  0.00  0.00      PROA  
ATOM   1321  HZ  PHE P 300       7.567   6.614  -7.603  0.00  0.00      PROA  
ATOM   1322  CD2 PHE P 300       5.454   8.783  -6.238  0.00  0.00      PROA  
ATOM   1323  HD2 PHE P 300       4.474   8.768  -5.785  0.00  0.00      PROA  
ATOM   1324  CE2 PHE P 300       5.960   7.581  -6.696  0.00  0.00      PROA  
ATOM   1325  HE2 PHE P 300       5.395   6.661  -6.667  0.00  0.00      PROA  
ATOM   1326  C   PHE P 300       4.296  11.454  -8.145  0.00  0.00      PROA  
ATOM   1327  O   PHE P 300       4.782  11.103  -9.200  0.00  0.00      PROA  
ATOM   1328  N   ILE P 301       3.010  11.270  -7.909  0.00  0.00      PROA  
ATOM   1329  HN  ILE P 301       2.606  11.532  -7.037  0.00  0.00      PROA  
ATOM   1330  CA  ILE P 301       2.133  10.565  -8.843  0.00  0.00      PROA  
ATOM   1331  HA  ILE P 301       2.571   9.611  -9.098  0.00  0.00      PROA  
ATOM   1332  CB  ILE P 301       0.781  10.121  -8.187  0.00  0.00      PROA  
ATOM   1333  HB  ILE P 301       0.404  11.010  -7.637  0.00  0.00      PROA  
ATOM   1334  CG2 ILE P 301      -0.262   9.795  -9.257  0.00  0.00      PROA  
ATOM   1335 HG21 ILE P 301      -0.503  10.742  -9.785  0.00  0.00      PROA  
ATOM   1336 HG22 ILE P 301      -1.227   9.403  -8.868  0.00  0.00      PROA  
ATOM   1337 HG23 ILE P 301       0.226   9.045  -9.916  0.00  0.00      PROA  
ATOM   1338  CG1 ILE P 301       0.877   9.015  -7.118  0.00  0.00      PROA  
ATOM   1339 HG11 ILE P 301      -0.126   8.806  -6.688  0.00  0.00      PROA  
ATOM   1340 HG12 ILE P 301       1.479   9.281  -6.223  0.00  0.00      PROA  
ATOM   1341  CD  ILE P 301       1.526   7.719  -7.573  0.00  0.00      PROA  
ATOM   1342  HD1 ILE P 301       1.290   6.928  -6.829  0.00  0.00      PROA  
ATOM   1343  HD2 ILE P 301       2.611   7.929  -7.684  0.00  0.00      PROA  
ATOM   1344  HD3 ILE P 301       1.172   7.472  -8.597  0.00  0.00      PROA  
ATOM   1345  C   ILE P 301       1.959  11.330 -10.162  0.00  0.00      PROA  
ATOM   1346  O   ILE P 301       2.025  10.696 -11.243  0.00  0.00      PROA  
ATOM   1347  N   GLY P 302       1.930  12.692 -10.007  0.00  0.00      PROA  
ATOM   1348  HN  GLY P 302       1.870  13.087  -9.093  0.00  0.00      PROA  
ATOM   1349  CA  GLY P 302       1.912  13.548 -11.115  0.00  0.00      PROA  
ATOM   1350  HA1 GLY P 302       1.880  14.550 -10.712  0.00  0.00      PROA  
ATOM   1351  HA2 GLY P 302       1.050  13.274 -11.705  0.00  0.00      PROA  
ATOM   1352  C   GLY P 302       3.165  13.460 -11.958  0.00  0.00      PROA  
ATOM   1353  O   GLY P 302       3.066  13.202 -13.137  0.00  0.00      PROA  
ATOM   1354  N   LEU P 303       4.343  13.514 -11.292  0.00  0.00      PROA  
ATOM   1355  HN  LEU P 303       4.283  13.449 -10.299  0.00  0.00      PROA  
ATOM   1356  CA  LEU P 303       5.625  13.337 -11.936  0.00  0.00      PROA  
ATOM   1357  HA  LEU P 303       5.705  14.072 -12.723  0.00  0.00      PROA  
ATOM   1358  CB  LEU P 303       6.662  13.549 -10.843  0.00  0.00      PROA  
ATOM   1359  HB1 LEU P 303       6.414  12.898  -9.977  0.00  0.00      PROA  
ATOM   1360  HB2 LEU P 303       6.655  14.610 -10.515  0.00  0.00      PROA  
ATOM   1361  CG  LEU P 303       8.169  13.267 -11.284  0.00  0.00      PROA  
ATOM   1362  HG  LEU P 303       8.341  12.331 -11.858  0.00  0.00      PROA  
ATOM   1363  CD1 LEU P 303       8.602  14.398 -12.295  0.00  0.00      PROA  
ATOM   1364 HD11 LEU P 303       8.146  14.271 -13.300  0.00  0.00      PROA  
ATOM   1365 HD12 LEU P 303       9.642  14.170 -12.611  0.00  0.00      PROA  
ATOM   1366 HD13 LEU P 303       8.611  15.469 -12.001  0.00  0.00      PROA  
ATOM   1367  CD2 LEU P 303       9.173  13.318 -10.116  0.00  0.00      PROA  
ATOM   1368 HD21 LEU P 303       9.220  14.337  -9.675  0.00  0.00      PROA  
ATOM   1369 HD22 LEU P 303      10.193  13.120 -10.511  0.00  0.00      PROA  
ATOM   1370 HD23 LEU P 303       8.947  12.608  -9.292  0.00  0.00      PROA  
ATOM   1371  C   LEU P 303       5.833  11.976 -12.554  0.00  0.00      PROA  
ATOM   1372  O   LEU P 303       6.159  11.836 -13.728  0.00  0.00      PROA  
ATOM   1373  N   PHE P 304       5.538  10.856 -11.776  0.00  0.00      PROA  
ATOM   1374  HN  PHE P 304       5.135  10.908 -10.866  0.00  0.00      PROA  
ATOM   1375  CA  PHE P 304       5.782   9.557 -12.186  0.00  0.00      PROA  
ATOM   1376  HA  PHE P 304       6.794   9.266 -12.428  0.00  0.00      PROA  
ATOM   1377  CB  PHE P 304       5.561   8.604 -10.985  0.00  0.00      PROA  
ATOM   1378  HB1 PHE P 304       4.579   8.743 -10.485  0.00  0.00      PROA  
ATOM   1379  HB2 PHE P 304       6.238   8.984 -10.191  0.00  0.00      PROA  
ATOM   1380  CG  PHE P 304       5.831   7.151 -11.216  0.00  0.00      PROA  
ATOM   1381  CD1 PHE P 304       4.803   6.204 -11.283  0.00  0.00      PROA  
ATOM   1382  HD1 PHE P 304       3.808   6.582 -11.105  0.00  0.00      PROA  
ATOM   1383  CE1 PHE P 304       5.030   4.876 -11.489  0.00  0.00      PROA  
ATOM   1384  HE1 PHE P 304       4.176   4.235 -11.647  0.00  0.00      PROA  
ATOM   1385  CZ  PHE P 304       6.351   4.482 -11.803  0.00  0.00      PROA  
ATOM   1386  HZ  PHE P 304       6.617   3.468 -12.061  0.00  0.00      PROA  
ATOM   1387  CD2 PHE P 304       7.121   6.682 -11.236  0.00  0.00      PROA  
ATOM   1388  HD2 PHE P 304       7.951   7.372 -11.206  0.00  0.00      PROA  
ATOM   1389  CE2 PHE P 304       7.380   5.376 -11.664  0.00  0.00      PROA  
ATOM   1390  HE2 PHE P 304       8.383   4.984 -11.755  0.00  0.00      PROA  
ATOM   1391  C   PHE P 304       4.822   9.171 -13.356  0.00  0.00      PROA  
ATOM   1392  O   PHE P 304       5.218   8.588 -14.328  0.00  0.00      PROA  
ATOM   1393  N   ALA P 305       3.469   9.524 -13.299  0.00  0.00      PROA  
ATOM   1394  HN  ALA P 305       3.106  10.007 -12.506  0.00  0.00      PROA  
ATOM   1395  CA  ALA P 305       2.485   9.197 -14.293  0.00  0.00      PROA  
ATOM   1396  HA  ALA P 305       2.612   8.158 -14.560  0.00  0.00      PROA  
ATOM   1397  CB  ALA P 305       1.047   9.564 -13.978  0.00  0.00      PROA  
ATOM   1398  HB1 ALA P 305       0.792  10.641 -13.882  0.00  0.00      PROA  
ATOM   1399  HB2 ALA P 305       0.904   9.097 -12.980  0.00  0.00      PROA  
ATOM   1400  HB3 ALA P 305       0.266   9.108 -14.624  0.00  0.00      PROA  
ATOM   1401  C   ALA P 305       2.841   9.899 -15.589  0.00  0.00      PROA  
ATOM   1402  O   ALA P 305       2.672   9.377 -16.646  0.00  0.00      PROA  
ATOM   1403  N   SER P 306       3.362  11.140 -15.480  0.00  0.00      PROA  
ATOM   1404  HN  SER P 306       3.377  11.513 -14.555  0.00  0.00      PROA  
ATOM   1405  CA  SER P 306       3.944  11.869 -16.586  0.00  0.00      PROA  
ATOM   1406  HA  SER P 306       3.242  12.048 -17.387  0.00  0.00      PROA  
ATOM   1407  CB  SER P 306       4.511  13.228 -16.124  0.00  0.00      PROA  
ATOM   1408  HB1 SER P 306       4.906  13.778 -17.005  0.00  0.00      PROA  
ATOM   1409  HB2 SER P 306       5.146  13.241 -15.212  0.00  0.00      PROA  
ATOM   1410  OG  SER P 306       3.439  14.102 -15.707  0.00  0.00      PROA  
ATOM   1411  HG1 SER P 306       3.037  13.779 -14.897  0.00  0.00      PROA  
ATOM   1412  C   SER P 306       5.120  11.099 -17.356  0.00  0.00      PROA  
ATOM   1413  O   SER P 306       5.162  11.114 -18.574  0.00  0.00      PROA  
ATOM   1414  N   PHE P 307       6.048  10.484 -16.626  0.00  0.00      PROA  
ATOM   1415  HN  PHE P 307       6.071  10.624 -15.640  0.00  0.00      PROA  
ATOM   1416  CA  PHE P 307       7.261   9.811 -17.127  0.00  0.00      PROA  
ATOM   1417  HA  PHE P 307       7.677  10.368 -17.954  0.00  0.00      PROA  
ATOM   1418  CB  PHE P 307       8.450   9.721 -16.130  0.00  0.00      PROA  
ATOM   1419  HB1 PHE P 307       9.362   9.209 -16.505  0.00  0.00      PROA  
ATOM   1420  HB2 PHE P 307       8.217   9.131 -15.218  0.00  0.00      PROA  
ATOM   1421  CG  PHE P 307       9.091  10.926 -15.540  0.00  0.00      PROA  
ATOM   1422  CD1 PHE P 307       9.078  12.046 -16.340  0.00  0.00      PROA  
ATOM   1423  HD1 PHE P 307       8.677  12.068 -17.343  0.00  0.00      PROA  
ATOM   1424  CE1 PHE P 307       9.739  13.234 -15.896  0.00  0.00      PROA  
ATOM   1425  HE1 PHE P 307       9.758  14.217 -16.343  0.00  0.00      PROA  
ATOM   1426  CZ  PHE P 307      10.594  13.230 -14.791  0.00  0.00      PROA  
ATOM   1427  HZ  PHE P 307      11.077  14.122 -14.421  0.00  0.00      PROA  
ATOM   1428  CD2 PHE P 307       9.810  10.972 -14.399  0.00  0.00      PROA  
ATOM   1429  HD2 PHE P 307       9.824  10.065 -13.813  0.00  0.00      PROA  
ATOM   1430  CE2 PHE P 307      10.573  12.117 -13.966  0.00  0.00      PROA  
ATOM   1431  HE2 PHE P 307      11.062  12.051 -13.006  0.00  0.00      PROA  
ATOM   1432  C   PHE P 307       7.015   8.417 -17.544  0.00  0.00      PROA  
ATOM   1433  O   PHE P 307       7.812   7.804 -18.184  0.00  0.00      PROA  
ATOM   1434  N   ILE P 308       5.922   7.860 -17.062  0.00  0.00      PROA  
ATOM   1435  HN  ILE P 308       5.404   8.452 -16.450  0.00  0.00      PROA  
ATOM   1436  CA  ILE P 308       5.548   6.452 -17.476  0.00  0.00      PROA  
ATOM   1437  HA  ILE P 308       6.340   5.779 -17.183  0.00  0.00      PROA  
ATOM   1438  CB  ILE P 308       4.254   5.945 -16.729  0.00  0.00      PROA  
ATOM   1439  HB  ILE P 308       3.638   6.843 -16.507  0.00  0.00      PROA  
ATOM   1440  CG2 ILE P 308       3.313   4.952 -17.592  0.00  0.00      PROA  
ATOM   1441 HG21 ILE P 308       2.330   4.790 -17.102  0.00  0.00      PROA  
ATOM   1442 HG22 ILE P 308       3.905   4.052 -17.865  0.00  0.00      PROA  
ATOM   1443 HG23 ILE P 308       3.206   5.446 -18.581  0.00  0.00      PROA  
ATOM   1444  CG1 ILE P 308       4.597   5.123 -15.464  0.00  0.00      PROA  
ATOM   1445 HG11 ILE P 308       3.605   4.852 -15.043  0.00  0.00      PROA  
ATOM   1446 HG12 ILE P 308       5.141   5.769 -14.742  0.00  0.00      PROA  
ATOM   1447  CD  ILE P 308       5.437   3.874 -15.579  0.00  0.00      PROA  
ATOM   1448  HD1 ILE P 308       6.343   3.995 -16.211  0.00  0.00      PROA  
ATOM   1449  HD2 ILE P 308       4.818   3.091 -16.066  0.00  0.00      PROA  
ATOM   1450  HD3 ILE P 308       5.881   3.592 -14.600  0.00  0.00      PROA  
ATOM   1451  C   ILE P 308       5.576   6.173 -18.982  0.00  0.00      PROA  
ATOM   1452  O   ILE P 308       6.053   5.132 -19.275  0.00  0.00      PROA  
ATOM   1453  N   PRO P 309       5.089   6.977 -19.903  0.00  0.00      PROA  
ATOM   1454  CD  PRO P 309       4.078   8.055 -19.618  0.00  0.00      PROA  
ATOM   1455  HD1 PRO P 309       4.254   8.824 -18.835  0.00  0.00      PROA  
ATOM   1456  HD2 PRO P 309       3.117   7.520 -19.461  0.00  0.00      PROA  
ATOM   1457  CA  PRO P 309       5.175   6.686 -21.382  0.00  0.00      PROA  
ATOM   1458  HA  PRO P 309       4.926   5.643 -21.511  0.00  0.00      PROA  
ATOM   1459  CB  PRO P 309       4.124   7.529 -21.988  0.00  0.00      PROA  
ATOM   1460  HB1 PRO P 309       3.103   7.104 -21.884  0.00  0.00      PROA  
ATOM   1461  HB2 PRO P 309       4.222   7.860 -23.045  0.00  0.00      PROA  
ATOM   1462  CG  PRO P 309       3.980   8.740 -20.970  0.00  0.00      PROA  
ATOM   1463  HG1 PRO P 309       4.793   9.458 -21.211  0.00  0.00      PROA  
ATOM   1464  HG2 PRO P 309       2.968   9.194 -21.025  0.00  0.00      PROA  
ATOM   1465  C   PRO P 309       6.625   6.756 -21.865  0.00  0.00      PROA  
ATOM   1466  O   PRO P 309       7.045   6.014 -22.717  0.00  0.00      PROA  
ATOM   1467  N   GLU P 310       7.427   7.710 -21.248  0.00  0.00      PROA  
ATOM   1468  HN  GLU P 310       7.022   8.334 -20.584  0.00  0.00      PROA  
ATOM   1469  CA  GLU P 310       8.845   7.884 -21.535  0.00  0.00      PROA  
ATOM   1470  HA  GLU P 310       8.982   7.983 -22.602  0.00  0.00      PROA  
ATOM   1471  CB  GLU P 310       9.474   9.123 -20.873  0.00  0.00      PROA  
ATOM   1472  HB1 GLU P 310      10.577   9.128 -21.012  0.00  0.00      PROA  
ATOM   1473  HB2 GLU P 310       9.408   9.112 -19.764  0.00  0.00      PROA  
ATOM   1474  CG  GLU P 310       8.845  10.471 -21.324  0.00  0.00      PROA  
ATOM   1475  HG1 GLU P 310       9.373  11.372 -20.945  0.00  0.00      PROA  
ATOM   1476  HG2 GLU P 310       7.813  10.542 -20.919  0.00  0.00      PROA  
ATOM   1477  CD  GLU P 310       8.805  10.603 -22.804  0.00  0.00      PROA  
ATOM   1478  OE1 GLU P 310       7.749  10.960 -23.398  0.00  0.00      PROA  
ATOM   1479  OE2 GLU P 310       9.870  10.397 -23.450  0.00  0.00      PROA  
ATOM   1480  C   GLU P 310       9.627   6.745 -21.126  0.00  0.00      PROA  
ATOM   1481  O   GLU P 310      10.448   6.196 -21.866  0.00  0.00      PROA  
ATOM   1482  N   ILE P 311       9.391   6.271 -19.897  0.00  0.00      PROA  
ATOM   1483  HN  ILE P 311       8.627   6.560 -19.326  0.00  0.00      PROA  
ATOM   1484  CA  ILE P 311      10.007   5.088 -19.359  0.00  0.00      PROA  
ATOM   1485  HA  ILE P 311      11.055   5.335 -19.451  0.00  0.00      PROA  
ATOM   1486  CB  ILE P 311       9.527   4.932 -17.975  0.00  0.00      PROA  
ATOM   1487  HB  ILE P 311       8.456   5.192 -17.834  0.00  0.00      PROA  
ATOM   1488  CG2 ILE P 311       9.764   3.458 -17.427  0.00  0.00      PROA  
ATOM   1489 HG21 ILE P 311       9.637   3.441 -16.324  0.00  0.00      PROA  
ATOM   1490 HG22 ILE P 311      10.792   3.071 -17.589  0.00  0.00      PROA  
ATOM   1491 HG23 ILE P 311       9.101   2.744 -17.961  0.00  0.00      PROA  
ATOM   1492  CG1 ILE P 311      10.277   6.036 -17.135  0.00  0.00      PROA  
ATOM   1493 HG11 ILE P 311      10.210   6.989 -17.702  0.00  0.00      PROA  
ATOM   1494 HG12 ILE P 311      11.361   5.808 -17.216  0.00  0.00      PROA  
ATOM   1495  CD  ILE P 311       9.964   6.082 -15.666  0.00  0.00      PROA  
ATOM   1496  HD1 ILE P 311       8.962   6.554 -15.584  0.00  0.00      PROA  
ATOM   1497  HD2 ILE P 311      10.693   6.607 -15.012  0.00  0.00      PROA  
ATOM   1498  HD3 ILE P 311       9.936   5.053 -15.247  0.00  0.00      PROA  
ATOM   1499  C   ILE P 311       9.612   3.824 -20.144  0.00  0.00      PROA  
ATOM   1500  O   ILE P 311      10.420   2.999 -20.600  0.00  0.00      PROA  
ATOM   1501  N   ALA P 312       8.282   3.612 -20.442  0.00  0.00      PROA  
ATOM   1502  HN  ALA P 312       7.477   4.063 -20.065  0.00  0.00      PROA  
ATOM   1503  CA  ALA P 312       7.909   2.525 -21.229  0.00  0.00      PROA  
ATOM   1504  HA  ALA P 312       8.154   1.608 -20.714  0.00  0.00      PROA  
ATOM   1505  CB  ALA P 312       6.384   2.584 -21.430  0.00  0.00      PROA  
ATOM   1506  HB1 ALA P 312       5.884   2.691 -20.444  0.00  0.00      PROA  
ATOM   1507  HB2 ALA P 312       6.072   1.626 -21.900  0.00  0.00      PROA  
ATOM   1508  HB3 ALA P 312       6.084   3.438 -22.074  0.00  0.00      PROA  
ATOM   1509  C   ALA P 312       8.552   2.433 -22.595  0.00  0.00      PROA  
ATOM   1510  O   ALA P 312       8.891   1.356 -22.968  0.00  0.00      PROA  
ATOM   1511  N   GLU P 313       8.658   3.521 -23.320  0.00  0.00      PROA  
ATOM   1512  HN  GLU P 313       8.234   4.388 -23.070  0.00  0.00      PROA  
ATOM   1513  CA  GLU P 313       9.453   3.633 -24.568  0.00  0.00      PROA  
ATOM   1514  HA  GLU P 313       9.128   2.892 -25.283  0.00  0.00      PROA  
ATOM   1515  CB  GLU P 313       9.321   5.082 -25.067  0.00  0.00      PROA  
ATOM   1516  HB1 GLU P 313       9.707   5.864 -24.378  0.00  0.00      PROA  
ATOM   1517  HB2 GLU P 313       8.240   5.216 -25.281  0.00  0.00      PROA  
ATOM   1518  CG  GLU P 313      10.141   5.259 -26.433  0.00  0.00      PROA  
ATOM   1519  HG1 GLU P 313       9.869   4.392 -27.071  0.00  0.00      PROA  
ATOM   1520  HG2 GLU P 313      11.241   5.391 -26.347  0.00  0.00      PROA  
ATOM   1521  CD  GLU P 313       9.686   6.543 -27.198  0.00  0.00      PROA  
ATOM   1522  OE1 GLU P 313      10.478   7.498 -27.360  0.00  0.00      PROA  
ATOM   1523  OE2 GLU P 313       8.419   6.558 -27.440  0.00  0.00      PROA  
ATOM   1524  C   GLU P 313      10.890   3.254 -24.537  0.00  0.00      PROA  
ATOM   1525  O   GLU P 313      11.343   2.439 -25.365  0.00  0.00      PROA  
ATOM   1526  N   ILE P 314      11.620   3.816 -23.506  0.00  0.00      PROA  
ATOM   1527  HN  ILE P 314      11.113   4.414 -22.891  0.00  0.00      PROA  
ATOM   1528  CA  ILE P 314      13.093   3.677 -23.325  0.00  0.00      PROA  
ATOM   1529  HA  ILE P 314      13.458   3.779 -24.336  0.00  0.00      PROA  
ATOM   1530  CB  ILE P 314      13.824   4.800 -22.560  0.00  0.00      PROA  
ATOM   1531  HB  ILE P 314      14.903   4.539 -22.547  0.00  0.00      PROA  
ATOM   1532  CG2 ILE P 314      13.704   6.162 -23.197  0.00  0.00      PROA  
ATOM   1533 HG21 ILE P 314      14.507   6.826 -22.813  0.00  0.00      PROA  
ATOM   1534 HG22 ILE P 314      12.818   6.769 -22.911  0.00  0.00      PROA  
ATOM   1535 HG23 ILE P 314      13.772   6.098 -24.304  0.00  0.00      PROA  
ATOM   1536  CG1 ILE P 314      13.460   4.839 -21.031  0.00  0.00      PROA  
ATOM   1537 HG11 ILE P 314      13.285   3.786 -20.724  0.00  0.00      PROA  
ATOM   1538 HG12 ILE P 314      12.528   5.431 -20.908  0.00  0.00      PROA  
ATOM   1539  CD  ILE P 314      14.521   5.604 -20.188  0.00  0.00      PROA  
ATOM   1540  HD1 ILE P 314      14.370   6.685 -20.395  0.00  0.00      PROA  
ATOM   1541  HD2 ILE P 314      15.515   5.354 -20.615  0.00  0.00      PROA  
ATOM   1542  HD3 ILE P 314      14.407   5.361 -19.109  0.00  0.00      PROA  
ATOM   1543  C   ILE P 314      13.397   2.317 -23.013  0.00  0.00      PROA  
ATOM   1544  O   ILE P 314      14.363   1.706 -23.555  0.00  0.00      PROA  
ATOM   1545  N   LEU P 315      12.515   1.624 -22.176  0.00  0.00      PROA  
ATOM   1546  HN  LEU P 315      11.750   2.134 -21.791  0.00  0.00      PROA  
ATOM   1547  CA  LEU P 315      12.455   0.145 -21.817  0.00  0.00      PROA  
ATOM   1548  HA  LEU P 315      13.434  -0.047 -21.404  0.00  0.00      PROA  
ATOM   1549  CB  LEU P 315      11.378  -0.119 -20.843  0.00  0.00      PROA  
ATOM   1550  HB1 LEU P 315      10.393  -0.174 -21.355  0.00  0.00      PROA  
ATOM   1551  HB2 LEU P 315      11.316   0.584 -19.985  0.00  0.00      PROA  
ATOM   1552  CG  LEU P 315      11.457  -1.549 -20.249  0.00  0.00      PROA  
ATOM   1553  HG  LEU P 315      12.279  -2.122 -20.729  0.00  0.00      PROA  
ATOM   1554  CD1 LEU P 315      11.698  -1.431 -18.760  0.00  0.00      PROA  
ATOM   1555 HD11 LEU P 315      11.099  -0.677 -18.206  0.00  0.00      PROA  
ATOM   1556 HD12 LEU P 315      12.710  -1.010 -18.577  0.00  0.00      PROA  
ATOM   1557 HD13 LEU P 315      11.619  -2.372 -18.175  0.00  0.00      PROA  
ATOM   1558  CD2 LEU P 315      10.122  -2.438 -20.478  0.00  0.00      PROA  
ATOM   1559 HD21 LEU P 315      10.343  -3.412 -19.990  0.00  0.00      PROA  
ATOM   1560 HD22 LEU P 315       9.898  -2.518 -21.563  0.00  0.00      PROA  
ATOM   1561 HD23 LEU P 315       9.397  -1.812 -19.915  0.00  0.00      PROA  
ATOM   1562  C   LEU P 315      12.305  -0.660 -23.084  0.00  0.00      PROA  
ATOM   1563  O   LEU P 315      13.007  -1.605 -23.353  0.00  0.00      PROA  
ATOM   1564  N   GLY P 316      11.309  -0.255 -23.935  0.00  0.00      PROA  
ATOM   1565  HN  GLY P 316      10.821   0.582 -23.700  0.00  0.00      PROA  
ATOM   1566  CA  GLY P 316      10.861  -0.996 -25.119  0.00  0.00      PROA  
ATOM   1567  HA1 GLY P 316       9.847  -0.724 -25.371  0.00  0.00      PROA  
ATOM   1568  HA2 GLY P 316      10.835  -2.064 -24.964  0.00  0.00      PROA  
ATOM   1569  C   GLY P 316      11.690  -0.932 -26.389  0.00  0.00      PROA  
ATOM   1570  O   GLY P 316      11.565  -1.708 -27.341  0.00  0.00      PROA  
ATOM   1571  N   LYS P 317      12.658  -0.037 -26.369  0.00  0.00      PROA  
ATOM   1572  HN  LYS P 317      12.686   0.478 -25.516  0.00  0.00      PROA  
ATOM   1573  CA  LYS P 317      13.614   0.158 -27.424  0.00  0.00      PROA  
ATOM   1574  HA  LYS P 317      13.133  -0.096 -28.357  0.00  0.00      PROA  
ATOM   1575  CB  LYS P 317      14.026   1.645 -27.555  0.00  0.00      PROA  
ATOM   1576  HB1 LYS P 317      14.945   1.965 -28.091  0.00  0.00      PROA  
ATOM   1577  HB2 LYS P 317      14.053   2.180 -26.582  0.00  0.00      PROA  
ATOM   1578  CG  LYS P 317      12.793   2.421 -28.227  0.00  0.00      PROA  
ATOM   1579  HG1 LYS P 317      11.914   2.323 -27.554  0.00  0.00      PROA  
ATOM   1580  HG2 LYS P 317      12.495   1.896 -29.161  0.00  0.00      PROA  
ATOM   1581  CD  LYS P 317      13.091   3.934 -28.468  0.00  0.00      PROA  
ATOM   1582  HD1 LYS P 317      13.614   4.434 -27.625  0.00  0.00      PROA  
ATOM   1583  HD2 LYS P 317      12.075   4.382 -28.433  0.00  0.00      PROA  
ATOM   1584  CE  LYS P 317      13.892   4.211 -29.779  0.00  0.00      PROA  
ATOM   1585  HE1 LYS P 317      14.877   3.727 -29.605  0.00  0.00      PROA  
ATOM   1586  HE2 LYS P 317      14.052   5.306 -29.877  0.00  0.00      PROA  
ATOM   1587  NZ  LYS P 317      13.377   3.655 -30.999  0.00  0.00      PROA  
ATOM   1588  HZ1 LYS P 317      13.973   3.884 -31.820  0.00  0.00      PROA  
ATOM   1589  HZ2 LYS P 317      12.434   4.026 -31.232  0.00  0.00      PROA  
ATOM   1590  HZ3 LYS P 317      13.311   2.619 -30.941  0.00  0.00      PROA  
ATOM   1591  C   LYS P 317      14.943  -0.611 -27.402  0.00  0.00      PROA  
ATOM   1592  O   LYS P 317      15.712  -0.592 -28.349  0.00  0.00      PROA  
ATOM   1593  N   ARG P 318      15.139  -1.361 -26.316  0.00  0.00      PROA  
ATOM   1594  HN  ARG P 318      14.437  -1.322 -25.609  0.00  0.00      PROA  
ATOM   1595  CA  ARG P 318      16.057  -2.502 -26.208  0.00  0.00      PROA  
ATOM   1596  HA  ARG P 318      17.037  -2.081 -26.382  0.00  0.00      PROA  
ATOM   1597  CB  ARG P 318      16.023  -3.114 -24.741  0.00  0.00      PROA  
ATOM   1598  HB1 ARG P 318      14.997  -3.326 -24.371  0.00  0.00      PROA  
ATOM   1599  HB2 ARG P 318      16.412  -2.232 -24.189  0.00  0.00      PROA  
ATOM   1600  CG  ARG P 318      16.932  -4.302 -24.480  0.00  0.00      PROA  
ATOM   1601  HG1 ARG P 318      17.861  -4.181 -25.078  0.00  0.00      PROA  
ATOM   1602  HG2 ARG P 318      16.302  -5.166 -24.780  0.00  0.00      PROA  
ATOM   1603  CD  ARG P 318      17.289  -4.344 -22.987  0.00  0.00      PROA  
ATOM   1604  HD1 ARG P 318      16.391  -4.444 -22.341  0.00  0.00      PROA  
ATOM   1605  HD2 ARG P 318      17.841  -3.413 -22.736  0.00  0.00      PROA  
ATOM   1606  NE  ARG P 318      18.038  -5.543 -22.630  0.00  0.00      PROA  
ATOM   1607  HE  ARG P 318      17.713  -6.203 -21.953  0.00  0.00      PROA  
ATOM   1608  CZ  ARG P 318      19.343  -5.745 -23.007  0.00  0.00      PROA  
ATOM   1609  NH1 ARG P 318      19.884  -6.934 -22.878  0.00  0.00      PROA  
ATOM   1610 HH11 ARG P 318      19.252  -7.641 -22.559  0.00  0.00      PROA  
ATOM   1611 HH12 ARG P 318      20.806  -7.037 -23.251  0.00  0.00      PROA  
ATOM   1612  NH2 ARG P 318      20.146  -4.802 -23.402  0.00  0.00      PROA  
ATOM   1613 HH21 ARG P 318      19.918  -3.837 -23.269  0.00  0.00      PROA  
ATOM   1614 HH22 ARG P 318      21.059  -5.206 -23.462  0.00  0.00      PROA  
ATOM   1615  C   ARG P 318      15.790  -3.682 -27.171  0.00  0.00      PROA  
ATOM   1616  O   ARG P 318      14.682  -4.038 -27.473  0.00  0.00      PROA  
ATOM   1617  N   GLN P 319      16.887  -4.267 -27.672  0.00  0.00      PROA  
ATOM   1618  HN  GLN P 319      17.817  -3.923 -27.566  0.00  0.00      PROA  
ATOM   1619  CA  GLN P 319      16.755  -5.141 -28.796  0.00  0.00      PROA  
ATOM   1620  HA  GLN P 319      15.740  -5.032 -29.148  0.00  0.00      PROA  
ATOM   1621  CB  GLN P 319      17.735  -4.693 -29.979  0.00  0.00      PROA  
ATOM   1622  HB1 GLN P 319      17.645  -5.362 -30.861  0.00  0.00      PROA  
ATOM   1623  HB2 GLN P 319      18.821  -4.759 -29.751  0.00  0.00      PROA  
ATOM   1624  CG  GLN P 319      17.400  -3.305 -30.577  0.00  0.00      PROA  
ATOM   1625  HG1 GLN P 319      18.110  -3.172 -31.421  0.00  0.00      PROA  
ATOM   1626  HG2 GLN P 319      17.481  -2.587 -29.734  0.00  0.00      PROA  
ATOM   1627  CD  GLN P 319      15.956  -3.220 -31.132  0.00  0.00      PROA  
ATOM   1628  OE1 GLN P 319      15.501  -4.061 -31.892  0.00  0.00      PROA  
ATOM   1629  NE2 GLN P 319      15.206  -2.102 -30.773  0.00  0.00      PROA  
ATOM   1630 HE21 GLN P 319      14.297  -2.021 -31.182  0.00  0.00      PROA  
ATOM   1631 HE22 GLN P 319      15.276  -1.690 -29.864  0.00  0.00      PROA  
ATOM   1632  C   GLN P 319      16.969  -6.571 -28.325  0.00  0.00      PROA  
ATOM   1633  OT1 GLN P 319      17.794  -6.952 -27.528  0.00  0.00      PROA  
ATOM   1634  OT2 GLN P 319      16.216  -7.386 -29.190  0.00  0.00      PROA  
ATOM   1635 HT2B GLN P 319      16.091  -8.271 -28.841  0.00  0.00      PROA  
ATOM   1636  N   THR P 218      -8.706  25.445 -25.070  0.00  0.00      PROB  
ATOM   1637  HT1 THR P 218      -9.218  25.068 -24.298  0.00  0.00      PROB  
ATOM   1638  HT2 THR P 218      -7.958  26.070 -24.847  0.00  0.00      PROB  
ATOM   1639  CA  THR P 218      -8.453  24.240 -25.896  0.00  0.00      PROB  
ATOM   1640  HA  THR P 218      -8.984  24.228 -26.836  0.00  0.00      PROB  
ATOM   1641  CB  THR P 218      -6.907  24.059 -26.278  0.00  0.00      PROB  
ATOM   1642  HB  THR P 218      -6.536  25.005 -26.725  0.00  0.00      PROB  
ATOM   1643  OG1 THR P 218      -6.727  22.957 -27.158  0.00  0.00      PROB  
ATOM   1644  HG1 THR P 218      -5.898  23.096 -27.622  0.00  0.00      PROB  
ATOM   1645  CG2 THR P 218      -6.125  23.740 -25.039  0.00  0.00      PROB  
ATOM   1646 HG21 THR P 218      -6.272  24.446 -24.193  0.00  0.00      PROB  
ATOM   1647 HG22 THR P 218      -5.021  23.700 -25.153  0.00  0.00      PROB  
ATOM   1648 HG23 THR P 218      -6.389  22.752 -24.606  0.00  0.00      PROB  
ATOM   1649  C   THR P 218      -9.009  22.994 -25.193  0.00  0.00      PROB  
ATOM   1650  O   THR P 218      -9.223  22.914 -23.981  0.00  0.00      PROB  
ATOM   1651  N   SER P 219      -9.307  21.978 -26.020  0.00  0.00      PROB  
ATOM   1652  HN  SER P 219      -9.063  22.121 -26.975  0.00  0.00      PROB  
ATOM   1653  CA  SER P 219     -10.074  20.794 -25.679  0.00  0.00      PROB  
ATOM   1654  HA  SER P 219     -11.034  21.106 -25.295  0.00  0.00      PROB  
ATOM   1655  CB  SER P 219     -10.354  20.033 -27.012  0.00  0.00      PROB  
ATOM   1656  HB1 SER P 219     -10.882  20.759 -27.667  0.00  0.00      PROB  
ATOM   1657  HB2 SER P 219     -10.980  19.154 -26.746  0.00  0.00      PROB  
ATOM   1658  OG  SER P 219      -9.275  19.428 -27.709  0.00  0.00      PROB  
ATOM   1659  HG1 SER P 219      -8.801  20.044 -28.273  0.00  0.00      PROB  
ATOM   1660  C   SER P 219      -9.499  19.876 -24.547  0.00  0.00      PROB  
ATOM   1661  O   SER P 219     -10.247  19.380 -23.663  0.00  0.00      PROB  
ATOM   1662  N   THR P 220      -8.149  19.724 -24.555  0.00  0.00      PROB  
ATOM   1663  HN  THR P 220      -7.558  20.307 -25.107  0.00  0.00      PROB  
ATOM   1664  CA  THR P 220      -7.346  18.995 -23.536  0.00  0.00      PROB  
ATOM   1665  HA  THR P 220      -7.779  18.021 -23.362  0.00  0.00      PROB  
ATOM   1666  CB  THR P 220      -5.861  19.031 -23.882  0.00  0.00      PROB  
ATOM   1667  HB  THR P 220      -5.293  18.907 -22.935  0.00  0.00      PROB  
ATOM   1668  OG1 THR P 220      -5.477  20.170 -24.656  0.00  0.00      PROB  
ATOM   1669  HG1 THR P 220      -4.814  20.603 -24.113  0.00  0.00      PROB  
ATOM   1670  CG2 THR P 220      -5.660  17.803 -24.820  0.00  0.00      PROB  
ATOM   1671 HG21 THR P 220      -5.888  16.853 -24.291  0.00  0.00      PROB  
ATOM   1672 HG22 THR P 220      -4.638  17.720 -25.247  0.00  0.00      PROB  
ATOM   1673 HG23 THR P 220      -6.435  17.950 -25.603  0.00  0.00      PROB  
ATOM   1674  C   THR P 220      -7.460  19.707 -22.186  0.00  0.00      PROB  
ATOM   1675  O   THR P 220      -7.644  19.140 -21.176  0.00  0.00      PROB  
ATOM   1676  N   LEU P 221      -7.288  21.056 -22.238  0.00  0.00      PROB  
ATOM   1677  HN  LEU P 221      -7.163  21.474 -23.134  0.00  0.00      PROB  
ATOM   1678  CA  LEU P 221      -7.457  21.945 -21.084  0.00  0.00      PROB  
ATOM   1679  HA  LEU P 221      -6.762  21.515 -20.379  0.00  0.00      PROB  
ATOM   1680  CB  LEU P 221      -6.968  23.361 -21.453  0.00  0.00      PROB  
ATOM   1681  HB1 LEU P 221      -7.601  23.764 -22.271  0.00  0.00      PROB  
ATOM   1682  HB2 LEU P 221      -5.926  23.186 -21.797  0.00  0.00      PROB  
ATOM   1683  CG  LEU P 221      -6.969  24.411 -20.373  0.00  0.00      PROB  
ATOM   1684  HG  LEU P 221      -8.024  24.543 -20.052  0.00  0.00      PROB  
ATOM   1685  CD1 LEU P 221      -6.096  23.867 -19.225  0.00  0.00      PROB  
ATOM   1686 HD11 LEU P 221      -6.608  23.019 -18.721  0.00  0.00      PROB  
ATOM   1687 HD12 LEU P 221      -5.720  24.583 -18.463  0.00  0.00      PROB  
ATOM   1688 HD13 LEU P 221      -5.140  23.506 -19.663  0.00  0.00      PROB  
ATOM   1689  CD2 LEU P 221      -6.364  25.696 -20.931  0.00  0.00      PROB  
ATOM   1690 HD21 LEU P 221      -5.539  25.435 -21.628  0.00  0.00      PROB  
ATOM   1691 HD22 LEU P 221      -6.128  26.385 -20.093  0.00  0.00      PROB  
ATOM   1692 HD23 LEU P 221      -7.146  26.178 -21.557  0.00  0.00      PROB  
ATOM   1693  C   LEU P 221      -8.884  21.909 -20.438  0.00  0.00      PROB  
ATOM   1694  O   LEU P 221      -8.952  21.796 -19.195  0.00  0.00      PROB  
ATOM   1695  N   ILE P 222      -9.954  21.860 -21.224  0.00  0.00      PROB  
ATOM   1696  HN  ILE P 222      -9.947  21.882 -22.221  0.00  0.00      PROB  
ATOM   1697  CA  ILE P 222     -11.337  21.727 -20.711  0.00  0.00      PROB  
ATOM   1698  HA  ILE P 222     -11.474  22.465 -19.935  0.00  0.00      PROB  
ATOM   1699  CB  ILE P 222     -12.416  22.011 -21.752  0.00  0.00      PROB  
ATOM   1700  HB  ILE P 222     -12.389  21.356 -22.649  0.00  0.00      PROB  
ATOM   1701  CG2 ILE P 222     -13.754  21.839 -21.175  0.00  0.00      PROB  
ATOM   1702 HG21 ILE P 222     -13.869  20.752 -20.979  0.00  0.00      PROB  
ATOM   1703 HG22 ILE P 222     -14.614  22.045 -21.847  0.00  0.00      PROB  
ATOM   1704 HG23 ILE P 222     -13.949  22.357 -20.212  0.00  0.00      PROB  
ATOM   1705  CG1 ILE P 222     -12.234  23.412 -22.387  0.00  0.00      PROB  
ATOM   1706 HG11 ILE P 222     -13.255  23.660 -22.749  0.00  0.00      PROB  
ATOM   1707 HG12 ILE P 222     -11.573  23.496 -23.276  0.00  0.00      PROB  
ATOM   1708  CD  ILE P 222     -11.956  24.546 -21.341  0.00  0.00      PROB  
ATOM   1709  HD1 ILE P 222     -12.634  24.398 -20.474  0.00  0.00      PROB  
ATOM   1710  HD2 ILE P 222     -12.124  25.524 -21.841  0.00  0.00      PROB  
ATOM   1711  HD3 ILE P 222     -10.897  24.447 -21.021  0.00  0.00      PROB  
ATOM   1712  C   ILE P 222     -11.557  20.410 -20.025  0.00  0.00      PROB  
ATOM   1713  O   ILE P 222     -12.074  20.353 -18.898  0.00  0.00      PROB  
ATOM   1714  N   ARG P 223     -11.175  19.355 -20.720  0.00  0.00      PROB  
ATOM   1715  HN  ARG P 223     -10.735  19.381 -21.614  0.00  0.00      PROB  
ATOM   1716  CA  ARG P 223     -11.465  18.018 -20.180  0.00  0.00      PROB  
ATOM   1717  HA  ARG P 223     -12.517  17.964 -19.939  0.00  0.00      PROB  
ATOM   1718  CB  ARG P 223     -11.223  16.893 -21.167  0.00  0.00      PROB  
ATOM   1719  HB1 ARG P 223     -10.128  16.880 -21.350  0.00  0.00      PROB  
ATOM   1720  HB2 ARG P 223     -11.507  17.202 -22.195  0.00  0.00      PROB  
ATOM   1721  CG  ARG P 223     -11.711  15.488 -20.917  0.00  0.00      PROB  
ATOM   1722  HG1 ARG P 223     -11.150  15.173 -20.011  0.00  0.00      PROB  
ATOM   1723  HG2 ARG P 223     -11.320  14.901 -21.776  0.00  0.00      PROB  
ATOM   1724  CD  ARG P 223     -13.179  15.264 -20.665  0.00  0.00      PROB  
ATOM   1725  HD1 ARG P 223     -13.821  15.287 -21.571  0.00  0.00      PROB  
ATOM   1726  HD2 ARG P 223     -13.504  16.093 -20.000  0.00  0.00      PROB  
ATOM   1727  NE  ARG P 223     -13.318  13.928 -20.004  0.00  0.00      PROB  
ATOM   1728  HE  ARG P 223     -12.867  13.100 -20.339  0.00  0.00      PROB  
ATOM   1729  CZ  ARG P 223     -13.894  13.707 -18.784  0.00  0.00      PROB  
ATOM   1730  NH1 ARG P 223     -13.939  12.464 -18.371  0.00  0.00      PROB  
ATOM   1731 HH11 ARG P 223     -13.507  11.825 -19.008  0.00  0.00      PROB  
ATOM   1732 HH12 ARG P 223     -14.356  12.068 -17.553  0.00  0.00      PROB  
ATOM   1733  NH2 ARG P 223     -14.435  14.691 -18.108  0.00  0.00      PROB  
ATOM   1734 HH21 ARG P 223     -14.883  14.505 -17.233  0.00  0.00      PROB  
ATOM   1735 HH22 ARG P 223     -14.274  15.583 -18.530  0.00  0.00      PROB  
ATOM   1736  C   ARG P 223     -10.630  17.869 -18.892  0.00  0.00      PROB  
ATOM   1737  O   ARG P 223     -11.149  17.500 -17.811  0.00  0.00      PROB  
ATOM   1738  N   LEU P 224      -9.299  18.253 -18.957  0.00  0.00      PROB  
ATOM   1739  HN  LEU P 224      -8.848  18.592 -19.780  0.00  0.00      PROB  
ATOM   1740  CA  LEU P 224      -8.413  18.311 -17.776  0.00  0.00      PROB  
ATOM   1741  HA  LEU P 224      -8.186  17.315 -17.423  0.00  0.00      PROB  
ATOM   1742  CB  LEU P 224      -6.973  18.902 -18.234  0.00  0.00      PROB  
ATOM   1743  HB1 LEU P 224      -7.329  19.895 -18.584  0.00  0.00      PROB  
ATOM   1744  HB2 LEU P 224      -6.665  18.378 -19.164  0.00  0.00      PROB  
ATOM   1745  CG  LEU P 224      -5.914  18.970 -17.141  0.00  0.00      PROB  
ATOM   1746  HG  LEU P 224      -6.398  19.247 -16.180  0.00  0.00      PROB  
ATOM   1747  CD1 LEU P 224      -5.365  17.555 -17.020  0.00  0.00      PROB  
ATOM   1748 HD11 LEU P 224      -4.707  17.362 -16.146  0.00  0.00      PROB  
ATOM   1749 HD12 LEU P 224      -5.069  17.182 -18.024  0.00  0.00      PROB  
ATOM   1750 HD13 LEU P 224      -6.210  16.944 -16.636  0.00  0.00      PROB  
ATOM   1751  CD2 LEU P 224      -4.841  20.062 -17.487  0.00  0.00      PROB  
ATOM   1752 HD21 LEU P 224      -4.221  20.360 -16.615  0.00  0.00      PROB  
ATOM   1753 HD22 LEU P 224      -5.409  20.932 -17.879  0.00  0.00      PROB  
ATOM   1754 HD23 LEU P 224      -4.104  19.836 -18.287  0.00  0.00      PROB  
ATOM   1755  C   LEU P 224      -8.965  19.059 -16.548  0.00  0.00      PROB  
ATOM   1756  O   LEU P 224      -8.884  18.550 -15.427  0.00  0.00      PROB  
ATOM   1757  N   VAL P 225      -9.611  20.258 -16.720  0.00  0.00      PROB  
ATOM   1758  HN  VAL P 225      -9.748  20.598 -17.648  0.00  0.00      PROB  
ATOM   1759  CA  VAL P 225     -10.222  21.023 -15.688  0.00  0.00      PROB  
ATOM   1760  HA  VAL P 225      -9.593  21.024 -14.809  0.00  0.00      PROB  
ATOM   1761  CB  VAL P 225     -10.679  22.355 -16.128  0.00  0.00      PROB  
ATOM   1762  HB  VAL P 225     -11.002  22.481 -17.184  0.00  0.00      PROB  
ATOM   1763  CG1 VAL P 225     -11.648  23.137 -15.278  0.00  0.00      PROB  
ATOM   1764 HG11 VAL P 225     -12.532  22.488 -15.104  0.00  0.00      PROB  
ATOM   1765 HG12 VAL P 225     -11.826  24.112 -15.779  0.00  0.00      PROB  
ATOM   1766 HG13 VAL P 225     -11.212  23.440 -14.302  0.00  0.00      PROB  
ATOM   1767  CG2 VAL P 225      -9.349  23.155 -16.121  0.00  0.00      PROB  
ATOM   1768 HG21 VAL P 225      -9.493  24.165 -16.562  0.00  0.00      PROB  
ATOM   1769 HG22 VAL P 225      -8.557  22.607 -16.675  0.00  0.00      PROB  
ATOM   1770 HG23 VAL P 225      -9.127  23.356 -15.051  0.00  0.00      PROB  
ATOM   1771  C   VAL P 225     -11.456  20.311 -15.153  0.00  0.00      PROB  
ATOM   1772  O   VAL P 225     -11.696  20.233 -13.960  0.00  0.00      PROB  
ATOM   1773  N   GLN P 226     -12.250  19.608 -16.036  0.00  0.00      PROB  
ATOM   1774  HN  GLN P 226     -12.007  19.602 -17.003  0.00  0.00      PROB  
ATOM   1775  CA  GLN P 226     -13.466  18.954 -15.591  0.00  0.00      PROB  
ATOM   1776  HA  GLN P 226     -14.024  19.711 -15.060  0.00  0.00      PROB  
ATOM   1777  CB  GLN P 226     -14.353  18.378 -16.748  0.00  0.00      PROB  
ATOM   1778  HB1 GLN P 226     -15.190  17.802 -16.298  0.00  0.00      PROB  
ATOM   1779  HB2 GLN P 226     -13.615  17.724 -17.260  0.00  0.00      PROB  
ATOM   1780  CG  GLN P 226     -14.946  19.392 -17.746  0.00  0.00      PROB  
ATOM   1781  HG1 GLN P 226     -14.276  20.131 -18.233  0.00  0.00      PROB  
ATOM   1782  HG2 GLN P 226     -15.652  20.012 -17.153  0.00  0.00      PROB  
ATOM   1783  CD  GLN P 226     -15.527  18.626 -18.901  0.00  0.00      PROB  
ATOM   1784  OE1 GLN P 226     -15.429  17.442 -19.226  0.00  0.00      PROB  
ATOM   1785  NE2 GLN P 226     -16.308  19.344 -19.766  0.00  0.00      PROB  
ATOM   1786 HE21 GLN P 226     -16.502  18.811 -20.589  0.00  0.00      PROB  
ATOM   1787 HE22 GLN P 226     -16.485  20.310 -19.576  0.00  0.00      PROB  
ATOM   1788  C   GLN P 226     -13.126  17.853 -14.612  0.00  0.00      PROB  
ATOM   1789  O   GLN P 226     -13.796  17.790 -13.597  0.00  0.00      PROB  
ATOM   1790  N   LEU P 227     -12.072  17.072 -14.925  0.00  0.00      PROB  
ATOM   1791  HN  LEU P 227     -11.568  17.303 -15.753  0.00  0.00      PROB  
ATOM   1792  CA  LEU P 227     -11.361  16.113 -14.088  0.00  0.00      PROB  
ATOM   1793  HA  LEU P 227     -12.122  15.362 -13.937  0.00  0.00      PROB  
ATOM   1794  CB  LEU P 227     -10.322  15.315 -14.893  0.00  0.00      PROB  
ATOM   1795  HB1 LEU P 227      -9.796  14.657 -14.168  0.00  0.00      PROB  
ATOM   1796  HB2 LEU P 227      -9.564  15.965 -15.380  0.00  0.00      PROB  
ATOM   1797  CG  LEU P 227     -10.952  14.503 -16.032  0.00  0.00      PROB  
ATOM   1798  HG  LEU P 227     -11.650  15.144 -16.611  0.00  0.00      PROB  
ATOM   1799  CD1 LEU P 227      -9.943  14.167 -17.102  0.00  0.00      PROB  
ATOM   1800 HD11 LEU P 227      -9.429  15.046 -17.546  0.00  0.00      PROB  
ATOM   1801 HD12 LEU P 227     -10.414  13.528 -17.880  0.00  0.00      PROB  
ATOM   1802 HD13 LEU P 227      -9.135  13.517 -16.701  0.00  0.00      PROB  
ATOM   1803  CD2 LEU P 227     -11.595  13.257 -15.383  0.00  0.00      PROB  
ATOM   1804 HD21 LEU P 227     -12.024  12.619 -16.185  0.00  0.00      PROB  
ATOM   1805 HD22 LEU P 227     -12.452  13.343 -14.682  0.00  0.00      PROB  
ATOM   1806 HD23 LEU P 227     -10.853  12.617 -14.860  0.00  0.00      PROB  
ATOM   1807  C   LEU P 227     -10.820  16.732 -12.864  0.00  0.00      PROB  
ATOM   1808  O   LEU P 227     -11.075  16.177 -11.771  0.00  0.00      PROB  
ATOM   1809  N   VAL P 228     -10.120  17.888 -12.890  0.00  0.00      PROB  
ATOM   1810  HN  VAL P 228      -9.824  18.436 -13.668  0.00  0.00      PROB  
ATOM   1811  CA  VAL P 228      -9.533  18.489 -11.625  0.00  0.00      PROB  
ATOM   1812  HA  VAL P 228      -9.042  17.669 -11.122  0.00  0.00      PROB  
ATOM   1813  CB  VAL P 228      -8.466  19.553 -11.949  0.00  0.00      PROB  
ATOM   1814  HB  VAL P 228      -8.016  19.298 -12.932  0.00  0.00      PROB  
ATOM   1815  CG1 VAL P 228      -8.979  20.918 -12.075  0.00  0.00      PROB  
ATOM   1816 HG11 VAL P 228      -9.902  21.027 -12.683  0.00  0.00      PROB  
ATOM   1817 HG12 VAL P 228      -8.213  21.596 -12.508  0.00  0.00      PROB  
ATOM   1818 HG13 VAL P 228      -9.120  21.303 -11.042  0.00  0.00      PROB  
ATOM   1819  CG2 VAL P 228      -7.510  19.563 -10.725  0.00  0.00      PROB  
ATOM   1820 HG21 VAL P 228      -8.057  19.989  -9.858  0.00  0.00      PROB  
ATOM   1821 HG22 VAL P 228      -6.547  20.006 -11.061  0.00  0.00      PROB  
ATOM   1822 HG23 VAL P 228      -7.183  18.516 -10.549  0.00  0.00      PROB  
ATOM   1823  C   VAL P 228     -10.591  18.965 -10.704  0.00  0.00      PROB  
ATOM   1824  O   VAL P 228     -10.583  18.660  -9.507  0.00  0.00      PROB  
ATOM   1825  N   VAL P 229     -11.674  19.602 -11.152  0.00  0.00      PROB  
ATOM   1826  HN  VAL P 229     -11.738  19.852 -12.115  0.00  0.00      PROB  
ATOM   1827  CA  VAL P 229     -12.842  19.894 -10.262  0.00  0.00      PROB  
ATOM   1828  HA  VAL P 229     -12.404  20.362  -9.394  0.00  0.00      PROB  
ATOM   1829  CB  VAL P 229     -13.722  20.878 -10.988  0.00  0.00      PROB  
ATOM   1830  HB  VAL P 229     -13.947  20.507 -12.011  0.00  0.00      PROB  
ATOM   1831  CG1 VAL P 229     -15.022  21.055 -10.170  0.00  0.00      PROB  
ATOM   1832 HG11 VAL P 229     -15.833  20.463 -10.646  0.00  0.00      PROB  
ATOM   1833 HG12 VAL P 229     -15.318  22.126 -10.151  0.00  0.00      PROB  
ATOM   1834 HG13 VAL P 229     -14.792  20.788  -9.116  0.00  0.00      PROB  
ATOM   1835  CG2 VAL P 229     -13.085  22.262 -10.966  0.00  0.00      PROB  
ATOM   1836 HG21 VAL P 229     -13.834  23.007 -11.310  0.00  0.00      PROB  
ATOM   1837 HG22 VAL P 229     -12.174  22.288 -11.602  0.00  0.00      PROB  
ATOM   1838 HG23 VAL P 229     -12.774  22.473  -9.921  0.00  0.00      PROB  
ATOM   1839  C   VAL P 229     -13.556  18.634  -9.690  0.00  0.00      PROB  
ATOM   1840  O   VAL P 229     -13.896  18.616  -8.539  0.00  0.00      PROB  
ATOM   1841  N   SER P 230     -13.642  17.566 -10.522  0.00  0.00      PROB  
ATOM   1842  HN  SER P 230     -13.384  17.768 -11.464  0.00  0.00      PROB  
ATOM   1843  CA  SER P 230     -14.187  16.304 -10.143  0.00  0.00      PROB  
ATOM   1844  HA  SER P 230     -15.166  16.427  -9.704  0.00  0.00      PROB  
ATOM   1845  CB  SER P 230     -14.219  15.325 -11.337  0.00  0.00      PROB  
ATOM   1846  HB1 SER P 230     -14.571  14.359 -10.916  0.00  0.00      PROB  
ATOM   1847  HB2 SER P 230     -13.171  15.150 -11.663  0.00  0.00      PROB  
ATOM   1848  OG  SER P 230     -14.997  15.763 -12.403  0.00  0.00      PROB  
ATOM   1849  HG1 SER P 230     -14.594  16.539 -12.798  0.00  0.00      PROB  
ATOM   1850  C   SER P 230     -13.367  15.593  -9.040  0.00  0.00      PROB  
ATOM   1851  O   SER P 230     -13.956  15.052  -8.075  0.00  0.00      PROB  
ATOM   1852  N   PHE P 231     -12.041  15.630  -9.122  0.00  0.00      PROB  
ATOM   1853  HN  PHE P 231     -11.578  16.090  -9.876  0.00  0.00      PROB  
ATOM   1854  CA  PHE P 231     -11.162  15.133  -8.001  0.00  0.00      PROB  
ATOM   1855  HA  PHE P 231     -11.427  14.090  -7.908  0.00  0.00      PROB  
ATOM   1856  CB  PHE P 231      -9.592  15.061  -8.480  0.00  0.00      PROB  
ATOM   1857  HB1 PHE P 231      -9.339  16.090  -8.814  0.00  0.00      PROB  
ATOM   1858  HB2 PHE P 231      -9.489  14.375  -9.348  0.00  0.00      PROB  
ATOM   1859  CG  PHE P 231      -8.617  14.646  -7.426  0.00  0.00      PROB  
ATOM   1860  CD1 PHE P 231      -7.828  15.649  -6.791  0.00  0.00      PROB  
ATOM   1861  HD1 PHE P 231      -7.765  16.617  -7.267  0.00  0.00      PROB  
ATOM   1862  CE1 PHE P 231      -6.839  15.190  -6.001  0.00  0.00      PROB  
ATOM   1863  HE1 PHE P 231      -6.137  15.905  -5.598  0.00  0.00      PROB  
ATOM   1864  CZ  PHE P 231      -6.716  13.854  -5.603  0.00  0.00      PROB  
ATOM   1865  HZ  PHE P 231      -5.970  13.531  -4.893  0.00  0.00      PROB  
ATOM   1866  CD2 PHE P 231      -8.507  13.313  -7.098  0.00  0.00      PROB  
ATOM   1867  HD2 PHE P 231      -9.139  12.545  -7.519  0.00  0.00      PROB  
ATOM   1868  CE2 PHE P 231      -7.584  12.926  -6.145  0.00  0.00      PROB  
ATOM   1869  HE2 PHE P 231      -7.488  11.856  -6.032  0.00  0.00      PROB  
ATOM   1870  C   PHE P 231     -11.302  15.868  -6.630  0.00  0.00      PROB  
ATOM   1871  O   PHE P 231     -11.342  15.264  -5.557  0.00  0.00      PROB  
ATOM   1872  N   VAL P 232     -11.224  17.286  -6.700  0.00  0.00      PROB  
ATOM   1873  HN  VAL P 232     -11.022  17.776  -7.544  0.00  0.00      PROB  
ATOM   1874  CA  VAL P 232     -11.343  18.201  -5.588  0.00  0.00      PROB  
ATOM   1875  HA  VAL P 232     -10.598  17.971  -4.841  0.00  0.00      PROB  
ATOM   1876  CB  VAL P 232     -10.980  19.624  -5.955  0.00  0.00      PROB  
ATOM   1877  HB  VAL P 232     -11.726  20.066  -6.650  0.00  0.00      PROB  
ATOM   1878  CG1 VAL P 232     -10.874  20.520  -4.699  0.00  0.00      PROB  
ATOM   1879 HG11 VAL P 232     -10.730  21.591  -4.959  0.00  0.00      PROB  
ATOM   1880 HG12 VAL P 232      -9.927  20.301  -4.162  0.00  0.00      PROB  
ATOM   1881 HG13 VAL P 232     -11.836  20.439  -4.149  0.00  0.00      PROB  
ATOM   1882  CG2 VAL P 232      -9.575  19.619  -6.609  0.00  0.00      PROB  
ATOM   1883 HG21 VAL P 232      -9.557  19.023  -7.546  0.00  0.00      PROB  
ATOM   1884 HG22 VAL P 232      -8.906  19.146  -5.858  0.00  0.00      PROB  
ATOM   1885 HG23 VAL P 232      -9.124  20.629  -6.703  0.00  0.00      PROB  
ATOM   1886  C   VAL P 232     -12.635  18.011  -4.871  0.00  0.00      PROB  
ATOM   1887  O   VAL P 232     -12.791  17.863  -3.683  0.00  0.00      PROB  
ATOM   1888  N   SER P 233     -13.702  17.965  -5.697  0.00  0.00      PROB  
ATOM   1889  HN  SER P 233     -13.599  18.194  -6.662  0.00  0.00      PROB  
ATOM   1890  CA  SER P 233     -15.056  17.812  -5.251  0.00  0.00      PROB  
ATOM   1891  HA  SER P 233     -15.307  18.748  -4.774  0.00  0.00      PROB  
ATOM   1892  CB  SER P 233     -16.137  17.888  -6.429  0.00  0.00      PROB  
ATOM   1893  HB1 SER P 233     -17.130  17.780  -5.942  0.00  0.00      PROB  
ATOM   1894  HB2 SER P 233     -15.909  17.062  -7.136  0.00  0.00      PROB  
ATOM   1895  OG  SER P 233     -15.999  19.116  -7.132  0.00  0.00      PROB  
ATOM   1896  HG1 SER P 233     -15.150  19.081  -7.579  0.00  0.00      PROB  
ATOM   1897  C   SER P 233     -15.378  16.547  -4.559  0.00  0.00      PROB  
ATOM   1898  O   SER P 233     -16.060  16.655  -3.506  0.00  0.00      PROB  
ATOM   1899  N   LEU P 234     -14.870  15.396  -5.056  0.00  0.00      PROB  
ATOM   1900  HN  LEU P 234     -14.360  15.342  -5.910  0.00  0.00      PROB  
ATOM   1901  CA  LEU P 234     -14.973  14.203  -4.383  0.00  0.00      PROB  
ATOM   1902  HA  LEU P 234     -15.962  13.999  -4.000  0.00  0.00      PROB  
ATOM   1903  CB  LEU P 234     -14.636  13.053  -5.441  0.00  0.00      PROB  
ATOM   1904  HB1 LEU P 234     -13.615  13.292  -5.808  0.00  0.00      PROB  
ATOM   1905  HB2 LEU P 234     -15.352  13.110  -6.289  0.00  0.00      PROB  
ATOM   1906  CG  LEU P 234     -14.560  11.609  -4.852  0.00  0.00      PROB  
ATOM   1907  HG  LEU P 234     -13.764  11.493  -4.086  0.00  0.00      PROB  
ATOM   1908  CD1 LEU P 234     -15.769  11.202  -4.063  0.00  0.00      PROB  
ATOM   1909 HD11 LEU P 234     -16.691  11.286  -4.676  0.00  0.00      PROB  
ATOM   1910 HD12 LEU P 234     -15.864  11.849  -3.166  0.00  0.00      PROB  
ATOM   1911 HD13 LEU P 234     -15.868  10.125  -3.806  0.00  0.00      PROB  
ATOM   1912  CD2 LEU P 234     -14.192  10.660  -6.023  0.00  0.00      PROB  
ATOM   1913 HD21 LEU P 234     -14.055   9.646  -5.590  0.00  0.00      PROB  
ATOM   1914 HD22 LEU P 234     -13.279  10.938  -6.592  0.00  0.00      PROB  
ATOM   1915 HD23 LEU P 234     -15.017  10.642  -6.766  0.00  0.00      PROB  
ATOM   1916  C   LEU P 234     -14.206  14.125  -3.078  0.00  0.00      PROB  
ATOM   1917  O   LEU P 234     -14.776  13.734  -2.057  0.00  0.00      PROB  
ATOM   1918  N   TRP P 235     -12.964  14.487  -3.022  0.00  0.00      PROB  
ATOM   1919  HN  TRP P 235     -12.499  14.654  -3.889  0.00  0.00      PROB  
ATOM   1920  CA  TRP P 235     -12.132  14.460  -1.859  0.00  0.00      PROB  
ATOM   1921  HA  TRP P 235     -12.223  13.519  -1.335  0.00  0.00      PROB  
ATOM   1922  CB  TRP P 235     -10.603  14.710  -2.256  0.00  0.00      PROB  
ATOM   1923  HB1 TRP P 235     -10.653  15.611  -2.904  0.00  0.00      PROB  
ATOM   1924  HB2 TRP P 235     -10.365  13.874  -2.949  0.00  0.00      PROB  
ATOM   1925  CG  TRP P 235      -9.557  14.931  -1.200  0.00  0.00      PROB  
ATOM   1926  CD1 TRP P 235      -9.513  14.552   0.127  0.00  0.00      PROB  
ATOM   1927  HD1 TRP P 235     -10.266  13.949   0.611  0.00  0.00      PROB  
ATOM   1928  NE1 TRP P 235      -8.308  14.902   0.675  0.00  0.00      PROB  
ATOM   1929  HE1 TRP P 235      -7.816  14.634   1.474  0.00  0.00      PROB  
ATOM   1930  CE2 TRP P 235      -7.520  15.497  -0.285  0.00  0.00      PROB  
ATOM   1931  CD2 TRP P 235      -8.263  15.598  -1.512  0.00  0.00      PROB  
ATOM   1932  CE3 TRP P 235      -7.665  16.141  -2.670  0.00  0.00      PROB  
ATOM   1933  HE3 TRP P 235      -8.346  16.184  -3.507  0.00  0.00      PROB  
ATOM   1934  CZ3 TRP P 235      -6.419  16.703  -2.570  0.00  0.00      PROB  
ATOM   1935  HZ3 TRP P 235      -6.038  17.356  -3.341  0.00  0.00      PROB  
ATOM   1936  CZ2 TRP P 235      -6.239  16.028  -0.181  0.00  0.00      PROB  
ATOM   1937  HZ2 TRP P 235      -5.617  16.119   0.698  0.00  0.00      PROB  
ATOM   1938  CH2 TRP P 235      -5.758  16.754  -1.290  0.00  0.00      PROB  
ATOM   1939  HH2 TRP P 235      -4.808  17.239  -1.123  0.00  0.00      PROB  
ATOM   1940  C   TRP P 235     -12.600  15.389  -0.728  0.00  0.00      PROB  
ATOM   1941  O   TRP P 235     -12.661  14.919   0.384  0.00  0.00      PROB  
ATOM   1942  N   LEU P 236     -12.977  16.626  -0.974  0.00  0.00      PROB  
ATOM   1943  HN  LEU P 236     -12.692  17.063  -1.824  0.00  0.00      PROB  
ATOM   1944  CA  LEU P 236     -13.751  17.422   0.025  0.00  0.00      PROB  
ATOM   1945  HA  LEU P 236     -13.185  17.671   0.911  0.00  0.00      PROB  
ATOM   1946  CB  LEU P 236     -14.167  18.739  -0.687  0.00  0.00      PROB  
ATOM   1947  HB1 LEU P 236     -14.886  19.340  -0.091  0.00  0.00      PROB  
ATOM   1948  HB2 LEU P 236     -14.566  18.632  -1.719  0.00  0.00      PROB  
ATOM   1949  CG  LEU P 236     -12.947  19.757  -0.863  0.00  0.00      PROB  
ATOM   1950  HG  LEU P 236     -12.082  19.236  -1.326  0.00  0.00      PROB  
ATOM   1951  CD1 LEU P 236     -13.240  20.877  -1.845  0.00  0.00      PROB  
ATOM   1952 HD11 LEU P 236     -13.527  20.419  -2.816  0.00  0.00      PROB  
ATOM   1953 HD12 LEU P 236     -12.344  21.508  -2.027  0.00  0.00      PROB  
ATOM   1954 HD13 LEU P 236     -14.115  21.450  -1.470  0.00  0.00      PROB  
ATOM   1955  CD2 LEU P 236     -12.554  20.325   0.518  0.00  0.00      PROB  
ATOM   1956 HD21 LEU P 236     -13.480  20.824   0.877  0.00  0.00      PROB  
ATOM   1957 HD22 LEU P 236     -11.690  21.023   0.539  0.00  0.00      PROB  
ATOM   1958 HD23 LEU P 236     -12.327  19.556   1.287  0.00  0.00      PROB  
ATOM   1959  C   LEU P 236     -15.041  16.845   0.650  0.00  0.00      PROB  
ATOM   1960  O   LEU P 236     -15.179  16.654   1.852  0.00  0.00      PROB  
ATOM   1961  N   THR P 237     -15.925  16.398  -0.206  0.00  0.00      PROB  
ATOM   1962  HN  THR P 237     -15.786  16.586  -1.176  0.00  0.00      PROB  
ATOM   1963  CA  THR P 237     -17.170  15.825   0.238  0.00  0.00      PROB  
ATOM   1964  HA  THR P 237     -17.603  16.545   0.917  0.00  0.00      PROB  
ATOM   1965  CB  THR P 237     -18.214  15.579  -0.886  0.00  0.00      PROB  
ATOM   1966  HB  THR P 237     -19.118  15.111  -0.441  0.00  0.00      PROB  
ATOM   1967  OG1 THR P 237     -17.653  14.858  -2.025  0.00  0.00      PROB  
ATOM   1968  HG1 THR P 237     -16.711  15.023  -1.947  0.00  0.00      PROB  
ATOM   1969  CG2 THR P 237     -18.573  16.959  -1.449  0.00  0.00      PROB  
ATOM   1970 HG21 THR P 237     -19.090  17.448  -0.596  0.00  0.00      PROB  
ATOM   1971 HG22 THR P 237     -19.255  16.723  -2.293  0.00  0.00      PROB  
ATOM   1972 HG23 THR P 237     -17.648  17.483  -1.772  0.00  0.00      PROB  
ATOM   1973  C   THR P 237     -17.109  14.504   1.011  0.00  0.00      PROB  
ATOM   1974  O   THR P 237     -17.793  14.360   2.026  0.00  0.00      PROB  
ATOM   1975  N   ALA P 238     -16.213  13.561   0.552  0.00  0.00      PROB  
ATOM   1976  HN  ALA P 238     -15.698  13.768  -0.276  0.00  0.00      PROB  
ATOM   1977  CA  ALA P 238     -15.889  12.337   1.264  0.00  0.00      PROB  
ATOM   1978  HA  ALA P 238     -16.778  11.775   1.509  0.00  0.00      PROB  
ATOM   1979  CB  ALA P 238     -14.989  11.542   0.275  0.00  0.00      PROB  
ATOM   1980  HB1 ALA P 238     -14.626  10.574   0.682  0.00  0.00      PROB  
ATOM   1981  HB2 ALA P 238     -14.081  12.163   0.120  0.00  0.00      PROB  
ATOM   1982  HB3 ALA P 238     -15.364  11.352  -0.753  0.00  0.00      PROB  
ATOM   1983  C   ALA P 238     -15.289  12.373   2.683  0.00  0.00      PROB  
ATOM   1984  O   ALA P 238     -15.749  11.731   3.610  0.00  0.00      PROB  
ATOM   1985  N   ALA P 239     -14.248  13.286   2.817  0.00  0.00      PROB  
ATOM   1986  HN  ALA P 239     -13.809  13.792   2.079  0.00  0.00      PROB  
ATOM   1987  CA  ALA P 239     -13.741  13.662   4.119  0.00  0.00      PROB  
ATOM   1988  HA  ALA P 239     -13.226  12.854   4.617  0.00  0.00      PROB  
ATOM   1989  CB  ALA P 239     -12.572  14.644   4.085  0.00  0.00      PROB  
ATOM   1990  HB1 ALA P 239     -11.703  14.227   3.534  0.00  0.00      PROB  
ATOM   1991  HB2 ALA P 239     -12.280  14.895   5.127  0.00  0.00      PROB  
ATOM   1992  HB3 ALA P 239     -12.883  15.599   3.610  0.00  0.00      PROB  
ATOM   1993  C   ALA P 239     -14.899  14.243   5.043  0.00  0.00      PROB  
ATOM   1994  O   ALA P 239     -14.882  13.893   6.219  0.00  0.00      PROB  
ATOM   1995  N   GLY P 240     -15.852  15.030   4.482  0.00  0.00      PROB  
ATOM   1996  HN  GLY P 240     -15.836  15.253   3.511  0.00  0.00      PROB  
ATOM   1997  CA  GLY P 240     -16.914  15.550   5.360  0.00  0.00      PROB  
ATOM   1998  HA1 GLY P 240     -17.564  16.201   4.795  0.00  0.00      PROB  
ATOM   1999  HA2 GLY P 240     -16.510  16.096   6.200  0.00  0.00      PROB  
ATOM   2000  C   GLY P 240     -17.836  14.557   5.857  0.00  0.00      PROB  
ATOM   2001  O   GLY P 240     -18.076  14.504   7.075  0.00  0.00      PROB  
ATOM   2002  N   PHE P 241     -18.337  13.649   4.945  0.00  0.00      PROB  
ATOM   2003  HN  PHE P 241     -18.157  13.756   3.970  0.00  0.00      PROB  
ATOM   2004  CA  PHE P 241     -19.084  12.459   5.371  0.00  0.00      PROB  
ATOM   2005  HA  PHE P 241     -19.963  12.763   5.919  0.00  0.00      PROB  
ATOM   2006  CB  PHE P 241     -19.513  11.740   4.096  0.00  0.00      PROB  
ATOM   2007  HB1 PHE P 241     -20.103  10.868   4.448  0.00  0.00      PROB  
ATOM   2008  HB2 PHE P 241     -18.691  11.417   3.421  0.00  0.00      PROB  
ATOM   2009  CG  PHE P 241     -20.464  12.644   3.279  0.00  0.00      PROB  
ATOM   2010  CD1 PHE P 241     -21.542  13.341   3.782  0.00  0.00      PROB  
ATOM   2011  HD1 PHE P 241     -21.732  13.252   4.842  0.00  0.00      PROB  
ATOM   2012  CE1 PHE P 241     -22.307  14.076   2.904  0.00  0.00      PROB  
ATOM   2013  HE1 PHE P 241     -23.085  14.644   3.393  0.00  0.00      PROB  
ATOM   2014  CZ  PHE P 241     -22.112  14.090   1.528  0.00  0.00      PROB  
ATOM   2015  HZ  PHE P 241     -22.696  14.709   0.863  0.00  0.00      PROB  
ATOM   2016  CD2 PHE P 241     -20.205  12.633   1.867  0.00  0.00      PROB  
ATOM   2017  HD2 PHE P 241     -19.420  12.002   1.477  0.00  0.00      PROB  
ATOM   2018  CE2 PHE P 241     -21.024  13.301   0.972  0.00  0.00      PROB  
ATOM   2019  HE2 PHE P 241     -20.949  13.215  -0.102  0.00  0.00      PROB  
ATOM   2020  C   PHE P 241     -18.414  11.485   6.316  0.00  0.00      PROB  
ATOM   2021  O   PHE P 241     -18.991  11.109   7.357  0.00  0.00      PROB  
ATOM   2022  N   LEU P 242     -17.121  11.062   6.057  0.00  0.00      PROB  
ATOM   2023  HN  LEU P 242     -16.570  11.349   5.278  0.00  0.00      PROB  
ATOM   2024  CA  LEU P 242     -16.330  10.238   7.003  0.00  0.00      PROB  
ATOM   2025  HA  LEU P 242     -16.977   9.420   7.283  0.00  0.00      PROB  
ATOM   2026  CB  LEU P 242     -14.977   9.872   6.300  0.00  0.00      PROB  
ATOM   2027  HB1 LEU P 242     -14.533  10.874   6.118  0.00  0.00      PROB  
ATOM   2028  HB2 LEU P 242     -15.347   9.365   5.384  0.00  0.00      PROB  
ATOM   2029  CG  LEU P 242     -14.008   8.954   7.058  0.00  0.00      PROB  
ATOM   2030  HG  LEU P 242     -13.644   9.338   8.035  0.00  0.00      PROB  
ATOM   2031  CD1 LEU P 242     -14.706   7.684   7.394  0.00  0.00      PROB  
ATOM   2032 HD11 LEU P 242     -15.243   7.230   6.534  0.00  0.00      PROB  
ATOM   2033 HD12 LEU P 242     -15.458   7.911   8.180  0.00  0.00      PROB  
ATOM   2034 HD13 LEU P 242     -13.964   7.008   7.871  0.00  0.00      PROB  
ATOM   2035  CD2 LEU P 242     -12.676   8.804   6.321  0.00  0.00      PROB  
ATOM   2036 HD21 LEU P 242     -12.944   8.435   5.308  0.00  0.00      PROB  
ATOM   2037 HD22 LEU P 242     -11.957   8.185   6.899  0.00  0.00      PROB  
ATOM   2038 HD23 LEU P 242     -12.274   9.838   6.265  0.00  0.00      PROB  
ATOM   2039  C   LEU P 242     -15.984  10.799   8.333  0.00  0.00      PROB  
ATOM   2040  O   LEU P 242     -15.989  10.187   9.423  0.00  0.00      PROB  
ATOM   2041  N   HSD P 243     -15.669  12.070   8.426  0.00  0.00      PROB  
ATOM   2042  HN  HSD P 243     -15.703  12.728   7.678  0.00  0.00      PROB  
ATOM   2043  CA  HSD P 243     -15.445  12.774   9.635  0.00  0.00      PROB  
ATOM   2044  HA  HSD P 243     -14.677  12.350  10.264  0.00  0.00      PROB  
ATOM   2045  CB  HSD P 243     -15.255  14.279   9.265  0.00  0.00      PROB  
ATOM   2046  HB1 HSD P 243     -16.010  14.697   8.566  0.00  0.00      PROB  
ATOM   2047  HB2 HSD P 243     -14.259  14.339   8.775  0.00  0.00      PROB  
ATOM   2048  ND1 HSD P 243     -14.026  15.533  11.057  0.00  0.00      PROB  
ATOM   2049  HD1 HSD P 243     -13.193  15.000  10.907  0.00  0.00      PROB  
ATOM   2050  CG  HSD P 243     -15.186  15.201  10.425  0.00  0.00      PROB  
ATOM   2051  CE1 HSD P 243     -14.291  16.327  12.083  0.00  0.00      PROB  
ATOM   2052  HE1 HSD P 243     -13.511  16.774  12.700  0.00  0.00      PROB  
ATOM   2053  NE2 HSD P 243     -15.607  16.527  12.231  0.00  0.00      PROB  
ATOM   2054  CD2 HSD P 243     -16.129  15.843  11.116  0.00  0.00      PROB  
ATOM   2055  HD2 HSD P 243     -17.187  15.616  11.101  0.00  0.00      PROB  
ATOM   2056  C   HSD P 243     -16.685  12.698  10.484  0.00  0.00      PROB  
ATOM   2057  O   HSD P 243     -16.680  12.482  11.667  0.00  0.00      PROB  
ATOM   2058  N   LEU P 244     -17.858  13.036   9.895  0.00  0.00      PROB  
ATOM   2059  HN  LEU P 244     -17.815  13.068   8.900  0.00  0.00      PROB  
ATOM   2060  CA  LEU P 244     -19.226  13.081  10.506  0.00  0.00      PROB  
ATOM   2061  HA  LEU P 244     -19.104  13.748  11.347  0.00  0.00      PROB  
ATOM   2062  CB  LEU P 244     -20.327  13.432   9.429  0.00  0.00      PROB  
ATOM   2063  HB1 LEU P 244     -20.339  12.747   8.554  0.00  0.00      PROB  
ATOM   2064  HB2 LEU P 244     -20.018  14.424   9.036  0.00  0.00      PROB  
ATOM   2065  CG  LEU P 244     -21.850  13.587   9.789  0.00  0.00      PROB  
ATOM   2066  HG  LEU P 244     -22.287  12.622  10.124  0.00  0.00      PROB  
ATOM   2067  CD1 LEU P 244     -22.052  14.501  11.038  0.00  0.00      PROB  
ATOM   2068 HD11 LEU P 244     -21.607  14.070  11.960  0.00  0.00      PROB  
ATOM   2069 HD12 LEU P 244     -23.150  14.611  11.167  0.00  0.00      PROB  
ATOM   2070 HD13 LEU P 244     -21.792  15.565  10.854  0.00  0.00      PROB  
ATOM   2071  CD2 LEU P 244     -22.686  14.135   8.640  0.00  0.00      PROB  
ATOM   2072 HD21 LEU P 244     -22.432  13.478   7.781  0.00  0.00      PROB  
ATOM   2073 HD22 LEU P 244     -22.346  15.152   8.350  0.00  0.00      PROB  
ATOM   2074 HD23 LEU P 244     -23.769  14.121   8.888  0.00  0.00      PROB  
ATOM   2075  C   LEU P 244     -19.514  11.699  11.087  0.00  0.00      PROB  
ATOM   2076  O   LEU P 244     -19.865  11.713  12.242  0.00  0.00      PROB  
ATOM   2077  N   LEU P 245     -19.279  10.639  10.344  0.00  0.00      PROB  
ATOM   2078  HN  LEU P 245     -19.071  10.666   9.369  0.00  0.00      PROB  
ATOM   2079  CA  LEU P 245     -19.403   9.308  10.883  0.00  0.00      PROB  
ATOM   2080  HA  LEU P 245     -20.389   9.127  11.284  0.00  0.00      PROB  
ATOM   2081  CB  LEU P 245     -19.224   8.289   9.732  0.00  0.00      PROB  
ATOM   2082  HB1 LEU P 245     -19.126   7.249  10.110  0.00  0.00      PROB  
ATOM   2083  HB2 LEU P 245     -18.219   8.490   9.304  0.00  0.00      PROB  
ATOM   2084  CG  LEU P 245     -20.270   8.347   8.588  0.00  0.00      PROB  
ATOM   2085  HG  LEU P 245     -20.481   9.423   8.410  0.00  0.00      PROB  
ATOM   2086  CD1 LEU P 245     -19.785   7.533   7.387  0.00  0.00      PROB  
ATOM   2087 HD11 LEU P 245     -19.736   6.454   7.647  0.00  0.00      PROB  
ATOM   2088 HD12 LEU P 245     -18.757   7.773   7.041  0.00  0.00      PROB  
ATOM   2089 HD13 LEU P 245     -20.457   7.703   6.519  0.00  0.00      PROB  
ATOM   2090  CD2 LEU P 245     -21.688   7.805   9.096  0.00  0.00      PROB  
ATOM   2091 HD21 LEU P 245     -22.386   7.855   8.233  0.00  0.00      PROB  
ATOM   2092 HD22 LEU P 245     -22.090   8.385   9.954  0.00  0.00      PROB  
ATOM   2093 HD23 LEU P 245     -21.667   6.734   9.391  0.00  0.00      PROB  
ATOM   2094  C   LEU P 245     -18.444   8.995  12.055  0.00  0.00      PROB  
ATOM   2095  O   LEU P 245     -18.861   8.551  13.095  0.00  0.00      PROB  
ATOM   2096  N   GLU P 246     -17.176   9.307  11.917  0.00  0.00      PROB  
ATOM   2097  HN  GLU P 246     -16.799   9.663  11.065  0.00  0.00      PROB  
ATOM   2098  CA  GLU P 246     -16.164   9.046  12.959  0.00  0.00      PROB  
ATOM   2099  HA  GLU P 246     -16.253   7.999  13.207  0.00  0.00      PROB  
ATOM   2100  CB  GLU P 246     -14.745   9.200  12.462  0.00  0.00      PROB  
ATOM   2101  HB1 GLU P 246     -14.004   9.326  13.279  0.00  0.00      PROB  
ATOM   2102  HB2 GLU P 246     -14.624  10.098  11.818  0.00  0.00      PROB  
ATOM   2103  CG  GLU P 246     -14.150   8.076  11.551  0.00  0.00      PROB  
ATOM   2104  HG1 GLU P 246     -13.142   8.384  11.198  0.00  0.00      PROB  
ATOM   2105  HG2 GLU P 246     -14.889   7.912  10.738  0.00  0.00      PROB  
ATOM   2106  CD  GLU P 246     -13.923   6.758  12.339  0.00  0.00      PROB  
ATOM   2107  OE1 GLU P 246     -13.268   6.719  13.456  0.00  0.00      PROB  
ATOM   2108  OE2 GLU P 246     -14.433   5.659  11.922  0.00  0.00      PROB  
ATOM   2109  C   GLU P 246     -16.427   9.812  14.277  0.00  0.00      PROB  
ATOM   2110  O   GLU P 246     -16.171   9.310  15.349  0.00  0.00      PROB  
ATOM   2111  N   ASN P 247     -16.892  11.082  14.170  0.00  0.00      PROB  
ATOM   2112  HN  ASN P 247     -17.034  11.452  13.255  0.00  0.00      PROB  
ATOM   2113  CA  ASN P 247     -17.127  11.923  15.314  0.00  0.00      PROB  
ATOM   2114  HA  ASN P 247     -16.348  11.695  16.027  0.00  0.00      PROB  
ATOM   2115  CB  ASN P 247     -16.992  13.417  14.937  0.00  0.00      PROB  
ATOM   2116  HB1 ASN P 247     -17.476  14.145  15.622  0.00  0.00      PROB  
ATOM   2117  HB2 ASN P 247     -17.424  13.626  13.935  0.00  0.00      PROB  
ATOM   2118  CG  ASN P 247     -15.526  13.889  14.965  0.00  0.00      PROB  
ATOM   2119  OD1 ASN P 247     -15.232  14.630  15.867  0.00  0.00      PROB  
ATOM   2120  ND2 ASN P 247     -14.764  13.569  13.872  0.00  0.00      PROB  
ATOM   2121 HD21 ASN P 247     -13.863  13.935  13.639  0.00  0.00      PROB  
ATOM   2122 HD22 ASN P 247     -15.266  13.092  13.151  0.00  0.00      PROB  
ATOM   2123  C   ASN P 247     -18.485  11.633  15.894  0.00  0.00      PROB  
ATOM   2124  O   ASN P 247     -18.670  11.799  17.105  0.00  0.00      PROB  
ATOM   2125  N   SER P 248     -19.482  11.135  15.139  0.00  0.00      PROB  
ATOM   2126  HN  SER P 248     -19.471  10.936  14.163  0.00  0.00      PROB  
ATOM   2127  CA  SER P 248     -20.698  10.903  15.861  0.00  0.00      PROB  
ATOM   2128  HA  SER P 248     -21.001  11.702  16.521  0.00  0.00      PROB  
ATOM   2129  CB  SER P 248     -21.919  10.857  14.813  0.00  0.00      PROB  
ATOM   2130  HB1 SER P 248     -22.859  10.695  15.383  0.00  0.00      PROB  
ATOM   2131  HB2 SER P 248     -21.726   9.930  14.233  0.00  0.00      PROB  
ATOM   2132  OG  SER P 248     -21.987  12.061  14.068  0.00  0.00      PROB  
ATOM   2133  HG1 SER P 248     -21.149  12.153  13.608  0.00  0.00      PROB  
ATOM   2134  C   SER P 248     -20.845   9.522  16.577  0.00  0.00      PROB  
ATOM   2135  O   SER P 248     -21.427   9.390  17.628  0.00  0.00      PROB  
ATOM   2136  N   GLY P 249     -20.165   8.479  16.034  0.00  0.00      PROB  
ATOM   2137  HN  GLY P 249     -19.646   8.622  15.195  0.00  0.00      PROB  
ATOM   2138  CA  GLY P 249     -20.229   7.096  16.544  0.00  0.00      PROB  
ATOM   2139  HA1 GLY P 249     -20.419   7.228  17.599  0.00  0.00      PROB  
ATOM   2140  HA2 GLY P 249     -19.264   6.664  16.325  0.00  0.00      PROB  
ATOM   2141  C   GLY P 249     -21.359   6.196  15.953  0.00  0.00      PROB  
ATOM   2142  O   GLY P 249     -22.104   6.656  15.108  0.00  0.00      PROB  
ATOM   2143  N   ASP P 250     -21.365   4.927  16.316  0.00  0.00      PROB  
ATOM   2144  HN  ASP P 250     -20.866   4.451  17.037  0.00  0.00      PROB  
ATOM   2145  CA  ASP P 250     -22.205   4.040  15.660  0.00  0.00      PROB  
ATOM   2146  HA  ASP P 250     -22.369   4.301  14.624  0.00  0.00      PROB  
ATOM   2147  CB  ASP P 250     -21.676   2.637  15.727  0.00  0.00      PROB  
ATOM   2148  HB1 ASP P 250     -22.343   1.817  15.387  0.00  0.00      PROB  
ATOM   2149  HB2 ASP P 250     -21.218   2.457  16.723  0.00  0.00      PROB  
ATOM   2150  CG  ASP P 250     -20.572   2.630  14.715  0.00  0.00      PROB  
ATOM   2151  OD1 ASP P 250     -19.584   1.970  14.967  0.00  0.00      PROB  
ATOM   2152  OD2 ASP P 250     -20.821   3.132  13.579  0.00  0.00      PROB  
ATOM   2153  C   ASP P 250     -23.591   3.939  16.364  0.00  0.00      PROB  
ATOM   2154  O   ASP P 250     -23.599   4.097  17.574  0.00  0.00      PROB  
ATOM   2155  N   PRO P 251     -24.667   3.728  15.716  0.00  0.00      PROB  
ATOM   2156  CD  PRO P 251     -24.797   3.626  14.280  0.00  0.00      PROB  
ATOM   2157  HD1 PRO P 251     -24.134   2.828  13.883  0.00  0.00      PROB  
ATOM   2158  HD2 PRO P 251     -24.365   4.584  13.920  0.00  0.00      PROB  
ATOM   2159  CA  PRO P 251     -26.025   3.675  16.370  0.00  0.00      PROB  
ATOM   2160  HA  PRO P 251     -26.084   4.400  17.168  0.00  0.00      PROB  
ATOM   2161  CB  PRO P 251     -27.019   3.741  15.253  0.00  0.00      PROB  
ATOM   2162  HB1 PRO P 251     -27.372   4.792  15.187  0.00  0.00      PROB  
ATOM   2163  HB2 PRO P 251     -27.936   3.120  15.349  0.00  0.00      PROB  
ATOM   2164  CG  PRO P 251     -26.235   3.391  13.926  0.00  0.00      PROB  
ATOM   2165  HG1 PRO P 251     -26.437   2.327  13.679  0.00  0.00      PROB  
ATOM   2166  HG2 PRO P 251     -26.530   4.033  13.068  0.00  0.00      PROB  
ATOM   2167  C   PRO P 251     -26.048   2.329  17.088  0.00  0.00      PROB  
ATOM   2168  O   PRO P 251     -26.865   2.053  17.947  0.00  0.00      PROB  
ATOM   2169  N   PHE P 252     -25.154   1.441  16.630  0.00  0.00      PROB  
ATOM   2170  HN  PHE P 252     -24.707   1.622  15.757  0.00  0.00      PROB  
ATOM   2171  CA  PHE P 252     -25.101   0.065  17.133  0.00  0.00      PROB  
ATOM   2172  HA  PHE P 252     -26.108  -0.316  17.049  0.00  0.00      PROB  
ATOM   2173  CB  PHE P 252     -24.210  -0.714  16.107  0.00  0.00      PROB  
ATOM   2174  HB1 PHE P 252     -24.312  -1.808  16.266  0.00  0.00      PROB  
ATOM   2175  HB2 PHE P 252     -23.174  -0.383  16.330  0.00  0.00      PROB  
ATOM   2176  CG  PHE P 252     -24.536  -0.421  14.647  0.00  0.00      PROB  
ATOM   2177  CD1 PHE P 252     -25.852  -0.594  14.038  0.00  0.00      PROB  
ATOM   2178  HD1 PHE P 252     -26.647  -0.922  14.692  0.00  0.00      PROB  
ATOM   2179  CE1 PHE P 252     -26.069  -0.402  12.713  0.00  0.00      PROB  
ATOM   2180  HE1 PHE P 252     -27.024  -0.614  12.256  0.00  0.00      PROB  
ATOM   2181  CZ  PHE P 252     -25.005  -0.155  11.873  0.00  0.00      PROB  
ATOM   2182  HZ  PHE P 252     -25.206  -0.041  10.818  0.00  0.00      PROB  
ATOM   2183  CD2 PHE P 252     -23.522  -0.079  13.755  0.00  0.00      PROB  
ATOM   2184  HD2 PHE P 252     -22.496   0.057  14.063  0.00  0.00      PROB  
ATOM   2185  CE2 PHE P 252     -23.781   0.156  12.409  0.00  0.00      PROB  
ATOM   2186  HE2 PHE P 252     -22.917   0.356  11.792  0.00  0.00      PROB  
ATOM   2187  C   PHE P 252     -24.480  -0.043  18.494  0.00  0.00      PROB  
ATOM   2188  O   PHE P 252     -24.789  -0.917  19.244  0.00  0.00      PROB  
ATOM   2189  N   PHE P 253     -23.743   0.992  18.935  0.00  0.00      PROB  
ATOM   2190  HN  PHE P 253     -23.645   1.789  18.343  0.00  0.00      PROB  
ATOM   2191  CA  PHE P 253     -22.968   1.148  20.185  0.00  0.00      PROB  
ATOM   2192  HA  PHE P 253     -23.181   0.265  20.768  0.00  0.00      PROB  
ATOM   2193  CB  PHE P 253     -21.464   1.045  19.970  0.00  0.00      PROB  
ATOM   2194  HB1 PHE P 253     -20.921   1.342  20.893  0.00  0.00      PROB  
ATOM   2195  HB2 PHE P 253     -21.194   1.795  19.196  0.00  0.00      PROB  
ATOM   2196  CG  PHE P 253     -21.157  -0.383  19.459  0.00  0.00      PROB  
ATOM   2197  CD1 PHE P 253     -20.866  -1.360  20.414  0.00  0.00      PROB  
ATOM   2198  HD1 PHE P 253     -21.002  -1.194  21.472  0.00  0.00      PROB  
ATOM   2199  CE1 PHE P 253     -20.406  -2.609  20.086  0.00  0.00      PROB  
ATOM   2200  HE1 PHE P 253     -20.112  -3.253  20.903  0.00  0.00      PROB  
ATOM   2201  CZ  PHE P 253     -20.280  -2.948  18.741  0.00  0.00      PROB  
ATOM   2202  HZ  PHE P 253     -19.959  -3.953  18.510  0.00  0.00      PROB  
ATOM   2203  CD2 PHE P 253     -21.067  -0.682  18.124  0.00  0.00      PROB  
ATOM   2204  HD2 PHE P 253     -21.429   0.001  17.369  0.00  0.00      PROB  
ATOM   2205  CE2 PHE P 253     -20.686  -2.013  17.706  0.00  0.00      PROB  
ATOM   2206  HE2 PHE P 253     -20.561  -2.197  16.650  0.00  0.00      PROB  
ATOM   2207  C   PHE P 253     -23.285   2.464  20.924  0.00  0.00      PROB  
ATOM   2208  O   PHE P 253     -22.510   3.110  21.552  0.00  0.00      PROB  
ATOM   2209  N   ASP P 254     -24.600   2.867  20.662  0.00  0.00      PROB  
ATOM   2210  HN  ASP P 254     -25.149   2.470  19.931  0.00  0.00      PROB  
ATOM   2211  CA  ASP P 254     -25.255   4.059  21.147  0.00  0.00      PROB  
ATOM   2212  HA  ASP P 254     -26.132   4.229  20.540  0.00  0.00      PROB  
ATOM   2213  CB  ASP P 254     -25.712   3.712  22.604  0.00  0.00      PROB  
ATOM   2214  HB1 ASP P 254     -26.249   4.617  22.963  0.00  0.00      PROB  
ATOM   2215  HB2 ASP P 254     -24.842   3.399  23.220  0.00  0.00      PROB  
ATOM   2216  CG  ASP P 254     -26.692   2.550  22.550  0.00  0.00      PROB  
ATOM   2217  OD1 ASP P 254     -27.559   2.400  21.682  0.00  0.00      PROB  
ATOM   2218  OD2 ASP P 254     -26.588   1.772  23.552  0.00  0.00      PROB  
ATOM   2219  C   ASP P 254     -24.434   5.328  21.145  0.00  0.00      PROB  
ATOM   2220  O   ASP P 254     -24.468   6.118  22.100  0.00  0.00      PROB  
ATOM   2221  N   PHE P 255     -23.728   5.652  20.014  0.00  0.00      PROB  
ATOM   2222  HN  PHE P 255     -23.705   5.152  19.152  0.00  0.00      PROB  
ATOM   2223  CA  PHE P 255     -22.951   6.858  19.849  0.00  0.00      PROB  
ATOM   2224  HA  PHE P 255     -22.474   6.682  18.896  0.00  0.00      PROB  
ATOM   2225  CB  PHE P 255     -23.899   8.147  19.744  0.00  0.00      PROB  
ATOM   2226  HB1 PHE P 255     -23.133   8.935  19.579  0.00  0.00      PROB  
ATOM   2227  HB2 PHE P 255     -24.401   8.276  20.727  0.00  0.00      PROB  
ATOM   2228  CG  PHE P 255     -24.892   7.889  18.645  0.00  0.00      PROB  
ATOM   2229  CD1 PHE P 255     -26.219   7.731  18.963  0.00  0.00      PROB  
ATOM   2230  HD1 PHE P 255     -26.467   7.693  20.014  0.00  0.00      PROB  
ATOM   2231  CE1 PHE P 255     -27.172   7.502  17.912  0.00  0.00      PROB  
ATOM   2232  HE1 PHE P 255     -28.210   7.234  18.040  0.00  0.00      PROB  
ATOM   2233  CZ  PHE P 255     -26.729   7.350  16.547  0.00  0.00      PROB  
ATOM   2234  HZ  PHE P 255     -27.473   7.138  15.794  0.00  0.00      PROB  
ATOM   2235  CD2 PHE P 255     -24.414   7.700  17.284  0.00  0.00      PROB  
ATOM   2236  HD2 PHE P 255     -23.351   7.850  17.165  0.00  0.00      PROB  
ATOM   2237  CE2 PHE P 255     -25.379   7.473  16.276  0.00  0.00      PROB  
ATOM   2238  HE2 PHE P 255     -24.983   7.511  15.272  0.00  0.00      PROB  
ATOM   2239  C   PHE P 255     -21.792   6.970  20.841  0.00  0.00      PROB  
ATOM   2240  O   PHE P 255     -21.238   8.027  21.123  0.00  0.00      PROB  
ATOM   2241  N   GLY P 256     -21.256   5.829  21.342  0.00  0.00      PROB  
ATOM   2242  HN  GLY P 256     -21.551   4.962  20.949  0.00  0.00      PROB  
ATOM   2243  CA  GLY P 256     -20.335   5.702  22.456  0.00  0.00      PROB  
ATOM   2244  HA1 GLY P 256     -20.699   4.960  23.150  0.00  0.00      PROB  
ATOM   2245  HA2 GLY P 256     -20.202   6.639  22.978  0.00  0.00      PROB  
ATOM   2246  C   GLY P 256     -18.956   5.227  22.172  0.00  0.00      PROB  
ATOM   2247  O   GLY P 256     -18.166   5.008  23.086  0.00  0.00      PROB  
ATOM   2248  N   ASN P 257     -18.658   5.041  20.889  0.00  0.00      PROB  
ATOM   2249  HN  ASN P 257     -19.294   5.180  20.134  0.00  0.00      PROB  
ATOM   2250  CA  ASN P 257     -17.427   4.492  20.469  0.00  0.00      PROB  
ATOM   2251  HA  ASN P 257     -16.754   4.534  21.312  0.00  0.00      PROB  
ATOM   2252  CB  ASN P 257     -17.696   3.142  19.784  0.00  0.00      PROB  
ATOM   2253  HB1 ASN P 257     -18.161   2.710  20.696  0.00  0.00      PROB  
ATOM   2254  HB2 ASN P 257     -16.768   2.586  19.533  0.00  0.00      PROB  
ATOM   2255  CG  ASN P 257     -18.641   3.244  18.653  0.00  0.00      PROB  
ATOM   2256  OD1 ASN P 257     -19.403   4.188  18.405  0.00  0.00      PROB  
ATOM   2257  ND2 ASN P 257     -18.599   2.174  17.866  0.00  0.00      PROB  
ATOM   2258 HD21 ASN P 257     -19.165   2.247  17.045  0.00  0.00      PROB  
ATOM   2259 HD22 ASN P 257     -17.819   1.549  17.898  0.00  0.00      PROB  
ATOM   2260  C   ASN P 257     -16.799   5.526  19.419  0.00  0.00      PROB  
ATOM   2261  O   ASN P 257     -15.930   5.162  18.588  0.00  0.00      PROB  
ATOM   2262  N   ALA P 258     -17.196   6.803  19.467  0.00  0.00      PROB  
ATOM   2263  HN  ALA P 258     -17.859   6.914  20.204  0.00  0.00      PROB  
ATOM   2264  CA  ALA P 258     -16.717   7.957  18.724  0.00  0.00      PROB  
ATOM   2265  HA  ALA P 258     -16.914   7.652  17.706  0.00  0.00      PROB  
ATOM   2266  CB  ALA P 258     -17.534   9.249  19.131  0.00  0.00      PROB  
ATOM   2267  HB1 ALA P 258     -18.643   9.199  19.067  0.00  0.00      PROB  
ATOM   2268  HB2 ALA P 258     -17.148  10.097  18.528  0.00  0.00      PROB  
ATOM   2269  HB3 ALA P 258     -17.253   9.501  20.176  0.00  0.00      PROB  
ATOM   2270  C   ALA P 258     -15.297   8.178  18.761  0.00  0.00      PROB  
ATOM   2271  O   ALA P 258     -14.596   7.814  19.704  0.00  0.00      PROB  
ATOM   2272  N   GLN P 259     -14.742   8.822  17.726  0.00  0.00      PROB  
ATOM   2273  HN  GLN P 259     -15.313   9.011  16.931  0.00  0.00      PROB  
ATOM   2274  CA  GLN P 259     -13.401   9.362  17.652  0.00  0.00      PROB  
ATOM   2275  HA  GLN P 259     -12.974   9.306  18.642  0.00  0.00      PROB  
ATOM   2276  CB  GLN P 259     -12.495   8.552  16.647  0.00  0.00      PROB  
ATOM   2277  HB1 GLN P 259     -12.935   8.692  15.636  0.00  0.00      PROB  
ATOM   2278  HB2 GLN P 259     -12.524   7.457  16.833  0.00  0.00      PROB  
ATOM   2279  CG  GLN P 259     -11.006   9.045  16.636  0.00  0.00      PROB  
ATOM   2280  HG1 GLN P 259     -10.675   8.942  17.692  0.00  0.00      PROB  
ATOM   2281  HG2 GLN P 259     -10.910  10.114  16.350  0.00  0.00      PROB  
ATOM   2282  CD  GLN P 259     -10.084   8.262  15.630  0.00  0.00      PROB  
ATOM   2283  OE1 GLN P 259      -8.887   8.004  15.764  0.00  0.00      PROB  
ATOM   2284  NE2 GLN P 259     -10.775   7.672  14.650  0.00  0.00      PROB  
ATOM   2285 HE21 GLN P 259     -10.412   6.832  14.248  0.00  0.00      PROB  
ATOM   2286 HE22 GLN P 259     -11.766   7.786  14.573  0.00  0.00      PROB  
ATOM   2287  C   GLN P 259     -13.277  10.826  17.308  0.00  0.00      PROB  
ATOM   2288  O   GLN P 259     -13.735  11.330  16.289  0.00  0.00      PROB  
ATOM   2289  N   HSD P 260     -12.669  11.647  18.223  0.00  0.00      PROB  
ATOM   2290  HN  HSD P 260     -12.294  11.251  19.057  0.00  0.00      PROB  
ATOM   2291  CA  HSD P 260     -12.510  13.121  17.980  0.00  0.00      PROB  
ATOM   2292  HA  HSD P 260     -13.520  13.416  17.737  0.00  0.00      PROB  
ATOM   2293  CB  HSD P 260     -12.094  13.889  19.253  0.00  0.00      PROB  
ATOM   2294  HB1 HSD P 260     -12.132  14.972  19.009  0.00  0.00      PROB  
ATOM   2295  HB2 HSD P 260     -11.073  13.582  19.564  0.00  0.00      PROB  
ATOM   2296  ND1 HSD P 260     -14.370  13.590  20.407  0.00  0.00      PROB  
ATOM   2297  HD1 HSD P 260     -14.920  13.578  19.572  0.00  0.00      PROB  
ATOM   2298  CG  HSD P 260     -12.980  13.607  20.415  0.00  0.00      PROB  
ATOM   2299  CE1 HSD P 260     -14.802  13.452  21.709  0.00  0.00      PROB  
ATOM   2300  HE1 HSD P 260     -15.867  13.382  21.931  0.00  0.00      PROB  
ATOM   2301  NE2 HSD P 260     -13.789  13.367  22.530  0.00  0.00      PROB  
ATOM   2302  CD2 HSD P 260     -12.643  13.455  21.728  0.00  0.00      PROB  
ATOM   2303  HD2 HSD P 260     -11.650  13.476  22.161  0.00  0.00      PROB  
ATOM   2304  C   HSD P 260     -11.560  13.467  16.786  0.00  0.00      PROB  
ATOM   2305  O   HSD P 260     -10.515  14.144  16.948  0.00  0.00      PROB  
ATOM   2306  N   LEU P 261     -11.857  13.118  15.511  0.00  0.00      PROB  
ATOM   2307  HN  LEU P 261     -12.764  12.724  15.383  0.00  0.00      PROB  
ATOM   2308  CA  LEU P 261     -10.886  13.113  14.409  0.00  0.00      PROB  
ATOM   2309  HA  LEU P 261      -9.868  13.044  14.765  0.00  0.00      PROB  
ATOM   2310  CB  LEU P 261     -11.168  11.879  13.503  0.00  0.00      PROB  
ATOM   2311  HB1 LEU P 261     -12.239  12.025  13.244  0.00  0.00      PROB  
ATOM   2312  HB2 LEU P 261     -11.174  10.976  14.151  0.00  0.00      PROB  
ATOM   2313  CG  LEU P 261     -10.292  11.605  12.277  0.00  0.00      PROB  
ATOM   2314  HG  LEU P 261     -10.297  12.417  11.519  0.00  0.00      PROB  
ATOM   2315  CD1 LEU P 261      -8.850  11.250  12.621  0.00  0.00      PROB  
ATOM   2316 HD11 LEU P 261      -8.340  10.922  11.690  0.00  0.00      PROB  
ATOM   2317 HD12 LEU P 261      -8.854  10.381  13.313  0.00  0.00      PROB  
ATOM   2318 HD13 LEU P 261      -8.383  12.091  13.177  0.00  0.00      PROB  
ATOM   2319  CD2 LEU P 261     -10.939  10.417  11.519  0.00  0.00      PROB  
ATOM   2320 HD21 LEU P 261     -10.455  10.404  10.519  0.00  0.00      PROB  
ATOM   2321 HD22 LEU P 261     -12.039  10.553  11.448  0.00  0.00      PROB  
ATOM   2322 HD23 LEU P 261     -10.751   9.462  12.055  0.00  0.00      PROB  
ATOM   2323  C   LEU P 261     -11.116  14.338  13.661  0.00  0.00      PROB  
ATOM   2324  O   LEU P 261     -12.225  14.683  13.273  0.00  0.00      PROB  
ATOM   2325  N   THR P 262     -10.145  15.282  13.531  0.00  0.00      PROB  
ATOM   2326  HN  THR P 262      -9.202  15.141  13.825  0.00  0.00      PROB  
ATOM   2327  CA  THR P 262     -10.376  16.460  12.812  0.00  0.00      PROB  
ATOM   2328  HA  THR P 262     -11.193  16.821  13.418  0.00  0.00      PROB  
ATOM   2329  CB  THR P 262      -9.371  17.617  12.958  0.00  0.00      PROB  
ATOM   2330  HB  THR P 262      -9.732  18.576  12.530  0.00  0.00      PROB  
ATOM   2331  OG1 THR P 262      -8.108  17.331  12.320  0.00  0.00      PROB  
ATOM   2332  HG1 THR P 262      -7.830  16.478  12.660  0.00  0.00      PROB  
ATOM   2333  CG2 THR P 262      -9.041  18.051  14.431  0.00  0.00      PROB  
ATOM   2334 HG21 THR P 262      -8.465  17.195  14.843  0.00  0.00      PROB  
ATOM   2335 HG22 THR P 262     -10.056  18.099  14.879  0.00  0.00      PROB  
ATOM   2336 HG23 THR P 262      -8.406  18.960  14.503  0.00  0.00      PROB  
ATOM   2337  C   THR P 262     -10.822  16.305  11.342  0.00  0.00      PROB  
ATOM   2338  O   THR P 262     -10.558  15.237  10.734  0.00  0.00      PROB  
ATOM   2339  N   TYR P 263     -11.460  17.357  10.766  0.00  0.00      PROB  
ATOM   2340  HN  TYR P 263     -11.761  18.179  11.243  0.00  0.00      PROB  
ATOM   2341  CA  TYR P 263     -11.605  17.440   9.288  0.00  0.00      PROB  
ATOM   2342  HA  TYR P 263     -12.258  16.623   9.019  0.00  0.00      PROB  
ATOM   2343  CB  TYR P 263     -12.274  18.700   8.874  0.00  0.00      PROB  
ATOM   2344  HB1 TYR P 263     -11.716  19.645   9.052  0.00  0.00      PROB  
ATOM   2345  HB2 TYR P 263     -13.251  18.824   9.388  0.00  0.00      PROB  
ATOM   2346  CG  TYR P 263     -12.564  18.716   7.377  0.00  0.00      PROB  
ATOM   2347  CD1 TYR P 263     -11.949  19.638   6.480  0.00  0.00      PROB  
ATOM   2348  HD1 TYR P 263     -11.160  20.312   6.781  0.00  0.00      PROB  
ATOM   2349  CE1 TYR P 263     -12.309  19.650   5.100  0.00  0.00      PROB  
ATOM   2350  HE1 TYR P 263     -11.990  20.390   4.381  0.00  0.00      PROB  
ATOM   2351  CZ  TYR P 263     -13.116  18.603   4.630  0.00  0.00      PROB  
ATOM   2352  OH  TYR P 263     -13.534  18.606   3.227  0.00  0.00      PROB  
ATOM   2353  HH  TYR P 263     -14.225  17.945   3.138  0.00  0.00      PROB  
ATOM   2354  CD2 TYR P 263     -13.584  17.808   6.897  0.00  0.00      PROB  
ATOM   2355  HD2 TYR P 263     -14.121  17.122   7.535  0.00  0.00      PROB  
ATOM   2356  CE2 TYR P 263     -13.757  17.737   5.517  0.00  0.00      PROB  
ATOM   2357  HE2 TYR P 263     -14.491  16.987   5.258  0.00  0.00      PROB  
ATOM   2358  C   TYR P 263     -10.256  17.346   8.478  0.00  0.00      PROB  
ATOM   2359  O   TYR P 263     -10.138  16.620   7.477  0.00  0.00      PROB  
ATOM   2360  N   TRP P 264      -9.200  18.056   8.883  0.00  0.00      PROB  
ATOM   2361  HN  TRP P 264      -9.473  18.608   9.667  0.00  0.00      PROB  
ATOM   2362  CA  TRP P 264      -7.895  17.974   8.160  0.00  0.00      PROB  
ATOM   2363  HA  TRP P 264      -8.011  18.230   7.117  0.00  0.00      PROB  
ATOM   2364  CB  TRP P 264      -6.767  19.062   8.838  0.00  0.00      PROB  
ATOM   2365  HB1 TRP P 264      -5.756  18.697   8.558  0.00  0.00      PROB  
ATOM   2366  HB2 TRP P 264      -6.951  19.080   9.934  0.00  0.00      PROB  
ATOM   2367  CG  TRP P 264      -6.978  20.464   8.467  0.00  0.00      PROB  
ATOM   2368  CD1 TRP P 264      -7.194  21.571   9.290  0.00  0.00      PROB  
ATOM   2369  HD1 TRP P 264      -7.397  21.536  10.350  0.00  0.00      PROB  
ATOM   2370  NE1 TRP P 264      -7.090  22.633   8.492  0.00  0.00      PROB  
ATOM   2371  HE1 TRP P 264      -6.783  23.528   8.731  0.00  0.00      PROB  
ATOM   2372  CE2 TRP P 264      -6.867  22.292   7.179  0.00  0.00      PROB  
ATOM   2373  CD2 TRP P 264      -6.702  20.867   7.143  0.00  0.00      PROB  
ATOM   2374  CE3 TRP P 264      -6.382  20.247   5.962  0.00  0.00      PROB  
ATOM   2375  HE3 TRP P 264      -6.251  19.190   5.778  0.00  0.00      PROB  
ATOM   2376  CZ3 TRP P 264      -6.104  21.058   4.809  0.00  0.00      PROB  
ATOM   2377  HZ3 TRP P 264      -5.781  20.584   3.893  0.00  0.00      PROB  
ATOM   2378  CZ2 TRP P 264      -6.586  23.006   6.091  0.00  0.00      PROB  
ATOM   2379  HZ2 TRP P 264      -6.466  24.079   6.088  0.00  0.00      PROB  
ATOM   2380  CH2 TRP P 264      -6.210  22.444   4.855  0.00  0.00      PROB  
ATOM   2381  HH2 TRP P 264      -6.037  23.092   4.008  0.00  0.00      PROB  
ATOM   2382  C   TRP P 264      -7.269  16.630   8.222  0.00  0.00      PROB  
ATOM   2383  O   TRP P 264      -6.699  16.086   7.275  0.00  0.00      PROB  
ATOM   2384  N   GLU P 265      -7.279  15.970   9.400  0.00  0.00      PROB  
ATOM   2385  HN  GLU P 265      -7.614  16.358  10.256  0.00  0.00      PROB  
ATOM   2386  CA  GLU P 265      -7.023  14.578   9.518  0.00  0.00      PROB  
ATOM   2387  HA  GLU P 265      -5.965  14.505   9.312  0.00  0.00      PROB  
ATOM   2388  CB  GLU P 265      -7.202  14.260  11.040  0.00  0.00      PROB  
ATOM   2389  HB1 GLU P 265      -7.074  13.171  11.218  0.00  0.00      PROB  
ATOM   2390  HB2 GLU P 265      -8.201  14.659  11.319  0.00  0.00      PROB  
ATOM   2391  CG  GLU P 265      -6.155  14.984  11.905  0.00  0.00      PROB  
ATOM   2392  HG1 GLU P 265      -6.060  16.073  11.704  0.00  0.00      PROB  
ATOM   2393  HG2 GLU P 265      -5.155  14.550  11.692  0.00  0.00      PROB  
ATOM   2394  CD  GLU P 265      -6.385  14.617  13.445  0.00  0.00      PROB  
ATOM   2395  OE1 GLU P 265      -7.469  15.089  13.985  0.00  0.00      PROB  
ATOM   2396  OE2 GLU P 265      -5.434  14.153  14.077  0.00  0.00      PROB  
ATOM   2397  C   GLU P 265      -7.767  13.625   8.652  0.00  0.00      PROB  
ATOM   2398  O   GLU P 265      -7.210  12.753   8.045  0.00  0.00      PROB  
ATOM   2399  N   CYS P 266      -9.133  13.787   8.472  0.00  0.00      PROB  
ATOM   2400  HN  CYS P 266      -9.547  14.471   9.068  0.00  0.00      PROB  
ATOM   2401  CA  CYS P 266      -9.983  13.081   7.470  0.00  0.00      PROB  
ATOM   2402  HA  CYS P 266      -9.757  12.050   7.697  0.00  0.00      PROB  
ATOM   2403  CB  CYS P 266     -11.446  13.331   7.710  0.00  0.00      PROB  
ATOM   2404  HB1 CYS P 266     -12.020  12.905   6.858  0.00  0.00      PROB  
ATOM   2405  HB2 CYS P 266     -11.663  14.420   7.724  0.00  0.00      PROB  
ATOM   2406  SG  CYS P 266     -12.023  12.777   9.321  0.00  0.00      PROB  
ATOM   2407  HG1 CYS P 266     -11.378  13.807   9.850  0.00  0.00      PROB  
ATOM   2408  C   CYS P 266      -9.659  13.320   5.960  0.00  0.00      PROB  
ATOM   2409  O   CYS P 266      -9.655  12.418   5.121  0.00  0.00      PROB  
ATOM   2410  N   LEU P 267      -9.339  14.521   5.520  0.00  0.00      PROB  
ATOM   2411  HN  LEU P 267      -9.674  15.368   5.925  0.00  0.00      PROB  
ATOM   2412  CA  LEU P 267      -8.697  14.817   4.219  0.00  0.00      PROB  
ATOM   2413  HA  LEU P 267      -9.379  14.502   3.444  0.00  0.00      PROB  
ATOM   2414  CB  LEU P 267      -8.374  16.369   4.103  0.00  0.00      PROB  
ATOM   2415  HB1 LEU P 267      -7.640  16.561   3.291  0.00  0.00      PROB  
ATOM   2416  HB2 LEU P 267      -7.897  16.638   5.070  0.00  0.00      PROB  
ATOM   2417  CG  LEU P 267      -9.497  17.308   3.746  0.00  0.00      PROB  
ATOM   2418  HG  LEU P 267     -10.324  17.139   4.468  0.00  0.00      PROB  
ATOM   2419  CD1 LEU P 267      -9.111  18.793   3.856  0.00  0.00      PROB  
ATOM   2420 HD11 LEU P 267      -9.814  19.377   3.224  0.00  0.00      PROB  
ATOM   2421 HD12 LEU P 267      -8.127  18.885   3.350  0.00  0.00      PROB  
ATOM   2422 HD13 LEU P 267      -8.947  19.171   4.888  0.00  0.00      PROB  
ATOM   2423  CD2 LEU P 267     -10.136  17.073   2.337  0.00  0.00      PROB  
ATOM   2424 HD21 LEU P 267     -10.794  17.942   2.122  0.00  0.00      PROB  
ATOM   2425 HD22 LEU P 267     -10.654  16.091   2.291  0.00  0.00      PROB  
ATOM   2426 HD23 LEU P 267      -9.403  17.117   1.504  0.00  0.00      PROB  
ATOM   2427  C   LEU P 267      -7.436  14.037   4.063  0.00  0.00      PROB  
ATOM   2428  O   LEU P 267      -7.287  13.345   3.050  0.00  0.00      PROB  
ATOM   2429  N   TYR P 268      -6.564  14.104   5.058  0.00  0.00      PROB  
ATOM   2430  HN  TYR P 268      -6.716  14.592   5.913  0.00  0.00      PROB  
ATOM   2431  CA  TYR P 268      -5.314  13.329   4.967  0.00  0.00      PROB  
ATOM   2432  HA  TYR P 268      -4.785  13.598   4.064  0.00  0.00      PROB  
ATOM   2433  CB  TYR P 268      -4.546  13.715   6.278  0.00  0.00      PROB  
ATOM   2434  HB1 TYR P 268      -5.205  13.537   7.155  0.00  0.00      PROB  
ATOM   2435  HB2 TYR P 268      -4.214  14.775   6.270  0.00  0.00      PROB  
ATOM   2436  CG  TYR P 268      -3.307  12.877   6.576  0.00  0.00      PROB  
ATOM   2437  CD1 TYR P 268      -2.021  13.233   6.191  0.00  0.00      PROB  
ATOM   2438  HD1 TYR P 268      -1.780  14.102   5.597  0.00  0.00      PROB  
ATOM   2439  CE1 TYR P 268      -0.871  12.495   6.672  0.00  0.00      PROB  
ATOM   2440  HE1 TYR P 268       0.134  12.811   6.437  0.00  0.00      PROB  
ATOM   2441  CZ  TYR P 268      -1.065  11.418   7.448  0.00  0.00      PROB  
ATOM   2442  OH  TYR P 268       0.032  10.748   7.898  0.00  0.00      PROB  
ATOM   2443  HH  TYR P 268      -0.196  10.150   8.614  0.00  0.00      PROB  
ATOM   2444  CD2 TYR P 268      -3.466  11.782   7.420  0.00  0.00      PROB  
ATOM   2445  HD2 TYR P 268      -4.461  11.566   7.781  0.00  0.00      PROB  
ATOM   2446  CE2 TYR P 268      -2.347  11.109   7.941  0.00  0.00      PROB  
ATOM   2447  HE2 TYR P 268      -2.397  10.240   8.580  0.00  0.00      PROB  
ATOM   2448  C   TYR P 268      -5.478  11.823   4.813  0.00  0.00      PROB  
ATOM   2449  O   TYR P 268      -4.839  11.114   3.992  0.00  0.00      PROB  
ATOM   2450  N   PHE P 269      -6.430  11.321   5.645  0.00  0.00      PROB  
ATOM   2451  HN  PHE P 269      -6.930  11.971   6.211  0.00  0.00      PROB  
ATOM   2452  CA  PHE P 269      -6.660   9.890   5.663  0.00  0.00      PROB  
ATOM   2453  HA  PHE P 269      -5.724   9.353   5.629  0.00  0.00      PROB  
ATOM   2454  CB  PHE P 269      -7.564   9.600   6.854  0.00  0.00      PROB  
ATOM   2455  HB1 PHE P 269      -8.372  10.361   6.880  0.00  0.00      PROB  
ATOM   2456  HB2 PHE P 269      -7.009   9.738   7.806  0.00  0.00      PROB  
ATOM   2457  CG  PHE P 269      -8.016   8.185   6.958  0.00  0.00      PROB  
ATOM   2458  CD1 PHE P 269      -7.151   7.154   7.492  0.00  0.00      PROB  
ATOM   2459  HD1 PHE P 269      -6.202   7.432   7.925  0.00  0.00      PROB  
ATOM   2460  CE1 PHE P 269      -7.427   5.778   7.361  0.00  0.00      PROB  
ATOM   2461  HE1 PHE P 269      -6.668   5.051   7.610  0.00  0.00      PROB  
ATOM   2462  CZ  PHE P 269      -8.674   5.410   6.742  0.00  0.00      PROB  
ATOM   2463  HZ  PHE P 269      -8.934   4.364   6.669  0.00  0.00      PROB  
ATOM   2464  CD2 PHE P 269      -9.234   7.738   6.414  0.00  0.00      PROB  
ATOM   2465  HD2 PHE P 269      -9.929   8.490   6.070  0.00  0.00      PROB  
ATOM   2466  CE2 PHE P 269      -9.563   6.355   6.377  0.00  0.00      PROB  
ATOM   2467  HE2 PHE P 269     -10.466   5.922   5.972  0.00  0.00      PROB  
ATOM   2468  C   PHE P 269      -7.290   9.466   4.386  0.00  0.00      PROB  
ATOM   2469  O   PHE P 269      -6.990   8.401   3.928  0.00  0.00      PROB  
ATOM   2470  N   LEU P 270      -8.089  10.253   3.690  0.00  0.00      PROB  
ATOM   2471  HN  LEU P 270      -8.475  11.040   4.165  0.00  0.00      PROB  
ATOM   2472  CA  LEU P 270      -8.726   9.929   2.443  0.00  0.00      PROB  
ATOM   2473  HA  LEU P 270      -9.062   8.906   2.523  0.00  0.00      PROB  
ATOM   2474  CB  LEU P 270      -9.873  10.841   2.150  0.00  0.00      PROB  
ATOM   2475  HB1 LEU P 270      -9.487  11.827   1.815  0.00  0.00      PROB  
ATOM   2476  HB2 LEU P 270     -10.473  10.950   3.079  0.00  0.00      PROB  
ATOM   2477  CG  LEU P 270     -10.869  10.289   1.138  0.00  0.00      PROB  
ATOM   2478  HG  LEU P 270     -10.323   9.496   0.584  0.00  0.00      PROB  
ATOM   2479  CD1 LEU P 270     -12.175   9.756   1.754  0.00  0.00      PROB  
ATOM   2480 HD11 LEU P 270     -12.887   9.346   1.006  0.00  0.00      PROB  
ATOM   2481 HD12 LEU P 270     -12.772  10.636   2.076  0.00  0.00      PROB  
ATOM   2482 HD13 LEU P 270     -11.930   9.006   2.537  0.00  0.00      PROB  
ATOM   2483  CD2 LEU P 270     -11.231  11.353   0.015  0.00  0.00      PROB  
ATOM   2484 HD21 LEU P 270     -12.029  10.957  -0.648  0.00  0.00      PROB  
ATOM   2485 HD22 LEU P 270     -10.341  11.623  -0.592  0.00  0.00      PROB  
ATOM   2486 HD23 LEU P 270     -11.630  12.245   0.544  0.00  0.00      PROB  
ATOM   2487  C   LEU P 270      -7.721   9.962   1.310  0.00  0.00      PROB  
ATOM   2488  O   LEU P 270      -7.662   9.064   0.459  0.00  0.00      PROB  
ATOM   2489  N   MET P 271      -6.781  10.900   1.347  0.00  0.00      PROB  
ATOM   2490  HN  MET P 271      -6.811  11.687   1.959  0.00  0.00      PROB  
ATOM   2491  CA  MET P 271      -5.593  10.817   0.466  0.00  0.00      PROB  
ATOM   2492  HA  MET P 271      -5.964  10.855  -0.548  0.00  0.00      PROB  
ATOM   2493  CB  MET P 271      -4.767  12.070   0.654  0.00  0.00      PROB  
ATOM   2494  HB1 MET P 271      -4.772  12.353   1.729  0.00  0.00      PROB  
ATOM   2495  HB2 MET P 271      -5.382  12.866   0.182  0.00  0.00      PROB  
ATOM   2496  CG  MET P 271      -3.331  12.140   0.046  0.00  0.00      PROB  
ATOM   2497  HG1 MET P 271      -2.617  11.459   0.558  0.00  0.00      PROB  
ATOM   2498  HG2 MET P 271      -2.925  13.139   0.311  0.00  0.00      PROB  
ATOM   2499  SD  MET P 271      -3.252  11.781  -1.840  0.00  0.00      PROB  
ATOM   2500  CE  MET P 271      -3.810  13.493  -2.162  0.00  0.00      PROB  
ATOM   2501  HE1 MET P 271      -4.837  13.619  -1.757  0.00  0.00      PROB  
ATOM   2502  HE2 MET P 271      -3.846  13.689  -3.255  0.00  0.00      PROB  
ATOM   2503  HE3 MET P 271      -3.092  14.214  -1.715  0.00  0.00      PROB  
ATOM   2504  C   MET P 271      -4.700   9.561   0.592  0.00  0.00      PROB  
ATOM   2505  O   MET P 271      -4.337   8.873  -0.344  0.00  0.00      PROB  
ATOM   2506  N   VAL P 272      -4.483   9.177   1.870  0.00  0.00      PROB  
ATOM   2507  HN  VAL P 272      -4.766   9.838   2.560  0.00  0.00      PROB  
ATOM   2508  CA  VAL P 272      -3.704   8.020   2.247  0.00  0.00      PROB  
ATOM   2509  HA  VAL P 272      -2.781   7.921   1.695  0.00  0.00      PROB  
ATOM   2510  CB  VAL P 272      -3.389   8.193   3.750  0.00  0.00      PROB  
ATOM   2511  HB  VAL P 272      -4.310   8.413   4.332  0.00  0.00      PROB  
ATOM   2512  CG1 VAL P 272      -2.992   6.925   4.406  0.00  0.00      PROB  
ATOM   2513 HG11 VAL P 272      -2.940   7.167   5.490  0.00  0.00      PROB  
ATOM   2514 HG12 VAL P 272      -2.014   6.606   3.988  0.00  0.00      PROB  
ATOM   2515 HG13 VAL P 272      -3.787   6.149   4.430  0.00  0.00      PROB  
ATOM   2516  CG2 VAL P 272      -2.340   9.283   3.946  0.00  0.00      PROB  
ATOM   2517 HG21 VAL P 272      -2.486   9.808   4.914  0.00  0.00      PROB  
ATOM   2518 HG22 VAL P 272      -2.483  10.142   3.256  0.00  0.00      PROB  
ATOM   2519 HG23 VAL P 272      -1.343   8.797   3.886  0.00  0.00      PROB  
ATOM   2520  C   VAL P 272      -4.458   6.704   1.888  0.00  0.00      PROB  
ATOM   2521  O   VAL P 272      -3.871   5.757   1.399  0.00  0.00      PROB  
ATOM   2522  N   THR P 273      -5.740   6.712   2.074  0.00  0.00      PROB  
ATOM   2523  HN  THR P 273      -6.202   7.394   2.636  0.00  0.00      PROB  
ATOM   2524  CA  THR P 273      -6.672   5.698   1.522  0.00  0.00      PROB  
ATOM   2525  HA  THR P 273      -6.286   4.754   1.878  0.00  0.00      PROB  
ATOM   2526  CB  THR P 273      -8.156   5.832   1.961  0.00  0.00      PROB  
ATOM   2527  HB  THR P 273      -8.680   6.707   1.520  0.00  0.00      PROB  
ATOM   2528  OG1 THR P 273      -8.336   5.916   3.388  0.00  0.00      PROB  
ATOM   2529  HG1 THR P 273      -7.986   6.777   3.627  0.00  0.00      PROB  
ATOM   2530  CG2 THR P 273      -9.022   4.609   1.454  0.00  0.00      PROB  
ATOM   2531 HG21 THR P 273      -8.381   3.725   1.655  0.00  0.00      PROB  
ATOM   2532 HG22 THR P 273      -9.123   4.787   0.362  0.00  0.00      PROB  
ATOM   2533 HG23 THR P 273     -10.021   4.592   1.941  0.00  0.00      PROB  
ATOM   2534  C   THR P 273      -6.632   5.525  -0.011  0.00  0.00      PROB  
ATOM   2535  O   THR P 273      -6.350   4.439  -0.490  0.00  0.00      PROB  
ATOM   2536  N   MET P 274      -6.716   6.683  -0.751  0.00  0.00      PROB  
ATOM   2537  HN  MET P 274      -6.759   7.587  -0.334  0.00  0.00      PROB  
ATOM   2538  CA  MET P 274      -6.863   6.679  -2.174  0.00  0.00      PROB  
ATOM   2539  HA  MET P 274      -7.612   5.920  -2.344  0.00  0.00      PROB  
ATOM   2540  CB  MET P 274      -7.744   7.833  -2.685  0.00  0.00      PROB  
ATOM   2541  HB1 MET P 274      -8.760   7.889  -2.239  0.00  0.00      PROB  
ATOM   2542  HB2 MET P 274      -7.973   7.772  -3.771  0.00  0.00      PROB  
ATOM   2543  CG  MET P 274      -7.262   9.256  -2.673  0.00  0.00      PROB  
ATOM   2544  HG1 MET P 274      -6.263   9.240  -3.160  0.00  0.00      PROB  
ATOM   2545  HG2 MET P 274      -7.057   9.669  -1.663  0.00  0.00      PROB  
ATOM   2546  SD  MET P 274      -8.386  10.533  -3.443  0.00  0.00      PROB  
ATOM   2547  CE  MET P 274      -7.490  11.915  -2.722  0.00  0.00      PROB  
ATOM   2548  HE1 MET P 274      -7.780  12.873  -3.205  0.00  0.00      PROB  
ATOM   2549  HE2 MET P 274      -6.402  11.832  -2.928  0.00  0.00      PROB  
ATOM   2550  HE3 MET P 274      -7.648  12.007  -1.626  0.00  0.00      PROB  
ATOM   2551  C   MET P 274      -5.546   6.595  -2.999  0.00  0.00      PROB  
ATOM   2552  O   MET P 274      -5.539   6.122  -4.155  0.00  0.00      PROB  
ATOM   2553  N   SER P 275      -4.353   6.946  -2.408  0.00  0.00      PROB  
ATOM   2554  HN  SER P 275      -4.292   7.553  -1.620  0.00  0.00      PROB  
ATOM   2555  CA  SER P 275      -3.050   6.646  -2.987  0.00  0.00      PROB  
ATOM   2556  HA  SER P 275      -3.225   6.576  -4.051  0.00  0.00      PROB  
ATOM   2557  CB  SER P 275      -1.969   7.660  -2.582  0.00  0.00      PROB  
ATOM   2558  HB1 SER P 275      -2.194   8.655  -3.022  0.00  0.00      PROB  
ATOM   2559  HB2 SER P 275      -0.966   7.356  -2.950  0.00  0.00      PROB  
ATOM   2560  OG  SER P 275      -1.834   7.837  -1.198  0.00  0.00      PROB  
ATOM   2561  HG1 SER P 275      -2.525   8.449  -0.933  0.00  0.00      PROB  
ATOM   2562  C   SER P 275      -2.629   5.256  -2.548  0.00  0.00      PROB  
ATOM   2563  O   SER P 275      -1.499   4.884  -2.878  0.00  0.00      PROB  
ATOM   2564  N   THR P 276      -3.413   4.607  -1.706  0.00  0.00      PROB  
ATOM   2565  HN  THR P 276      -4.200   5.090  -1.331  0.00  0.00      PROB  
ATOM   2566  CA  THR P 276      -3.236   3.219  -1.342  0.00  0.00      PROB  
ATOM   2567  HA  THR P 276      -4.096   3.032  -0.716  0.00  0.00      PROB  
ATOM   2568  CB  THR P 276      -3.258   2.194  -2.505  0.00  0.00      PROB  
ATOM   2569  HB  THR P 276      -3.223   1.136  -2.169  0.00  0.00      PROB  
ATOM   2570  OG1 THR P 276      -2.255   2.422  -3.438  0.00  0.00      PROB  
ATOM   2571  HG1 THR P 276      -1.950   3.325  -3.325  0.00  0.00      PROB  
ATOM   2572  CG2 THR P 276      -4.610   2.479  -3.185  0.00  0.00      PROB  
ATOM   2573 HG21 THR P 276      -4.810   1.859  -4.085  0.00  0.00      PROB  
ATOM   2574 HG22 THR P 276      -4.706   3.536  -3.515  0.00  0.00      PROB  
ATOM   2575 HG23 THR P 276      -5.439   2.267  -2.476  0.00  0.00      PROB  
ATOM   2576  C   THR P 276      -2.031   2.981  -0.584  0.00  0.00      PROB  
ATOM   2577  O   THR P 276      -1.554   1.817  -0.508  0.00  0.00      PROB  
ATOM   2578  N   VAL P 277      -1.431   4.058   0.035  0.00  0.00      PROB  
ATOM   2579  HN  VAL P 277      -1.924   4.910  -0.122  0.00  0.00      PROB  
ATOM   2580  CA  VAL P 277      -0.273   4.029   0.889  0.00  0.00      PROB  
ATOM   2581  HA  VAL P 277       0.408   3.327   0.430  0.00  0.00      PROB  
ATOM   2582  CB  VAL P 277       0.429   5.370   1.089  0.00  0.00      PROB  
ATOM   2583  HB  VAL P 277      -0.251   6.145   1.503  0.00  0.00      PROB  
ATOM   2584  CG1 VAL P 277       1.529   5.315   2.150  0.00  0.00      PROB  
ATOM   2585 HG11 VAL P 277       2.303   4.588   1.822  0.00  0.00      PROB  
ATOM   2586 HG12 VAL P 277       1.238   5.133   3.207  0.00  0.00      PROB  
ATOM   2587 HG13 VAL P 277       2.123   6.253   2.110  0.00  0.00      PROB  
ATOM   2588  CG2 VAL P 277       0.865   5.792  -0.274  0.00  0.00      PROB  
ATOM   2589 HG21 VAL P 277       1.444   5.012  -0.811  0.00  0.00      PROB  
ATOM   2590 HG22 VAL P 277       1.410   6.760  -0.250  0.00  0.00      PROB  
ATOM   2591 HG23 VAL P 277       0.012   5.969  -0.963  0.00  0.00      PROB  
ATOM   2592  C   VAL P 277      -0.630   3.424   2.189  0.00  0.00      PROB  
ATOM   2593  O   VAL P 277      -0.018   2.499   2.618  0.00  0.00      PROB  
ATOM   2594  N   GLY P 278      -1.690   3.893   2.849  0.00  0.00      PROB  
ATOM   2595  HN  GLY P 278      -2.131   4.725   2.522  0.00  0.00      PROB  
ATOM   2596  CA  GLY P 278      -2.133   3.221   4.028  0.00  0.00      PROB  
ATOM   2597  HA1 GLY P 278      -2.436   2.200   3.849  0.00  0.00      PROB  
ATOM   2598  HA2 GLY P 278      -2.920   3.824   4.454  0.00  0.00      PROB  
ATOM   2599  C   GLY P 278      -1.202   3.102   5.174  0.00  0.00      PROB  
ATOM   2600  O   GLY P 278      -1.063   1.949   5.649  0.00  0.00      PROB  
ATOM   2601  N   PHE P 279      -0.623   4.224   5.656  0.00  0.00      PROB  
ATOM   2602  HN  PHE P 279      -0.695   5.120   5.224  0.00  0.00      PROB  
ATOM   2603  CA  PHE P 279       0.271   4.282   6.764  0.00  0.00      PROB  
ATOM   2604  HA  PHE P 279       1.151   3.707   6.517  0.00  0.00      PROB  
ATOM   2605  CB  PHE P 279       0.568   5.657   7.149  0.00  0.00      PROB  
ATOM   2606  HB1 PHE P 279       0.977   5.816   8.170  0.00  0.00      PROB  
ATOM   2607  HB2 PHE P 279      -0.363   6.262   7.106  0.00  0.00      PROB  
ATOM   2608  CG  PHE P 279       1.581   6.339   6.210  0.00  0.00      PROB  
ATOM   2609  CD1 PHE P 279       2.906   5.787   5.983  0.00  0.00      PROB  
ATOM   2610  HD1 PHE P 279       3.289   4.871   6.408  0.00  0.00      PROB  
ATOM   2611  CE1 PHE P 279       3.751   6.453   5.166  0.00  0.00      PROB  
ATOM   2612  HE1 PHE P 279       4.705   5.952   5.093  0.00  0.00      PROB  
ATOM   2613  CZ  PHE P 279       3.259   7.600   4.461  0.00  0.00      PROB  
ATOM   2614  HZ  PHE P 279       3.911   8.097   3.758  0.00  0.00      PROB  
ATOM   2615  CD2 PHE P 279       1.213   7.573   5.640  0.00  0.00      PROB  
ATOM   2616  HD2 PHE P 279       0.177   7.874   5.693  0.00  0.00      PROB  
ATOM   2617  CE2 PHE P 279       1.942   8.139   4.664  0.00  0.00      PROB  
ATOM   2618  HE2 PHE P 279       1.560   9.047   4.220  0.00  0.00      PROB  
ATOM   2619  C   PHE P 279      -0.312   3.627   8.057  0.00  0.00      PROB  
ATOM   2620  O   PHE P 279       0.384   2.836   8.711  0.00  0.00      PROB  
ATOM   2621  N   GLY P 280      -1.622   3.849   8.345  0.00  0.00      PROB  
ATOM   2622  HN  GLY P 280      -2.152   4.577   7.918  0.00  0.00      PROB  
ATOM   2623  CA  GLY P 280      -2.272   3.207   9.490  0.00  0.00      PROB  
ATOM   2624  HA1 GLY P 280      -1.905   2.192   9.523  0.00  0.00      PROB  
ATOM   2625  HA2 GLY P 280      -3.327   3.248   9.264  0.00  0.00      PROB  
ATOM   2626  C   GLY P 280      -2.146   3.847  10.790  0.00  0.00      PROB  
ATOM   2627  O   GLY P 280      -2.526   3.329  11.831  0.00  0.00      PROB  
ATOM   2628  N   ASP P 281      -1.590   5.076  10.854  0.00  0.00      PROB  
ATOM   2629  HN  ASP P 281      -1.331   5.528  10.005  0.00  0.00      PROB  
ATOM   2630  CA  ASP P 281      -1.433   5.968  11.990  0.00  0.00      PROB  
ATOM   2631  HA  ASP P 281      -0.862   5.486  12.769  0.00  0.00      PROB  
ATOM   2632  CB  ASP P 281      -0.585   7.213  11.491  0.00  0.00      PROB  
ATOM   2633  HB1 ASP P 281       0.395   6.813  11.152  0.00  0.00      PROB  
ATOM   2634  HB2 ASP P 281      -0.544   7.983  12.291  0.00  0.00      PROB  
ATOM   2635  CG  ASP P 281      -0.949   8.041  10.182  0.00  0.00      PROB  
ATOM   2636  OD1 ASP P 281      -1.618   7.407   9.343  0.00  0.00      PROB  
ATOM   2637  OD2 ASP P 281      -0.352   9.119   9.888  0.00  0.00      PROB  
ATOM   2638  C   ASP P 281      -2.794   6.466  12.453  0.00  0.00      PROB  
ATOM   2639  O   ASP P 281      -3.280   6.431  13.632  0.00  0.00      PROB  
ATOM   2640  N   ILE P 282      -3.586   6.811  11.471  0.00  0.00      PROB  
ATOM   2641  HN  ILE P 282      -3.219   6.649  10.558  0.00  0.00      PROB  
ATOM   2642  CA  ILE P 282      -5.005   7.117  11.571  0.00  0.00      PROB  
ATOM   2643  HA  ILE P 282      -5.191   7.129  12.635  0.00  0.00      PROB  
ATOM   2644  CB  ILE P 282      -5.453   8.412  10.925  0.00  0.00      PROB  
ATOM   2645  HB  ILE P 282      -5.105   8.411   9.870  0.00  0.00      PROB  
ATOM   2646  CG2 ILE P 282      -6.981   8.544  10.799  0.00  0.00      PROB  
ATOM   2647 HG21 ILE P 282      -7.445   8.636  11.804  0.00  0.00      PROB  
ATOM   2648 HG22 ILE P 282      -7.468   7.682  10.295  0.00  0.00      PROB  
ATOM   2649 HG23 ILE P 282      -7.376   9.458  10.307  0.00  0.00      PROB  
ATOM   2650  CG1 ILE P 282      -4.707   9.626  11.535  0.00  0.00      PROB  
ATOM   2651 HG11 ILE P 282      -5.093  10.569  11.094  0.00  0.00      PROB  
ATOM   2652 HG12 ILE P 282      -3.632   9.501  11.284  0.00  0.00      PROB  
ATOM   2653  CD  ILE P 282      -4.846   9.656  13.041  0.00  0.00      PROB  
ATOM   2654  HD1 ILE P 282      -5.882   9.983  13.276  0.00  0.00      PROB  
ATOM   2655  HD2 ILE P 282      -4.200  10.519  13.308  0.00  0.00      PROB  
ATOM   2656  HD3 ILE P 282      -4.602   8.685  13.524  0.00  0.00      PROB  
ATOM   2657  C   ILE P 282      -5.754   5.978  10.919  0.00  0.00      PROB  
ATOM   2658  O   ILE P 282      -5.466   5.655   9.769  0.00  0.00      PROB  
ATOM   2659  N   PHE P 283      -6.729   5.463  11.610  0.00  0.00      PROB  
ATOM   2660  HN  PHE P 283      -6.851   5.788  12.544  0.00  0.00      PROB  
ATOM   2661  CA  PHE P 283      -7.468   4.292  11.231  0.00  0.00      PROB  
ATOM   2662  HA  PHE P 283      -7.475   4.226  10.153  0.00  0.00      PROB  
ATOM   2663  CB  PHE P 283      -6.744   3.018  11.691  0.00  0.00      PROB  
ATOM   2664  HB1 PHE P 283      -5.702   2.872  11.334  0.00  0.00      PROB  
ATOM   2665  HB2 PHE P 283      -7.298   2.166  11.243  0.00  0.00      PROB  
ATOM   2666  CG  PHE P 283      -6.782   2.912  13.184  0.00  0.00      PROB  
ATOM   2667  CD1 PHE P 283      -5.628   3.513  13.785  0.00  0.00      PROB  
ATOM   2668  HD1 PHE P 283      -4.899   3.985  13.145  0.00  0.00      PROB  
ATOM   2669  CE1 PHE P 283      -5.537   3.419  15.210  0.00  0.00      PROB  
ATOM   2670  HE1 PHE P 283      -4.620   3.704  15.705  0.00  0.00      PROB  
ATOM   2671  CZ  PHE P 283      -6.568   2.855  15.910  0.00  0.00      PROB  
ATOM   2672  HZ  PHE P 283      -6.535   2.940  16.986  0.00  0.00      PROB  
ATOM   2673  CD2 PHE P 283      -7.752   2.234  13.928  0.00  0.00      PROB  
ATOM   2674  HD2 PHE P 283      -8.491   1.651  13.400  0.00  0.00      PROB  
ATOM   2675  CE2 PHE P 283      -7.731   2.290  15.329  0.00  0.00      PROB  
ATOM   2676  HE2 PHE P 283      -8.450   1.800  15.968  0.00  0.00      PROB  
ATOM   2677  C   PHE P 283      -8.930   4.454  11.565  0.00  0.00      PROB  
ATOM   2678  O   PHE P 283      -9.237   4.919  12.659  0.00  0.00      PROB  
ATOM   2679  N   ALA P 284      -9.910   4.226  10.613  0.00  0.00      PROB  
ATOM   2680  HN  ALA P 284      -9.644   3.915   9.705  0.00  0.00      PROB  
ATOM   2681  CA  ALA P 284     -11.295   4.225  10.737  0.00  0.00      PROB  
ATOM   2682  HA  ALA P 284     -11.425   5.270  10.974  0.00  0.00      PROB  
ATOM   2683  CB  ALA P 284     -11.939   3.980   9.303  0.00  0.00      PROB  
ATOM   2684  HB1 ALA P 284     -11.505   4.716   8.593  0.00  0.00      PROB  
ATOM   2685  HB2 ALA P 284     -13.049   4.013   9.304  0.00  0.00      PROB  
ATOM   2686  HB3 ALA P 284     -11.838   2.979   8.832  0.00  0.00      PROB  
ATOM   2687  C   ALA P 284     -11.724   3.244  11.880  0.00  0.00      PROB  
ATOM   2688  O   ALA P 284     -11.264   2.113  11.968  0.00  0.00      PROB  
ATOM   2689  N   THR P 285     -12.563   3.661  12.820  0.00  0.00      PROB  
ATOM   2690  HN  THR P 285     -12.762   4.637  12.860  0.00  0.00      PROB  
ATOM   2691  CA  THR P 285     -12.829   2.918  14.083  0.00  0.00      PROB  
ATOM   2692  HA  THR P 285     -12.345   1.967  14.252  0.00  0.00      PROB  
ATOM   2693  CB  THR P 285     -12.391   3.773  15.258  0.00  0.00      PROB  
ATOM   2694  HB  THR P 285     -12.531   3.242  16.224  0.00  0.00      PROB  
ATOM   2695  OG1 THR P 285     -13.081   4.982  15.363  0.00  0.00      PROB  
ATOM   2696  HG1 THR P 285     -13.095   5.414  14.506  0.00  0.00      PROB  
ATOM   2697  CG2 THR P 285     -10.964   4.158  15.142  0.00  0.00      PROB  
ATOM   2698 HG21 THR P 285     -10.294   3.336  14.811  0.00  0.00      PROB  
ATOM   2699 HG22 THR P 285     -10.592   4.536  16.118  0.00  0.00      PROB  
ATOM   2700 HG23 THR P 285     -10.832   4.934  14.358  0.00  0.00      PROB  
ATOM   2701  C   THR P 285     -14.319   2.576  14.056  0.00  0.00      PROB  
ATOM   2702  O   THR P 285     -14.782   1.584  14.616  0.00  0.00      PROB  
ATOM   2703  N   THR P 286     -15.153   3.355  13.346  0.00  0.00      PROB  
ATOM   2704  HN  THR P 286     -14.828   4.137  12.820  0.00  0.00      PROB  
ATOM   2705  CA  THR P 286     -16.597   3.110  13.526  0.00  0.00      PROB  
ATOM   2706  HA  THR P 286     -16.747   2.625  14.480  0.00  0.00      PROB  
ATOM   2707  CB  THR P 286     -17.465   4.330  13.474  0.00  0.00      PROB  
ATOM   2708  HB  THR P 286     -18.544   4.100  13.602  0.00  0.00      PROB  
ATOM   2709  OG1 THR P 286     -17.251   5.134  12.324  0.00  0.00      PROB  
ATOM   2710  HG1 THR P 286     -16.353   5.471  12.362  0.00  0.00      PROB  
ATOM   2711  CG2 THR P 286     -17.216   5.102  14.711  0.00  0.00      PROB  
ATOM   2712 HG21 THR P 286     -17.499   4.554  15.635  0.00  0.00      PROB  
ATOM   2713 HG22 THR P 286     -17.903   5.975  14.697  0.00  0.00      PROB  
ATOM   2714 HG23 THR P 286     -16.216   5.571  14.830  0.00  0.00      PROB  
ATOM   2715  C   THR P 286     -17.003   1.947  12.620  0.00  0.00      PROB  
ATOM   2716  O   THR P 286     -16.349   1.644  11.585  0.00  0.00      PROB  
ATOM   2717  N   VAL P 287     -18.071   1.217  12.854  0.00  0.00      PROB  
ATOM   2718  HN  VAL P 287     -18.626   1.424  13.656  0.00  0.00      PROB  
ATOM   2719  CA  VAL P 287     -18.632   0.247  11.862  0.00  0.00      PROB  
ATOM   2720  HA  VAL P 287     -17.860  -0.374  11.433  0.00  0.00      PROB  
ATOM   2721  CB  VAL P 287     -19.627  -0.621  12.486  0.00  0.00      PROB  
ATOM   2722  HB  VAL P 287     -20.312  -0.004  13.106  0.00  0.00      PROB  
ATOM   2723  CG1 VAL P 287     -20.456  -1.359  11.316  0.00  0.00      PROB  
ATOM   2724 HG11 VAL P 287     -21.126  -2.078  11.834  0.00  0.00      PROB  
ATOM   2725 HG12 VAL P 287     -19.818  -1.882  10.572  0.00  0.00      PROB  
ATOM   2726 HG13 VAL P 287     -20.957  -0.618  10.656  0.00  0.00      PROB  
ATOM   2727  CG2 VAL P 287     -19.071  -1.670  13.437  0.00  0.00      PROB  
ATOM   2728 HG21 VAL P 287     -18.545  -2.446  12.842  0.00  0.00      PROB  
ATOM   2729 HG22 VAL P 287     -19.963  -2.165  13.878  0.00  0.00      PROB  
ATOM   2730 HG23 VAL P 287     -18.340  -1.265  14.169  0.00  0.00      PROB  
ATOM   2731  C   VAL P 287     -19.073   0.944  10.628  0.00  0.00      PROB  
ATOM   2732  O   VAL P 287     -18.812   0.592   9.466  0.00  0.00      PROB  
ATOM   2733  N   LEU P 288     -19.807   2.044  10.720  0.00  0.00      PROB  
ATOM   2734  HN  LEU P 288     -20.000   2.420  11.623  0.00  0.00      PROB  
ATOM   2735  CA  LEU P 288     -20.095   2.800   9.441  0.00  0.00      PROB  
ATOM   2736  HA  LEU P 288     -20.390   2.080   8.691  0.00  0.00      PROB  
ATOM   2737  CB  LEU P 288     -21.267   3.785   9.625  0.00  0.00      PROB  
ATOM   2738  HB1 LEU P 288     -21.577   4.100   8.606  0.00  0.00      PROB  
ATOM   2739  HB2 LEU P 288     -21.106   4.666  10.283  0.00  0.00      PROB  
ATOM   2740  CG  LEU P 288     -22.589   3.105  10.145  0.00  0.00      PROB  
ATOM   2741  HG  LEU P 288     -22.379   2.654  11.138  0.00  0.00      PROB  
ATOM   2742  CD1 LEU P 288     -23.725   4.120  10.466  0.00  0.00      PROB  
ATOM   2743 HD11 LEU P 288     -23.866   4.815   9.610  0.00  0.00      PROB  
ATOM   2744 HD12 LEU P 288     -23.377   4.645  11.381  0.00  0.00      PROB  
ATOM   2745 HD13 LEU P 288     -24.694   3.701  10.813  0.00  0.00      PROB  
ATOM   2746  CD2 LEU P 288     -23.073   2.029   9.129  0.00  0.00      PROB  
ATOM   2747 HD21 LEU P 288     -22.349   1.220   8.895  0.00  0.00      PROB  
ATOM   2748 HD22 LEU P 288     -23.334   2.456   8.137  0.00  0.00      PROB  
ATOM   2749 HD23 LEU P 288     -24.009   1.569   9.512  0.00  0.00      PROB  
ATOM   2750  C   LEU P 288     -18.919   3.557   8.887  0.00  0.00      PROB  
ATOM   2751  O   LEU P 288     -18.788   3.729   7.662  0.00  0.00      PROB  
ATOM   2752  N   GLY P 289     -17.947   4.066   9.690  0.00  0.00      PROB  
ATOM   2753  HN  GLY P 289     -18.008   4.069  10.686  0.00  0.00      PROB  
ATOM   2754  CA  GLY P 289     -16.761   4.644   9.101  0.00  0.00      PROB  
ATOM   2755  HA1 GLY P 289     -16.112   4.878   9.931  0.00  0.00      PROB  
ATOM   2756  HA2 GLY P 289     -17.042   5.423   8.407  0.00  0.00      PROB  
ATOM   2757  C   GLY P 289     -15.967   3.680   8.358  0.00  0.00      PROB  
ATOM   2758  O   GLY P 289     -15.440   4.011   7.322  0.00  0.00      PROB  
ATOM   2759  N   ARG P 290     -15.930   2.396   8.736  0.00  0.00      PROB  
ATOM   2760  HN  ARG P 290     -16.174   2.195   9.682  0.00  0.00      PROB  
ATOM   2761  CA  ARG P 290     -15.310   1.371   8.038  0.00  0.00      PROB  
ATOM   2762  HA  ARG P 290     -14.403   1.733   7.577  0.00  0.00      PROB  
ATOM   2763  CB  ARG P 290     -15.002   0.251   9.063  0.00  0.00      PROB  
ATOM   2764  HB1 ARG P 290     -14.766  -0.755   8.655  0.00  0.00      PROB  
ATOM   2765  HB2 ARG P 290     -15.943   0.100   9.634  0.00  0.00      PROB  
ATOM   2766  CG  ARG P 290     -13.817   0.730   9.965  0.00  0.00      PROB  
ATOM   2767  HG1 ARG P 290     -14.202   1.534  10.627  0.00  0.00      PROB  
ATOM   2768  HG2 ARG P 290     -12.941   1.101   9.391  0.00  0.00      PROB  
ATOM   2769  CD  ARG P 290     -13.243  -0.476  10.723  0.00  0.00      PROB  
ATOM   2770  HD1 ARG P 290     -12.260  -0.254  11.190  0.00  0.00      PROB  
ATOM   2771  HD2 ARG P 290     -13.227  -1.455  10.197  0.00  0.00      PROB  
ATOM   2772  NE  ARG P 290     -14.300  -0.554  11.773  0.00  0.00      PROB  
ATOM   2773  HE  ARG P 290     -15.109   0.028  11.857  0.00  0.00      PROB  
ATOM   2774  CZ  ARG P 290     -14.199  -1.385  12.843  0.00  0.00      PROB  
ATOM   2775  NH1 ARG P 290     -15.096  -1.153  13.853  0.00  0.00      PROB  
ATOM   2776 HH11 ARG P 290     -15.428  -0.210  13.854  0.00  0.00      PROB  
ATOM   2777 HH12 ARG P 290     -15.218  -1.710  14.675  0.00  0.00      PROB  
ATOM   2778  NH2 ARG P 290     -13.375  -2.287  13.115  0.00  0.00      PROB  
ATOM   2779 HH21 ARG P 290     -13.470  -2.680  14.030  0.00  0.00      PROB  
ATOM   2780 HH22 ARG P 290     -12.523  -2.354  12.596  0.00  0.00      PROB  
ATOM   2781  C   ARG P 290     -16.197   0.841   6.891  0.00  0.00      PROB  
ATOM   2782  O   ARG P 290     -15.654   0.472   5.824  0.00  0.00      PROB  
ATOM   2783  N   THR P 291     -17.531   0.904   6.967  0.00  0.00      PROB  
ATOM   2784  HN  THR P 291     -17.903   1.121   7.866  0.00  0.00      PROB  
ATOM   2785  CA  THR P 291     -18.400   0.595   5.830  0.00  0.00      PROB  
ATOM   2786  HA  THR P 291     -18.244  -0.420   5.493  0.00  0.00      PROB  
ATOM   2787  CB  THR P 291     -19.840   0.712   6.335  0.00  0.00      PROB  
ATOM   2788  HB  THR P 291     -19.992   1.722   6.771  0.00  0.00      PROB  
ATOM   2789  OG1 THR P 291     -20.123  -0.249   7.334  0.00  0.00      PROB  
ATOM   2790  HG1 THR P 291     -19.640  -0.031   8.135  0.00  0.00      PROB  
ATOM   2791  CG2 THR P 291     -20.805   0.487   5.149  0.00  0.00      PROB  
ATOM   2792 HG21 THR P 291     -20.345  -0.151   4.364  0.00  0.00      PROB  
ATOM   2793 HG22 THR P 291     -21.130   1.470   4.746  0.00  0.00      PROB  
ATOM   2794 HG23 THR P 291     -21.713  -0.024   5.534  0.00  0.00      PROB  
ATOM   2795  C   THR P 291     -18.089   1.683   4.753  0.00  0.00      PROB  
ATOM   2796  O   THR P 291     -17.905   1.311   3.588  0.00  0.00      PROB  
ATOM   2797  N   PHE P 292     -17.913   2.965   5.129  0.00  0.00      PROB  
ATOM   2798  HN  PHE P 292     -18.209   3.157   6.062  0.00  0.00      PROB  
ATOM   2799  CA  PHE P 292     -17.575   4.056   4.252  0.00  0.00      PROB  
ATOM   2800  HA  PHE P 292     -18.205   4.119   3.377  0.00  0.00      PROB  
ATOM   2801  CB  PHE P 292     -17.708   5.399   5.028  0.00  0.00      PROB  
ATOM   2802  HB1 PHE P 292     -16.818   5.349   5.690  0.00  0.00      PROB  
ATOM   2803  HB2 PHE P 292     -18.570   5.474   5.725  0.00  0.00      PROB  
ATOM   2804  CG  PHE P 292     -17.624   6.659   4.200  0.00  0.00      PROB  
ATOM   2805  CD1 PHE P 292     -18.824   7.327   3.751  0.00  0.00      PROB  
ATOM   2806  HD1 PHE P 292     -19.784   6.904   4.005  0.00  0.00      PROB  
ATOM   2807  CE1 PHE P 292     -18.788   8.504   2.977  0.00  0.00      PROB  
ATOM   2808  HE1 PHE P 292     -19.651   8.909   2.470  0.00  0.00      PROB  
ATOM   2809  CZ  PHE P 292     -17.502   9.050   2.725  0.00  0.00      PROB  
ATOM   2810  HZ  PHE P 292     -17.372   9.991   2.211  0.00  0.00      PROB  
ATOM   2811  CD2 PHE P 292     -16.362   7.209   3.819  0.00  0.00      PROB  
ATOM   2812  HD2 PHE P 292     -15.424   6.840   4.206  0.00  0.00      PROB  
ATOM   2813  CE2 PHE P 292     -16.317   8.420   3.099  0.00  0.00      PROB  
ATOM   2814  HE2 PHE P 292     -15.349   8.805   2.814  0.00  0.00      PROB  
ATOM   2815  C   PHE P 292     -16.216   3.828   3.569  0.00  0.00      PROB  
ATOM   2816  O   PHE P 292     -16.134   4.141   2.429  0.00  0.00      PROB  
ATOM   2817  N   VAL P 293     -15.165   3.349   4.274  0.00  0.00      PROB  
ATOM   2818  HN  VAL P 293     -15.311   3.319   5.260  0.00  0.00      PROB  
ATOM   2819  CA  VAL P 293     -13.838   3.196   3.684  0.00  0.00      PROB  
ATOM   2820  HA  VAL P 293     -13.430   4.046   3.157  0.00  0.00      PROB  
ATOM   2821  CB  VAL P 293     -12.789   2.923   4.746  0.00  0.00      PROB  
ATOM   2822  HB  VAL P 293     -13.057   2.110   5.453  0.00  0.00      PROB  
ATOM   2823  CG1 VAL P 293     -11.372   2.629   4.235  0.00  0.00      PROB  
ATOM   2824 HG11 VAL P 293     -10.750   2.402   5.127  0.00  0.00      PROB  
ATOM   2825 HG12 VAL P 293     -10.910   3.451   3.648  0.00  0.00      PROB  
ATOM   2826 HG13 VAL P 293     -11.319   1.722   3.595  0.00  0.00      PROB  
ATOM   2827  CG2 VAL P 293     -12.586   4.206   5.642  0.00  0.00      PROB  
ATOM   2828 HG21 VAL P 293     -13.600   4.649   5.741  0.00  0.00      PROB  
ATOM   2829 HG22 VAL P 293     -12.101   5.029   5.074  0.00  0.00      PROB  
ATOM   2830 HG23 VAL P 293     -12.166   4.063   6.661  0.00  0.00      PROB  
ATOM   2831  C   VAL P 293     -13.838   2.029   2.582  0.00  0.00      PROB  
ATOM   2832  O   VAL P 293     -13.369   2.188   1.495  0.00  0.00      PROB  
ATOM   2833  N   VAL P 294     -14.524   0.920   2.889  0.00  0.00      PROB  
ATOM   2834  HN  VAL P 294     -14.988   0.886   3.771  0.00  0.00      PROB  
ATOM   2835  CA  VAL P 294     -14.775  -0.217   1.999  0.00  0.00      PROB  
ATOM   2836  HA  VAL P 294     -13.873  -0.551   1.508  0.00  0.00      PROB  
ATOM   2837  CB  VAL P 294     -15.377  -1.357   2.852  0.00  0.00      PROB  
ATOM   2838  HB  VAL P 294     -15.966  -0.807   3.618  0.00  0.00      PROB  
ATOM   2839  CG1 VAL P 294     -16.334  -2.337   2.181  0.00  0.00      PROB  
ATOM   2840 HG11 VAL P 294     -16.870  -2.880   2.989  0.00  0.00      PROB  
ATOM   2841 HG12 VAL P 294     -15.776  -2.943   1.435  0.00  0.00      PROB  
ATOM   2842 HG13 VAL P 294     -16.998  -1.709   1.550  0.00  0.00      PROB  
ATOM   2843  CG2 VAL P 294     -14.179  -2.072   3.505  0.00  0.00      PROB  
ATOM   2844 HG21 VAL P 294     -13.355  -2.288   2.793  0.00  0.00      PROB  
ATOM   2845 HG22 VAL P 294     -14.415  -3.044   3.989  0.00  0.00      PROB  
ATOM   2846 HG23 VAL P 294     -13.843  -1.426   4.344  0.00  0.00      PROB  
ATOM   2847  C   VAL P 294     -15.682   0.201   0.785  0.00  0.00      PROB  
ATOM   2848  O   VAL P 294     -15.464  -0.163  -0.349  0.00  0.00      PROB  
ATOM   2849  N   ILE P 295     -16.713   0.961   0.968  0.00  0.00      PROB  
ATOM   2850  HN  ILE P 295     -16.896   1.309   1.884  0.00  0.00      PROB  
ATOM   2851  CA  ILE P 295     -17.410   1.620  -0.177  0.00  0.00      PROB  
ATOM   2852  HA  ILE P 295     -17.635   0.809  -0.854  0.00  0.00      PROB  
ATOM   2853  CB  ILE P 295     -18.722   2.133   0.386  0.00  0.00      PROB  
ATOM   2854  HB  ILE P 295     -18.384   2.859   1.156  0.00  0.00      PROB  
ATOM   2855  CG2 ILE P 295     -19.533   2.862  -0.679  0.00  0.00      PROB  
ATOM   2856 HG21 ILE P 295     -19.481   2.277  -1.623  0.00  0.00      PROB  
ATOM   2857 HG22 ILE P 295     -19.121   3.892  -0.720  0.00  0.00      PROB  
ATOM   2858 HG23 ILE P 295     -20.591   2.962  -0.355  0.00  0.00      PROB  
ATOM   2859  CG1 ILE P 295     -19.612   1.069   0.962  0.00  0.00      PROB  
ATOM   2860 HG11 ILE P 295     -19.104   0.440   1.724  0.00  0.00      PROB  
ATOM   2861 HG12 ILE P 295     -19.971   0.465   0.101  0.00  0.00      PROB  
ATOM   2862  CD  ILE P 295     -20.792   1.571   1.799  0.00  0.00      PROB  
ATOM   2863  HD1 ILE P 295     -21.497   2.244   1.268  0.00  0.00      PROB  
ATOM   2864  HD2 ILE P 295     -20.317   2.172   2.604  0.00  0.00      PROB  
ATOM   2865  HD3 ILE P 295     -21.445   0.744   2.152  0.00  0.00      PROB  
ATOM   2866  C   ILE P 295     -16.549   2.552  -0.973  0.00  0.00      PROB  
ATOM   2867  O   ILE P 295     -16.616   2.476  -2.181  0.00  0.00      PROB  
ATOM   2868  N   PHE P 296     -15.811   3.499  -0.297  0.00  0.00      PROB  
ATOM   2869  HN  PHE P 296     -15.908   3.643   0.684  0.00  0.00      PROB  
ATOM   2870  CA  PHE P 296     -15.058   4.487  -0.985  0.00  0.00      PROB  
ATOM   2871  HA  PHE P 296     -15.717   4.936  -1.714  0.00  0.00      PROB  
ATOM   2872  CB  PHE P 296     -14.597   5.681  -0.042  0.00  0.00      PROB  
ATOM   2873  HB1 PHE P 296     -14.095   5.235   0.843  0.00  0.00      PROB  
ATOM   2874  HB2 PHE P 296     -15.478   6.185   0.410  0.00  0.00      PROB  
ATOM   2875  CG  PHE P 296     -13.627   6.665  -0.664  0.00  0.00      PROB  
ATOM   2876  CD1 PHE P 296     -13.957   7.479  -1.793  0.00  0.00      PROB  
ATOM   2877  HD1 PHE P 296     -14.997   7.523  -2.083  0.00  0.00      PROB  
ATOM   2878  CE1 PHE P 296     -13.009   8.339  -2.360  0.00  0.00      PROB  
ATOM   2879  HE1 PHE P 296     -13.280   9.130  -3.043  0.00  0.00      PROB  
ATOM   2880  CZ  PHE P 296     -11.671   8.275  -1.964  0.00  0.00      PROB  
ATOM   2881  HZ  PHE P 296     -10.905   8.871  -2.440  0.00  0.00      PROB  
ATOM   2882  CD2 PHE P 296     -12.338   6.684  -0.262  0.00  0.00      PROB  
ATOM   2883  HD2 PHE P 296     -12.115   6.064   0.594  0.00  0.00      PROB  
ATOM   2884  CE2 PHE P 296     -11.325   7.418  -0.933  0.00  0.00      PROB  
ATOM   2885  HE2 PHE P 296     -10.349   7.212  -0.521  0.00  0.00      PROB  
ATOM   2886  C   PHE P 296     -13.897   3.926  -1.776  0.00  0.00      PROB  
ATOM   2887  O   PHE P 296     -13.681   4.375  -2.880  0.00  0.00      PROB  
ATOM   2888  N   ILE P 297     -13.193   2.876  -1.258  0.00  0.00      PROB  
ATOM   2889  HN  ILE P 297     -13.446   2.533  -0.357  0.00  0.00      PROB  
ATOM   2890  CA  ILE P 297     -12.174   2.091  -1.956  0.00  0.00      PROB  
ATOM   2891  HA  ILE P 297     -11.303   2.631  -2.297  0.00  0.00      PROB  
ATOM   2892  CB  ILE P 297     -11.604   1.036  -1.011  0.00  0.00      PROB  
ATOM   2893  HB  ILE P 297     -12.395   0.600  -0.365  0.00  0.00      PROB  
ATOM   2894  CG2 ILE P 297     -10.842  -0.093  -1.888  0.00  0.00      PROB  
ATOM   2895 HG21 ILE P 297      -9.863   0.225  -2.306  0.00  0.00      PROB  
ATOM   2896 HG22 ILE P 297     -11.436  -0.632  -2.656  0.00  0.00      PROB  
ATOM   2897 HG23 ILE P 297     -10.680  -0.850  -1.091  0.00  0.00      PROB  
ATOM   2898  CG1 ILE P 297     -10.688   1.564   0.134  0.00  0.00      PROB  
ATOM   2899 HG11 ILE P 297     -10.970   2.581   0.481  0.00  0.00      PROB  
ATOM   2900 HG12 ILE P 297      -9.746   1.642  -0.450  0.00  0.00      PROB  
ATOM   2901  CD  ILE P 297     -10.494   0.555   1.271  0.00  0.00      PROB  
ATOM   2902  HD1 ILE P 297      -9.922  -0.357   0.995  0.00  0.00      PROB  
ATOM   2903  HD2 ILE P 297     -11.467   0.168   1.643  0.00  0.00      PROB  
ATOM   2904  HD3 ILE P 297      -9.929   1.011   2.112  0.00  0.00      PROB  
ATOM   2905  C   ILE P 297     -12.674   1.494  -3.229  0.00  0.00      PROB  
ATOM   2906  O   ILE P 297     -12.032   1.539  -4.266  0.00  0.00      PROB  
ATOM   2907  N   MET P 298     -13.913   0.913  -3.250  0.00  0.00      PROB  
ATOM   2908  HN  MET P 298     -14.367   0.610  -2.416  0.00  0.00      PROB  
ATOM   2909  CA  MET P 298     -14.483   0.572  -4.528  0.00  0.00      PROB  
ATOM   2910  HA  MET P 298     -13.737   0.076  -5.132  0.00  0.00      PROB  
ATOM   2911  CB  MET P 298     -15.824  -0.219  -4.393  0.00  0.00      PROB  
ATOM   2912  HB1 MET P 298     -16.180  -0.509  -5.405  0.00  0.00      PROB  
ATOM   2913  HB2 MET P 298     -16.590   0.452  -3.949  0.00  0.00      PROB  
ATOM   2914  CG  MET P 298     -15.617  -1.590  -3.633  0.00  0.00      PROB  
ATOM   2915  HG1 MET P 298     -15.293  -1.400  -2.587  0.00  0.00      PROB  
ATOM   2916  HG2 MET P 298     -14.853  -2.172  -4.192  0.00  0.00      PROB  
ATOM   2917  SD  MET P 298     -17.063  -2.724  -3.690  0.00  0.00      PROB  
ATOM   2918  CE  MET P 298     -18.065  -2.018  -2.409  0.00  0.00      PROB  
ATOM   2919  HE1 MET P 298     -19.095  -2.425  -2.327  0.00  0.00      PROB  
ATOM   2920  HE2 MET P 298     -18.070  -0.929  -2.627  0.00  0.00      PROB  
ATOM   2921  HE3 MET P 298     -17.583  -2.039  -1.408  0.00  0.00      PROB  
ATOM   2922  C   MET P 298     -14.815   1.691  -5.403  0.00  0.00      PROB  
ATOM   2923  O   MET P 298     -14.577   1.519  -6.617  0.00  0.00      PROB  
ATOM   2924  N   ILE P 299     -15.454   2.824  -4.937  0.00  0.00      PROB  
ATOM   2925  HN  ILE P 299     -15.903   2.788  -4.048  0.00  0.00      PROB  
ATOM   2926  CA  ILE P 299     -15.876   3.849  -5.898  0.00  0.00      PROB  
ATOM   2927  HA  ILE P 299     -16.466   3.375  -6.668  0.00  0.00      PROB  
ATOM   2928  CB  ILE P 299     -16.688   4.865  -5.217  0.00  0.00      PROB  
ATOM   2929  HB  ILE P 299     -16.155   5.123  -4.277  0.00  0.00      PROB  
ATOM   2930  CG2 ILE P 299     -16.852   6.197  -5.932  0.00  0.00      PROB  
ATOM   2931 HG21 ILE P 299     -15.884   6.740  -5.884  0.00  0.00      PROB  
ATOM   2932 HG22 ILE P 299     -17.682   6.797  -5.504  0.00  0.00      PROB  
ATOM   2933 HG23 ILE P 299     -17.000   6.144  -7.032  0.00  0.00      PROB  
ATOM   2934  CG1 ILE P 299     -18.054   4.200  -4.889  0.00  0.00      PROB  
ATOM   2935 HG11 ILE P 299     -17.843   3.127  -4.693  0.00  0.00      PROB  
ATOM   2936 HG12 ILE P 299     -18.680   4.229  -5.807  0.00  0.00      PROB  
ATOM   2937  CD  ILE P 299     -18.741   4.804  -3.678  0.00  0.00      PROB  
ATOM   2938  HD1 ILE P 299     -18.818   5.906  -3.794  0.00  0.00      PROB  
ATOM   2939  HD2 ILE P 299     -18.169   4.673  -2.735  0.00  0.00      PROB  
ATOM   2940  HD3 ILE P 299     -19.698   4.262  -3.518  0.00  0.00      PROB  
ATOM   2941  C   ILE P 299     -14.665   4.514  -6.549  0.00  0.00      PROB  
ATOM   2942  O   ILE P 299     -14.622   4.863  -7.730  0.00  0.00      PROB  
ATOM   2943  N   PHE P 300     -13.594   4.831  -5.678  0.00  0.00      PROB  
ATOM   2944  HN  PHE P 300     -13.665   4.521  -4.733  0.00  0.00      PROB  
ATOM   2945  CA  PHE P 300     -12.418   5.674  -6.144  0.00  0.00      PROB  
ATOM   2946  HA  PHE P 300     -12.898   6.474  -6.689  0.00  0.00      PROB  
ATOM   2947  CB  PHE P 300     -11.548   6.271  -5.004  0.00  0.00      PROB  
ATOM   2948  HB1 PHE P 300     -11.213   5.489  -4.290  0.00  0.00      PROB  
ATOM   2949  HB2 PHE P 300     -12.074   7.104  -4.490  0.00  0.00      PROB  
ATOM   2950  CG  PHE P 300     -10.264   6.944  -5.556  0.00  0.00      PROB  
ATOM   2951  CD1 PHE P 300     -10.359   8.260  -6.160  0.00  0.00      PROB  
ATOM   2952  HD1 PHE P 300     -11.250   8.859  -6.277  0.00  0.00      PROB  
ATOM   2953  CE1 PHE P 300      -9.265   8.734  -6.937  0.00  0.00      PROB  
ATOM   2954  HE1 PHE P 300      -9.432   9.639  -7.503  0.00  0.00      PROB  
ATOM   2955  CZ  PHE P 300      -8.057   8.105  -7.015  0.00  0.00      PROB  
ATOM   2956  HZ  PHE P 300      -7.270   8.588  -7.574  0.00  0.00      PROB  
ATOM   2957  CD2 PHE P 300      -9.008   6.337  -5.631  0.00  0.00      PROB  
ATOM   2958  HD2 PHE P 300      -8.951   5.377  -5.138  0.00  0.00      PROB  
ATOM   2959  CE2 PHE P 300      -7.915   6.907  -6.254  0.00  0.00      PROB  
ATOM   2960  HE2 PHE P 300      -7.009   6.330  -6.362  0.00  0.00      PROB  
ATOM   2961  C   PHE P 300     -11.637   4.873  -7.102  0.00  0.00      PROB  
ATOM   2962  O   PHE P 300     -11.431   5.263  -8.259  0.00  0.00      PROB  
ATOM   2963  N   ILE P 301     -11.246   3.641  -6.758  0.00  0.00      PROB  
ATOM   2964  HN  ILE P 301     -11.541   3.255  -5.887  0.00  0.00      PROB  
ATOM   2965  CA  ILE P 301     -10.511   2.802  -7.586  0.00  0.00      PROB  
ATOM   2966  HA  ILE P 301      -9.673   3.422  -7.869  0.00  0.00      PROB  
ATOM   2967  CB  ILE P 301      -9.877   1.611  -6.871  0.00  0.00      PROB  
ATOM   2968  HB  ILE P 301     -10.625   1.143  -6.195  0.00  0.00      PROB  
ATOM   2969  CG2 ILE P 301      -9.323   0.629  -7.916  0.00  0.00      PROB  
ATOM   2970 HG21 ILE P 301      -8.655   1.121  -8.656  0.00  0.00      PROB  
ATOM   2971 HG22 ILE P 301     -10.145   0.085  -8.428  0.00  0.00      PROB  
ATOM   2972 HG23 ILE P 301      -8.679  -0.181  -7.510  0.00  0.00      PROB  
ATOM   2973  CG1 ILE P 301      -8.706   2.040  -5.877  0.00  0.00      PROB  
ATOM   2974 HG11 ILE P 301      -9.219   2.884  -5.368  0.00  0.00      PROB  
ATOM   2975 HG12 ILE P 301      -7.756   2.269  -6.404  0.00  0.00      PROB  
ATOM   2976  CD  ILE P 301      -8.568   0.839  -4.917  0.00  0.00      PROB  
ATOM   2977  HD1 ILE P 301      -8.148  -0.112  -5.307  0.00  0.00      PROB  
ATOM   2978  HD2 ILE P 301      -9.555   0.575  -4.481  0.00  0.00      PROB  
ATOM   2979  HD3 ILE P 301      -7.830   1.155  -4.149  0.00  0.00      PROB  
ATOM   2980  C   ILE P 301     -11.300   2.402  -8.889  0.00  0.00      PROB  
ATOM   2981  O   ILE P 301     -10.704   2.321  -9.890  0.00  0.00      PROB  
ATOM   2982  N   GLY P 302     -12.612   2.188  -8.774  0.00  0.00      PROB  
ATOM   2983  HN  GLY P 302     -13.119   2.223  -7.916  0.00  0.00      PROB  
ATOM   2984  CA  GLY P 302     -13.402   2.015 -10.011  0.00  0.00      PROB  
ATOM   2985  HA1 GLY P 302     -14.414   1.799  -9.700  0.00  0.00      PROB  
ATOM   2986  HA2 GLY P 302     -12.985   1.211 -10.599  0.00  0.00      PROB  
ATOM   2987  C   GLY P 302     -13.511   3.271 -10.858  0.00  0.00      PROB  
ATOM   2988  O   GLY P 302     -13.352   3.178 -12.061  0.00  0.00      PROB  
ATOM   2989  N   LEU P 303     -13.527   4.515 -10.356  0.00  0.00      PROB  
ATOM   2990  HN  LEU P 303     -13.642   4.641  -9.374  0.00  0.00      PROB  
ATOM   2991  CA  LEU P 303     -13.483   5.761 -11.170  0.00  0.00      PROB  
ATOM   2992  HA  LEU P 303     -14.072   5.557 -12.052  0.00  0.00      PROB  
ATOM   2993  CB  LEU P 303     -13.873   7.001 -10.372  0.00  0.00      PROB  
ATOM   2994  HB1 LEU P 303     -13.690   7.947 -10.925  0.00  0.00      PROB  
ATOM   2995  HB2 LEU P 303     -13.249   6.937  -9.455  0.00  0.00      PROB  
ATOM   2996  CG  LEU P 303     -15.381   6.964 -10.172  0.00  0.00      PROB  
ATOM   2997  HG  LEU P 303     -15.815   6.054  -9.705  0.00  0.00      PROB  
ATOM   2998  CD1 LEU P 303     -15.831   8.164  -9.305  0.00  0.00      PROB  
ATOM   2999 HD11 LEU P 303     -15.204   8.362  -8.410  0.00  0.00      PROB  
ATOM   3000 HD12 LEU P 303     -16.860   8.173  -8.885  0.00  0.00      PROB  
ATOM   3001 HD13 LEU P 303     -15.775   9.132  -9.846  0.00  0.00      PROB  
ATOM   3002  CD2 LEU P 303     -16.156   6.929 -11.466  0.00  0.00      PROB  
ATOM   3003 HD21 LEU P 303     -17.226   7.169 -11.289  0.00  0.00      PROB  
ATOM   3004 HD22 LEU P 303     -16.165   5.917 -11.923  0.00  0.00      PROB  
ATOM   3005 HD23 LEU P 303     -15.691   7.595 -12.224  0.00  0.00      PROB  
ATOM   3006  C   LEU P 303     -12.136   6.052 -11.858  0.00  0.00      PROB  
ATOM   3007  O   LEU P 303     -12.093   6.348 -13.056  0.00  0.00      PROB  
ATOM   3008  N   PHE P 304     -11.065   5.937 -11.106  0.00  0.00      PROB  
ATOM   3009  HN  PHE P 304     -11.135   5.717 -10.136  0.00  0.00      PROB  
ATOM   3010  CA  PHE P 304      -9.693   6.088 -11.648  0.00  0.00      PROB  
ATOM   3011  HA  PHE P 304      -9.692   7.076 -12.083  0.00  0.00      PROB  
ATOM   3012  CB  PHE P 304      -8.838   5.999 -10.406  0.00  0.00      PROB  
ATOM   3013  HB1 PHE P 304      -8.823   5.006  -9.906  0.00  0.00      PROB  
ATOM   3014  HB2 PHE P 304      -9.270   6.715  -9.675  0.00  0.00      PROB  
ATOM   3015  CG  PHE P 304      -7.456   6.692 -10.503  0.00  0.00      PROB  
ATOM   3016  CD1 PHE P 304      -7.137   7.528 -11.541  0.00  0.00      PROB  
ATOM   3017  HD1 PHE P 304      -7.866   7.897 -12.248  0.00  0.00      PROB  
ATOM   3018  CE1 PHE P 304      -5.768   7.980 -11.697  0.00  0.00      PROB  
ATOM   3019  HE1 PHE P 304      -5.465   8.480 -12.605  0.00  0.00      PROB  
ATOM   3020  CZ  PHE P 304      -4.750   7.585 -10.847  0.00  0.00      PROB  
ATOM   3021  HZ  PHE P 304      -3.767   7.989 -11.041  0.00  0.00      PROB  
ATOM   3022  CD2 PHE P 304      -6.407   6.185  -9.693  0.00  0.00      PROB  
ATOM   3023  HD2 PHE P 304      -6.635   5.428  -8.957  0.00  0.00      PROB  
ATOM   3024  CE2 PHE P 304      -5.046   6.626  -9.903  0.00  0.00      PROB  
ATOM   3025  HE2 PHE P 304      -4.348   6.241  -9.173  0.00  0.00      PROB  
ATOM   3026  C   PHE P 304      -9.473   5.199 -12.795  0.00  0.00      PROB  
ATOM   3027  O   PHE P 304      -8.929   5.663 -13.753  0.00  0.00      PROB  
ATOM   3028  N   ALA P 305      -9.987   3.998 -12.749  0.00  0.00      PROB  
ATOM   3029  HN  ALA P 305     -10.527   3.654 -11.985  0.00  0.00      PROB  
ATOM   3030  CA  ALA P 305      -9.833   3.061 -13.766  0.00  0.00      PROB  
ATOM   3031  HA  ALA P 305      -8.787   3.023 -14.034  0.00  0.00      PROB  
ATOM   3032  CB  ALA P 305     -10.245   1.715 -13.094  0.00  0.00      PROB  
ATOM   3033  HB1 ALA P 305      -9.774   1.612 -12.093  0.00  0.00      PROB  
ATOM   3034  HB2 ALA P 305      -9.739   0.895 -13.647  0.00  0.00      PROB  
ATOM   3035  HB3 ALA P 305     -11.339   1.568 -12.961  0.00  0.00      PROB  
ATOM   3036  C   ALA P 305     -10.652   3.347 -15.020  0.00  0.00      PROB  
ATOM   3037  O   ALA P 305     -10.287   3.041 -16.137  0.00  0.00      PROB  
ATOM   3038  N   SER P 306     -11.666   4.181 -14.858  0.00  0.00      PROB  
ATOM   3039  HN  SER P 306     -11.908   4.440 -13.926  0.00  0.00      PROB  
ATOM   3040  CA  SER P 306     -12.498   4.620 -15.953  0.00  0.00      PROB  
ATOM   3041  HA  SER P 306     -12.531   3.831 -16.689  0.00  0.00      PROB  
ATOM   3042  CB  SER P 306     -13.936   5.043 -15.525  0.00  0.00      PROB  
ATOM   3043  HB1 SER P 306     -13.949   6.119 -15.250  0.00  0.00      PROB  
ATOM   3044  HB2 SER P 306     -14.466   4.517 -14.702  0.00  0.00      PROB  
ATOM   3045  OG  SER P 306     -14.702   4.944 -16.743  0.00  0.00      PROB  
ATOM   3046  HG1 SER P 306     -15.486   5.436 -16.488  0.00  0.00      PROB  
ATOM   3047  C   SER P 306     -11.833   5.826 -16.599  0.00  0.00      PROB  
ATOM   3048  O   SER P 306     -11.866   6.017 -17.802  0.00  0.00      PROB  
ATOM   3049  N   PHE P 307     -11.117   6.644 -15.836  0.00  0.00      PROB  
ATOM   3050  HN  PHE P 307     -11.170   6.669 -14.841  0.00  0.00      PROB  
ATOM   3051  CA  PHE P 307     -10.589   7.805 -16.408  0.00  0.00      PROB  
ATOM   3052  HA  PHE P 307     -11.021   7.995 -17.379  0.00  0.00      PROB  
ATOM   3053  CB  PHE P 307     -10.962   9.119 -15.667  0.00  0.00      PROB  
ATOM   3054  HB1 PHE P 307     -10.584   9.936 -16.319  0.00  0.00      PROB  
ATOM   3055  HB2 PHE P 307     -10.544   9.125 -14.638  0.00  0.00      PROB  
ATOM   3056  CG  PHE P 307     -12.424   9.128 -15.507  0.00  0.00      PROB  
ATOM   3057  CD1 PHE P 307     -13.307   8.986 -16.605  0.00  0.00      PROB  
ATOM   3058  HD1 PHE P 307     -12.859   8.837 -17.576  0.00  0.00      PROB  
ATOM   3059  CE1 PHE P 307     -14.644   9.074 -16.473  0.00  0.00      PROB  
ATOM   3060  HE1 PHE P 307     -15.306   8.835 -17.292  0.00  0.00      PROB  
ATOM   3061  CZ  PHE P 307     -15.239   9.242 -15.233  0.00  0.00      PROB  
ATOM   3062  HZ  PHE P 307     -16.300   9.434 -15.177  0.00  0.00      PROB  
ATOM   3063  CD2 PHE P 307     -13.044   9.430 -14.271  0.00  0.00      PROB  
ATOM   3064  HD2 PHE P 307     -12.429   9.625 -13.405  0.00  0.00      PROB  
ATOM   3065  CE2 PHE P 307     -14.438   9.445 -14.130  0.00  0.00      PROB  
ATOM   3066  HE2 PHE P 307     -14.916   9.631 -13.179  0.00  0.00      PROB  
ATOM   3067  C   PHE P 307      -9.095   7.842 -16.700  0.00  0.00      PROB  
ATOM   3068  O   PHE P 307      -8.600   8.818 -17.287  0.00  0.00      PROB  
ATOM   3069  N   ILE P 308      -8.381   6.739 -16.334  0.00  0.00      PROB  
ATOM   3070  HN  ILE P 308      -8.822   6.016 -15.809  0.00  0.00      PROB  
ATOM   3071  CA  ILE P 308      -6.994   6.480 -16.847  0.00  0.00      PROB  
ATOM   3072  HA  ILE P 308      -6.429   7.375 -16.636  0.00  0.00      PROB  
ATOM   3073  CB  ILE P 308      -6.191   5.446 -16.067  0.00  0.00      PROB  
ATOM   3074  HB  ILE P 308      -6.109   5.882 -15.048  0.00  0.00      PROB  
ATOM   3075  CG2 ILE P 308      -6.878   4.122 -16.221  0.00  0.00      PROB  
ATOM   3076 HG21 ILE P 308      -7.938   4.222 -15.902  0.00  0.00      PROB  
ATOM   3077 HG22 ILE P 308      -6.480   3.380 -15.496  0.00  0.00      PROB  
ATOM   3078 HG23 ILE P 308      -6.772   3.613 -17.202  0.00  0.00      PROB  
ATOM   3079  CG1 ILE P 308      -4.690   5.496 -16.501  0.00  0.00      PROB  
ATOM   3080 HG11 ILE P 308      -4.589   5.339 -17.596  0.00  0.00      PROB  
ATOM   3081 HG12 ILE P 308      -4.230   4.601 -16.030  0.00  0.00      PROB  
ATOM   3082  CD  ILE P 308      -3.969   6.649 -15.935  0.00  0.00      PROB  
ATOM   3083  HD1 ILE P 308      -4.134   6.758 -14.842  0.00  0.00      PROB  
ATOM   3084  HD2 ILE P 308      -4.219   7.582 -16.484  0.00  0.00      PROB  
ATOM   3085  HD3 ILE P 308      -2.882   6.506 -16.117  0.00  0.00      PROB  
ATOM   3086  C   ILE P 308      -6.761   6.590 -18.331  0.00  0.00      PROB  
ATOM   3087  O   ILE P 308      -5.894   7.331 -18.681  0.00  0.00      PROB  
ATOM   3088  N   PRO P 309      -7.570   5.945 -19.267  0.00  0.00      PROB  
ATOM   3089  CD  PRO P 309      -8.694   4.976 -18.962  0.00  0.00      PROB  
ATOM   3090  HD1 PRO P 309      -9.399   5.172 -18.126  0.00  0.00      PROB  
ATOM   3091  HD2 PRO P 309      -8.199   3.985 -18.882  0.00  0.00      PROB  
ATOM   3092  CA  PRO P 309      -7.359   6.061 -20.696  0.00  0.00      PROB  
ATOM   3093  HA  PRO P 309      -6.361   5.734 -20.948  0.00  0.00      PROB  
ATOM   3094  CB  PRO P 309      -8.461   5.258 -21.355  0.00  0.00      PROB  
ATOM   3095  HB1 PRO P 309      -8.009   4.318 -21.739  0.00  0.00      PROB  
ATOM   3096  HB2 PRO P 309      -9.061   5.774 -22.134  0.00  0.00      PROB  
ATOM   3097  CG  PRO P 309      -9.512   5.012 -20.276  0.00  0.00      PROB  
ATOM   3098  HG1 PRO P 309     -10.327   5.751 -20.121  0.00  0.00      PROB  
ATOM   3099  HG2 PRO P 309     -10.140   4.106 -20.414  0.00  0.00      PROB  
ATOM   3100  C   PRO P 309      -7.445   7.535 -21.084  0.00  0.00      PROB  
ATOM   3101  O   PRO P 309      -6.643   7.992 -21.936  0.00  0.00      PROB  
ATOM   3102  N   GLU P 310      -8.367   8.332 -20.537  0.00  0.00      PROB  
ATOM   3103  HN  GLU P 310      -8.879   7.881 -19.811  0.00  0.00      PROB  
ATOM   3104  CA  GLU P 310      -8.528   9.730 -20.783  0.00  0.00      PROB  
ATOM   3105  HA  GLU P 310      -8.579   9.812 -21.858  0.00  0.00      PROB  
ATOM   3106  CB  GLU P 310      -9.894  10.314 -20.243  0.00  0.00      PROB  
ATOM   3107  HB1 GLU P 310      -9.876  11.407 -20.442  0.00  0.00      PROB  
ATOM   3108  HB2 GLU P 310      -9.868  10.252 -19.134  0.00  0.00      PROB  
ATOM   3109  CG  GLU P 310     -11.071   9.535 -20.758  0.00  0.00      PROB  
ATOM   3110  HG1 GLU P 310     -11.022   8.552 -20.243  0.00  0.00      PROB  
ATOM   3111  HG2 GLU P 310     -11.049   9.236 -21.828  0.00  0.00      PROB  
ATOM   3112  CD  GLU P 310     -12.494  10.093 -20.421  0.00  0.00      PROB  
ATOM   3113  OE1 GLU P 310     -13.202   9.279 -19.828  0.00  0.00      PROB  
ATOM   3114  OE2 GLU P 310     -12.818  11.241 -20.675  0.00  0.00      PROB  
ATOM   3115  C   GLU P 310      -7.377  10.580 -20.302  0.00  0.00      PROB  
ATOM   3116  O   GLU P 310      -6.943  11.442 -21.085  0.00  0.00      PROB  
ATOM   3117  N   ILE P 311      -6.812  10.367 -19.104  0.00  0.00      PROB  
ATOM   3118  HN  ILE P 311      -7.208   9.668 -18.514  0.00  0.00      PROB  
ATOM   3119  CA  ILE P 311      -5.517  10.916 -18.615  0.00  0.00      PROB  
ATOM   3120  HA  ILE P 311      -5.526  11.993 -18.546  0.00  0.00      PROB  
ATOM   3121  CB  ILE P 311      -5.259  10.383 -17.192  0.00  0.00      PROB  
ATOM   3122  HB  ILE P 311      -5.506   9.300 -17.187  0.00  0.00      PROB  
ATOM   3123  CG2 ILE P 311      -3.834  10.666 -16.697  0.00  0.00      PROB  
ATOM   3124 HG21 ILE P 311      -3.053  10.002 -17.126  0.00  0.00      PROB  
ATOM   3125 HG22 ILE P 311      -3.647  10.462 -15.621  0.00  0.00      PROB  
ATOM   3126 HG23 ILE P 311      -3.601  11.728 -16.925  0.00  0.00      PROB  
ATOM   3127  CG1 ILE P 311      -6.235  11.084 -16.224  0.00  0.00      PROB  
ATOM   3128 HG11 ILE P 311      -7.253  11.101 -16.669  0.00  0.00      PROB  
ATOM   3129 HG12 ILE P 311      -5.876  12.115 -16.021  0.00  0.00      PROB  
ATOM   3130  CD  ILE P 311      -6.356  10.198 -14.981  0.00  0.00      PROB  
ATOM   3131  HD1 ILE P 311      -7.230   9.553 -15.216  0.00  0.00      PROB  
ATOM   3132  HD2 ILE P 311      -6.398  10.766 -14.027  0.00  0.00      PROB  
ATOM   3133  HD3 ILE P 311      -5.380   9.682 -14.854  0.00  0.00      PROB  
ATOM   3134  C   ILE P 311      -4.338  10.527 -19.535  0.00  0.00      PROB  
ATOM   3135  O   ILE P 311      -3.556  11.406 -19.896  0.00  0.00      PROB  
ATOM   3136  N   ALA P 312      -4.240   9.321 -20.036  0.00  0.00      PROB  
ATOM   3137  HN  ALA P 312      -4.840   8.621 -19.656  0.00  0.00      PROB  
ATOM   3138  CA  ALA P 312      -3.159   8.968 -20.892  0.00  0.00      PROB  
ATOM   3139  HA  ALA P 312      -2.191   9.251 -20.506  0.00  0.00      PROB  
ATOM   3140  CB  ALA P 312      -3.019   7.481 -21.166  0.00  0.00      PROB  
ATOM   3141  HB1 ALA P 312      -3.935   7.110 -21.674  0.00  0.00      PROB  
ATOM   3142  HB2 ALA P 312      -2.973   6.991 -20.170  0.00  0.00      PROB  
ATOM   3143  HB3 ALA P 312      -2.142   7.097 -21.729  0.00  0.00      PROB  
ATOM   3144  C   ALA P 312      -3.236   9.647 -22.290  0.00  0.00      PROB  
ATOM   3145  O   ALA P 312      -2.210   9.964 -22.884  0.00  0.00      PROB  
ATOM   3146  N   GLU P 313      -4.454   9.847 -22.817  0.00  0.00      PROB  
ATOM   3147  HN  GLU P 313      -5.198   9.540 -22.229  0.00  0.00      PROB  
ATOM   3148  CA  GLU P 313      -4.726  10.656 -23.945  0.00  0.00      PROB  
ATOM   3149  HA  GLU P 313      -4.109  10.259 -24.737  0.00  0.00      PROB  
ATOM   3150  CB  GLU P 313      -6.142  10.406 -24.492  0.00  0.00      PROB  
ATOM   3151  HB1 GLU P 313      -7.008  10.425 -23.797  0.00  0.00      PROB  
ATOM   3152  HB2 GLU P 313      -6.072   9.340 -24.797  0.00  0.00      PROB  
ATOM   3153  CG  GLU P 313      -6.584  11.400 -25.589  0.00  0.00      PROB  
ATOM   3154  HG1 GLU P 313      -5.946  11.282 -26.491  0.00  0.00      PROB  
ATOM   3155  HG2 GLU P 313      -6.452  12.484 -25.384  0.00  0.00      PROB  
ATOM   3156  CD  GLU P 313      -8.106  11.286 -25.959  0.00  0.00      PROB  
ATOM   3157  OE1 GLU P 313      -8.901  12.032 -25.285  0.00  0.00      PROB  
ATOM   3158  OE2 GLU P 313      -8.572  10.545 -26.856  0.00  0.00      PROB  
ATOM   3159  C   GLU P 313      -4.373  12.107 -23.753  0.00  0.00      PROB  
ATOM   3160  O   GLU P 313      -3.755  12.652 -24.618  0.00  0.00      PROB  
ATOM   3161  N   ILE P 314      -4.715  12.738 -22.675  0.00  0.00      PROB  
ATOM   3162  HN  ILE P 314      -5.203  12.235 -21.966  0.00  0.00      PROB  
ATOM   3163  CA  ILE P 314      -4.416  14.204 -22.592  0.00  0.00      PROB  
ATOM   3164  HA  ILE P 314      -4.663  14.816 -23.446  0.00  0.00      PROB  
ATOM   3165  CB  ILE P 314      -5.214  14.709 -21.351  0.00  0.00      PROB  
ATOM   3166  HB  ILE P 314      -5.097  13.994 -20.509  0.00  0.00      PROB  
ATOM   3167  CG2 ILE P 314      -4.911  16.151 -20.882  0.00  0.00      PROB  
ATOM   3168 HG21 ILE P 314      -5.203  16.758 -21.766  0.00  0.00      PROB  
ATOM   3169 HG22 ILE P 314      -3.849  16.309 -20.595  0.00  0.00      PROB  
ATOM   3170 HG23 ILE P 314      -5.604  16.574 -20.124  0.00  0.00      PROB  
ATOM   3171  CG1 ILE P 314      -6.795  14.657 -21.612  0.00  0.00      PROB  
ATOM   3172 HG11 ILE P 314      -7.013  13.769 -22.243  0.00  0.00      PROB  
ATOM   3173 HG12 ILE P 314      -7.216  15.486 -22.221  0.00  0.00      PROB  
ATOM   3174  CD  ILE P 314      -7.729  14.673 -20.348  0.00  0.00      PROB  
ATOM   3175  HD1 ILE P 314      -8.118  15.677 -20.074  0.00  0.00      PROB  
ATOM   3176  HD2 ILE P 314      -7.302  14.211 -19.432  0.00  0.00      PROB  
ATOM   3177  HD3 ILE P 314      -8.516  13.983 -20.720  0.00  0.00      PROB  
ATOM   3178  C   ILE P 314      -2.970  14.422 -22.230  0.00  0.00      PROB  
ATOM   3179  O   ILE P 314      -2.317  15.356 -22.734  0.00  0.00      PROB  
ATOM   3180  N   LEU P 315      -2.347  13.489 -21.462  0.00  0.00      PROB  
ATOM   3181  HN  LEU P 315      -2.818  12.751 -20.984  0.00  0.00      PROB  
ATOM   3182  CA  LEU P 315      -0.905  13.583 -21.272  0.00  0.00      PROB  
ATOM   3183  HA  LEU P 315      -0.740  14.528 -20.776  0.00  0.00      PROB  
ATOM   3184  CB  LEU P 315      -0.504  12.441 -20.347  0.00  0.00      PROB  
ATOM   3185  HB1 LEU P 315      -0.911  11.478 -20.724  0.00  0.00      PROB  
ATOM   3186  HB2 LEU P 315      -0.949  12.586 -19.340  0.00  0.00      PROB  
ATOM   3187  CG  LEU P 315       0.995  12.112 -20.051  0.00  0.00      PROB  
ATOM   3188  HG  LEU P 315       1.461  11.888 -21.034  0.00  0.00      PROB  
ATOM   3189  CD1 LEU P 315       1.668  13.342 -19.471  0.00  0.00      PROB  
ATOM   3190 HD11 LEU P 315       1.666  14.206 -20.169  0.00  0.00      PROB  
ATOM   3191 HD12 LEU P 315       2.723  13.083 -19.234  0.00  0.00      PROB  
ATOM   3192 HD13 LEU P 315       1.107  13.498 -18.525  0.00  0.00      PROB  
ATOM   3193  CD2 LEU P 315       1.134  10.886 -19.182  0.00  0.00      PROB  
ATOM   3194 HD21 LEU P 315       0.620  11.118 -18.225  0.00  0.00      PROB  
ATOM   3195 HD22 LEU P 315       2.211  10.661 -19.027  0.00  0.00      PROB  
ATOM   3196 HD23 LEU P 315       0.623  10.061 -19.723  0.00  0.00      PROB  
ATOM   3197  C   LEU P 315      -0.149  13.356 -22.594  0.00  0.00      PROB  
ATOM   3198  O   LEU P 315       0.898  14.029 -22.892  0.00  0.00      PROB  
ATOM   3199  N   GLY P 316      -0.651  12.396 -23.439  0.00  0.00      PROB  
ATOM   3200  HN  GLY P 316      -1.438  11.805 -23.277  0.00  0.00      PROB  
ATOM   3201  CA  GLY P 316      -0.009  12.107 -24.705  0.00  0.00      PROB  
ATOM   3202  HA1 GLY P 316      -0.405  11.141 -24.981  0.00  0.00      PROB  
ATOM   3203  HA2 GLY P 316       1.061  12.067 -24.569  0.00  0.00      PROB  
ATOM   3204  C   GLY P 316      -0.273  13.075 -25.927  0.00  0.00      PROB  
ATOM   3205  O   GLY P 316       0.546  13.110 -26.849  0.00  0.00      PROB  
ATOM   3206  N   LYS P 317      -1.277  13.996 -25.984  0.00  0.00      PROB  
ATOM   3207  HN  LYS P 317      -2.005  14.020 -25.304  0.00  0.00      PROB  
ATOM   3208  CA  LYS P 317      -1.556  14.681 -27.235  0.00  0.00      PROB  
ATOM   3209  HA  LYS P 317      -1.318  14.056 -28.082  0.00  0.00      PROB  
ATOM   3210  CB  LYS P 317      -3.154  14.953 -27.316  0.00  0.00      PROB  
ATOM   3211  HB1 LYS P 317      -3.477  15.303 -26.312  0.00  0.00      PROB  
ATOM   3212  HB2 LYS P 317      -3.608  13.956 -27.498  0.00  0.00      PROB  
ATOM   3213  CG  LYS P 317      -3.584  15.883 -28.446  0.00  0.00      PROB  
ATOM   3214  HG1 LYS P 317      -3.112  15.517 -29.383  0.00  0.00      PROB  
ATOM   3215  HG2 LYS P 317      -3.090  16.877 -28.386  0.00  0.00      PROB  
ATOM   3216  CD  LYS P 317      -5.077  16.029 -28.486  0.00  0.00      PROB  
ATOM   3217  HD1 LYS P 317      -5.266  16.883 -29.170  0.00  0.00      PROB  
ATOM   3218  HD2 LYS P 317      -5.454  16.303 -27.477  0.00  0.00      PROB  
ATOM   3219  CE  LYS P 317      -5.751  14.783 -29.010  0.00  0.00      PROB  
ATOM   3220  HE1 LYS P 317      -5.476  13.995 -28.276  0.00  0.00      PROB  
ATOM   3221  HE2 LYS P 317      -5.414  14.628 -30.057  0.00  0.00      PROB  
ATOM   3222  NZ  LYS P 317      -7.192  14.762 -28.998  0.00  0.00      PROB  
ATOM   3223  HZ1 LYS P 317      -7.460  13.788 -29.247  0.00  0.00      PROB  
ATOM   3224  HZ2 LYS P 317      -7.459  15.450 -29.730  0.00  0.00      PROB  
ATOM   3225  HZ3 LYS P 317      -7.599  14.950 -28.060  0.00  0.00      PROB  
ATOM   3226  C   LYS P 317      -0.653  15.933 -27.433  0.00  0.00      PROB  
ATOM   3227  O   LYS P 317      -0.559  16.409 -28.558  0.00  0.00      PROB  
ATOM   3228  N   ARG P 318      -0.056  16.537 -26.382  0.00  0.00      PROB  
ATOM   3229  HN  ARG P 318      -0.033  16.175 -25.454  0.00  0.00      PROB  
ATOM   3230  CA  ARG P 318       0.823  17.713 -26.505  0.00  0.00      PROB  
ATOM   3231  HA  ARG P 318       0.350  18.586 -26.930  0.00  0.00      PROB  
ATOM   3232  CB  ARG P 318       1.576  18.130 -25.130  0.00  0.00      PROB  
ATOM   3233  HB1 ARG P 318       0.910  18.598 -24.375  0.00  0.00      PROB  
ATOM   3234  HB2 ARG P 318       2.361  18.860 -25.421  0.00  0.00      PROB  
ATOM   3235  CG  ARG P 318       2.107  16.876 -24.417  0.00  0.00      PROB  
ATOM   3236  HG1 ARG P 318       2.333  16.039 -25.112  0.00  0.00      PROB  
ATOM   3237  HG2 ARG P 318       1.298  16.469 -23.773  0.00  0.00      PROB  
ATOM   3238  CD  ARG P 318       3.286  17.083 -23.479  0.00  0.00      PROB  
ATOM   3239  HD1 ARG P 318       3.258  18.006 -22.862  0.00  0.00      PROB  
ATOM   3240  HD2 ARG P 318       4.194  17.103 -24.119  0.00  0.00      PROB  
ATOM   3241  NE  ARG P 318       3.446  15.888 -22.631  0.00  0.00      PROB  
ATOM   3242  HE  ARG P 318       2.635  15.559 -22.148  0.00  0.00      PROB  
ATOM   3243  CZ  ARG P 318       4.177  14.847 -22.984  0.00  0.00      PROB  
ATOM   3244  NH1 ARG P 318       3.633  13.668 -23.015  0.00  0.00      PROB  
ATOM   3245 HH11 ARG P 318       4.233  12.876 -23.123  0.00  0.00      PROB  
ATOM   3246 HH12 ARG P 318       2.636  13.633 -22.961  0.00  0.00      PROB  
ATOM   3247  NH2 ARG P 318       5.418  15.051 -23.319  0.00  0.00      PROB  
ATOM   3248 HH21 ARG P 318       5.761  15.968 -23.522  0.00  0.00      PROB  
ATOM   3249 HH22 ARG P 318       5.891  14.273 -23.733  0.00  0.00      PROB  
ATOM   3250  C   ARG P 318       2.028  17.580 -27.454  0.00  0.00      PROB  
ATOM   3251  O   ARG P 318       2.446  16.428 -27.887  0.00  0.00      PROB  
ATOM   3252  N   GLN P 319       2.556  18.784 -27.996  0.00  0.00      PROB  
ATOM   3253  HN  GLN P 319       2.129  19.587 -27.588  0.00  0.00      PROB  
ATOM   3254  CA  GLN P 319       3.546  18.959 -29.017  0.00  0.00      PROB  
ATOM   3255  HA  GLN P 319       3.330  18.113 -29.653  0.00  0.00      PROB  
ATOM   3256  CB  GLN P 319       3.368  20.272 -29.794  0.00  0.00      PROB  
ATOM   3257  HB1 GLN P 319       4.055  20.214 -30.666  0.00  0.00      PROB  
ATOM   3258  HB2 GLN P 319       3.661  21.213 -29.281  0.00  0.00      PROB  
ATOM   3259  CG  GLN P 319       1.927  20.521 -30.518  0.00  0.00      PROB  
ATOM   3260  HG1 GLN P 319       1.229  20.788 -29.695  0.00  0.00      PROB  
ATOM   3261  HG2 GLN P 319       1.647  19.601 -31.075  0.00  0.00      PROB  
ATOM   3262  CD  GLN P 319       2.007  21.630 -31.504  0.00  0.00      PROB  
ATOM   3263  OE1 GLN P 319       1.937  21.466 -32.713  0.00  0.00      PROB  
ATOM   3264  NE2 GLN P 319       2.197  22.864 -30.962  0.00  0.00      PROB  
ATOM   3265 HE21 GLN P 319       2.303  23.589 -31.643  0.00  0.00      PROB  
ATOM   3266 HE22 GLN P 319       2.410  23.008 -29.996  0.00  0.00      PROB  
ATOM   3267  C   GLN P 319       4.929  18.659 -28.621  0.00  0.00      PROB  
ATOM   3268  OT1 GLN P 319       5.284  18.563 -27.457  0.00  0.00      PROB  
ATOM   3269  OT2 GLN P 319       5.943  18.383 -29.617  0.00  0.00      PROB  
ATOM   3270 HT2B GLN P 319       6.757  18.393 -29.108  0.00  0.00      PROB  
ATOM   3271  N   THR P 218     -25.911  -7.390 -26.337  0.00  0.00      PROC  
ATOM   3272  HT1 THR P 218     -25.239  -6.664 -26.480  0.00  0.00      PROC  
ATOM   3273  HT2 THR P 218     -25.955  -8.202 -26.919  0.00  0.00      PROC  
ATOM   3274  CA  THR P 218     -26.147  -7.814 -24.835  0.00  0.00      PROC  
ATOM   3275  HA  THR P 218     -26.459  -6.918 -24.320  0.00  0.00      PROC  
ATOM   3276  CB  THR P 218     -27.320  -8.850 -24.835  0.00  0.00      PROC  
ATOM   3277  HB  THR P 218     -26.952  -9.782 -25.314  0.00  0.00      PROC  
ATOM   3278  OG1 THR P 218     -28.521  -8.433 -25.471  0.00  0.00      PROC  
ATOM   3279  HG1 THR P 218     -28.223  -7.893 -26.206  0.00  0.00      PROC  
ATOM   3280  CG2 THR P 218     -27.793  -9.145 -23.377  0.00  0.00      PROC  
ATOM   3281 HG21 THR P 218     -28.578  -9.930 -23.404  0.00  0.00      PROC  
ATOM   3282 HG22 THR P 218     -28.197  -8.226 -22.902  0.00  0.00      PROC  
ATOM   3283 HG23 THR P 218     -27.039  -9.583 -22.689  0.00  0.00      PROC  
ATOM   3284  C   THR P 218     -24.842  -8.367 -24.211  0.00  0.00      PROC  
ATOM   3285  O   THR P 218     -24.603  -8.290 -22.971  0.00  0.00      PROC  
ATOM   3286  N   SER P 219     -23.905  -8.840 -25.030  0.00  0.00      PROC  
ATOM   3287  HN  SER P 219     -23.984  -8.732 -26.018  0.00  0.00      PROC  
ATOM   3288  CA  SER P 219     -22.673  -9.621 -24.587  0.00  0.00      PROC  
ATOM   3289  HA  SER P 219     -22.966 -10.569 -24.162  0.00  0.00      PROC  
ATOM   3290  CB  SER P 219     -21.853  -9.898 -25.826  0.00  0.00      PROC  
ATOM   3291  HB1 SER P 219     -21.562  -8.918 -26.263  0.00  0.00      PROC  
ATOM   3292  HB2 SER P 219     -22.509 -10.478 -26.511  0.00  0.00      PROC  
ATOM   3293  OG  SER P 219     -20.674 -10.671 -25.463  0.00  0.00      PROC  
ATOM   3294  HG1 SER P 219     -21.031 -11.561 -25.426  0.00  0.00      PROC  
ATOM   3295  C   SER P 219     -21.924  -8.823 -23.459  0.00  0.00      PROC  
ATOM   3296  O   SER P 219     -21.550  -9.366 -22.353  0.00  0.00      PROC  
ATOM   3297  N   THR P 220     -21.620  -7.523 -23.673  0.00  0.00      PROC  
ATOM   3298  HN  THR P 220     -21.823  -7.075 -24.541  0.00  0.00      PROC  
ATOM   3299  CA  THR P 220     -20.901  -6.675 -22.773  0.00  0.00      PROC  
ATOM   3300  HA  THR P 220     -19.985  -7.234 -22.651  0.00  0.00      PROC  
ATOM   3301  CB  THR P 220     -20.534  -5.227 -23.175  0.00  0.00      PROC  
ATOM   3302  HB  THR P 220     -20.062  -4.590 -22.397  0.00  0.00      PROC  
ATOM   3303  OG1 THR P 220     -21.641  -4.470 -23.713  0.00  0.00      PROC  
ATOM   3304  HG1 THR P 220     -21.248  -3.609 -23.873  0.00  0.00      PROC  
ATOM   3305  CG2 THR P 220     -19.513  -5.387 -24.322  0.00  0.00      PROC  
ATOM   3306 HG21 THR P 220     -19.329  -4.367 -24.721  0.00  0.00      PROC  
ATOM   3307 HG22 THR P 220     -19.905  -6.051 -25.122  0.00  0.00      PROC  
ATOM   3308 HG23 THR P 220     -18.561  -5.891 -24.049  0.00  0.00      PROC  
ATOM   3309  C   THR P 220     -21.447  -6.588 -21.391  0.00  0.00      PROC  
ATOM   3310  O   THR P 220     -20.669  -6.657 -20.458  0.00  0.00      PROC  
ATOM   3311  N   LEU P 221     -22.791  -6.529 -21.173  0.00  0.00      PROC  
ATOM   3312  HN  LEU P 221     -23.405  -6.416 -21.951  0.00  0.00      PROC  
ATOM   3313  CA  LEU P 221     -23.334  -6.693 -19.837  0.00  0.00      PROC  
ATOM   3314  HA  LEU P 221     -22.828  -6.019 -19.161  0.00  0.00      PROC  
ATOM   3315  CB  LEU P 221     -24.803  -6.354 -20.053  0.00  0.00      PROC  
ATOM   3316  HB1 LEU P 221     -25.166  -6.924 -20.935  0.00  0.00      PROC  
ATOM   3317  HB2 LEU P 221     -24.708  -5.290 -20.358  0.00  0.00      PROC  
ATOM   3318  CG  LEU P 221     -25.760  -6.527 -18.852  0.00  0.00      PROC  
ATOM   3319  HG  LEU P 221     -25.758  -7.625 -18.685  0.00  0.00      PROC  
ATOM   3320  CD1 LEU P 221     -25.334  -5.740 -17.584  0.00  0.00      PROC  
ATOM   3321 HD11 LEU P 221     -26.054  -5.932 -16.760  0.00  0.00      PROC  
ATOM   3322 HD12 LEU P 221     -25.333  -4.662 -17.854  0.00  0.00      PROC  
ATOM   3323 HD13 LEU P 221     -24.286  -5.906 -17.255  0.00  0.00      PROC  
ATOM   3324  CD2 LEU P 221     -27.212  -6.360 -19.084  0.00  0.00      PROC  
ATOM   3325 HD21 LEU P 221     -27.849  -6.740 -18.256  0.00  0.00      PROC  
ATOM   3326 HD22 LEU P 221     -27.538  -6.793 -20.054  0.00  0.00      PROC  
ATOM   3327 HD23 LEU P 221     -27.333  -5.257 -19.033  0.00  0.00      PROC  
ATOM   3328  C   LEU P 221     -23.220  -8.160 -19.281  0.00  0.00      PROC  
ATOM   3329  O   LEU P 221     -22.953  -8.288 -18.081  0.00  0.00      PROC  
ATOM   3330  N   ILE P 222     -23.314  -9.189 -20.104  0.00  0.00      PROC  
ATOM   3331  HN  ILE P 222     -23.472  -9.071 -21.081  0.00  0.00      PROC  
ATOM   3332  CA  ILE P 222     -23.075 -10.572 -19.665  0.00  0.00      PROC  
ATOM   3333  HA  ILE P 222     -23.678 -10.788 -18.796  0.00  0.00      PROC  
ATOM   3334  CB  ILE P 222     -23.383 -11.654 -20.728  0.00  0.00      PROC  
ATOM   3335  HB  ILE P 222     -22.655 -11.519 -21.557  0.00  0.00      PROC  
ATOM   3336  CG2 ILE P 222     -23.171 -13.116 -20.233  0.00  0.00      PROC  
ATOM   3337 HG21 ILE P 222     -23.963 -13.351 -19.490  0.00  0.00      PROC  
ATOM   3338 HG22 ILE P 222     -22.177 -13.252 -19.756  0.00  0.00      PROC  
ATOM   3339 HG23 ILE P 222     -23.189 -13.883 -21.036  0.00  0.00      PROC  
ATOM   3340  CG1 ILE P 222     -24.895 -11.430 -21.220  0.00  0.00      PROC  
ATOM   3341 HG11 ILE P 222     -25.139 -10.373 -21.460  0.00  0.00      PROC  
ATOM   3342 HG12 ILE P 222     -25.474 -11.658 -20.299  0.00  0.00      PROC  
ATOM   3343  CD  ILE P 222     -25.266 -12.248 -22.491  0.00  0.00      PROC  
ATOM   3344  HD1 ILE P 222     -24.280 -12.465 -22.954  0.00  0.00      PROC  
ATOM   3345  HD2 ILE P 222     -26.058 -11.782 -23.116  0.00  0.00      PROC  
ATOM   3346  HD3 ILE P 222     -25.671 -13.247 -22.222  0.00  0.00      PROC  
ATOM   3347  C   ILE P 222     -21.638 -10.838 -19.161  0.00  0.00      PROC  
ATOM   3348  O   ILE P 222     -21.366 -11.464 -18.107  0.00  0.00      PROC  
ATOM   3349  N   ARG P 223     -20.580 -10.282 -19.848  0.00  0.00      PROC  
ATOM   3350  HN  ARG P 223     -20.890  -9.827 -20.679  0.00  0.00      PROC  
ATOM   3351  CA  ARG P 223     -19.218 -10.346 -19.430  0.00  0.00      PROC  
ATOM   3352  HA  ARG P 223     -18.900 -11.369 -19.295  0.00  0.00      PROC  
ATOM   3353  CB  ARG P 223     -18.269  -9.767 -20.457  0.00  0.00      PROC  
ATOM   3354  HB1 ARG P 223     -17.257  -9.530 -20.064  0.00  0.00      PROC  
ATOM   3355  HB2 ARG P 223     -18.656  -8.855 -20.961  0.00  0.00      PROC  
ATOM   3356  CG  ARG P 223     -18.104 -10.724 -21.625  0.00  0.00      PROC  
ATOM   3357  HG1 ARG P 223     -17.264 -10.357 -22.253  0.00  0.00      PROC  
ATOM   3358  HG2 ARG P 223     -19.052 -10.894 -22.180  0.00  0.00      PROC  
ATOM   3359  CD  ARG P 223     -17.639 -12.219 -21.251  0.00  0.00      PROC  
ATOM   3360  HD1 ARG P 223     -17.413 -12.762 -22.194  0.00  0.00      PROC  
ATOM   3361  HD2 ARG P 223     -18.478 -12.733 -20.735  0.00  0.00      PROC  
ATOM   3362  NE  ARG P 223     -16.453 -12.267 -20.403  0.00  0.00      PROC  
ATOM   3363  HE  ARG P 223     -15.642 -11.732 -20.642  0.00  0.00      PROC  
ATOM   3364  CZ  ARG P 223     -16.176 -13.207 -19.515  0.00  0.00      PROC  
ATOM   3365  NH1 ARG P 223     -14.957 -13.343 -19.025  0.00  0.00      PROC  
ATOM   3366 HH11 ARG P 223     -14.307 -12.712 -19.448  0.00  0.00      PROC  
ATOM   3367 HH12 ARG P 223     -14.755 -13.743 -18.130  0.00  0.00      PROC  
ATOM   3368  NH2 ARG P 223     -17.053 -14.036 -19.044  0.00  0.00      PROC  
ATOM   3369 HH21 ARG P 223     -17.936 -14.044 -19.514  0.00  0.00      PROC  
ATOM   3370 HH22 ARG P 223     -16.661 -14.856 -18.627  0.00  0.00      PROC  
ATOM   3371  C   ARG P 223     -18.987  -9.635 -18.096  0.00  0.00      PROC  
ATOM   3372  O   ARG P 223     -18.378 -10.067 -17.117  0.00  0.00      PROC  
ATOM   3373  N   LEU P 224     -19.566  -8.460 -17.968  0.00  0.00      PROC  
ATOM   3374  HN  LEU P 224     -20.095  -8.161 -18.758  0.00  0.00      PROC  
ATOM   3375  CA  LEU P 224     -19.422  -7.565 -16.830  0.00  0.00      PROC  
ATOM   3376  HA  LEU P 224     -18.387  -7.404 -16.568  0.00  0.00      PROC  
ATOM   3377  CB  LEU P 224     -20.164  -6.236 -17.154  0.00  0.00      PROC  
ATOM   3378  HB1 LEU P 224     -21.261  -6.389 -17.240  0.00  0.00      PROC  
ATOM   3379  HB2 LEU P 224     -19.636  -5.828 -18.043  0.00  0.00      PROC  
ATOM   3380  CG  LEU P 224     -20.007  -5.108 -16.062  0.00  0.00      PROC  
ATOM   3381  HG  LEU P 224     -20.546  -5.524 -15.184  0.00  0.00      PROC  
ATOM   3382  CD1 LEU P 224     -18.515  -4.781 -15.811  0.00  0.00      PROC  
ATOM   3383 HD11 LEU P 224     -18.337  -3.897 -15.162  0.00  0.00      PROC  
ATOM   3384 HD12 LEU P 224     -18.033  -4.507 -16.774  0.00  0.00      PROC  
ATOM   3385 HD13 LEU P 224     -17.917  -5.525 -15.243  0.00  0.00      PROC  
ATOM   3386  CD2 LEU P 224     -20.714  -3.863 -16.512  0.00  0.00      PROC  
ATOM   3387 HD21 LEU P 224     -20.274  -3.430 -17.436  0.00  0.00      PROC  
ATOM   3388 HD22 LEU P 224     -20.694  -3.052 -15.753  0.00  0.00      PROC  
ATOM   3389 HD23 LEU P 224     -21.817  -3.963 -16.590  0.00  0.00      PROC  
ATOM   3390  C   LEU P 224     -20.067  -8.036 -15.514  0.00  0.00      PROC  
ATOM   3391  O   LEU P 224     -19.374  -8.106 -14.542  0.00  0.00      PROC  
ATOM   3392  N   VAL P 225     -21.367  -8.511 -15.572  0.00  0.00      PROC  
ATOM   3393  HN  VAL P 225     -21.945  -8.443 -16.381  0.00  0.00      PROC  
ATOM   3394  CA  VAL P 225     -21.951  -9.182 -14.431  0.00  0.00      PROC  
ATOM   3395  HA  VAL P 225     -21.887  -8.499 -13.597  0.00  0.00      PROC  
ATOM   3396  CB  VAL P 225     -23.370  -9.458 -14.671  0.00  0.00      PROC  
ATOM   3397  HB  VAL P 225     -23.575 -10.037 -15.596  0.00  0.00      PROC  
ATOM   3398  CG1 VAL P 225     -24.066 -10.345 -13.563  0.00  0.00      PROC  
ATOM   3399 HG11 VAL P 225     -23.692 -11.388 -13.477  0.00  0.00      PROC  
ATOM   3400 HG12 VAL P 225     -25.171 -10.415 -13.655  0.00  0.00      PROC  
ATOM   3401 HG13 VAL P 225     -24.030  -9.939 -12.530  0.00  0.00      PROC  
ATOM   3402  CG2 VAL P 225     -24.045  -8.057 -14.704  0.00  0.00      PROC  
ATOM   3403 HG21 VAL P 225     -25.150  -8.159 -14.758  0.00  0.00      PROC  
ATOM   3404 HG22 VAL P 225     -23.804  -7.392 -15.560  0.00  0.00      PROC  
ATOM   3405 HG23 VAL P 225     -23.914  -7.380 -13.832  0.00  0.00      PROC  
ATOM   3406  C   VAL P 225     -21.166 -10.466 -14.014  0.00  0.00      PROC  
ATOM   3407  O   VAL P 225     -20.894 -10.679 -12.852  0.00  0.00      PROC  
ATOM   3408  N   GLN P 226     -20.725 -11.273 -14.949  0.00  0.00      PROC  
ATOM   3409  HN  GLN P 226     -20.914 -11.180 -15.923  0.00  0.00      PROC  
ATOM   3410  CA  GLN P 226     -20.059 -12.546 -14.774  0.00  0.00      PROC  
ATOM   3411  HA  GLN P 226     -20.746 -13.131 -14.181  0.00  0.00      PROC  
ATOM   3412  CB  GLN P 226     -19.541 -13.115 -16.160  0.00  0.00      PROC  
ATOM   3413  HB1 GLN P 226     -18.957 -12.366 -16.737  0.00  0.00      PROC  
ATOM   3414  HB2 GLN P 226     -20.462 -13.176 -16.779  0.00  0.00      PROC  
ATOM   3415  CG  GLN P 226     -18.947 -14.569 -16.194  0.00  0.00      PROC  
ATOM   3416  HG1 GLN P 226     -17.840 -14.490 -16.145  0.00  0.00      PROC  
ATOM   3417  HG2 GLN P 226     -19.182 -15.059 -17.163  0.00  0.00      PROC  
ATOM   3418  CD  GLN P 226     -19.417 -15.554 -15.169  0.00  0.00      PROC  
ATOM   3419  OE1 GLN P 226     -18.745 -15.838 -14.157  0.00  0.00      PROC  
ATOM   3420  NE2 GLN P 226     -20.600 -16.183 -15.429  0.00  0.00      PROC  
ATOM   3421 HE21 GLN P 226     -21.119 -16.650 -14.713  0.00  0.00      PROC  
ATOM   3422 HE22 GLN P 226     -21.042 -16.026 -16.313  0.00  0.00      PROC  
ATOM   3423  C   GLN P 226     -18.731 -12.388 -13.988  0.00  0.00      PROC  
ATOM   3424  O   GLN P 226     -18.361 -13.183 -13.101  0.00  0.00      PROC  
ATOM   3425  N   LEU P 227     -17.924 -11.357 -14.381  0.00  0.00      PROC  
ATOM   3426  HN  LEU P 227     -18.308 -10.723 -15.048  0.00  0.00      PROC  
ATOM   3427  CA  LEU P 227     -16.781 -10.820 -13.593  0.00  0.00      PROC  
ATOM   3428  HA  LEU P 227     -16.077 -11.622 -13.426  0.00  0.00      PROC  
ATOM   3429  CB  LEU P 227     -16.170  -9.627 -14.422  0.00  0.00      PROC  
ATOM   3430  HB1 LEU P 227     -15.383  -9.111 -13.833  0.00  0.00      PROC  
ATOM   3431  HB2 LEU P 227     -16.950  -8.898 -14.730  0.00  0.00      PROC  
ATOM   3432  CG  LEU P 227     -15.607 -10.052 -15.823  0.00  0.00      PROC  
ATOM   3433  HG  LEU P 227     -16.380 -10.718 -16.263  0.00  0.00      PROC  
ATOM   3434  CD1 LEU P 227     -15.481  -8.761 -16.667  0.00  0.00      PROC  
ATOM   3435 HD11 LEU P 227     -14.582  -8.147 -16.445  0.00  0.00      PROC  
ATOM   3436 HD12 LEU P 227     -16.375  -8.102 -16.641  0.00  0.00      PROC  
ATOM   3437 HD13 LEU P 227     -15.392  -9.126 -17.713  0.00  0.00      PROC  
ATOM   3438  CD2 LEU P 227     -14.312 -10.827 -15.857  0.00  0.00      PROC  
ATOM   3439 HD21 LEU P 227     -14.214 -11.165 -16.911  0.00  0.00      PROC  
ATOM   3440 HD22 LEU P 227     -14.407 -11.582 -15.048  0.00  0.00      PROC  
ATOM   3441 HD23 LEU P 227     -13.433 -10.202 -15.592  0.00  0.00      PROC  
ATOM   3442  C   LEU P 227     -17.245 -10.357 -12.276  0.00  0.00      PROC  
ATOM   3443  O   LEU P 227     -16.697 -10.756 -11.246  0.00  0.00      PROC  
ATOM   3444  N   VAL P 228     -18.281  -9.464 -12.127  0.00  0.00      PROC  
ATOM   3445  HN  VAL P 228     -18.787  -9.264 -12.963  0.00  0.00      PROC  
ATOM   3446  CA  VAL P 228     -18.726  -8.870 -10.852  0.00  0.00      PROC  
ATOM   3447  HA  VAL P 228     -17.798  -8.511 -10.431  0.00  0.00      PROC  
ATOM   3448  CB  VAL P 228     -19.730  -7.654 -11.043  0.00  0.00      PROC  
ATOM   3449  HB  VAL P 228     -20.568  -8.084 -11.634  0.00  0.00      PROC  
ATOM   3450  CG1 VAL P 228     -20.097  -6.994  -9.662  0.00  0.00      PROC  
ATOM   3451 HG11 VAL P 228     -20.440  -7.750  -8.923  0.00  0.00      PROC  
ATOM   3452 HG12 VAL P 228     -20.996  -6.352  -9.784  0.00  0.00      PROC  
ATOM   3453 HG13 VAL P 228     -19.183  -6.524  -9.242  0.00  0.00      PROC  
ATOM   3454  CG2 VAL P 228     -19.010  -6.586 -11.855  0.00  0.00      PROC  
ATOM   3455 HG21 VAL P 228     -19.606  -5.701 -12.163  0.00  0.00      PROC  
ATOM   3456 HG22 VAL P 228     -18.546  -6.888 -12.818  0.00  0.00      PROC  
ATOM   3457 HG23 VAL P 228     -18.269  -6.028 -11.243  0.00  0.00      PROC  
ATOM   3458  C   VAL P 228     -19.210  -9.844  -9.747  0.00  0.00      PROC  
ATOM   3459  O   VAL P 228     -18.707  -9.848  -8.600  0.00  0.00      PROC  
ATOM   3460  N   VAL P 229     -20.107 -10.785 -10.207  0.00  0.00      PROC  
ATOM   3461  HN  VAL P 229     -20.598 -10.679 -11.068  0.00  0.00      PROC  
ATOM   3462  CA  VAL P 229     -20.534 -11.932  -9.463  0.00  0.00      PROC  
ATOM   3463  HA  VAL P 229     -20.991 -11.499  -8.586  0.00  0.00      PROC  
ATOM   3464  CB  VAL P 229     -21.631 -12.711 -10.259  0.00  0.00      PROC  
ATOM   3465  HB  VAL P 229     -22.268 -11.859 -10.580  0.00  0.00      PROC  
ATOM   3466  CG1 VAL P 229     -21.155 -13.434 -11.450  0.00  0.00      PROC  
ATOM   3467 HG11 VAL P 229     -21.983 -13.577 -12.177  0.00  0.00      PROC  
ATOM   3468 HG12 VAL P 229     -20.881 -14.463 -11.134  0.00  0.00      PROC  
ATOM   3469 HG13 VAL P 229     -20.409 -12.812 -11.989  0.00  0.00      PROC  
ATOM   3470  CG2 VAL P 229     -22.553 -13.533  -9.346  0.00  0.00      PROC  
ATOM   3471 HG21 VAL P 229     -23.377 -12.885  -8.980  0.00  0.00      PROC  
ATOM   3472 HG22 VAL P 229     -21.942 -13.945  -8.514  0.00  0.00      PROC  
ATOM   3473 HG23 VAL P 229     -23.044 -14.351  -9.916  0.00  0.00      PROC  
ATOM   3474  C   VAL P 229     -19.433 -12.831  -9.039  0.00  0.00      PROC  
ATOM   3475  O   VAL P 229     -19.348 -13.186  -7.877  0.00  0.00      PROC  
ATOM   3476  N   SER P 230     -18.430 -13.191  -9.837  0.00  0.00      PROC  
ATOM   3477  HN  SER P 230     -18.372 -12.735 -10.722  0.00  0.00      PROC  
ATOM   3478  CA  SER P 230     -17.219 -13.869  -9.465  0.00  0.00      PROC  
ATOM   3479  HA  SER P 230     -17.587 -14.791  -9.038  0.00  0.00      PROC  
ATOM   3480  CB  SER P 230     -16.375 -14.170 -10.664  0.00  0.00      PROC  
ATOM   3481  HB1 SER P 230     -15.402 -14.563 -10.299  0.00  0.00      PROC  
ATOM   3482  HB2 SER P 230     -16.186 -13.251 -11.259  0.00  0.00      PROC  
ATOM   3483  OG  SER P 230     -16.982 -15.098 -11.553  0.00  0.00      PROC  
ATOM   3484  HG1 SER P 230     -17.646 -14.750 -12.153  0.00  0.00      PROC  
ATOM   3485  C   SER P 230     -16.412 -13.302  -8.368  0.00  0.00      PROC  
ATOM   3486  O   SER P 230     -15.978 -13.984  -7.468  0.00  0.00      PROC  
ATOM   3487  N   PHE P 231     -16.117 -12.014  -8.439  0.00  0.00      PROC  
ATOM   3488  HN  PHE P 231     -16.437 -11.520  -9.243  0.00  0.00      PROC  
ATOM   3489  CA  PHE P 231     -15.444 -11.053  -7.521  0.00  0.00      PROC  
ATOM   3490  HA  PHE P 231     -14.422 -11.340  -7.323  0.00  0.00      PROC  
ATOM   3491  CB  PHE P 231     -15.361  -9.705  -8.283  0.00  0.00      PROC  
ATOM   3492  HB1 PHE P 231     -16.236  -9.651  -8.966  0.00  0.00      PROC  
ATOM   3493  HB2 PHE P 231     -14.376  -9.674  -8.795  0.00  0.00      PROC  
ATOM   3494  CG  PHE P 231     -15.466  -8.429  -7.445  0.00  0.00      PROC  
ATOM   3495  CD1 PHE P 231     -16.528  -7.503  -7.726  0.00  0.00      PROC  
ATOM   3496  HD1 PHE P 231     -17.290  -7.697  -8.466  0.00  0.00      PROC  
ATOM   3497  CE1 PHE P 231     -16.414  -6.218  -7.221  0.00  0.00      PROC  
ATOM   3498  HE1 PHE P 231     -17.219  -5.558  -7.512  0.00  0.00      PROC  
ATOM   3499  CZ  PHE P 231     -15.511  -5.856  -6.249  0.00  0.00      PROC  
ATOM   3500  HZ  PHE P 231     -15.485  -4.853  -5.848  0.00  0.00      PROC  
ATOM   3501  CD2 PHE P 231     -14.393  -7.995  -6.615  0.00  0.00      PROC  
ATOM   3502  HD2 PHE P 231     -13.503  -8.601  -6.527  0.00  0.00      PROC  
ATOM   3503  CE2 PHE P 231     -14.489  -6.769  -5.918  0.00  0.00      PROC  
ATOM   3504  HE2 PHE P 231     -13.671  -6.392  -5.322  0.00  0.00      PROC  
ATOM   3505  C   PHE P 231     -16.243 -11.102  -6.177  0.00  0.00      PROC  
ATOM   3506  O   PHE P 231     -15.627 -11.185  -5.108  0.00  0.00      PROC  
ATOM   3507  N   VAL P 232     -17.605 -10.994  -6.212  0.00  0.00      PROC  
ATOM   3508  HN  VAL P 232     -18.174 -10.860  -7.020  0.00  0.00      PROC  
ATOM   3509  CA  VAL P 232     -18.318 -11.057  -4.976  0.00  0.00      PROC  
ATOM   3510  HA  VAL P 232     -17.857 -10.400  -4.253  0.00  0.00      PROC  
ATOM   3511  CB  VAL P 232     -19.777 -10.623  -5.156  0.00  0.00      PROC  
ATOM   3512  HB  VAL P 232     -20.183 -11.243  -5.984  0.00  0.00      PROC  
ATOM   3513  CG1 VAL P 232     -20.793 -10.863  -4.038  0.00  0.00      PROC  
ATOM   3514 HG11 VAL P 232     -21.691 -10.294  -4.361  0.00  0.00      PROC  
ATOM   3515 HG12 VAL P 232     -20.326 -10.322  -3.187  0.00  0.00      PROC  
ATOM   3516 HG13 VAL P 232     -20.899 -11.942  -3.795  0.00  0.00      PROC  
ATOM   3517  CG2 VAL P 232     -19.756  -9.109  -5.635  0.00  0.00      PROC  
ATOM   3518 HG21 VAL P 232     -20.019  -8.531  -4.723  0.00  0.00      PROC  
ATOM   3519 HG22 VAL P 232     -20.667  -9.053  -6.268  0.00  0.00      PROC  
ATOM   3520 HG23 VAL P 232     -18.775  -8.789  -6.046  0.00  0.00      PROC  
ATOM   3521  C   VAL P 232     -18.238 -12.476  -4.399  0.00  0.00      PROC  
ATOM   3522  O   VAL P 232     -18.047 -12.616  -3.194  0.00  0.00      PROC  
ATOM   3523  N   SER P 233     -18.362 -13.498  -5.259  0.00  0.00      PROC  
ATOM   3524  HN  SER P 233     -18.606 -13.218  -6.184  0.00  0.00      PROC  
ATOM   3525  CA  SER P 233     -18.266 -14.935  -4.763  0.00  0.00      PROC  
ATOM   3526  HA  SER P 233     -19.084 -14.960  -4.058  0.00  0.00      PROC  
ATOM   3527  CB  SER P 233     -18.555 -15.959  -5.908  0.00  0.00      PROC  
ATOM   3528  HB1 SER P 233     -18.587 -16.944  -5.395  0.00  0.00      PROC  
ATOM   3529  HB2 SER P 233     -17.697 -15.989  -6.613  0.00  0.00      PROC  
ATOM   3530  OG  SER P 233     -19.790 -15.565  -6.549  0.00  0.00      PROC  
ATOM   3531  HG1 SER P 233     -19.702 -14.670  -6.884  0.00  0.00      PROC  
ATOM   3532  C   SER P 233     -16.934 -15.240  -4.084  0.00  0.00      PROC  
ATOM   3533  O   SER P 233     -16.771 -15.828  -2.997  0.00  0.00      PROC  
ATOM   3534  N   LEU P 234     -15.856 -14.774  -4.647  0.00  0.00      PROC  
ATOM   3535  HN  LEU P 234     -15.944 -14.201  -5.459  0.00  0.00      PROC  
ATOM   3536  CA  LEU P 234     -14.506 -14.898  -3.993  0.00  0.00      PROC  
ATOM   3537  HA  LEU P 234     -14.324 -15.940  -3.774  0.00  0.00      PROC  
ATOM   3538  CB  LEU P 234     -13.525 -14.364  -4.969  0.00  0.00      PROC  
ATOM   3539  HB1 LEU P 234     -13.718 -13.357  -5.397  0.00  0.00      PROC  
ATOM   3540  HB2 LEU P 234     -13.605 -14.913  -5.932  0.00  0.00      PROC  
ATOM   3541  CG  LEU P 234     -12.066 -14.210  -4.507  0.00  0.00      PROC  
ATOM   3542  HG  LEU P 234     -12.143 -13.407  -3.744  0.00  0.00      PROC  
ATOM   3543  CD1 LEU P 234     -11.538 -15.427  -3.723  0.00  0.00      PROC  
ATOM   3544 HD11 LEU P 234     -10.428 -15.441  -3.783  0.00  0.00      PROC  
ATOM   3545 HD12 LEU P 234     -11.928 -16.411  -4.059  0.00  0.00      PROC  
ATOM   3546 HD13 LEU P 234     -11.904 -15.276  -2.685  0.00  0.00      PROC  
ATOM   3547  CD2 LEU P 234     -11.154 -13.792  -5.723  0.00  0.00      PROC  
ATOM   3548 HD21 LEU P 234     -10.091 -13.620  -5.448  0.00  0.00      PROC  
ATOM   3549 HD22 LEU P 234     -11.643 -12.872  -6.108  0.00  0.00      PROC  
ATOM   3550 HD23 LEU P 234     -11.180 -14.571  -6.514  0.00  0.00      PROC  
ATOM   3551  C   LEU P 234     -14.435 -14.215  -2.671  0.00  0.00      PROC  
ATOM   3552  O   LEU P 234     -14.068 -14.746  -1.657  0.00  0.00      PROC  
ATOM   3553  N   TRP P 235     -14.848 -12.906  -2.629  0.00  0.00      PROC  
ATOM   3554  HN  TRP P 235     -15.257 -12.512  -3.448  0.00  0.00      PROC  
ATOM   3555  CA  TRP P 235     -14.758 -12.091  -1.432  0.00  0.00      PROC  
ATOM   3556  HA  TRP P 235     -13.729 -12.157  -1.108  0.00  0.00      PROC  
ATOM   3557  CB  TRP P 235     -14.976 -10.610  -1.842  0.00  0.00      PROC  
ATOM   3558  HB1 TRP P 235     -15.948 -10.599  -2.380  0.00  0.00      PROC  
ATOM   3559  HB2 TRP P 235     -14.242 -10.291  -2.613  0.00  0.00      PROC  
ATOM   3560  CG  TRP P 235     -14.989  -9.572  -0.784  0.00  0.00      PROC  
ATOM   3561  CD1 TRP P 235     -14.133  -9.543   0.341  0.00  0.00      PROC  
ATOM   3562  HD1 TRP P 235     -13.603 -10.422   0.677  0.00  0.00      PROC  
ATOM   3563  NE1 TRP P 235     -14.437  -8.379   1.064  0.00  0.00      PROC  
ATOM   3564  HE1 TRP P 235     -13.949  -8.118   1.868  0.00  0.00      PROC  
ATOM   3565  CE2 TRP P 235     -15.308  -7.632   0.381  0.00  0.00      PROC  
ATOM   3566  CD2 TRP P 235     -15.695  -8.331  -0.792  0.00  0.00      PROC  
ATOM   3567  CE3 TRP P 235     -16.703  -7.797  -1.601  0.00  0.00      PROC  
ATOM   3568  HE3 TRP P 235     -17.134  -8.259  -2.477  0.00  0.00      PROC  
ATOM   3569  CZ3 TRP P 235     -17.220  -6.536  -1.248  0.00  0.00      PROC  
ATOM   3570  HZ3 TRP P 235     -17.941  -6.106  -1.927  0.00  0.00      PROC  
ATOM   3571  CZ2 TRP P 235     -15.897  -6.433   0.801  0.00  0.00      PROC  
ATOM   3572  HZ2 TRP P 235     -15.739  -5.864   1.706  0.00  0.00      PROC  
ATOM   3573  CH2 TRP P 235     -16.868  -5.858  -0.049  0.00  0.00      PROC  
ATOM   3574  HH2 TRP P 235     -17.368  -4.933   0.199  0.00  0.00      PROC  
ATOM   3575  C   TRP P 235     -15.586 -12.635  -0.258  0.00  0.00      PROC  
ATOM   3576  O   TRP P 235     -15.157 -12.611   0.915  0.00  0.00      PROC  
ATOM   3577  N   LEU P 236     -16.798 -13.110  -0.536  0.00  0.00      PROC  
ATOM   3578  HN  LEU P 236     -17.398 -12.861  -1.292  0.00  0.00      PROC  
ATOM   3579  CA  LEU P 236     -17.543 -13.708   0.520  0.00  0.00      PROC  
ATOM   3580  HA  LEU P 236     -17.349 -13.185   1.445  0.00  0.00      PROC  
ATOM   3581  CB  LEU P 236     -19.041 -13.847   0.083  0.00  0.00      PROC  
ATOM   3582  HB1 LEU P 236     -19.621 -14.448   0.815  0.00  0.00      PROC  
ATOM   3583  HB2 LEU P 236     -18.932 -14.431  -0.857  0.00  0.00      PROC  
ATOM   3584  CG  LEU P 236     -19.744 -12.517  -0.177  0.00  0.00      PROC  
ATOM   3585  HG  LEU P 236     -19.080 -11.761  -0.647  0.00  0.00      PROC  
ATOM   3586  CD1 LEU P 236     -21.011 -12.807  -0.961  0.00  0.00      PROC  
ATOM   3587 HD11 LEU P 236     -21.754 -13.532  -0.565  0.00  0.00      PROC  
ATOM   3588 HD12 LEU P 236     -20.885 -13.106  -2.023  0.00  0.00      PROC  
ATOM   3589 HD13 LEU P 236     -21.503 -11.811  -0.970  0.00  0.00      PROC  
ATOM   3590  CD2 LEU P 236     -20.061 -11.761   1.200  0.00  0.00      PROC  
ATOM   3591 HD21 LEU P 236     -20.626 -10.841   0.940  0.00  0.00      PROC  
ATOM   3592 HD22 LEU P 236     -19.122 -11.531   1.746  0.00  0.00      PROC  
ATOM   3593 HD23 LEU P 236     -20.800 -12.381   1.752  0.00  0.00      PROC  
ATOM   3594  C   LEU P 236     -17.017 -14.970   1.068  0.00  0.00      PROC  
ATOM   3595  O   LEU P 236     -16.921 -15.145   2.294  0.00  0.00      PROC  
ATOM   3596  N   THR P 237     -16.660 -15.943   0.249  0.00  0.00      PROC  
ATOM   3597  HN  THR P 237     -16.697 -15.855  -0.743  0.00  0.00      PROC  
ATOM   3598  CA  THR P 237     -15.982 -17.212   0.641  0.00  0.00      PROC  
ATOM   3599  HA  THR P 237     -16.606 -17.600   1.432  0.00  0.00      PROC  
ATOM   3600  CB  THR P 237     -15.881 -18.188  -0.523  0.00  0.00      PROC  
ATOM   3601  HB  THR P 237     -15.401 -19.142  -0.218  0.00  0.00      PROC  
ATOM   3602  OG1 THR P 237     -15.184 -17.707  -1.663  0.00  0.00      PROC  
ATOM   3603  HG1 THR P 237     -15.565 -16.851  -1.871  0.00  0.00      PROC  
ATOM   3604  CG2 THR P 237     -17.278 -18.544  -1.054  0.00  0.00      PROC  
ATOM   3605 HG21 THR P 237     -17.862 -17.731  -1.537  0.00  0.00      PROC  
ATOM   3606 HG22 THR P 237     -17.946 -18.848  -0.219  0.00  0.00      PROC  
ATOM   3607 HG23 THR P 237     -17.141 -19.399  -1.750  0.00  0.00      PROC  
ATOM   3608  C   THR P 237     -14.620 -17.007   1.260  0.00  0.00      PROC  
ATOM   3609  O   THR P 237     -14.336 -17.605   2.255  0.00  0.00      PROC  
ATOM   3610  N   ALA P 238     -13.628 -16.160   0.788  0.00  0.00      PROC  
ATOM   3611  HN  ALA P 238     -13.912 -15.594   0.018  0.00  0.00      PROC  
ATOM   3612  CA  ALA P 238     -12.273 -15.910   1.295  0.00  0.00      PROC  
ATOM   3613  HA  ALA P 238     -11.764 -16.862   1.333  0.00  0.00      PROC  
ATOM   3614  CB  ALA P 238     -11.557 -14.838   0.445  0.00  0.00      PROC  
ATOM   3615  HB1 ALA P 238     -12.037 -13.858   0.654  0.00  0.00      PROC  
ATOM   3616  HB2 ALA P 238     -11.766 -15.045  -0.626  0.00  0.00      PROC  
ATOM   3617  HB3 ALA P 238     -10.480 -14.926   0.702  0.00  0.00      PROC  
ATOM   3618  C   ALA P 238     -12.348 -15.371   2.698  0.00  0.00      PROC  
ATOM   3619  O   ALA P 238     -11.566 -15.648   3.603  0.00  0.00      PROC  
ATOM   3620  N   ALA P 239     -13.348 -14.478   3.028  0.00  0.00      PROC  
ATOM   3621  HN  ALA P 239     -14.032 -14.281   2.330  0.00  0.00      PROC  
ATOM   3622  CA  ALA P 239     -13.630 -13.911   4.342  0.00  0.00      PROC  
ATOM   3623  HA  ALA P 239     -12.719 -13.562   4.807  0.00  0.00      PROC  
ATOM   3624  CB  ALA P 239     -14.748 -12.898   4.302  0.00  0.00      PROC  
ATOM   3625  HB1 ALA P 239     -14.998 -12.735   5.372  0.00  0.00      PROC  
ATOM   3626  HB2 ALA P 239     -15.761 -13.254   4.018  0.00  0.00      PROC  
ATOM   3627  HB3 ALA P 239     -14.460 -11.936   3.826  0.00  0.00      PROC  
ATOM   3628  C   ALA P 239     -14.032 -15.041   5.292  0.00  0.00      PROC  
ATOM   3629  O   ALA P 239     -13.748 -15.057   6.480  0.00  0.00      PROC  
ATOM   3630  N   GLY P 240     -14.795 -16.062   4.787  0.00  0.00      PROC  
ATOM   3631  HN  GLY P 240     -15.065 -16.168   3.834  0.00  0.00      PROC  
ATOM   3632  CA  GLY P 240     -15.195 -17.214   5.580  0.00  0.00      PROC  
ATOM   3633  HA1 GLY P 240     -15.786 -17.815   4.905  0.00  0.00      PROC  
ATOM   3634  HA2 GLY P 240     -15.567 -16.856   6.529  0.00  0.00      PROC  
ATOM   3635  C   GLY P 240     -14.023 -18.146   5.896  0.00  0.00      PROC  
ATOM   3636  O   GLY P 240     -13.798 -18.521   7.041  0.00  0.00      PROC  
ATOM   3637  N   PHE P 241     -13.261 -18.475   4.828  0.00  0.00      PROC  
ATOM   3638  HN  PHE P 241     -13.496 -18.307   3.874  0.00  0.00      PROC  
ATOM   3639  CA  PHE P 241     -12.079 -19.367   4.852  0.00  0.00      PROC  
ATOM   3640  HA  PHE P 241     -12.396 -20.276   5.344  0.00  0.00      PROC  
ATOM   3641  CB  PHE P 241     -11.519 -19.710   3.364  0.00  0.00      PROC  
ATOM   3642  HB1 PHE P 241     -10.529 -20.204   3.467  0.00  0.00      PROC  
ATOM   3643  HB2 PHE P 241     -11.551 -18.824   2.694  0.00  0.00      PROC  
ATOM   3644  CG  PHE P 241     -12.372 -20.779   2.715  0.00  0.00      PROC  
ATOM   3645  CD1 PHE P 241     -13.111 -20.650   1.534  0.00  0.00      PROC  
ATOM   3646  HD1 PHE P 241     -13.166 -19.697   1.029  0.00  0.00      PROC  
ATOM   3647  CE1 PHE P 241     -13.568 -21.808   0.755  0.00  0.00      PROC  
ATOM   3648  HE1 PHE P 241     -14.023 -21.657  -0.213  0.00  0.00      PROC  
ATOM   3649  CZ  PHE P 241     -13.427 -23.004   1.398  0.00  0.00      PROC  
ATOM   3650  HZ  PHE P 241     -13.751 -23.929   0.944  0.00  0.00      PROC  
ATOM   3651  CD2 PHE P 241     -12.185 -22.070   3.189  0.00  0.00      PROC  
ATOM   3652  HD2 PHE P 241     -11.826 -22.152   4.204  0.00  0.00      PROC  
ATOM   3653  CE2 PHE P 241     -12.791 -23.168   2.643  0.00  0.00      PROC  
ATOM   3654  HE2 PHE P 241     -12.690 -24.163   3.050  0.00  0.00      PROC  
ATOM   3655  C   PHE P 241     -10.985 -18.764   5.864  0.00  0.00      PROC  
ATOM   3656  O   PHE P 241     -10.469 -19.400   6.754  0.00  0.00      PROC  
ATOM   3657  N   LEU P 242     -10.752 -17.454   5.697  0.00  0.00      PROC  
ATOM   3658  HN  LEU P 242     -11.092 -16.940   4.913  0.00  0.00      PROC  
ATOM   3659  CA  LEU P 242      -9.873 -16.750   6.575  0.00  0.00      PROC  
ATOM   3660  HA  LEU P 242      -8.874 -17.160   6.579  0.00  0.00      PROC  
ATOM   3661  CB  LEU P 242      -9.775 -15.236   6.044  0.00  0.00      PROC  
ATOM   3662  HB1 LEU P 242     -10.813 -14.840   6.046  0.00  0.00      PROC  
ATOM   3663  HB2 LEU P 242      -9.407 -15.447   5.017  0.00  0.00      PROC  
ATOM   3664  CG  LEU P 242      -8.820 -14.270   6.867  0.00  0.00      PROC  
ATOM   3665  HG  LEU P 242      -9.289 -14.105   7.861  0.00  0.00      PROC  
ATOM   3666  CD1 LEU P 242      -7.395 -14.852   6.912  0.00  0.00      PROC  
ATOM   3667 HD11 LEU P 242      -7.231 -15.834   7.404  0.00  0.00      PROC  
ATOM   3668 HD12 LEU P 242      -6.738 -14.303   7.621  0.00  0.00      PROC  
ATOM   3669 HD13 LEU P 242      -6.834 -14.868   5.953  0.00  0.00      PROC  
ATOM   3670  CD2 LEU P 242      -8.739 -12.999   6.119  0.00  0.00      PROC  
ATOM   3671 HD21 LEU P 242      -8.386 -13.118   5.073  0.00  0.00      PROC  
ATOM   3672 HD22 LEU P 242      -8.127 -12.225   6.630  0.00  0.00      PROC  
ATOM   3673 HD23 LEU P 242      -9.733 -12.515   6.005  0.00  0.00      PROC  
ATOM   3674  C   LEU P 242     -10.228 -16.642   8.092  0.00  0.00      PROC  
ATOM   3675  O   LEU P 242      -9.491 -16.737   9.021  0.00  0.00      PROC  
ATOM   3676  N   HSD P 243     -11.598 -16.275   8.231  0.00  0.00      PROC  
ATOM   3677  HN  HSD P 243     -12.153 -16.308   7.403  0.00  0.00      PROC  
ATOM   3678  CA  HSD P 243     -12.184 -16.144   9.542  0.00  0.00      PROC  
ATOM   3679  HA  HSD P 243     -11.665 -15.347  10.055  0.00  0.00      PROC  
ATOM   3680  CB  HSD P 243     -13.592 -15.583   9.286  0.00  0.00      PROC  
ATOM   3681  HB1 HSD P 243     -14.139 -16.266   8.601  0.00  0.00      PROC  
ATOM   3682  HB2 HSD P 243     -13.527 -14.582   8.809  0.00  0.00      PROC  
ATOM   3683  ND1 HSD P 243     -14.632 -14.526  11.318  0.00  0.00      PROC  
ATOM   3684  HD1 HSD P 243     -14.070 -13.701  11.384  0.00  0.00      PROC  
ATOM   3685  CG  HSD P 243     -14.535 -15.523  10.444  0.00  0.00      PROC  
ATOM   3686  CE1 HSD P 243     -15.524 -14.947  12.243  0.00  0.00      PROC  
ATOM   3687  HE1 HSD P 243     -15.771 -14.360  13.127  0.00  0.00      PROC  
ATOM   3688  NE2 HSD P 243     -15.976 -16.192  12.065  0.00  0.00      PROC  
ATOM   3689  CD2 HSD P 243     -15.353 -16.536  10.937  0.00  0.00      PROC  
ATOM   3690  HD2 HSD P 243     -15.551 -17.459  10.407  0.00  0.00      PROC  
ATOM   3691  C   HSD P 243     -12.204 -17.426  10.336  0.00  0.00      PROC  
ATOM   3692  O   HSD P 243     -11.979 -17.439  11.537  0.00  0.00      PROC  
ATOM   3693  N   LEU P 244     -12.445 -18.527   9.628  0.00  0.00      PROC  
ATOM   3694  HN  LEU P 244     -12.730 -18.501   8.672  0.00  0.00      PROC  
ATOM   3695  CA  LEU P 244     -12.464 -19.844  10.299  0.00  0.00      PROC  
ATOM   3696  HA  LEU P 244     -13.156 -19.785  11.126  0.00  0.00      PROC  
ATOM   3697  CB  LEU P 244     -12.896 -20.872   9.288  0.00  0.00      PROC  
ATOM   3698  HB1 LEU P 244     -12.403 -20.713   8.305  0.00  0.00      PROC  
ATOM   3699  HB2 LEU P 244     -13.998 -20.755   9.203  0.00  0.00      PROC  
ATOM   3700  CG  LEU P 244     -12.703 -22.416   9.603  0.00  0.00      PROC  
ATOM   3701  HG  LEU P 244     -11.610 -22.523   9.775  0.00  0.00      PROC  
ATOM   3702  CD1 LEU P 244     -13.554 -22.949  10.789  0.00  0.00      PROC  
ATOM   3703 HD11 LEU P 244     -13.350 -22.363  11.711  0.00  0.00      PROC  
ATOM   3704 HD12 LEU P 244     -13.430 -24.045  10.920  0.00  0.00      PROC  
ATOM   3705 HD13 LEU P 244     -14.610 -22.830  10.467  0.00  0.00      PROC  
ATOM   3706  CD2 LEU P 244     -13.111 -23.292   8.460  0.00  0.00      PROC  
ATOM   3707 HD21 LEU P 244     -14.183 -23.582   8.450  0.00  0.00      PROC  
ATOM   3708 HD22 LEU P 244     -12.445 -24.181   8.483  0.00  0.00      PROC  
ATOM   3709 HD23 LEU P 244     -12.933 -22.820   7.470  0.00  0.00      PROC  
ATOM   3710  C   LEU P 244     -11.001 -20.160  10.819  0.00  0.00      PROC  
ATOM   3711  O   LEU P 244     -10.842 -20.620  11.981  0.00  0.00      PROC  
ATOM   3712  N   LEU P 245      -9.930 -19.962  10.077  0.00  0.00      PROC  
ATOM   3713  HN  LEU P 245     -10.046 -19.623   9.147  0.00  0.00      PROC  
ATOM   3714  CA  LEU P 245      -8.479 -20.164  10.570  0.00  0.00      PROC  
ATOM   3715  HA  LEU P 245      -8.381 -21.190  10.891  0.00  0.00      PROC  
ATOM   3716  CB  LEU P 245      -7.566 -19.780   9.311  0.00  0.00      PROC  
ATOM   3717  HB1 LEU P 245      -6.495 -19.612   9.557  0.00  0.00      PROC  
ATOM   3718  HB2 LEU P 245      -7.955 -18.878   8.792  0.00  0.00      PROC  
ATOM   3719  CG  LEU P 245      -7.618 -20.954   8.294  0.00  0.00      PROC  
ATOM   3720  HG  LEU P 245      -8.624 -21.159   7.869  0.00  0.00      PROC  
ATOM   3721  CD1 LEU P 245      -6.812 -20.550   7.068  0.00  0.00      PROC  
ATOM   3722 HD11 LEU P 245      -7.334 -19.658   6.658  0.00  0.00      PROC  
ATOM   3723 HD12 LEU P 245      -6.989 -21.333   6.300  0.00  0.00      PROC  
ATOM   3724 HD13 LEU P 245      -5.770 -20.330   7.384  0.00  0.00      PROC  
ATOM   3725  CD2 LEU P 245      -6.927 -22.256   8.882  0.00  0.00      PROC  
ATOM   3726 HD21 LEU P 245      -7.642 -22.694   9.610  0.00  0.00      PROC  
ATOM   3727 HD22 LEU P 245      -5.990 -22.011   9.426  0.00  0.00      PROC  
ATOM   3728 HD23 LEU P 245      -6.698 -22.832   7.960  0.00  0.00      PROC  
ATOM   3729  C   LEU P 245      -8.056 -19.255  11.848  0.00  0.00      PROC  
ATOM   3730  O   LEU P 245      -7.541 -19.756  12.843  0.00  0.00      PROC  
ATOM   3731  N   GLU P 246      -8.242 -17.914  11.777  0.00  0.00      PROC  
ATOM   3732  HN  GLU P 246      -8.492 -17.550  10.883  0.00  0.00      PROC  
ATOM   3733  CA  GLU P 246      -7.969 -17.122  12.943  0.00  0.00      PROC  
ATOM   3734  HA  GLU P 246      -6.946 -17.279  13.253  0.00  0.00      PROC  
ATOM   3735  CB  GLU P 246      -8.054 -15.619  12.590  0.00  0.00      PROC  
ATOM   3736  HB1 GLU P 246      -8.230 -14.895  13.413  0.00  0.00      PROC  
ATOM   3737  HB2 GLU P 246      -8.960 -15.326  12.017  0.00  0.00      PROC  
ATOM   3738  CG  GLU P 246      -6.881 -15.111  11.718  0.00  0.00      PROC  
ATOM   3739  HG1 GLU P 246      -7.148 -14.052  11.512  0.00  0.00      PROC  
ATOM   3740  HG2 GLU P 246      -6.752 -15.621  10.739  0.00  0.00      PROC  
ATOM   3741  CD  GLU P 246      -5.502 -15.193  12.387  0.00  0.00      PROC  
ATOM   3742  OE1 GLU P 246      -4.677 -15.982  11.970  0.00  0.00      PROC  
ATOM   3743  OE2 GLU P 246      -5.182 -14.189  13.121  0.00  0.00      PROC  
ATOM   3744  C   GLU P 246      -8.685 -17.295  14.195  0.00  0.00      PROC  
ATOM   3745  O   GLU P 246      -8.010 -17.273  15.188  0.00  0.00      PROC  
ATOM   3746  N   ASN P 247     -10.050 -17.593  14.165  0.00  0.00      PROC  
ATOM   3747  HN  ASN P 247     -10.503 -17.528  13.279  0.00  0.00      PROC  
ATOM   3748  CA  ASN P 247     -10.821 -17.922  15.395  0.00  0.00      PROC  
ATOM   3749  HA  ASN P 247     -10.445 -17.342  16.224  0.00  0.00      PROC  
ATOM   3750  CB  ASN P 247     -12.303 -17.711  15.283  0.00  0.00      PROC  
ATOM   3751  HB1 ASN P 247     -12.645 -18.010  16.298  0.00  0.00      PROC  
ATOM   3752  HB2 ASN P 247     -12.803 -18.291  14.478  0.00  0.00      PROC  
ATOM   3753  CG  ASN P 247     -12.727 -16.268  15.100  0.00  0.00      PROC  
ATOM   3754  OD1 ASN P 247     -13.153 -15.814  16.172  0.00  0.00      PROC  
ATOM   3755  ND2 ASN P 247     -12.724 -15.622  13.967  0.00  0.00      PROC  
ATOM   3756 HD21 ASN P 247     -13.063 -14.681  13.956  0.00  0.00      PROC  
ATOM   3757 HD22 ASN P 247     -12.496 -16.088  13.113  0.00  0.00      PROC  
ATOM   3758  C   ASN P 247     -10.672 -19.345  15.818  0.00  0.00      PROC  
ATOM   3759  O   ASN P 247     -11.019 -19.746  16.893  0.00  0.00      PROC  
ATOM   3760  N   SER P 248     -10.190 -20.288  14.970  0.00  0.00      PROC  
ATOM   3761  HN  SER P 248     -10.180 -19.982  14.021  0.00  0.00      PROC  
ATOM   3762  CA  SER P 248      -9.828 -21.619  15.399  0.00  0.00      PROC  
ATOM   3763  HA  SER P 248     -10.500 -22.024  16.140  0.00  0.00      PROC  
ATOM   3764  CB  SER P 248      -9.703 -22.602  14.153  0.00  0.00      PROC  
ATOM   3765  HB1 SER P 248      -9.133 -23.478  14.529  0.00  0.00      PROC  
ATOM   3766  HB2 SER P 248      -9.140 -22.133  13.317  0.00  0.00      PROC  
ATOM   3767  OG  SER P 248     -11.065 -22.940  13.733  0.00  0.00      PROC  
ATOM   3768  HG1 SER P 248     -11.398 -22.326  13.074  0.00  0.00      PROC  
ATOM   3769  C   SER P 248      -8.522 -21.669  16.127  0.00  0.00      PROC  
ATOM   3770  O   SER P 248      -8.292 -22.579  16.893  0.00  0.00      PROC  
ATOM   3771  N   GLY P 249      -7.564 -20.704  15.919  0.00  0.00      PROC  
ATOM   3772  HN  GLY P 249      -7.768 -19.880  15.396  0.00  0.00      PROC  
ATOM   3773  CA  GLY P 249      -6.095 -20.910  16.197  0.00  0.00      PROC  
ATOM   3774  HA1 GLY P 249      -6.098 -21.232  17.228  0.00  0.00      PROC  
ATOM   3775  HA2 GLY P 249      -5.692 -19.944  15.932  0.00  0.00      PROC  
ATOM   3776  C   GLY P 249      -5.444 -22.040  15.372  0.00  0.00      PROC  
ATOM   3777  O   GLY P 249      -6.130 -22.583  14.510  0.00  0.00      PROC  
ATOM   3778  N   ASP P 250      -4.167 -22.269  15.570  0.00  0.00      PROC  
ATOM   3779  HN  ASP P 250      -3.644 -21.833  16.298  0.00  0.00      PROC  
ATOM   3780  CA  ASP P 250      -3.448 -23.233  14.709  0.00  0.00      PROC  
ATOM   3781  HA  ASP P 250      -4.082 -23.633  13.932  0.00  0.00      PROC  
ATOM   3782  CB  ASP P 250      -2.302 -22.600  13.864  0.00  0.00      PROC  
ATOM   3783  HB1 ASP P 250      -2.886 -21.789  13.377  0.00  0.00      PROC  
ATOM   3784  HB2 ASP P 250      -1.828 -23.296  13.140  0.00  0.00      PROC  
ATOM   3785  CG  ASP P 250      -1.068 -22.042  14.611  0.00  0.00      PROC  
ATOM   3786  OD1 ASP P 250      -0.523 -22.590  15.565  0.00  0.00      PROC  
ATOM   3787  OD2 ASP P 250      -0.632 -20.910  14.163  0.00  0.00      PROC  
ATOM   3788  C   ASP P 250      -2.997 -24.383  15.538  0.00  0.00      PROC  
ATOM   3789  O   ASP P 250      -2.767 -24.253  16.748  0.00  0.00      PROC  
ATOM   3790  N   PRO P 251      -2.824 -25.607  15.008  0.00  0.00      PROC  
ATOM   3791  CD  PRO P 251      -3.057 -25.961  13.616  0.00  0.00      PROC  
ATOM   3792  HD1 PRO P 251      -2.466 -25.330  12.918  0.00  0.00      PROC  
ATOM   3793  HD2 PRO P 251      -4.130 -25.838  13.354  0.00  0.00      PROC  
ATOM   3794  CA  PRO P 251      -2.381 -26.710  15.784  0.00  0.00      PROC  
ATOM   3795  HA  PRO P 251      -3.066 -26.851  16.606  0.00  0.00      PROC  
ATOM   3796  CB  PRO P 251      -2.573 -27.959  14.867  0.00  0.00      PROC  
ATOM   3797  HB1 PRO P 251      -3.574 -28.420  15.005  0.00  0.00      PROC  
ATOM   3798  HB2 PRO P 251      -1.818 -28.749  15.062  0.00  0.00      PROC  
ATOM   3799  CG  PRO P 251      -2.477 -27.396  13.438  0.00  0.00      PROC  
ATOM   3800  HG1 PRO P 251      -1.445 -27.470  13.033  0.00  0.00      PROC  
ATOM   3801  HG2 PRO P 251      -3.084 -27.954  12.694  0.00  0.00      PROC  
ATOM   3802  C   PRO P 251      -0.964 -26.520  16.362  0.00  0.00      PROC  
ATOM   3803  O   PRO P 251      -0.550 -27.256  17.261  0.00  0.00      PROC  
ATOM   3804  N   PHE P 252      -0.199 -25.626  15.765  0.00  0.00      PROC  
ATOM   3805  HN  PHE P 252      -0.429 -25.046  14.988  0.00  0.00      PROC  
ATOM   3806  CA  PHE P 252       1.215 -25.446  16.083  0.00  0.00      PROC  
ATOM   3807  HA  PHE P 252       1.626 -26.439  16.189  0.00  0.00      PROC  
ATOM   3808  CB  PHE P 252       1.909 -24.690  14.966  0.00  0.00      PROC  
ATOM   3809  HB1 PHE P 252       2.991 -24.645  15.216  0.00  0.00      PROC  
ATOM   3810  HB2 PHE P 252       1.565 -23.634  14.919  0.00  0.00      PROC  
ATOM   3811  CG  PHE P 252       1.775 -25.329  13.638  0.00  0.00      PROC  
ATOM   3812  CD1 PHE P 252       2.337 -26.626  13.390  0.00  0.00      PROC  
ATOM   3813  HD1 PHE P 252       2.930 -26.979  14.221  0.00  0.00      PROC  
ATOM   3814  CE1 PHE P 252       1.963 -27.431  12.270  0.00  0.00      PROC  
ATOM   3815  HE1 PHE P 252       2.284 -28.456  12.155  0.00  0.00      PROC  
ATOM   3816  CZ  PHE P 252       1.095 -26.882  11.291  0.00  0.00      PROC  
ATOM   3817  HZ  PHE P 252       0.966 -27.367  10.334  0.00  0.00      PROC  
ATOM   3818  CD2 PHE P 252       0.899 -24.856  12.651  0.00  0.00      PROC  
ATOM   3819  HD2 PHE P 252       0.456 -23.871  12.670  0.00  0.00      PROC  
ATOM   3820  CE2 PHE P 252       0.599 -25.660  11.487  0.00  0.00      PROC  
ATOM   3821  HE2 PHE P 252       0.097 -25.102  10.710  0.00  0.00      PROC  
ATOM   3822  C   PHE P 252       1.385 -24.765  17.384  0.00  0.00      PROC  
ATOM   3823  O   PHE P 252       2.496 -24.864  17.949  0.00  0.00      PROC  
ATOM   3824  N   PHE P 253       0.369 -24.143  17.953  0.00  0.00      PROC  
ATOM   3825  HN  PHE P 253      -0.438 -24.023  17.379  0.00  0.00      PROC  
ATOM   3826  CA  PHE P 253       0.392 -23.629  19.265  0.00  0.00      PROC  
ATOM   3827  HA  PHE P 253       1.257 -23.962  19.820  0.00  0.00      PROC  
ATOM   3828  CB  PHE P 253       0.363 -22.115  19.148  0.00  0.00      PROC  
ATOM   3829  HB1 PHE P 253      -0.577 -21.616  18.830  0.00  0.00      PROC  
ATOM   3830  HB2 PHE P 253       1.044 -21.792  18.332  0.00  0.00      PROC  
ATOM   3831  CG  PHE P 253       0.757 -21.483  20.410  0.00  0.00      PROC  
ATOM   3832  CD1 PHE P 253      -0.132 -20.798  21.292  0.00  0.00      PROC  
ATOM   3833  HD1 PHE P 253      -1.169 -20.723  21.003  0.00  0.00      PROC  
ATOM   3834  CE1 PHE P 253       0.273 -20.160  22.431  0.00  0.00      PROC  
ATOM   3835  HE1 PHE P 253      -0.390 -19.650  23.114  0.00  0.00      PROC  
ATOM   3836  CZ  PHE P 253       1.608 -20.123  22.725  0.00  0.00      PROC  
ATOM   3837  HZ  PHE P 253       2.042 -19.638  23.587  0.00  0.00      PROC  
ATOM   3838  CD2 PHE P 253       2.082 -21.386  20.723  0.00  0.00      PROC  
ATOM   3839  HD2 PHE P 253       2.840 -21.774  20.059  0.00  0.00      PROC  
ATOM   3840  CE2 PHE P 253       2.581 -20.670  21.925  0.00  0.00      PROC  
ATOM   3841  HE2 PHE P 253       3.607 -20.741  22.255  0.00  0.00      PROC  
ATOM   3842  C   PHE P 253      -0.816 -24.229  20.018  0.00  0.00      PROC  
ATOM   3843  O   PHE P 253      -1.364 -23.741  21.009  0.00  0.00      PROC  
ATOM   3844  N   ASP P 254      -1.309 -25.351  19.451  0.00  0.00      PROC  
ATOM   3845  HN  ASP P 254      -0.941 -25.798  18.639  0.00  0.00      PROC  
ATOM   3846  CA  ASP P 254      -2.363 -26.128  20.024  0.00  0.00      PROC  
ATOM   3847  HA  ASP P 254      -2.518 -26.894  19.278  0.00  0.00      PROC  
ATOM   3848  CB  ASP P 254      -1.993 -26.658  21.469  0.00  0.00      PROC  
ATOM   3849  HB1 ASP P 254      -2.820 -27.301  21.839  0.00  0.00      PROC  
ATOM   3850  HB2 ASP P 254      -1.932 -25.858  22.237  0.00  0.00      PROC  
ATOM   3851  CG  ASP P 254      -0.667 -27.386  21.494  0.00  0.00      PROC  
ATOM   3852  OD1 ASP P 254      -0.452 -28.345  20.775  0.00  0.00      PROC  
ATOM   3853  OD2 ASP P 254       0.101 -27.150  22.404  0.00  0.00      PROC  
ATOM   3854  C   ASP P 254      -3.739 -25.430  20.070  0.00  0.00      PROC  
ATOM   3855  O   ASP P 254      -4.499 -25.512  21.026  0.00  0.00      PROC  
ATOM   3856  N   PHE P 255      -4.116 -24.604  19.092  0.00  0.00      PROC  
ATOM   3857  HN  PHE P 255      -3.450 -24.513  18.355  0.00  0.00      PROC  
ATOM   3858  CA  PHE P 255      -5.312 -23.716  19.052  0.00  0.00      PROC  
ATOM   3859  HA  PHE P 255      -5.133 -23.190  18.126  0.00  0.00      PROC  
ATOM   3860  CB  PHE P 255      -6.525 -24.560  18.934  0.00  0.00      PROC  
ATOM   3861  HB1 PHE P 255      -7.420 -23.944  18.703  0.00  0.00      PROC  
ATOM   3862  HB2 PHE P 255      -6.677 -25.017  19.935  0.00  0.00      PROC  
ATOM   3863  CG  PHE P 255      -6.418 -25.671  17.897  0.00  0.00      PROC  
ATOM   3864  CD1 PHE P 255      -6.397 -25.357  16.550  0.00  0.00      PROC  
ATOM   3865  HD1 PHE P 255      -6.475 -24.298  16.356  0.00  0.00      PROC  
ATOM   3866  CE1 PHE P 255      -6.391 -26.322  15.526  0.00  0.00      PROC  
ATOM   3867  HE1 PHE P 255      -6.547 -26.057  14.491  0.00  0.00      PROC  
ATOM   3868  CZ  PHE P 255      -6.264 -27.663  15.908  0.00  0.00      PROC  
ATOM   3869  HZ  PHE P 255      -6.225 -28.477  15.200  0.00  0.00      PROC  
ATOM   3870  CD2 PHE P 255      -6.238 -27.016  18.217  0.00  0.00      PROC  
ATOM   3871  HD2 PHE P 255      -6.332 -27.367  19.234  0.00  0.00      PROC  
ATOM   3872  CE2 PHE P 255      -6.194 -28.031  17.248  0.00  0.00      PROC  
ATOM   3873  HE2 PHE P 255      -6.215 -29.083  17.494  0.00  0.00      PROC  
ATOM   3874  C   PHE P 255      -5.393 -22.568  20.060  0.00  0.00      PROC  
ATOM   3875  O   PHE P 255      -6.413 -21.988  20.328  0.00  0.00      PROC  
ATOM   3876  N   GLY P 256      -4.277 -22.303  20.764  0.00  0.00      PROC  
ATOM   3877  HN  GLY P 256      -3.476 -22.874  20.601  0.00  0.00      PROC  
ATOM   3878  CA  GLY P 256      -4.242 -21.377  21.890  0.00  0.00      PROC  
ATOM   3879  HA1 GLY P 256      -3.337 -21.528  22.459  0.00  0.00      PROC  
ATOM   3880  HA2 GLY P 256      -5.201 -21.326  22.385  0.00  0.00      PROC  
ATOM   3881  C   GLY P 256      -4.157 -19.960  21.395  0.00  0.00      PROC  
ATOM   3882  O   GLY P 256      -4.256 -19.011  22.181  0.00  0.00      PROC  
ATOM   3883  N   ASN P 257      -3.896 -19.812  20.118  0.00  0.00      PROC  
ATOM   3884  HN  ASN P 257      -4.044 -20.459  19.374  0.00  0.00      PROC  
ATOM   3885  CA  ASN P 257      -3.518 -18.501  19.502  0.00  0.00      PROC  
ATOM   3886  HA  ASN P 257      -3.309 -17.750  20.249  0.00  0.00      PROC  
ATOM   3887  CB  ASN P 257      -2.199 -18.681  18.672  0.00  0.00      PROC  
ATOM   3888  HB1 ASN P 257      -1.423 -19.029  19.386  0.00  0.00      PROC  
ATOM   3889  HB2 ASN P 257      -1.858 -17.681  18.327  0.00  0.00      PROC  
ATOM   3890  CG  ASN P 257      -2.297 -19.831  17.669  0.00  0.00      PROC  
ATOM   3891  OD1 ASN P 257      -3.247 -20.650  17.572  0.00  0.00      PROC  
ATOM   3892  ND2 ASN P 257      -1.321 -19.947  16.823  0.00  0.00      PROC  
ATOM   3893 HD21 ASN P 257      -1.262 -20.757  16.239  0.00  0.00      PROC  
ATOM   3894 HD22 ASN P 257      -0.673 -19.189  16.749  0.00  0.00      PROC  
ATOM   3895  C   ASN P 257      -4.673 -17.964  18.666  0.00  0.00      PROC  
ATOM   3896  O   ASN P 257      -4.490 -17.464  17.567  0.00  0.00      PROC  
ATOM   3897  N   ALA P 258      -5.903 -18.146  19.117  0.00  0.00      PROC  
ATOM   3898  HN  ALA P 258      -6.042 -18.568  20.009  0.00  0.00      PROC  
ATOM   3899  CA  ALA P 258      -7.069 -17.712  18.413  0.00  0.00      PROC  
ATOM   3900  HA  ALA P 258      -7.007 -17.947  17.361  0.00  0.00      PROC  
ATOM   3901  CB  ALA P 258      -8.391 -18.477  18.845  0.00  0.00      PROC  
ATOM   3902  HB1 ALA P 258      -9.289 -17.984  18.414  0.00  0.00      PROC  
ATOM   3903  HB2 ALA P 258      -8.491 -18.419  19.950  0.00  0.00      PROC  
ATOM   3904  HB3 ALA P 258      -8.446 -19.527  18.485  0.00  0.00      PROC  
ATOM   3905  C   ALA P 258      -7.157 -16.135  18.416  0.00  0.00      PROC  
ATOM   3906  O   ALA P 258      -6.888 -15.534  19.475  0.00  0.00      PROC  
ATOM   3907  N   GLN P 259      -7.395 -15.521  17.246  0.00  0.00      PROC  
ATOM   3908  HN  GLN P 259      -7.538 -15.991  16.379  0.00  0.00      PROC  
ATOM   3909  CA  GLN P 259      -7.629 -14.144  17.184  0.00  0.00      PROC  
ATOM   3910  HA  GLN P 259      -7.548 -13.628  18.129  0.00  0.00      PROC  
ATOM   3911  CB  GLN P 259      -6.749 -13.380  16.158  0.00  0.00      PROC  
ATOM   3912  HB1 GLN P 259      -6.839 -13.755  15.116  0.00  0.00      PROC  
ATOM   3913  HB2 GLN P 259      -5.693 -13.489  16.484  0.00  0.00      PROC  
ATOM   3914  CG  GLN P 259      -7.179 -11.913  15.989  0.00  0.00      PROC  
ATOM   3915  HG1 GLN P 259      -7.143 -11.485  17.013  0.00  0.00      PROC  
ATOM   3916  HG2 GLN P 259      -8.246 -11.926  15.679  0.00  0.00      PROC  
ATOM   3917  CD  GLN P 259      -6.378 -11.088  15.107  0.00  0.00      PROC  
ATOM   3918  OE1 GLN P 259      -5.964  -9.986  15.402  0.00  0.00      PROC  
ATOM   3919  NE2 GLN P 259      -6.137 -11.651  13.874  0.00  0.00      PROC  
ATOM   3920 HE21 GLN P 259      -5.551 -11.135  13.250  0.00  0.00      PROC  
ATOM   3921 HE22 GLN P 259      -6.199 -12.632  13.688  0.00  0.00      PROC  
ATOM   3922  C   GLN P 259      -9.112 -14.096  16.740  0.00  0.00      PROC  
ATOM   3923  O   GLN P 259      -9.572 -14.687  15.752  0.00  0.00      PROC  
ATOM   3924  N   HSD P 260      -9.936 -13.428  17.531  0.00  0.00      PROC  
ATOM   3925  HN  HSD P 260      -9.399 -13.012  18.260  0.00  0.00      PROC  
ATOM   3926  CA  HSD P 260     -11.398 -13.553  17.409  0.00  0.00      PROC  
ATOM   3927  HA  HSD P 260     -11.560 -14.442  16.818  0.00  0.00      PROC  
ATOM   3928  CB  HSD P 260     -12.096 -13.709  18.762  0.00  0.00      PROC  
ATOM   3929  HB1 HSD P 260     -13.182 -13.909  18.631  0.00  0.00      PROC  
ATOM   3930  HB2 HSD P 260     -12.058 -12.807  19.409  0.00  0.00      PROC  
ATOM   3931  ND1 HSD P 260     -11.343 -16.117  19.327  0.00  0.00      PROC  
ATOM   3932  HD1 HSD P 260     -11.991 -16.574  18.718  0.00  0.00      PROC  
ATOM   3933  CG  HSD P 260     -11.276 -14.813  19.515  0.00  0.00      PROC  
ATOM   3934  CE1 HSD P 260     -10.579 -16.749  20.292  0.00  0.00      PROC  
ATOM   3935  HE1 HSD P 260     -10.498 -17.828  20.426  0.00  0.00      PROC  
ATOM   3936  NE2 HSD P 260     -10.090 -15.866  21.136  0.00  0.00      PROC  
ATOM   3937  CD2 HSD P 260     -10.505 -14.624  20.626  0.00  0.00      PROC  
ATOM   3938  HD2 HSD P 260     -10.392 -13.701  21.181  0.00  0.00      PROC  
ATOM   3939  C   HSD P 260     -11.999 -12.546  16.512  0.00  0.00      PROC  
ATOM   3940  O   HSD P 260     -12.859 -11.756  16.930  0.00  0.00      PROC  
ATOM   3941  N   LEU P 261     -11.576 -12.413  15.296  0.00  0.00      PROC  
ATOM   3942  HN  LEU P 261     -10.929 -13.082  14.938  0.00  0.00      PROC  
ATOM   3943  CA  LEU P 261     -12.239 -11.590  14.297  0.00  0.00      PROC  
ATOM   3944  HA  LEU P 261     -12.295 -10.578  14.671  0.00  0.00      PROC  
ATOM   3945  CB  LEU P 261     -11.380 -11.646  12.996  0.00  0.00      PROC  
ATOM   3946  HB1 LEU P 261     -11.931 -10.950  12.328  0.00  0.00      PROC  
ATOM   3947  HB2 LEU P 261     -11.415 -12.599  12.426  0.00  0.00      PROC  
ATOM   3948  CG  LEU P 261      -9.905 -11.208  13.152  0.00  0.00      PROC  
ATOM   3949  HG  LEU P 261      -9.331 -11.935  13.766  0.00  0.00      PROC  
ATOM   3950  CD1 LEU P 261      -9.080 -11.206  11.829  0.00  0.00      PROC  
ATOM   3951 HD11 LEU P 261      -8.025 -10.877  11.949  0.00  0.00      PROC  
ATOM   3952 HD12 LEU P 261      -9.711 -10.619  11.128  0.00  0.00      PROC  
ATOM   3953 HD13 LEU P 261      -9.083 -12.272  11.518  0.00  0.00      PROC  
ATOM   3954  CD2 LEU P 261      -9.733  -9.855  13.887  0.00  0.00      PROC  
ATOM   3955 HD21 LEU P 261     -10.412  -9.144  13.370  0.00  0.00      PROC  
ATOM   3956 HD22 LEU P 261      -8.688  -9.484  13.812  0.00  0.00      PROC  
ATOM   3957 HD23 LEU P 261     -10.091  -9.838  14.938  0.00  0.00      PROC  
ATOM   3958  C   LEU P 261     -13.683 -11.991  14.004  0.00  0.00      PROC  
ATOM   3959  O   LEU P 261     -13.937 -13.132  13.799  0.00  0.00      PROC  
ATOM   3960  N   THR P 262     -14.570 -11.022  13.876  0.00  0.00      PROC  
ATOM   3961  HN  THR P 262     -14.335 -10.089  14.137  0.00  0.00      PROC  
ATOM   3962  CA  THR P 262     -15.850 -11.132  13.260  0.00  0.00      PROC  
ATOM   3963  HA  THR P 262     -16.292 -12.040  13.644  0.00  0.00      PROC  
ATOM   3964  CB  THR P 262     -16.908 -10.044  13.511  0.00  0.00      PROC  
ATOM   3965  HB  THR P 262     -17.906 -10.336  13.118  0.00  0.00      PROC  
ATOM   3966  OG1 THR P 262     -16.458  -8.899  12.918  0.00  0.00      PROC  
ATOM   3967  HG1 THR P 262     -15.705  -8.653  13.460  0.00  0.00      PROC  
ATOM   3968  CG2 THR P 262     -17.116  -9.697  15.017  0.00  0.00      PROC  
ATOM   3969 HG21 THR P 262     -17.894  -8.915  15.152  0.00  0.00      PROC  
ATOM   3970 HG22 THR P 262     -16.237  -9.195  15.474  0.00  0.00      PROC  
ATOM   3971 HG23 THR P 262     -17.278 -10.616  15.620  0.00  0.00      PROC  
ATOM   3972  C   THR P 262     -15.765 -11.510  11.811  0.00  0.00      PROC  
ATOM   3973  O   THR P 262     -14.788 -11.259  11.084  0.00  0.00      PROC  
ATOM   3974  N   TYR P 263     -16.884 -12.053  11.244  0.00  0.00      PROC  
ATOM   3975  HN  TYR P 263     -17.685 -12.196  11.821  0.00  0.00      PROC  
ATOM   3976  CA  TYR P 263     -16.920 -12.218   9.814  0.00  0.00      PROC  
ATOM   3977  HA  TYR P 263     -16.191 -12.989   9.612  0.00  0.00      PROC  
ATOM   3978  CB  TYR P 263     -18.311 -12.893   9.435  0.00  0.00      PROC  
ATOM   3979  HB1 TYR P 263     -19.136 -12.342   9.934  0.00  0.00      PROC  
ATOM   3980  HB2 TYR P 263     -18.476 -13.912   9.844  0.00  0.00      PROC  
ATOM   3981  CG  TYR P 263     -18.551 -13.093   7.978  0.00  0.00      PROC  
ATOM   3982  CD1 TYR P 263     -19.471 -12.372   7.189  0.00  0.00      PROC  
ATOM   3983  HD1 TYR P 263     -20.101 -11.677   7.724  0.00  0.00      PROC  
ATOM   3984  CE1 TYR P 263     -19.541 -12.399   5.794  0.00  0.00      PROC  
ATOM   3985  HE1 TYR P 263     -20.172 -11.746   5.208  0.00  0.00      PROC  
ATOM   3986  CZ  TYR P 263     -18.706 -13.336   5.158  0.00  0.00      PROC  
ATOM   3987  OH  TYR P 263     -18.791 -13.427   3.733  0.00  0.00      PROC  
ATOM   3988  HH  TYR P 263     -18.362 -14.252   3.494  0.00  0.00      PROC  
ATOM   3989  CD2 TYR P 263     -17.831 -14.025   7.251  0.00  0.00      PROC  
ATOM   3990  HD2 TYR P 263     -17.000 -14.457   7.788  0.00  0.00      PROC  
ATOM   3991  CE2 TYR P 263     -17.844 -14.172   5.892  0.00  0.00      PROC  
ATOM   3992  HE2 TYR P 263     -17.129 -14.683   5.264  0.00  0.00      PROC  
ATOM   3993  C   TYR P 263     -16.700 -10.886   9.083  0.00  0.00      PROC  
ATOM   3994  O   TYR P 263     -15.981 -10.717   8.155  0.00  0.00      PROC  
ATOM   3995  N   TRP P 264     -17.284  -9.851   9.595  0.00  0.00      PROC  
ATOM   3996  HN  TRP P 264     -17.858 -10.040  10.388  0.00  0.00      PROC  
ATOM   3997  CA  TRP P 264     -17.419  -8.512   9.067  0.00  0.00      PROC  
ATOM   3998  HA  TRP P 264     -17.790  -8.555   8.054  0.00  0.00      PROC  
ATOM   3999  CB  TRP P 264     -18.481  -7.653   9.853  0.00  0.00      PROC  
ATOM   4000  HB1 TRP P 264     -18.597  -6.675   9.338  0.00  0.00      PROC  
ATOM   4001  HB2 TRP P 264     -17.991  -7.584  10.847  0.00  0.00      PROC  
ATOM   4002  CG  TRP P 264     -19.740  -8.391  10.005  0.00  0.00      PROC  
ATOM   4003  CD1 TRP P 264     -20.364  -8.856  11.153  0.00  0.00      PROC  
ATOM   4004  HD1 TRP P 264     -19.948  -8.570  12.108  0.00  0.00      PROC  
ATOM   4005  NE1 TRP P 264     -21.579  -9.301  10.810  0.00  0.00      PROC  
ATOM   4006  HE1 TRP P 264     -22.320  -9.407  11.436  0.00  0.00      PROC  
ATOM   4007  CE2 TRP P 264     -21.795  -9.134   9.466  0.00  0.00      PROC  
ATOM   4008  CD2 TRP P 264     -20.705  -8.497   8.947  0.00  0.00      PROC  
ATOM   4009  CE3 TRP P 264     -20.655  -8.217   7.577  0.00  0.00      PROC  
ATOM   4010  HE3 TRP P 264     -19.756  -7.825   7.125  0.00  0.00      PROC  
ATOM   4011  CZ3 TRP P 264     -21.723  -8.577   6.790  0.00  0.00      PROC  
ATOM   4012  HZ3 TRP P 264     -21.695  -8.401   5.725  0.00  0.00      PROC  
ATOM   4013  CZ2 TRP P 264     -22.947  -9.404   8.748  0.00  0.00      PROC  
ATOM   4014  HZ2 TRP P 264     -23.755  -9.770   9.365  0.00  0.00      PROC  
ATOM   4015  CH2 TRP P 264     -22.909  -9.157   7.298  0.00  0.00      PROC  
ATOM   4016  HH2 TRP P 264     -23.736  -9.278   6.614  0.00  0.00      PROC  
ATOM   4017  C   TRP P 264     -16.010  -7.797   8.986  0.00  0.00      PROC  
ATOM   4018  O   TRP P 264     -15.641  -7.154   7.970  0.00  0.00      PROC  
ATOM   4019  N   GLU P 265     -15.177  -8.016   9.999  0.00  0.00      PROC  
ATOM   4020  HN  GLU P 265     -15.600  -8.515  10.751  0.00  0.00      PROC  
ATOM   4021  CA  GLU P 265     -13.801  -7.679  10.146  0.00  0.00      PROC  
ATOM   4022  HA  GLU P 265     -13.894  -6.623   9.937  0.00  0.00      PROC  
ATOM   4023  CB  GLU P 265     -13.274  -8.043  11.535  0.00  0.00      PROC  
ATOM   4024  HB1 GLU P 265     -12.174  -8.181  11.605  0.00  0.00      PROC  
ATOM   4025  HB2 GLU P 265     -13.780  -8.991  11.817  0.00  0.00      PROC  
ATOM   4026  CG  GLU P 265     -13.697  -6.986  12.607  0.00  0.00      PROC  
ATOM   4027  HG1 GLU P 265     -14.753  -6.683  12.439  0.00  0.00      PROC  
ATOM   4028  HG2 GLU P 265     -13.087  -6.067  12.474  0.00  0.00      PROC  
ATOM   4029  CD  GLU P 265     -13.488  -7.434  14.015  0.00  0.00      PROC  
ATOM   4030  OE1 GLU P 265     -14.256  -8.323  14.516  0.00  0.00      PROC  
ATOM   4031  OE2 GLU P 265     -12.507  -6.956  14.631  0.00  0.00      PROC  
ATOM   4032  C   GLU P 265     -12.899  -8.232   9.073  0.00  0.00      PROC  
ATOM   4033  O   GLU P 265     -12.275  -7.511   8.314  0.00  0.00      PROC  
ATOM   4034  N   CYS P 266     -13.003  -9.589   8.846  0.00  0.00      PROC  
ATOM   4035  HN  CYS P 266     -13.658 -10.114   9.384  0.00  0.00      PROC  
ATOM   4036  CA  CYS P 266     -12.320 -10.289   7.744  0.00  0.00      PROC  
ATOM   4037  HA  CYS P 266     -11.312  -9.905   7.797  0.00  0.00      PROC  
ATOM   4038  CB  CYS P 266     -12.296 -11.870   7.939  0.00  0.00      PROC  
ATOM   4039  HB1 CYS P 266     -11.854 -12.265   6.999  0.00  0.00      PROC  
ATOM   4040  HB2 CYS P 266     -13.293 -12.330   8.107  0.00  0.00      PROC  
ATOM   4041  SG  CYS P 266     -11.173 -12.397   9.251  0.00  0.00      PROC  
ATOM   4042  HG1 CYS P 266     -11.732 -13.593   9.354  0.00  0.00      PROC  
ATOM   4043  C   CYS P 266     -12.766  -9.861   6.345  0.00  0.00      PROC  
ATOM   4044  O   CYS P 266     -11.964  -9.696   5.367  0.00  0.00      PROC  
ATOM   4045  N   LEU P 267     -14.096  -9.609   6.109  0.00  0.00      PROC  
ATOM   4046  HN  LEU P 267     -14.754  -9.701   6.852  0.00  0.00      PROC  
ATOM   4047  CA  LEU P 267     -14.737  -9.039   4.865  0.00  0.00      PROC  
ATOM   4048  HA  LEU P 267     -14.548  -9.662   4.003  0.00  0.00      PROC  
ATOM   4049  CB  LEU P 267     -16.308  -9.015   5.046  0.00  0.00      PROC  
ATOM   4050  HB1 LEU P 267     -16.613  -8.377   5.903  0.00  0.00      PROC  
ATOM   4051  HB2 LEU P 267     -16.683 -10.032   5.290  0.00  0.00      PROC  
ATOM   4052  CG  LEU P 267     -17.114  -8.640   3.806  0.00  0.00      PROC  
ATOM   4053  HG  LEU P 267     -16.668  -7.761   3.294  0.00  0.00      PROC  
ATOM   4054  CD1 LEU P 267     -17.155  -9.826   2.875  0.00  0.00      PROC  
ATOM   4055 HD11 LEU P 267     -16.231 -10.014   2.288  0.00  0.00      PROC  
ATOM   4056 HD12 LEU P 267     -17.867  -9.595   2.055  0.00  0.00      PROC  
ATOM   4057 HD13 LEU P 267     -17.641 -10.698   3.364  0.00  0.00      PROC  
ATOM   4058  CD2 LEU P 267     -18.592  -8.236   4.175  0.00  0.00      PROC  
ATOM   4059 HD21 LEU P 267     -18.409  -7.330   4.791  0.00  0.00      PROC  
ATOM   4060 HD22 LEU P 267     -19.076  -9.027   4.787  0.00  0.00      PROC  
ATOM   4061 HD23 LEU P 267     -19.087  -7.960   3.220  0.00  0.00      PROC  
ATOM   4062  C   LEU P 267     -14.087  -7.661   4.647  0.00  0.00      PROC  
ATOM   4063  O   LEU P 267     -13.547  -7.378   3.554  0.00  0.00      PROC  
ATOM   4064  N   TYR P 268     -13.992  -6.805   5.707  0.00  0.00      PROC  
ATOM   4065  HN  TYR P 268     -14.350  -7.111   6.585  0.00  0.00      PROC  
ATOM   4066  CA  TYR P 268     -13.289  -5.500   5.664  0.00  0.00      PROC  
ATOM   4067  HA  TYR P 268     -13.728  -4.831   4.938  0.00  0.00      PROC  
ATOM   4068  CB  TYR P 268     -13.552  -4.813   7.007  0.00  0.00      PROC  
ATOM   4069  HB1 TYR P 268     -13.564  -5.562   7.827  0.00  0.00      PROC  
ATOM   4070  HB2 TYR P 268     -14.586  -4.407   6.996  0.00  0.00      PROC  
ATOM   4071  CG  TYR P 268     -12.715  -3.552   7.234  0.00  0.00      PROC  
ATOM   4072  CD1 TYR P 268     -13.073  -2.207   6.844  0.00  0.00      PROC  
ATOM   4073  HD1 TYR P 268     -14.073  -2.092   6.453  0.00  0.00      PROC  
ATOM   4074  CE1 TYR P 268     -12.308  -1.171   7.274  0.00  0.00      PROC  
ATOM   4075  HE1 TYR P 268     -12.546  -0.120   7.207  0.00  0.00      PROC  
ATOM   4076  CZ  TYR P 268     -11.210  -1.394   8.024  0.00  0.00      PROC  
ATOM   4077  OH  TYR P 268     -10.480  -0.283   8.422  0.00  0.00      PROC  
ATOM   4078  HH  TYR P 268      -9.713  -0.560   8.929  0.00  0.00      PROC  
ATOM   4079  CD2 TYR P 268     -11.541  -3.723   7.996  0.00  0.00      PROC  
ATOM   4080  HD2 TYR P 268     -11.333  -4.700   8.408  0.00  0.00      PROC  
ATOM   4081  CE2 TYR P 268     -10.840  -2.629   8.485  0.00  0.00      PROC  
ATOM   4082  HE2 TYR P 268      -9.938  -2.836   9.042  0.00  0.00      PROC  
ATOM   4083  C   TYR P 268     -11.813  -5.595   5.390  0.00  0.00      PROC  
ATOM   4084  O   TYR P 268     -11.319  -4.889   4.500  0.00  0.00      PROC  
ATOM   4085  N   PHE P 269     -11.078  -6.404   6.172  0.00  0.00      PROC  
ATOM   4086  HN  PHE P 269     -11.649  -6.890   6.829  0.00  0.00      PROC  
ATOM   4087  CA  PHE P 269      -9.654  -6.672   6.206  0.00  0.00      PROC  
ATOM   4088  HA  PHE P 269      -9.100  -5.760   6.371  0.00  0.00      PROC  
ATOM   4089  CB  PHE P 269      -9.352  -7.693   7.274  0.00  0.00      PROC  
ATOM   4090  HB1 PHE P 269     -10.029  -8.522   6.978  0.00  0.00      PROC  
ATOM   4091  HB2 PHE P 269      -9.531  -7.100   8.196  0.00  0.00      PROC  
ATOM   4092  CG  PHE P 269      -8.003  -8.329   7.415  0.00  0.00      PROC  
ATOM   4093  CD1 PHE P 269      -6.761  -7.693   7.019  0.00  0.00      PROC  
ATOM   4094  HD1 PHE P 269      -6.874  -6.731   6.543  0.00  0.00      PROC  
ATOM   4095  CE1 PHE P 269      -5.521  -8.237   7.089  0.00  0.00      PROC  
ATOM   4096  HE1 PHE P 269      -4.619  -7.748   6.752  0.00  0.00      PROC  
ATOM   4097  CZ  PHE P 269      -5.468  -9.475   7.797  0.00  0.00      PROC  
ATOM   4098  HZ  PHE P 269      -4.494  -9.894   7.999  0.00  0.00      PROC  
ATOM   4099  CD2 PHE P 269      -7.866  -9.538   8.049  0.00  0.00      PROC  
ATOM   4100  HD2 PHE P 269      -8.728 -10.099   8.379  0.00  0.00      PROC  
ATOM   4101  CE2 PHE P 269      -6.593 -10.052   8.373  0.00  0.00      PROC  
ATOM   4102  HE2 PHE P 269      -6.520 -11.001   8.884  0.00  0.00      PROC  
ATOM   4103  C   PHE P 269      -9.203  -7.025   4.858  0.00  0.00      PROC  
ATOM   4104  O   PHE P 269      -8.242  -6.474   4.363  0.00  0.00      PROC  
ATOM   4105  N   LEU P 270      -9.908  -7.947   4.127  0.00  0.00      PROC  
ATOM   4106  HN  LEU P 270     -10.565  -8.484   4.650  0.00  0.00      PROC  
ATOM   4107  CA  LEU P 270      -9.648  -8.359   2.729  0.00  0.00      PROC  
ATOM   4108  HA  LEU P 270      -8.661  -8.790   2.660  0.00  0.00      PROC  
ATOM   4109  CB  LEU P 270     -10.584  -9.509   2.442  0.00  0.00      PROC  
ATOM   4110  HB1 LEU P 270     -10.529  -9.755   1.359  0.00  0.00      PROC  
ATOM   4111  HB2 LEU P 270     -11.591  -9.262   2.841  0.00  0.00      PROC  
ATOM   4112  CG  LEU P 270     -10.162 -10.924   3.044  0.00  0.00      PROC  
ATOM   4113  HG  LEU P 270     -10.032 -10.815   4.142  0.00  0.00      PROC  
ATOM   4114  CD1 LEU P 270     -11.242 -12.020   2.899  0.00  0.00      PROC  
ATOM   4115 HD11 LEU P 270     -10.962 -12.876   3.549  0.00  0.00      PROC  
ATOM   4116 HD12 LEU P 270     -10.967 -12.478   1.924  0.00  0.00      PROC  
ATOM   4117 HD13 LEU P 270     -12.307 -11.792   3.117  0.00  0.00      PROC  
ATOM   4118  CD2 LEU P 270      -8.837 -11.452   2.501  0.00  0.00      PROC  
ATOM   4119 HD21 LEU P 270      -8.939 -11.625   1.408  0.00  0.00      PROC  
ATOM   4120 HD22 LEU P 270      -8.710 -12.443   2.988  0.00  0.00      PROC  
ATOM   4121 HD23 LEU P 270      -7.952 -10.834   2.765  0.00  0.00      PROC  
ATOM   4122  C   LEU P 270      -9.779  -7.264   1.704  0.00  0.00      PROC  
ATOM   4123  O   LEU P 270      -8.882  -7.108   0.857  0.00  0.00      PROC  
ATOM   4124  N   MET P 271     -10.795  -6.373   1.808  0.00  0.00      PROC  
ATOM   4125  HN  MET P 271     -11.460  -6.412   2.550  0.00  0.00      PROC  
ATOM   4126  CA  MET P 271     -10.986  -5.171   0.901  0.00  0.00      PROC  
ATOM   4127  HA  MET P 271     -11.029  -5.518  -0.121  0.00  0.00      PROC  
ATOM   4128  CB  MET P 271     -12.405  -4.662   1.141  0.00  0.00      PROC  
ATOM   4129  HB1 MET P 271     -12.488  -4.448   2.228  0.00  0.00      PROC  
ATOM   4130  HB2 MET P 271     -13.161  -5.453   0.948  0.00  0.00      PROC  
ATOM   4131  CG  MET P 271     -12.753  -3.253   0.554  0.00  0.00      PROC  
ATOM   4132  HG1 MET P 271     -12.179  -2.384   0.941  0.00  0.00      PROC  
ATOM   4133  HG2 MET P 271     -13.785  -3.089   0.931  0.00  0.00      PROC  
ATOM   4134  SD  MET P 271     -12.520  -3.222  -1.262  0.00  0.00      PROC  
ATOM   4135  CE  MET P 271     -14.124  -4.061  -1.520  0.00  0.00      PROC  
ATOM   4136  HE1 MET P 271     -13.972  -5.140  -1.302  0.00  0.00      PROC  
ATOM   4137  HE2 MET P 271     -14.383  -4.029  -2.600  0.00  0.00      PROC  
ATOM   4138  HE3 MET P 271     -14.912  -3.620  -0.873  0.00  0.00      PROC  
ATOM   4139  C   MET P 271      -9.828  -4.182   0.986  0.00  0.00      PROC  
ATOM   4140  O   MET P 271      -9.211  -3.922  -0.041  0.00  0.00      PROC  
ATOM   4141  N   VAL P 272      -9.451  -3.883   2.289  0.00  0.00      PROC  
ATOM   4142  HN  VAL P 272     -10.005  -4.274   3.020  0.00  0.00      PROC  
ATOM   4143  CA  VAL P 272      -8.249  -3.145   2.559  0.00  0.00      PROC  
ATOM   4144  HA  VAL P 272      -8.414  -2.171   2.123  0.00  0.00      PROC  
ATOM   4145  CB  VAL P 272      -8.189  -2.939   4.089  0.00  0.00      PROC  
ATOM   4146  HB  VAL P 272      -8.124  -3.947   4.553  0.00  0.00      PROC  
ATOM   4147  CG1 VAL P 272      -6.893  -2.267   4.591  0.00  0.00      PROC  
ATOM   4148 HG11 VAL P 272      -6.872  -1.223   4.211  0.00  0.00      PROC  
ATOM   4149 HG12 VAL P 272      -5.957  -2.774   4.273  0.00  0.00      PROC  
ATOM   4150 HG13 VAL P 272      -6.717  -2.326   5.686  0.00  0.00      PROC  
ATOM   4151  CG2 VAL P 272      -9.378  -2.096   4.549  0.00  0.00      PROC  
ATOM   4152 HG21 VAL P 272      -9.425  -1.916   5.644  0.00  0.00      PROC  
ATOM   4153 HG22 VAL P 272     -10.313  -2.641   4.296  0.00  0.00      PROC  
ATOM   4154 HG23 VAL P 272      -9.290  -1.107   4.051  0.00  0.00      PROC  
ATOM   4155  C   VAL P 272      -6.898  -3.785   2.081  0.00  0.00      PROC  
ATOM   4156  O   VAL P 272      -6.014  -3.134   1.589  0.00  0.00      PROC  
ATOM   4157  N   THR P 273      -6.797  -5.124   2.240  0.00  0.00      PROC  
ATOM   4158  HN  THR P 273      -7.525  -5.553   2.768  0.00  0.00      PROC  
ATOM   4159  CA  THR P 273      -5.787  -5.922   1.738  0.00  0.00      PROC  
ATOM   4160  HA  THR P 273      -4.833  -5.490   2.003  0.00  0.00      PROC  
ATOM   4161  CB  THR P 273      -5.861  -7.385   2.251  0.00  0.00      PROC  
ATOM   4162  HB  THR P 273      -6.741  -7.980   1.925  0.00  0.00      PROC  
ATOM   4163  OG1 THR P 273      -5.722  -7.373   3.683  0.00  0.00      PROC  
ATOM   4164  HG1 THR P 273      -6.522  -7.019   4.078  0.00  0.00      PROC  
ATOM   4165  CG2 THR P 273      -4.673  -8.271   1.718  0.00  0.00      PROC  
ATOM   4166 HG21 THR P 273      -4.748  -9.249   2.239  0.00  0.00      PROC  
ATOM   4167 HG22 THR P 273      -3.766  -7.700   2.011  0.00  0.00      PROC  
ATOM   4168 HG23 THR P 273      -4.753  -8.397   0.617  0.00  0.00      PROC  
ATOM   4169  C   THR P 273      -5.679  -5.905   0.199  0.00  0.00      PROC  
ATOM   4170  O   THR P 273      -4.679  -5.697  -0.430  0.00  0.00      PROC  
ATOM   4171  N   MET P 274      -6.791  -6.175  -0.589  0.00  0.00      PROC  
ATOM   4172  HN  MET P 274      -7.664  -6.344  -0.139  0.00  0.00      PROC  
ATOM   4173  CA  MET P 274      -6.618  -6.558  -1.978  0.00  0.00      PROC  
ATOM   4174  HA  MET P 274      -5.611  -6.900  -2.164  0.00  0.00      PROC  
ATOM   4175  CB  MET P 274      -7.804  -7.580  -2.331  0.00  0.00      PROC  
ATOM   4176  HB1 MET P 274      -7.619  -8.453  -1.669  0.00  0.00      PROC  
ATOM   4177  HB2 MET P 274      -7.575  -7.882  -3.376  0.00  0.00      PROC  
ATOM   4178  CG  MET P 274      -9.237  -7.047  -2.242  0.00  0.00      PROC  
ATOM   4179  HG1 MET P 274      -9.536  -6.384  -3.082  0.00  0.00      PROC  
ATOM   4180  HG2 MET P 274      -9.258  -6.369  -1.362  0.00  0.00      PROC  
ATOM   4181  SD  MET P 274     -10.572  -8.326  -2.108  0.00  0.00      PROC  
ATOM   4182  CE  MET P 274     -12.092  -7.329  -2.198  0.00  0.00      PROC  
ATOM   4183  HE1 MET P 274     -12.952  -7.776  -2.742  0.00  0.00      PROC  
ATOM   4184  HE2 MET P 274     -11.940  -6.324  -2.646  0.00  0.00      PROC  
ATOM   4185  HE3 MET P 274     -12.429  -7.284  -1.140  0.00  0.00      PROC  
ATOM   4186  C   MET P 274      -6.720  -5.397  -2.856  0.00  0.00      PROC  
ATOM   4187  O   MET P 274      -6.236  -5.510  -4.015  0.00  0.00      PROC  
ATOM   4188  N   SER P 275      -7.206  -4.253  -2.337  0.00  0.00      PROC  
ATOM   4189  HN  SER P 275      -7.483  -4.279  -1.380  0.00  0.00      PROC  
ATOM   4190  CA  SER P 275      -7.172  -2.880  -2.979  0.00  0.00      PROC  
ATOM   4191  HA  SER P 275      -7.450  -2.938  -4.021  0.00  0.00      PROC  
ATOM   4192  CB  SER P 275      -8.134  -1.967  -2.205  0.00  0.00      PROC  
ATOM   4193  HB1 SER P 275      -9.193  -2.259  -2.371  0.00  0.00      PROC  
ATOM   4194  HB2 SER P 275      -7.933  -0.962  -2.636  0.00  0.00      PROC  
ATOM   4195  OG  SER P 275      -7.897  -1.972  -0.787  0.00  0.00      PROC  
ATOM   4196  HG1 SER P 275      -8.556  -2.587  -0.458  0.00  0.00      PROC  
ATOM   4197  C   SER P 275      -5.707  -2.367  -2.873  0.00  0.00      PROC  
ATOM   4198  O   SER P 275      -5.203  -1.397  -3.499  0.00  0.00      PROC  
ATOM   4199  N   THR P 276      -4.968  -2.982  -1.922  0.00  0.00      PROC  
ATOM   4200  HN  THR P 276      -5.411  -3.652  -1.330  0.00  0.00      PROC  
ATOM   4201  CA  THR P 276      -3.598  -2.847  -1.600  0.00  0.00      PROC  
ATOM   4202  HA  THR P 276      -3.510  -3.605  -0.836  0.00  0.00      PROC  
ATOM   4203  CB  THR P 276      -2.617  -3.205  -2.704  0.00  0.00      PROC  
ATOM   4204  HB  THR P 276      -1.600  -3.329  -2.275  0.00  0.00      PROC  
ATOM   4205  OG1 THR P 276      -2.623  -2.192  -3.821  0.00  0.00      PROC  
ATOM   4206  HG1 THR P 276      -3.516  -1.977  -4.102  0.00  0.00      PROC  
ATOM   4207  CG2 THR P 276      -2.970  -4.541  -3.313  0.00  0.00      PROC  
ATOM   4208 HG21 THR P 276      -2.167  -4.778  -4.044  0.00  0.00      PROC  
ATOM   4209 HG22 THR P 276      -3.922  -4.659  -3.873  0.00  0.00      PROC  
ATOM   4210 HG23 THR P 276      -2.970  -5.350  -2.551  0.00  0.00      PROC  
ATOM   4211  C   THR P 276      -3.365  -1.569  -0.850  0.00  0.00      PROC  
ATOM   4212  O   THR P 276      -2.317  -0.877  -0.931  0.00  0.00      PROC  
ATOM   4213  N   VAL P 277      -4.445  -1.042  -0.116  0.00  0.00      PROC  
ATOM   4214  HN  VAL P 277      -5.380  -1.387  -0.124  0.00  0.00      PROC  
ATOM   4215  CA  VAL P 277      -4.373   0.036   0.845  0.00  0.00      PROC  
ATOM   4216  HA  VAL P 277      -3.852   0.850   0.363  0.00  0.00      PROC  
ATOM   4217  CB  VAL P 277      -5.696   0.447   1.280  0.00  0.00      PROC  
ATOM   4218  HB  VAL P 277      -6.189  -0.440   1.732  0.00  0.00      PROC  
ATOM   4219  CG1 VAL P 277      -5.590   1.589   2.316  0.00  0.00      PROC  
ATOM   4220 HG11 VAL P 277      -5.157   1.225   3.272  0.00  0.00      PROC  
ATOM   4221 HG12 VAL P 277      -6.554   2.104   2.515  0.00  0.00      PROC  
ATOM   4222 HG13 VAL P 277      -4.747   2.225   1.969  0.00  0.00      PROC  
ATOM   4223  CG2 VAL P 277      -6.478   1.008   0.038  0.00  0.00      PROC  
ATOM   4224 HG21 VAL P 277      -5.948   1.918  -0.319  0.00  0.00      PROC  
ATOM   4225 HG22 VAL P 277      -7.527   1.272   0.288  0.00  0.00      PROC  
ATOM   4226 HG23 VAL P 277      -6.433   0.348  -0.854  0.00  0.00      PROC  
ATOM   4227  C   VAL P 277      -3.584  -0.473   2.022  0.00  0.00      PROC  
ATOM   4228  O   VAL P 277      -2.550   0.136   2.395  0.00  0.00      PROC  
ATOM   4229  N   GLY P 278      -3.888  -1.653   2.575  0.00  0.00      PROC  
ATOM   4230  HN  GLY P 278      -4.648  -2.180   2.202  0.00  0.00      PROC  
ATOM   4231  CA  GLY P 278      -3.196  -2.254   3.693  0.00  0.00      PROC  
ATOM   4232  HA1 GLY P 278      -2.230  -2.609   3.367  0.00  0.00      PROC  
ATOM   4233  HA2 GLY P 278      -3.786  -3.103   4.005  0.00  0.00      PROC  
ATOM   4234  C   GLY P 278      -2.784  -1.555   4.953  0.00  0.00      PROC  
ATOM   4235  O   GLY P 278      -1.601  -1.456   5.228  0.00  0.00      PROC  
ATOM   4236  N   PHE P 279      -3.728  -0.915   5.672  0.00  0.00      PROC  
ATOM   4237  HN  PHE P 279      -4.631  -0.929   5.250  0.00  0.00      PROC  
ATOM   4238  CA  PHE P 279      -3.519  -0.087   6.881  0.00  0.00      PROC  
ATOM   4239  HA  PHE P 279      -2.853   0.710   6.585  0.00  0.00      PROC  
ATOM   4240  CB  PHE P 279      -4.886   0.566   7.452  0.00  0.00      PROC  
ATOM   4241  HB1 PHE P 279      -4.778   1.171   8.378  0.00  0.00      PROC  
ATOM   4242  HB2 PHE P 279      -5.467  -0.367   7.615  0.00  0.00      PROC  
ATOM   4243  CG  PHE P 279      -5.598   1.342   6.422  0.00  0.00      PROC  
ATOM   4244  CD1 PHE P 279      -4.981   2.587   6.042  0.00  0.00      PROC  
ATOM   4245  HD1 PHE P 279      -3.998   2.800   6.433  0.00  0.00      PROC  
ATOM   4246  CE1 PHE P 279      -5.733   3.413   5.212  0.00  0.00      PROC  
ATOM   4247  HE1 PHE P 279      -5.457   4.392   4.849  0.00  0.00      PROC  
ATOM   4248  CZ  PHE P 279      -7.090   3.096   4.853  0.00  0.00      PROC  
ATOM   4249  HZ  PHE P 279      -7.670   3.836   4.321  0.00  0.00      PROC  
ATOM   4250  CD2 PHE P 279      -6.915   1.092   6.075  0.00  0.00      PROC  
ATOM   4251  HD2 PHE P 279      -7.430   0.253   6.518  0.00  0.00      PROC  
ATOM   4252  CE2 PHE P 279      -7.684   2.005   5.395  0.00  0.00      PROC  
ATOM   4253  HE2 PHE P 279      -8.727   1.833   5.174  0.00  0.00      PROC  
ATOM   4254  C   PHE P 279      -2.831  -0.841   7.969  0.00  0.00      PROC  
ATOM   4255  O   PHE P 279      -1.957  -0.281   8.646  0.00  0.00      PROC  
ATOM   4256  N   GLY P 280      -3.213  -2.089   8.320  0.00  0.00      PROC  
ATOM   4257  HN  GLY P 280      -3.964  -2.511   7.818  0.00  0.00      PROC  
ATOM   4258  CA  GLY P 280      -2.520  -2.743   9.444  0.00  0.00      PROC  
ATOM   4259  HA1 GLY P 280      -1.488  -2.429   9.495  0.00  0.00      PROC  
ATOM   4260  HA2 GLY P 280      -2.689  -3.799   9.294  0.00  0.00      PROC  
ATOM   4261  C   GLY P 280      -3.196  -2.580  10.747  0.00  0.00      PROC  
ATOM   4262  O   GLY P 280      -2.595  -2.721  11.805  0.00  0.00      PROC  
ATOM   4263  N   ASP P 281      -4.439  -2.250  10.711  0.00  0.00      PROC  
ATOM   4264  HN  ASP P 281      -4.883  -2.060   9.839  0.00  0.00      PROC  
ATOM   4265  CA  ASP P 281      -5.363  -2.059  11.784  0.00  0.00      PROC  
ATOM   4266  HA  ASP P 281      -4.804  -1.762  12.659  0.00  0.00      PROC  
ATOM   4267  CB  ASP P 281      -6.280  -0.892  11.266  0.00  0.00      PROC  
ATOM   4268  HB1 ASP P 281      -5.561  -0.069  11.067  0.00  0.00      PROC  
ATOM   4269  HB2 ASP P 281      -7.029  -0.476  11.973  0.00  0.00      PROC  
ATOM   4270  CG  ASP P 281      -7.109  -1.139  10.015  0.00  0.00      PROC  
ATOM   4271  OD1 ASP P 281      -6.809  -2.173   9.248  0.00  0.00      PROC  
ATOM   4272  OD2 ASP P 281      -8.076  -0.378   9.824  0.00  0.00      PROC  
ATOM   4273  C   ASP P 281      -6.122  -3.325  12.138  0.00  0.00      PROC  
ATOM   4274  O   ASP P 281      -6.452  -3.524  13.300  0.00  0.00      PROC  
ATOM   4275  N   ILE P 282      -6.241  -4.266  11.149  0.00  0.00      PROC  
ATOM   4276  HN  ILE P 282      -6.319  -3.957  10.204  0.00  0.00      PROC  
ATOM   4277  CA  ILE P 282      -6.345  -5.637  11.470  0.00  0.00      PROC  
ATOM   4278  HA  ILE P 282      -6.331  -5.938  12.507  0.00  0.00      PROC  
ATOM   4279  CB  ILE P 282      -7.738  -6.187  11.050  0.00  0.00      PROC  
ATOM   4280  HB  ILE P 282      -7.776  -5.933   9.969  0.00  0.00      PROC  
ATOM   4281  CG2 ILE P 282      -7.876  -7.756  11.231  0.00  0.00      PROC  
ATOM   4282 HG21 ILE P 282      -7.521  -8.004  12.255  0.00  0.00      PROC  
ATOM   4283 HG22 ILE P 282      -7.235  -8.323  10.523  0.00  0.00      PROC  
ATOM   4284 HG23 ILE P 282      -8.869  -8.209  11.028  0.00  0.00      PROC  
ATOM   4285  CG1 ILE P 282      -8.892  -5.373  11.656  0.00  0.00      PROC  
ATOM   4286 HG11 ILE P 282      -8.868  -4.333  11.268  0.00  0.00      PROC  
ATOM   4287 HG12 ILE P 282      -8.713  -5.293  12.749  0.00  0.00      PROC  
ATOM   4288  CD  ILE P 282     -10.310  -5.938  11.539  0.00  0.00      PROC  
ATOM   4289  HD1 ILE P 282     -10.967  -5.149  11.965  0.00  0.00      PROC  
ATOM   4290  HD2 ILE P 282     -10.474  -6.875  12.113  0.00  0.00      PROC  
ATOM   4291  HD3 ILE P 282     -10.572  -6.244  10.504  0.00  0.00      PROC  
ATOM   4292  C   ILE P 282      -5.224  -6.364  10.824  0.00  0.00      PROC  
ATOM   4293  O   ILE P 282      -4.917  -6.141   9.701  0.00  0.00      PROC  
ATOM   4294  N   PHE P 283      -4.601  -7.382  11.422  0.00  0.00      PROC  
ATOM   4295  HN  PHE P 283      -4.873  -7.751  12.308  0.00  0.00      PROC  
ATOM   4296  CA  PHE P 283      -3.522  -8.084  10.787  0.00  0.00      PROC  
ATOM   4297  HA  PHE P 283      -3.699  -8.149   9.724  0.00  0.00      PROC  
ATOM   4298  CB  PHE P 283      -2.120  -7.451  10.946  0.00  0.00      PROC  
ATOM   4299  HB1 PHE P 283      -2.050  -6.436  10.499  0.00  0.00      PROC  
ATOM   4300  HB2 PHE P 283      -1.255  -7.974  10.484  0.00  0.00      PROC  
ATOM   4301  CG  PHE P 283      -1.775  -7.174  12.364  0.00  0.00      PROC  
ATOM   4302  CD1 PHE P 283      -1.277  -8.207  13.141  0.00  0.00      PROC  
ATOM   4303  HD1 PHE P 283      -1.085  -9.176  12.703  0.00  0.00      PROC  
ATOM   4304  CE1 PHE P 283      -0.907  -8.035  14.446  0.00  0.00      PROC  
ATOM   4305  HE1 PHE P 283      -0.553  -8.838  15.076  0.00  0.00      PROC  
ATOM   4306  CZ  PHE P 283      -0.843  -6.716  14.943  0.00  0.00      PROC  
ATOM   4307  HZ  PHE P 283      -0.516  -6.625  15.968  0.00  0.00      PROC  
ATOM   4308  CD2 PHE P 283      -1.719  -5.864  12.897  0.00  0.00      PROC  
ATOM   4309  HD2 PHE P 283      -2.134  -5.086  12.274  0.00  0.00      PROC  
ATOM   4310  CE2 PHE P 283      -1.346  -5.665  14.249  0.00  0.00      PROC  
ATOM   4311  HE2 PHE P 283      -1.360  -4.618  14.516  0.00  0.00      PROC  
ATOM   4312  C   PHE P 283      -3.594  -9.523  11.342  0.00  0.00      PROC  
ATOM   4313  O   PHE P 283      -4.182  -9.819  12.387  0.00  0.00      PROC  
ATOM   4314  N   ALA P 284      -2.997 -10.498  10.649  0.00  0.00      PROC  
ATOM   4315  HN  ALA P 284      -2.546 -10.295   9.783  0.00  0.00      PROC  
ATOM   4316  CA  ALA P 284      -3.343 -11.899  10.858  0.00  0.00      PROC  
ATOM   4317  HA  ALA P 284      -4.229 -11.867  11.476  0.00  0.00      PROC  
ATOM   4318  CB  ALA P 284      -3.658 -12.633   9.502  0.00  0.00      PROC  
ATOM   4319  HB1 ALA P 284      -2.644 -12.781   9.074  0.00  0.00      PROC  
ATOM   4320  HB2 ALA P 284      -4.340 -12.106   8.802  0.00  0.00      PROC  
ATOM   4321  HB3 ALA P 284      -4.071 -13.642   9.719  0.00  0.00      PROC  
ATOM   4322  C   ALA P 284      -2.255 -12.583  11.623  0.00  0.00      PROC  
ATOM   4323  O   ALA P 284      -1.028 -12.360  11.499  0.00  0.00      PROC  
ATOM   4324  N   THR P 285      -2.610 -13.486  12.606  0.00  0.00      PROC  
ATOM   4325  HN  THR P 285      -3.574 -13.723  12.697  0.00  0.00      PROC  
ATOM   4326  CA  THR P 285      -1.659 -13.873  13.651  0.00  0.00      PROC  
ATOM   4327  HA  THR P 285      -0.707 -13.369  13.570  0.00  0.00      PROC  
ATOM   4328  CB  THR P 285      -2.305 -13.359  14.965  0.00  0.00      PROC  
ATOM   4329  HB  THR P 285      -1.599 -13.586  15.793  0.00  0.00      PROC  
ATOM   4330  OG1 THR P 285      -3.597 -13.932  15.333  0.00  0.00      PROC  
ATOM   4331  HG1 THR P 285      -4.143 -13.942  14.543  0.00  0.00      PROC  
ATOM   4332  CG2 THR P 285      -2.372 -11.817  14.851  0.00  0.00      PROC  
ATOM   4333 HG21 THR P 285      -2.761 -11.369  15.790  0.00  0.00      PROC  
ATOM   4334 HG22 THR P 285      -3.225 -11.694  14.150  0.00  0.00      PROC  
ATOM   4335 HG23 THR P 285      -1.409 -11.386  14.502  0.00  0.00      PROC  
ATOM   4336  C   THR P 285      -1.389 -15.337  13.699  0.00  0.00      PROC  
ATOM   4337  O   THR P 285      -0.430 -15.831  14.276  0.00  0.00      PROC  
ATOM   4338  N   THR P 286      -2.208 -16.179  13.044  0.00  0.00      PROC  
ATOM   4339  HN  THR P 286      -3.028 -15.909  12.546  0.00  0.00      PROC  
ATOM   4340  CA  THR P 286      -1.929 -17.603  12.993  0.00  0.00      PROC  
ATOM   4341  HA  THR P 286      -1.383 -17.873  13.885  0.00  0.00      PROC  
ATOM   4342  CB  THR P 286      -3.098 -18.549  13.036  0.00  0.00      PROC  
ATOM   4343  HB  THR P 286      -2.877 -19.604  13.302  0.00  0.00      PROC  
ATOM   4344  OG1 THR P 286      -3.908 -18.504  11.826  0.00  0.00      PROC  
ATOM   4345  HG1 THR P 286      -4.366 -17.661  11.808  0.00  0.00      PROC  
ATOM   4346  CG2 THR P 286      -3.986 -18.181  14.196  0.00  0.00      PROC  
ATOM   4347 HG21 THR P 286      -4.451 -17.180  14.073  0.00  0.00      PROC  
ATOM   4348 HG22 THR P 286      -3.348 -18.195  15.105  0.00  0.00      PROC  
ATOM   4349 HG23 THR P 286      -4.830 -18.900  14.268  0.00  0.00      PROC  
ATOM   4350  C   THR P 286      -1.055 -17.951  11.864  0.00  0.00      PROC  
ATOM   4351  O   THR P 286      -1.084 -17.322  10.816  0.00  0.00      PROC  
ATOM   4352  N   VAL P 287      -0.246 -19.024  11.949  0.00  0.00      PROC  
ATOM   4353  HN  VAL P 287      -0.511 -19.564  12.744  0.00  0.00      PROC  
ATOM   4354  CA  VAL P 287       0.628 -19.477  10.843  0.00  0.00      PROC  
ATOM   4355  HA  VAL P 287       1.313 -18.651  10.724  0.00  0.00      PROC  
ATOM   4356  CB  VAL P 287       1.378 -20.750  11.207  0.00  0.00      PROC  
ATOM   4357  HB  VAL P 287       0.744 -21.373  11.873  0.00  0.00      PROC  
ATOM   4358  CG1 VAL P 287       1.885 -21.616  10.049  0.00  0.00      PROC  
ATOM   4359 HG11 VAL P 287       1.091 -22.011   9.380  0.00  0.00      PROC  
ATOM   4360 HG12 VAL P 287       2.379 -22.559  10.366  0.00  0.00      PROC  
ATOM   4361 HG13 VAL P 287       2.560 -20.990   9.427  0.00  0.00      PROC  
ATOM   4362  CG2 VAL P 287       2.611 -20.284  12.037  0.00  0.00      PROC  
ATOM   4363 HG21 VAL P 287       3.230 -19.540  11.491  0.00  0.00      PROC  
ATOM   4364 HG22 VAL P 287       3.272 -21.156  12.227  0.00  0.00      PROC  
ATOM   4365 HG23 VAL P 287       2.438 -19.955  13.084  0.00  0.00      PROC  
ATOM   4366  C   VAL P 287      -0.087 -19.566   9.552  0.00  0.00      PROC  
ATOM   4367  O   VAL P 287       0.219 -18.939   8.532  0.00  0.00      PROC  
ATOM   4368  N   LEU P 288      -1.178 -20.372   9.620  0.00  0.00      PROC  
ATOM   4369  HN  LEU P 288      -1.325 -20.829  10.494  0.00  0.00      PROC  
ATOM   4370  CA  LEU P 288      -2.175 -20.694   8.608  0.00  0.00      PROC  
ATOM   4371  HA  LEU P 288      -1.584 -21.049   7.777  0.00  0.00      PROC  
ATOM   4372  CB  LEU P 288      -3.065 -21.918   9.148  0.00  0.00      PROC  
ATOM   4373  HB1 LEU P 288      -3.654 -22.222   8.257  0.00  0.00      PROC  
ATOM   4374  HB2 LEU P 288      -3.652 -21.484   9.985  0.00  0.00      PROC  
ATOM   4375  CG  LEU P 288      -2.183 -23.067   9.689  0.00  0.00      PROC  
ATOM   4376  HG  LEU P 288      -1.412 -22.628  10.357  0.00  0.00      PROC  
ATOM   4377  CD1 LEU P 288      -3.063 -24.022  10.441  0.00  0.00      PROC  
ATOM   4378 HD11 LEU P 288      -4.013 -24.101   9.872  0.00  0.00      PROC  
ATOM   4379 HD12 LEU P 288      -3.247 -23.541  11.426  0.00  0.00      PROC  
ATOM   4380 HD13 LEU P 288      -2.709 -25.063  10.602  0.00  0.00      PROC  
ATOM   4381  CD2 LEU P 288      -1.593 -23.838   8.571  0.00  0.00      PROC  
ATOM   4382 HD21 LEU P 288      -2.374 -24.003   7.799  0.00  0.00      PROC  
ATOM   4383 HD22 LEU P 288      -1.251 -24.778   9.056  0.00  0.00      PROC  
ATOM   4384 HD23 LEU P 288      -0.796 -23.275   8.039  0.00  0.00      PROC  
ATOM   4385  C   LEU P 288      -2.943 -19.531   8.065  0.00  0.00      PROC  
ATOM   4386  O   LEU P 288      -2.985 -19.434   6.846  0.00  0.00      PROC  
ATOM   4387  N   GLY P 289      -3.453 -18.573   8.895  0.00  0.00      PROC  
ATOM   4388  HN  GLY P 289      -3.288 -18.716   9.868  0.00  0.00      PROC  
ATOM   4389  CA  GLY P 289      -3.933 -17.258   8.544  0.00  0.00      PROC  
ATOM   4390  HA1 GLY P 289      -4.322 -16.765   9.423  0.00  0.00      PROC  
ATOM   4391  HA2 GLY P 289      -4.773 -17.431   7.887  0.00  0.00      PROC  
ATOM   4392  C   GLY P 289      -3.026 -16.392   7.729  0.00  0.00      PROC  
ATOM   4393  O   GLY P 289      -3.363 -15.863   6.680  0.00  0.00      PROC  
ATOM   4394  N   ARG P 290      -1.679 -16.192   8.220  0.00  0.00      PROC  
ATOM   4395  HN  ARG P 290      -1.462 -16.658   9.074  0.00  0.00      PROC  
ATOM   4396  CA  ARG P 290      -0.606 -15.509   7.535  0.00  0.00      PROC  
ATOM   4397  HA  ARG P 290      -0.882 -14.468   7.461  0.00  0.00      PROC  
ATOM   4398  CB  ARG P 290       0.725 -15.505   8.478  0.00  0.00      PROC  
ATOM   4399  HB1 ARG P 290       1.589 -15.240   7.831  0.00  0.00      PROC  
ATOM   4400  HB2 ARG P 290       0.803 -16.534   8.889  0.00  0.00      PROC  
ATOM   4401  CG  ARG P 290       0.594 -14.384   9.569  0.00  0.00      PROC  
ATOM   4402  HG1 ARG P 290      -0.444 -14.200   9.921  0.00  0.00      PROC  
ATOM   4403  HG2 ARG P 290       0.962 -13.397   9.217  0.00  0.00      PROC  
ATOM   4404  CD  ARG P 290       1.408 -14.837  10.782  0.00  0.00      PROC  
ATOM   4405  HD1 ARG P 290       2.338 -15.404  10.562  0.00  0.00      PROC  
ATOM   4406  HD2 ARG P 290       0.706 -15.450  11.387  0.00  0.00      PROC  
ATOM   4407  NE  ARG P 290       1.678 -13.603  11.633  0.00  0.00      PROC  
ATOM   4408  HE  ARG P 290       1.163 -12.753  11.524  0.00  0.00      PROC  
ATOM   4409  CZ  ARG P 290       2.566 -13.486  12.606  0.00  0.00      PROC  
ATOM   4410  NH1 ARG P 290       2.732 -12.338  13.151  0.00  0.00      PROC  
ATOM   4411 HH11 ARG P 290       3.471 -12.114  13.786  0.00  0.00      PROC  
ATOM   4412 HH12 ARG P 290       2.196 -11.638  12.680  0.00  0.00      PROC  
ATOM   4413  NH2 ARG P 290       3.297 -14.483  13.000  0.00  0.00      PROC  
ATOM   4414 HH21 ARG P 290       2.871 -15.383  12.914  0.00  0.00      PROC  
ATOM   4415 HH22 ARG P 290       3.979 -14.317  13.713  0.00  0.00      PROC  
ATOM   4416  C   ARG P 290      -0.348 -16.099   6.202  0.00  0.00      PROC  
ATOM   4417  O   ARG P 290      -0.347 -15.452   5.205  0.00  0.00      PROC  
ATOM   4418  N   THR P 291      -0.268 -17.472   6.122  0.00  0.00      PROC  
ATOM   4419  HN  THR P 291      -0.159 -17.955   6.987  0.00  0.00      PROC  
ATOM   4420  CA  THR P 291      -0.060 -18.291   4.943  0.00  0.00      PROC  
ATOM   4421  HA  THR P 291       0.840 -17.942   4.460  0.00  0.00      PROC  
ATOM   4422  CB  THR P 291       0.174 -19.814   5.157  0.00  0.00      PROC  
ATOM   4423  HB  THR P 291      -0.685 -20.226   5.729  0.00  0.00      PROC  
ATOM   4424  OG1 THR P 291       1.346 -20.026   5.918  0.00  0.00      PROC  
ATOM   4425  HG1 THR P 291       1.174 -19.606   6.764  0.00  0.00      PROC  
ATOM   4426  CG2 THR P 291       0.470 -20.602   3.838  0.00  0.00      PROC  
ATOM   4427 HG21 THR P 291       0.779 -21.643   4.073  0.00  0.00      PROC  
ATOM   4428 HG22 THR P 291       1.352 -20.142   3.344  0.00  0.00      PROC  
ATOM   4429 HG23 THR P 291      -0.413 -20.664   3.167  0.00  0.00      PROC  
ATOM   4430  C   THR P 291      -1.260 -18.092   3.932  0.00  0.00      PROC  
ATOM   4431  O   THR P 291      -1.017 -17.844   2.752  0.00  0.00      PROC  
ATOM   4432  N   PHE P 292      -2.479 -18.114   4.425  0.00  0.00      PROC  
ATOM   4433  HN  PHE P 292      -2.558 -18.436   5.365  0.00  0.00      PROC  
ATOM   4434  CA  PHE P 292      -3.735 -17.888   3.670  0.00  0.00      PROC  
ATOM   4435  HA  PHE P 292      -3.684 -18.612   2.871  0.00  0.00      PROC  
ATOM   4436  CB  PHE P 292      -5.085 -18.117   4.444  0.00  0.00      PROC  
ATOM   4437  HB1 PHE P 292      -5.038 -17.497   5.365  0.00  0.00      PROC  
ATOM   4438  HB2 PHE P 292      -5.148 -19.151   4.843  0.00  0.00      PROC  
ATOM   4439  CG  PHE P 292      -6.364 -17.672   3.755  0.00  0.00      PROC  
ATOM   4440  CD1 PHE P 292      -7.413 -18.630   3.423  0.00  0.00      PROC  
ATOM   4441  HD1 PHE P 292      -7.242 -19.680   3.607  0.00  0.00      PROC  
ATOM   4442  CE1 PHE P 292      -8.452 -18.243   2.589  0.00  0.00      PROC  
ATOM   4443  HE1 PHE P 292      -9.113 -19.028   2.254  0.00  0.00      PROC  
ATOM   4444  CZ  PHE P 292      -8.727 -16.941   2.303  0.00  0.00      PROC  
ATOM   4445  HZ  PHE P 292      -9.559 -16.631   1.688  0.00  0.00      PROC  
ATOM   4446  CD2 PHE P 292      -6.685 -16.334   3.497  0.00  0.00      PROC  
ATOM   4447  HD2 PHE P 292      -5.987 -15.576   3.820  0.00  0.00      PROC  
ATOM   4448  CE2 PHE P 292      -7.817 -15.952   2.777  0.00  0.00      PROC  
ATOM   4449  HE2 PHE P 292      -8.066 -14.924   2.561  0.00  0.00      PROC  
ATOM   4450  C   PHE P 292      -3.650 -16.542   2.947  0.00  0.00      PROC  
ATOM   4451  O   PHE P 292      -3.873 -16.514   1.728  0.00  0.00      PROC  
ATOM   4452  N   VAL P 293      -3.271 -15.536   3.657  0.00  0.00      PROC  
ATOM   4453  HN  VAL P 293      -3.124 -15.589   4.642  0.00  0.00      PROC  
ATOM   4454  CA  VAL P 293      -3.049 -14.142   3.230  0.00  0.00      PROC  
ATOM   4455  HA  VAL P 293      -3.919 -13.792   2.694  0.00  0.00      PROC  
ATOM   4456  CB  VAL P 293      -2.885 -13.199   4.465  0.00  0.00      PROC  
ATOM   4457  HB  VAL P 293      -2.439 -13.776   5.304  0.00  0.00      PROC  
ATOM   4458  CG1 VAL P 293      -2.076 -11.962   4.233  0.00  0.00      PROC  
ATOM   4459 HG11 VAL P 293      -2.266 -11.562   3.214  0.00  0.00      PROC  
ATOM   4460 HG12 VAL P 293      -0.994 -12.185   4.351  0.00  0.00      PROC  
ATOM   4461 HG13 VAL P 293      -2.232 -11.161   4.986  0.00  0.00      PROC  
ATOM   4462  CG2 VAL P 293      -4.288 -12.857   5.035  0.00  0.00      PROC  
ATOM   4463 HG21 VAL P 293      -4.278 -12.424   6.058  0.00  0.00      PROC  
ATOM   4464 HG22 VAL P 293      -4.758 -13.835   5.273  0.00  0.00      PROC  
ATOM   4465 HG23 VAL P 293      -4.790 -12.293   4.220  0.00  0.00      PROC  
ATOM   4466  C   VAL P 293      -1.985 -13.960   2.176  0.00  0.00      PROC  
ATOM   4467  O   VAL P 293      -2.257 -13.421   1.075  0.00  0.00      PROC  
ATOM   4468  N   VAL P 294      -0.874 -14.679   2.367  0.00  0.00      PROC  
ATOM   4469  HN  VAL P 294      -0.706 -15.051   3.277  0.00  0.00      PROC  
ATOM   4470  CA  VAL P 294       0.187 -14.808   1.300  0.00  0.00      PROC  
ATOM   4471  HA  VAL P 294       0.479 -13.800   1.044  0.00  0.00      PROC  
ATOM   4472  CB  VAL P 294       1.487 -15.481   1.792  0.00  0.00      PROC  
ATOM   4473  HB  VAL P 294       1.187 -16.287   2.496  0.00  0.00      PROC  
ATOM   4474  CG1 VAL P 294       2.380 -16.033   0.590  0.00  0.00      PROC  
ATOM   4475 HG11 VAL P 294       3.254 -16.531   1.060  0.00  0.00      PROC  
ATOM   4476 HG12 VAL P 294       2.770 -15.198  -0.030  0.00  0.00      PROC  
ATOM   4477 HG13 VAL P 294       1.732 -16.686  -0.034  0.00  0.00      PROC  
ATOM   4478  CG2 VAL P 294       2.225 -14.505   2.678  0.00  0.00      PROC  
ATOM   4479 HG21 VAL P 294       1.572 -14.232   3.535  0.00  0.00      PROC  
ATOM   4480 HG22 VAL P 294       2.440 -13.542   2.167  0.00  0.00      PROC  
ATOM   4481 HG23 VAL P 294       3.144 -14.932   3.132  0.00  0.00      PROC  
ATOM   4482  C   VAL P 294      -0.296 -15.413   0.089  0.00  0.00      PROC  
ATOM   4483  O   VAL P 294      -0.004 -14.828  -0.942  0.00  0.00      PROC  
ATOM   4484  N   ILE P 295      -1.028 -16.582   0.141  0.00  0.00      PROC  
ATOM   4485  HN  ILE P 295      -1.210 -17.152   0.939  0.00  0.00      PROC  
ATOM   4486  CA  ILE P 295      -1.518 -17.157  -1.045  0.00  0.00      PROC  
ATOM   4487  HA  ILE P 295      -0.723 -17.170  -1.776  0.00  0.00      PROC  
ATOM   4488  CB  ILE P 295      -2.122 -18.559  -0.885  0.00  0.00      PROC  
ATOM   4489  HB  ILE P 295      -2.856 -18.414  -0.063  0.00  0.00      PROC  
ATOM   4490  CG2 ILE P 295      -2.902 -19.123  -2.137  0.00  0.00      PROC  
ATOM   4491 HG21 ILE P 295      -3.275 -20.131  -1.856  0.00  0.00      PROC  
ATOM   4492 HG22 ILE P 295      -2.217 -19.139  -3.011  0.00  0.00      PROC  
ATOM   4493 HG23 ILE P 295      -3.713 -18.450  -2.488  0.00  0.00      PROC  
ATOM   4494  CG1 ILE P 295      -1.127 -19.645  -0.344  0.00  0.00      PROC  
ATOM   4495 HG11 ILE P 295      -0.484 -19.149   0.414  0.00  0.00      PROC  
ATOM   4496 HG12 ILE P 295      -0.523 -20.058  -1.179  0.00  0.00      PROC  
ATOM   4497  CD  ILE P 295      -1.684 -20.884   0.408  0.00  0.00      PROC  
ATOM   4498  HD1 ILE P 295      -2.257 -20.530   1.292  0.00  0.00      PROC  
ATOM   4499  HD2 ILE P 295      -0.869 -21.546   0.773  0.00  0.00      PROC  
ATOM   4500  HD3 ILE P 295      -2.401 -21.529  -0.143  0.00  0.00      PROC  
ATOM   4501  C   ILE P 295      -2.516 -16.277  -1.794  0.00  0.00      PROC  
ATOM   4502  O   ILE P 295      -2.403 -16.123  -3.001  0.00  0.00      PROC  
ATOM   4503  N   PHE P 296      -3.447 -15.768  -1.010  0.00  0.00      PROC  
ATOM   4504  HN  PHE P 296      -3.433 -15.860  -0.017  0.00  0.00      PROC  
ATOM   4505  CA  PHE P 296      -4.487 -14.930  -1.510  0.00  0.00      PROC  
ATOM   4506  HA  PHE P 296      -4.993 -15.500  -2.275  0.00  0.00      PROC  
ATOM   4507  CB  PHE P 296      -5.509 -14.502  -0.441  0.00  0.00      PROC  
ATOM   4508  HB1 PHE P 296      -5.003 -13.913   0.353  0.00  0.00      PROC  
ATOM   4509  HB2 PHE P 296      -5.927 -15.380   0.097  0.00  0.00      PROC  
ATOM   4510  CG  PHE P 296      -6.588 -13.607  -1.017  0.00  0.00      PROC  
ATOM   4511  CD1 PHE P 296      -7.495 -14.080  -1.997  0.00  0.00      PROC  
ATOM   4512  HD1 PHE P 296      -7.505 -15.121  -2.282  0.00  0.00      PROC  
ATOM   4513  CE1 PHE P 296      -8.458 -13.143  -2.600  0.00  0.00      PROC  
ATOM   4514  HE1 PHE P 296      -9.086 -13.667  -3.305  0.00  0.00      PROC  
ATOM   4515  CZ  PHE P 296      -8.528 -11.868  -2.135  0.00  0.00      PROC  
ATOM   4516  HZ  PHE P 296      -9.115 -11.104  -2.623  0.00  0.00      PROC  
ATOM   4517  CD2 PHE P 296      -6.678 -12.292  -0.573  0.00  0.00      PROC  
ATOM   4518  HD2 PHE P 296      -6.097 -11.961   0.275  0.00  0.00      PROC  
ATOM   4519  CE2 PHE P 296      -7.635 -11.406  -1.174  0.00  0.00      PROC  
ATOM   4520  HE2 PHE P 296      -7.724 -10.420  -0.743  0.00  0.00      PROC  
ATOM   4521  C   PHE P 296      -3.989 -13.726  -2.271  0.00  0.00      PROC  
ATOM   4522  O   PHE P 296      -4.490 -13.402  -3.337  0.00  0.00      PROC  
ATOM   4523  N   ILE P 297      -3.016 -13.016  -1.739  0.00  0.00      PROC  
ATOM   4524  HN  ILE P 297      -2.675 -13.066  -0.804  0.00  0.00      PROC  
ATOM   4525  CA  ILE P 297      -2.410 -11.857  -2.494  0.00  0.00      PROC  
ATOM   4526  HA  ILE P 297      -3.251 -11.267  -2.828  0.00  0.00      PROC  
ATOM   4527  CB  ILE P 297      -1.425 -11.084  -1.661  0.00  0.00      PROC  
ATOM   4528  HB  ILE P 297      -0.593 -11.783  -1.432  0.00  0.00      PROC  
ATOM   4529  CG2 ILE P 297      -0.615  -9.922  -2.405  0.00  0.00      PROC  
ATOM   4530 HG21 ILE P 297      -1.281  -9.157  -2.858  0.00  0.00      PROC  
ATOM   4531 HG22 ILE P 297      -0.148 -10.247  -3.359  0.00  0.00      PROC  
ATOM   4532 HG23 ILE P 297       0.016  -9.352  -1.691  0.00  0.00      PROC  
ATOM   4533  CG1 ILE P 297      -2.120 -10.440  -0.468  0.00  0.00      PROC  
ATOM   4534 HG11 ILE P 297      -2.928 -11.134  -0.152  0.00  0.00      PROC  
ATOM   4535 HG12 ILE P 297      -2.704  -9.600  -0.901  0.00  0.00      PROC  
ATOM   4536  CD  ILE P 297      -1.196  -9.903   0.707  0.00  0.00      PROC  
ATOM   4537  HD1 ILE P 297      -0.647  -8.989   0.396  0.00  0.00      PROC  
ATOM   4538  HD2 ILE P 297      -0.475 -10.679   1.041  0.00  0.00      PROC  
ATOM   4539  HD3 ILE P 297      -1.813  -9.605   1.582  0.00  0.00      PROC  
ATOM   4540  C   ILE P 297      -1.710 -12.315  -3.771  0.00  0.00      PROC  
ATOM   4541  O   ILE P 297      -1.972 -11.603  -4.728  0.00  0.00      PROC  
ATOM   4542  N   MET P 298      -0.910 -13.418  -3.807  0.00  0.00      PROC  
ATOM   4543  HN  MET P 298      -0.650 -14.010  -3.047  0.00  0.00      PROC  
ATOM   4544  CA  MET P 298      -0.472 -13.952  -5.105  0.00  0.00      PROC  
ATOM   4545  HA  MET P 298       0.033 -13.103  -5.541  0.00  0.00      PROC  
ATOM   4546  CB  MET P 298       0.459 -15.202  -4.896  0.00  0.00      PROC  
ATOM   4547  HB1 MET P 298       0.725 -15.743  -5.830  0.00  0.00      PROC  
ATOM   4548  HB2 MET P 298       0.076 -16.033  -4.266  0.00  0.00      PROC  
ATOM   4549  CG  MET P 298       1.802 -14.924  -4.112  0.00  0.00      PROC  
ATOM   4550  HG1 MET P 298       1.577 -14.452  -3.132  0.00  0.00      PROC  
ATOM   4551  HG2 MET P 298       2.428 -14.259  -4.746  0.00  0.00      PROC  
ATOM   4552  SD  MET P 298       2.784 -16.475  -4.016  0.00  0.00      PROC  
ATOM   4553  CE  MET P 298       3.119 -17.037  -5.734  0.00  0.00      PROC  
ATOM   4554  HE1 MET P 298       3.810 -17.907  -5.709  0.00  0.00      PROC  
ATOM   4555  HE2 MET P 298       3.576 -16.187  -6.285  0.00  0.00      PROC  
ATOM   4556  HE3 MET P 298       2.183 -17.327  -6.257  0.00  0.00      PROC  
ATOM   4557  C   MET P 298      -1.600 -14.321  -6.121  0.00  0.00      PROC  
ATOM   4558  O   MET P 298      -1.552 -13.937  -7.293  0.00  0.00      PROC  
ATOM   4559  N   ILE P 299      -2.670 -15.057  -5.683  0.00  0.00      PROC  
ATOM   4560  HN  ILE P 299      -2.605 -15.227  -4.703  0.00  0.00      PROC  
ATOM   4561  CA  ILE P 299      -3.807 -15.547  -6.355  0.00  0.00      PROC  
ATOM   4562  HA  ILE P 299      -3.504 -15.974  -7.299  0.00  0.00      PROC  
ATOM   4563  CB  ILE P 299      -4.695 -16.591  -5.477  0.00  0.00      PROC  
ATOM   4564  HB  ILE P 299      -4.531 -16.484  -4.383  0.00  0.00      PROC  
ATOM   4565  CG2 ILE P 299      -6.193 -16.444  -5.783  0.00  0.00      PROC  
ATOM   4566 HG21 ILE P 299      -6.649 -15.513  -5.383  0.00  0.00      PROC  
ATOM   4567 HG22 ILE P 299      -6.745 -17.290  -5.323  0.00  0.00      PROC  
ATOM   4568 HG23 ILE P 299      -6.400 -16.605  -6.863  0.00  0.00      PROC  
ATOM   4569  CG1 ILE P 299      -4.137 -18.038  -5.811  0.00  0.00      PROC  
ATOM   4570 HG11 ILE P 299      -3.042 -18.195  -5.709  0.00  0.00      PROC  
ATOM   4571 HG12 ILE P 299      -4.087 -18.106  -6.918  0.00  0.00      PROC  
ATOM   4572  CD  ILE P 299      -4.782 -19.367  -5.363  0.00  0.00      PROC  
ATOM   4573  HD1 ILE P 299      -4.018 -20.174  -5.359  0.00  0.00      PROC  
ATOM   4574  HD2 ILE P 299      -5.718 -19.583  -5.923  0.00  0.00      PROC  
ATOM   4575  HD3 ILE P 299      -5.085 -19.216  -4.305  0.00  0.00      PROC  
ATOM   4576  C   ILE P 299      -4.626 -14.406  -6.873  0.00  0.00      PROC  
ATOM   4577  O   ILE P 299      -4.931 -14.293  -8.085  0.00  0.00      PROC  
ATOM   4578  N   PHE P 300      -4.939 -13.364  -6.014  0.00  0.00      PROC  
ATOM   4579  HN  PHE P 300      -4.638 -13.428  -5.065  0.00  0.00      PROC  
ATOM   4580  CA  PHE P 300      -5.716 -12.153  -6.380  0.00  0.00      PROC  
ATOM   4581  HA  PHE P 300      -6.606 -12.642  -6.747  0.00  0.00      PROC  
ATOM   4582  CB  PHE P 300      -6.163 -11.176  -5.139  0.00  0.00      PROC  
ATOM   4583  HB1 PHE P 300      -5.285 -10.861  -4.537  0.00  0.00      PROC  
ATOM   4584  HB2 PHE P 300      -6.762 -11.873  -4.514  0.00  0.00      PROC  
ATOM   4585  CG  PHE P 300      -6.961  -9.945  -5.576  0.00  0.00      PROC  
ATOM   4586  CD1 PHE P 300      -8.311  -9.972  -5.536  0.00  0.00      PROC  
ATOM   4587  HD1 PHE P 300      -8.841 -10.833  -5.156  0.00  0.00      PROC  
ATOM   4588  CE1 PHE P 300      -9.054  -8.784  -5.805  0.00  0.00      PROC  
ATOM   4589  HE1 PHE P 300     -10.127  -8.753  -5.687  0.00  0.00      PROC  
ATOM   4590  CZ  PHE P 300      -8.436  -7.579  -6.131  0.00  0.00      PROC  
ATOM   4591  HZ  PHE P 300      -9.026  -6.715  -6.400  0.00  0.00      PROC  
ATOM   4592  CD2 PHE P 300      -6.341  -8.713  -5.903  0.00  0.00      PROC  
ATOM   4593  HD2 PHE P 300      -5.263  -8.655  -5.923  0.00  0.00      PROC  
ATOM   4594  CE2 PHE P 300      -7.066  -7.531  -6.222  0.00  0.00      PROC  
ATOM   4595  HE2 PHE P 300      -6.608  -6.573  -6.422  0.00  0.00      PROC  
ATOM   4596  C   PHE P 300      -5.117 -11.396  -7.468  0.00  0.00      PROC  
ATOM   4597  O   PHE P 300      -5.778 -11.062  -8.449  0.00  0.00      PROC  
ATOM   4598  N   ILE P 301      -3.822 -11.167  -7.376  0.00  0.00      PROC  
ATOM   4599  HN  ILE P 301      -3.316 -11.587  -6.628  0.00  0.00      PROC  
ATOM   4600  CA  ILE P 301      -2.952 -10.571  -8.479  0.00  0.00      PROC  
ATOM   4601  HA  ILE P 301      -3.392  -9.630  -8.775  0.00  0.00      PROC  
ATOM   4602  CB  ILE P 301      -1.560 -10.181  -7.920  0.00  0.00      PROC  
ATOM   4603  HB  ILE P 301      -1.190 -11.095  -7.407  0.00  0.00      PROC  
ATOM   4604  CG2 ILE P 301      -0.548  -9.833  -8.963  0.00  0.00      PROC  
ATOM   4605 HG21 ILE P 301      -0.283 -10.783  -9.474  0.00  0.00      PROC  
ATOM   4606 HG22 ILE P 301       0.326  -9.405  -8.427  0.00  0.00      PROC  
ATOM   4607 HG23 ILE P 301      -0.886  -9.101  -9.727  0.00  0.00      PROC  
ATOM   4608  CG1 ILE P 301      -1.695  -9.081  -6.782  0.00  0.00      PROC  
ATOM   4609 HG11 ILE P 301      -0.651  -8.838  -6.489  0.00  0.00      PROC  
ATOM   4610 HG12 ILE P 301      -2.200  -9.436  -5.859  0.00  0.00      PROC  
ATOM   4611  CD  ILE P 301      -2.494  -7.758  -7.204  0.00  0.00      PROC  
ATOM   4612  HD1 ILE P 301      -1.889  -7.134  -7.896  0.00  0.00      PROC  
ATOM   4613  HD2 ILE P 301      -2.795  -7.190  -6.298  0.00  0.00      PROC  
ATOM   4614  HD3 ILE P 301      -3.463  -7.996  -7.692  0.00  0.00      PROC  
ATOM   4615  C   ILE P 301      -2.850 -11.352  -9.739  0.00  0.00      PROC  
ATOM   4616  O   ILE P 301      -2.865 -10.760 -10.807  0.00  0.00      PROC  
ATOM   4617  N   GLY P 302      -2.859 -12.671  -9.679  0.00  0.00      PROC  
ATOM   4618  HN  GLY P 302      -2.988 -13.159  -8.819  0.00  0.00      PROC  
ATOM   4619  CA  GLY P 302      -2.998 -13.452 -10.892  0.00  0.00      PROC  
ATOM   4620  HA1 GLY P 302      -2.921 -14.445 -10.473  0.00  0.00      PROC  
ATOM   4621  HA2 GLY P 302      -2.245 -13.174 -11.614  0.00  0.00      PROC  
ATOM   4622  C   GLY P 302      -4.284 -13.477 -11.644  0.00  0.00      PROC  
ATOM   4623  O   GLY P 302      -4.285 -13.449 -12.830  0.00  0.00      PROC  
ATOM   4624  N   LEU P 303      -5.429 -13.576 -10.863  0.00  0.00      PROC  
ATOM   4625  HN  LEU P 303      -5.414 -13.899  -9.919  0.00  0.00      PROC  
ATOM   4626  CA  LEU P 303      -6.763 -13.395 -11.397  0.00  0.00      PROC  
ATOM   4627  HA  LEU P 303      -6.909 -14.036 -12.253  0.00  0.00      PROC  
ATOM   4628  CB  LEU P 303      -7.915 -13.646 -10.322  0.00  0.00      PROC  
ATOM   4629  HB1 LEU P 303      -8.885 -13.232 -10.672  0.00  0.00      PROC  
ATOM   4630  HB2 LEU P 303      -7.738 -13.051  -9.401  0.00  0.00      PROC  
ATOM   4631  CG  LEU P 303      -8.114 -15.140  -9.970  0.00  0.00      PROC  
ATOM   4632  HG  LEU P 303      -7.162 -15.640  -9.690  0.00  0.00      PROC  
ATOM   4633  CD1 LEU P 303      -9.090 -15.323  -8.734  0.00  0.00      PROC  
ATOM   4634 HD11 LEU P 303      -8.812 -14.638  -7.905  0.00  0.00      PROC  
ATOM   4635 HD12 LEU P 303      -8.946 -16.358  -8.358  0.00  0.00      PROC  
ATOM   4636 HD13 LEU P 303     -10.175 -15.174  -8.922  0.00  0.00      PROC  
ATOM   4637  CD2 LEU P 303      -8.697 -15.943 -11.080  0.00  0.00      PROC  
ATOM   4638 HD21 LEU P 303      -7.827 -16.236 -11.707  0.00  0.00      PROC  
ATOM   4639 HD22 LEU P 303      -9.558 -15.534 -11.650  0.00  0.00      PROC  
ATOM   4640 HD23 LEU P 303      -8.951 -16.959 -10.710  0.00  0.00      PROC  
ATOM   4641  C   LEU P 303      -6.933 -11.910 -11.921  0.00  0.00      PROC  
ATOM   4642  O   LEU P 303      -7.382 -11.645 -12.999  0.00  0.00      PROC  
ATOM   4643  N   PHE P 304      -6.566 -10.902 -11.073  0.00  0.00      PROC  
ATOM   4644  HN  PHE P 304      -6.379 -11.156 -10.128  0.00  0.00      PROC  
ATOM   4645  CA  PHE P 304      -6.592  -9.438 -11.376  0.00  0.00      PROC  
ATOM   4646  HA  PHE P 304      -7.645  -9.290 -11.565  0.00  0.00      PROC  
ATOM   4647  CB  PHE P 304      -6.032  -8.566 -10.239  0.00  0.00      PROC  
ATOM   4648  HB1 PHE P 304      -4.965  -8.848 -10.108  0.00  0.00      PROC  
ATOM   4649  HB2 PHE P 304      -6.559  -8.900  -9.319  0.00  0.00      PROC  
ATOM   4650  CG  PHE P 304      -6.051  -7.056 -10.361  0.00  0.00      PROC  
ATOM   4651  CD1 PHE P 304      -7.183  -6.334 -10.845  0.00  0.00      PROC  
ATOM   4652  HD1 PHE P 304      -8.064  -6.872 -11.163  0.00  0.00      PROC  
ATOM   4653  CE1 PHE P 304      -7.123  -4.945 -10.893  0.00  0.00      PROC  
ATOM   4654  HE1 PHE P 304      -7.950  -4.336 -11.228  0.00  0.00      PROC  
ATOM   4655  CZ  PHE P 304      -5.941  -4.297 -10.536  0.00  0.00      PROC  
ATOM   4656  HZ  PHE P 304      -5.950  -3.218 -10.517  0.00  0.00      PROC  
ATOM   4657  CD2 PHE P 304      -4.824  -6.378 -10.099  0.00  0.00      PROC  
ATOM   4658  HD2 PHE P 304      -3.969  -6.911  -9.710  0.00  0.00      PROC  
ATOM   4659  CE2 PHE P 304      -4.815  -4.977 -10.031  0.00  0.00      PROC  
ATOM   4660  HE2 PHE P 304      -3.938  -4.413  -9.747  0.00  0.00      PROC  
ATOM   4661  C   PHE P 304      -5.837  -9.119 -12.648  0.00  0.00      PROC  
ATOM   4662  O   PHE P 304      -6.457  -8.621 -13.580  0.00  0.00      PROC  
ATOM   4663  N   ALA P 305      -4.585  -9.441 -12.845  0.00  0.00      PROC  
ATOM   4664  HN  ALA P 305      -4.184 -10.011 -12.132  0.00  0.00      PROC  
ATOM   4665  CA  ALA P 305      -3.844  -9.206 -14.028  0.00  0.00      PROC  
ATOM   4666  HA  ALA P 305      -3.683  -8.140 -14.096  0.00  0.00      PROC  
ATOM   4667  CB  ALA P 305      -2.383  -9.817 -13.890  0.00  0.00      PROC  
ATOM   4668  HB1 ALA P 305      -2.003  -9.373 -12.945  0.00  0.00      PROC  
ATOM   4669  HB2 ALA P 305      -1.772  -9.515 -14.768  0.00  0.00      PROC  
ATOM   4670  HB3 ALA P 305      -2.527 -10.909 -13.749  0.00  0.00      PROC  
ATOM   4671  C   ALA P 305      -4.455  -9.842 -15.253  0.00  0.00      PROC  
ATOM   4672  O   ALA P 305      -4.523  -9.210 -16.308  0.00  0.00      PROC  
ATOM   4673  N   SER P 306      -4.844 -11.117 -15.132  0.00  0.00      PROC  
ATOM   4674  HN  SER P 306      -4.538 -11.573 -14.300  0.00  0.00      PROC  
ATOM   4675  CA  SER P 306      -5.751 -11.825 -16.048  0.00  0.00      PROC  
ATOM   4676  HA  SER P 306      -5.271 -11.978 -17.004  0.00  0.00      PROC  
ATOM   4677  CB  SER P 306      -6.076 -13.308 -15.578  0.00  0.00      PROC  
ATOM   4678  HB1 SER P 306      -6.575 -13.380 -14.589  0.00  0.00      PROC  
ATOM   4679  HB2 SER P 306      -5.136 -13.875 -15.407  0.00  0.00      PROC  
ATOM   4680  OG  SER P 306      -6.842 -13.939 -16.594  0.00  0.00      PROC  
ATOM   4681  HG1 SER P 306      -7.556 -14.432 -16.184  0.00  0.00      PROC  
ATOM   4682  C   SER P 306      -7.019 -11.088 -16.421  0.00  0.00      PROC  
ATOM   4683  O   SER P 306      -7.399 -11.162 -17.577  0.00  0.00      PROC  
ATOM   4684  N   PHE P 307      -7.761 -10.392 -15.523  0.00  0.00      PROC  
ATOM   4685  HN  PHE P 307      -7.513 -10.349 -14.558  0.00  0.00      PROC  
ATOM   4686  CA  PHE P 307      -9.034  -9.742 -15.929  0.00  0.00      PROC  
ATOM   4687  HA  PHE P 307      -9.574 -10.345 -16.644  0.00  0.00      PROC  
ATOM   4688  CB  PHE P 307     -10.064  -9.755 -14.667  0.00  0.00      PROC  
ATOM   4689  HB1 PHE P 307     -10.894  -9.042 -14.857  0.00  0.00      PROC  
ATOM   4690  HB2 PHE P 307      -9.459  -9.276 -13.868  0.00  0.00      PROC  
ATOM   4691  CG  PHE P 307     -10.637 -11.096 -14.274  0.00  0.00      PROC  
ATOM   4692  CD1 PHE P 307     -11.686 -11.147 -13.301  0.00  0.00      PROC  
ATOM   4693  HD1 PHE P 307     -12.083 -10.253 -12.844  0.00  0.00      PROC  
ATOM   4694  CE1 PHE P 307     -12.426 -12.359 -13.016  0.00  0.00      PROC  
ATOM   4695  HE1 PHE P 307     -13.117 -12.438 -12.190  0.00  0.00      PROC  
ATOM   4696  CZ  PHE P 307     -12.034 -13.579 -13.599  0.00  0.00      PROC  
ATOM   4697  HZ  PHE P 307     -12.464 -14.531 -13.324  0.00  0.00      PROC  
ATOM   4698  CD2 PHE P 307     -10.288 -12.398 -14.831  0.00  0.00      PROC  
ATOM   4699  HD2 PHE P 307      -9.500 -12.335 -15.567  0.00  0.00      PROC  
ATOM   4700  CE2 PHE P 307     -10.942 -13.601 -14.485  0.00  0.00      PROC  
ATOM   4701  HE2 PHE P 307     -10.623 -14.473 -15.038  0.00  0.00      PROC  
ATOM   4702  C   PHE P 307      -8.961  -8.358 -16.520  0.00  0.00      PROC  
ATOM   4703  O   PHE P 307      -9.857  -7.837 -17.147  0.00  0.00      PROC  
ATOM   4704  N   ILE P 308      -7.861  -7.677 -16.224  0.00  0.00      PROC  
ATOM   4705  HN  ILE P 308      -7.122  -8.156 -15.756  0.00  0.00      PROC  
ATOM   4706  CA  ILE P 308      -7.553  -6.308 -16.635  0.00  0.00      PROC  
ATOM   4707  HA  ILE P 308      -8.434  -5.731 -16.393  0.00  0.00      PROC  
ATOM   4708  CB  ILE P 308      -6.426  -5.641 -15.858  0.00  0.00      PROC  
ATOM   4709  HB  ILE P 308      -5.560  -6.312 -15.671  0.00  0.00      PROC  
ATOM   4710  CG2 ILE P 308      -5.866  -4.466 -16.589  0.00  0.00      PROC  
ATOM   4711 HG21 ILE P 308      -5.103  -4.014 -15.920  0.00  0.00      PROC  
ATOM   4712 HG22 ILE P 308      -6.601  -3.668 -16.830  0.00  0.00      PROC  
ATOM   4713 HG23 ILE P 308      -5.293  -4.775 -17.489  0.00  0.00      PROC  
ATOM   4714  CG1 ILE P 308      -6.859  -5.261 -14.373  0.00  0.00      PROC  
ATOM   4715 HG11 ILE P 308      -5.898  -5.041 -13.861  0.00  0.00      PROC  
ATOM   4716 HG12 ILE P 308      -7.204  -6.228 -13.947  0.00  0.00      PROC  
ATOM   4717  CD  ILE P 308      -7.884  -4.116 -14.260  0.00  0.00      PROC  
ATOM   4718  HD1 ILE P 308      -7.984  -3.698 -13.236  0.00  0.00      PROC  
ATOM   4719  HD2 ILE P 308      -8.851  -4.478 -14.669  0.00  0.00      PROC  
ATOM   4720  HD3 ILE P 308      -7.493  -3.186 -14.727  0.00  0.00      PROC  
ATOM   4721  C   ILE P 308      -7.528  -5.980 -18.199  0.00  0.00      PROC  
ATOM   4722  O   ILE P 308      -8.025  -4.996 -18.628  0.00  0.00      PROC  
ATOM   4723  N   PRO P 309      -7.026  -6.881 -19.097  0.00  0.00      PROC  
ATOM   4724  CD  PRO P 309      -5.829  -7.670 -18.881  0.00  0.00      PROC  
ATOM   4725  HD1 PRO P 309      -6.144  -8.646 -18.453  0.00  0.00      PROC  
ATOM   4726  HD2 PRO P 309      -5.102  -7.240 -18.159  0.00  0.00      PROC  
ATOM   4727  CA  PRO P 309      -7.157  -6.526 -20.501  0.00  0.00      PROC  
ATOM   4728  HA  PRO P 309      -6.875  -5.493 -20.637  0.00  0.00      PROC  
ATOM   4729  CB  PRO P 309      -6.349  -7.616 -21.219  0.00  0.00      PROC  
ATOM   4730  HB1 PRO P 309      -5.952  -7.251 -22.191  0.00  0.00      PROC  
ATOM   4731  HB2 PRO P 309      -6.991  -8.523 -21.199  0.00  0.00      PROC  
ATOM   4732  CG  PRO P 309      -5.273  -8.007 -20.277  0.00  0.00      PROC  
ATOM   4733  HG1 PRO P 309      -4.890  -9.043 -20.402  0.00  0.00      PROC  
ATOM   4734  HG2 PRO P 309      -4.430  -7.289 -20.366  0.00  0.00      PROC  
ATOM   4735  C   PRO P 309      -8.565  -6.523 -21.026  0.00  0.00      PROC  
ATOM   4736  O   PRO P 309      -8.926  -5.817 -21.983  0.00  0.00      PROC  
ATOM   4737  N   GLU P 310      -9.366  -7.470 -20.476  0.00  0.00      PROC  
ATOM   4738  HN  GLU P 310      -8.897  -8.140 -19.905  0.00  0.00      PROC  
ATOM   4739  CA  GLU P 310     -10.779  -7.618 -20.704  0.00  0.00      PROC  
ATOM   4740  HA  GLU P 310     -10.948  -7.676 -21.769  0.00  0.00      PROC  
ATOM   4741  CB  GLU P 310     -11.403  -8.923 -19.928  0.00  0.00      PROC  
ATOM   4742  HB1 GLU P 310     -11.263  -8.790 -18.833  0.00  0.00      PROC  
ATOM   4743  HB2 GLU P 310     -10.762  -9.731 -20.342  0.00  0.00      PROC  
ATOM   4744  CG  GLU P 310     -12.884  -9.262 -20.284  0.00  0.00      PROC  
ATOM   4745  HG1 GLU P 310     -13.044  -8.859 -21.307  0.00  0.00      PROC  
ATOM   4746  HG2 GLU P 310     -13.562  -8.794 -19.539  0.00  0.00      PROC  
ATOM   4747  CD  GLU P 310     -13.259 -10.713 -20.302  0.00  0.00      PROC  
ATOM   4748  OE1 GLU P 310     -12.837 -11.487 -19.425  0.00  0.00      PROC  
ATOM   4749  OE2 GLU P 310     -14.034 -11.220 -21.203  0.00  0.00      PROC  
ATOM   4750  C   GLU P 310     -11.653  -6.368 -20.174  0.00  0.00      PROC  
ATOM   4751  O   GLU P 310     -12.592  -5.892 -20.775  0.00  0.00      PROC  
ATOM   4752  N   ILE P 311     -11.345  -5.928 -18.948  0.00  0.00      PROC  
ATOM   4753  HN  ILE P 311     -10.604  -6.382 -18.459  0.00  0.00      PROC  
ATOM   4754  CA  ILE P 311     -11.922  -4.766 -18.257  0.00  0.00      PROC  
ATOM   4755  HA  ILE P 311     -12.968  -5.004 -18.379  0.00  0.00      PROC  
ATOM   4756  CB  ILE P 311     -11.757  -4.749 -16.678  0.00  0.00      PROC  
ATOM   4757  HB  ILE P 311     -10.651  -4.760 -16.567  0.00  0.00      PROC  
ATOM   4758  CG2 ILE P 311     -12.124  -3.384 -16.059  0.00  0.00      PROC  
ATOM   4759 HG21 ILE P 311     -13.232  -3.456 -16.035  0.00  0.00      PROC  
ATOM   4760 HG22 ILE P 311     -11.824  -2.460 -16.597  0.00  0.00      PROC  
ATOM   4761 HG23 ILE P 311     -11.874  -3.298 -14.980  0.00  0.00      PROC  
ATOM   4762  CG1 ILE P 311     -12.304  -5.948 -15.979  0.00  0.00      PROC  
ATOM   4763 HG11 ILE P 311     -12.080  -6.868 -16.561  0.00  0.00      PROC  
ATOM   4764 HG12 ILE P 311     -13.410  -6.029 -15.911  0.00  0.00      PROC  
ATOM   4765  CD  ILE P 311     -11.674  -6.240 -14.555  0.00  0.00      PROC  
ATOM   4766  HD1 ILE P 311     -11.966  -7.217 -14.113  0.00  0.00      PROC  
ATOM   4767  HD2 ILE P 311     -11.730  -5.447 -13.779  0.00  0.00      PROC  
ATOM   4768  HD3 ILE P 311     -10.576  -6.387 -14.635  0.00  0.00      PROC  
ATOM   4769  C   ILE P 311     -11.659  -3.387 -19.044  0.00  0.00      PROC  
ATOM   4770  O   ILE P 311     -12.549  -2.580 -19.233  0.00  0.00      PROC  
ATOM   4771  N   ALA P 312     -10.352  -3.241 -19.523  0.00  0.00      PROC  
ATOM   4772  HN  ALA P 312      -9.697  -3.962 -19.313  0.00  0.00      PROC  
ATOM   4773  CA  ALA P 312      -9.890  -2.213 -20.433  0.00  0.00      PROC  
ATOM   4774  HA  ALA P 312     -10.037  -1.244 -19.980  0.00  0.00      PROC  
ATOM   4775  CB  ALA P 312      -8.412  -2.280 -20.706  0.00  0.00      PROC  
ATOM   4776  HB1 ALA P 312      -7.931  -1.444 -21.258  0.00  0.00      PROC  
ATOM   4777  HB2 ALA P 312      -8.173  -3.235 -21.219  0.00  0.00      PROC  
ATOM   4778  HB3 ALA P 312      -7.944  -2.246 -19.699  0.00  0.00      PROC  
ATOM   4779  C   ALA P 312     -10.660  -2.273 -21.711  0.00  0.00      PROC  
ATOM   4780  O   ALA P 312     -11.124  -1.255 -22.245  0.00  0.00      PROC  
ATOM   4781  N   GLU P 313     -10.878  -3.458 -22.252  0.00  0.00      PROC  
ATOM   4782  HN  GLU P 313     -10.370  -4.273 -21.984  0.00  0.00      PROC  
ATOM   4783  CA  GLU P 313     -11.824  -3.689 -23.334  0.00  0.00      PROC  
ATOM   4784  HA  GLU P 313     -11.533  -3.035 -24.143  0.00  0.00      PROC  
ATOM   4785  CB  GLU P 313     -11.784  -5.074 -23.951  0.00  0.00      PROC  
ATOM   4786  HB1 GLU P 313     -12.721  -5.275 -24.513  0.00  0.00      PROC  
ATOM   4787  HB2 GLU P 313     -11.856  -5.747 -23.071  0.00  0.00      PROC  
ATOM   4788  CG  GLU P 313     -10.559  -5.537 -24.809  0.00  0.00      PROC  
ATOM   4789  HG1 GLU P 313     -10.520  -6.648 -24.796  0.00  0.00      PROC  
ATOM   4790  HG2 GLU P 313      -9.660  -5.007 -24.427  0.00  0.00      PROC  
ATOM   4791  CD  GLU P 313     -10.655  -5.115 -26.258  0.00  0.00      PROC  
ATOM   4792  OE1 GLU P 313     -11.377  -5.782 -27.019  0.00  0.00      PROC  
ATOM   4793  OE2 GLU P 313      -9.947  -4.113 -26.623  0.00  0.00      PROC  
ATOM   4794  C   GLU P 313     -13.271  -3.357 -23.045  0.00  0.00      PROC  
ATOM   4795  O   GLU P 313     -13.974  -2.764 -23.839  0.00  0.00      PROC  
ATOM   4796  N   ILE P 314     -13.810  -3.743 -21.870  0.00  0.00      PROC  
ATOM   4797  HN  ILE P 314     -13.269  -4.334 -21.276  0.00  0.00      PROC  
ATOM   4798  CA  ILE P 314     -15.220  -3.512 -21.506  0.00  0.00      PROC  
ATOM   4799  HA  ILE P 314     -15.952  -3.944 -22.172  0.00  0.00      PROC  
ATOM   4800  CB  ILE P 314     -15.538  -4.392 -20.333  0.00  0.00      PROC  
ATOM   4801  HB  ILE P 314     -14.671  -4.448 -19.641  0.00  0.00      PROC  
ATOM   4802  CG2 ILE P 314     -16.773  -3.947 -19.522  0.00  0.00      PROC  
ATOM   4803 HG21 ILE P 314     -17.044  -4.553 -18.632  0.00  0.00      PROC  
ATOM   4804 HG22 ILE P 314     -17.682  -3.751 -20.131  0.00  0.00      PROC  
ATOM   4805 HG23 ILE P 314     -16.480  -2.936 -19.166  0.00  0.00      PROC  
ATOM   4806  CG1 ILE P 314     -15.725  -5.822 -20.883  0.00  0.00      PROC  
ATOM   4807 HG11 ILE P 314     -15.034  -6.203 -21.665  0.00  0.00      PROC  
ATOM   4808 HG12 ILE P 314     -16.694  -5.829 -21.426  0.00  0.00      PROC  
ATOM   4809  CD  ILE P 314     -15.846  -6.909 -19.812  0.00  0.00      PROC  
ATOM   4810  HD1 ILE P 314     -15.090  -6.790 -19.007  0.00  0.00      PROC  
ATOM   4811  HD2 ILE P 314     -15.694  -7.889 -20.314  0.00  0.00      PROC  
ATOM   4812  HD3 ILE P 314     -16.834  -6.893 -19.304  0.00  0.00      PROC  
ATOM   4813  C   ILE P 314     -15.520  -2.082 -21.284  0.00  0.00      PROC  
ATOM   4814  O   ILE P 314     -16.609  -1.618 -21.623  0.00  0.00      PROC  
ATOM   4815  N   LEU P 315     -14.536  -1.331 -20.689  0.00  0.00      PROC  
ATOM   4816  HN  LEU P 315     -13.742  -1.761 -20.265  0.00  0.00      PROC  
ATOM   4817  CA  LEU P 315     -14.652   0.091 -20.719  0.00  0.00      PROC  
ATOM   4818  HA  LEU P 315     -15.593   0.386 -20.281  0.00  0.00      PROC  
ATOM   4819  CB  LEU P 315     -13.466   0.719 -19.999  0.00  0.00      PROC  
ATOM   4820  HB1 LEU P 315     -13.215   1.787 -20.172  0.00  0.00      PROC  
ATOM   4821  HB2 LEU P 315     -12.521   0.184 -20.234  0.00  0.00      PROC  
ATOM   4822  CG  LEU P 315     -13.484   0.552 -18.429  0.00  0.00      PROC  
ATOM   4823  HG  LEU P 315     -13.833  -0.481 -18.215  0.00  0.00      PROC  
ATOM   4824  CD1 LEU P 315     -12.036   0.770 -17.879  0.00  0.00      PROC  
ATOM   4825 HD11 LEU P 315     -11.740   1.795 -18.189  0.00  0.00      PROC  
ATOM   4826 HD12 LEU P 315     -11.204   0.205 -18.351  0.00  0.00      PROC  
ATOM   4827 HD13 LEU P 315     -11.976   0.671 -16.774  0.00  0.00      PROC  
ATOM   4828  CD2 LEU P 315     -14.428   1.607 -17.736  0.00  0.00      PROC  
ATOM   4829 HD21 LEU P 315     -14.171   2.631 -18.084  0.00  0.00      PROC  
ATOM   4830 HD22 LEU P 315     -14.370   1.411 -16.644  0.00  0.00      PROC  
ATOM   4831 HD23 LEU P 315     -15.471   1.372 -18.037  0.00  0.00      PROC  
ATOM   4832  C   LEU P 315     -14.531   0.719 -22.131  0.00  0.00      PROC  
ATOM   4833  O   LEU P 315     -15.342   1.572 -22.533  0.00  0.00      PROC  
ATOM   4834  N   GLY P 316     -13.551   0.127 -22.952  0.00  0.00      PROC  
ATOM   4835  HN  GLY P 316     -13.037  -0.612 -22.524  0.00  0.00      PROC  
ATOM   4836  CA  GLY P 316     -13.347   0.526 -24.408  0.00  0.00      PROC  
ATOM   4837  HA1 GLY P 316     -12.577  -0.061 -24.886  0.00  0.00      PROC  
ATOM   4838  HA2 GLY P 316     -13.043   1.562 -24.421  0.00  0.00      PROC  
ATOM   4839  C   GLY P 316     -14.477   0.534 -25.393  0.00  0.00      PROC  
ATOM   4840  O   GLY P 316     -14.415   1.236 -26.410  0.00  0.00      PROC  
ATOM   4841  N   LYS P 317     -15.539  -0.253 -25.166  0.00  0.00      PROC  
ATOM   4842  HN  LYS P 317     -15.403  -0.884 -24.407  0.00  0.00      PROC  
ATOM   4843  CA  LYS P 317     -16.659  -0.525 -26.105  0.00  0.00      PROC  
ATOM   4844  HA  LYS P 317     -16.222  -0.503 -27.093  0.00  0.00      PROC  
ATOM   4845  CB  LYS P 317     -17.580  -1.790 -25.949  0.00  0.00      PROC  
ATOM   4846  HB1 LYS P 317     -18.306  -1.850 -26.788  0.00  0.00      PROC  
ATOM   4847  HB2 LYS P 317     -18.091  -1.740 -24.964  0.00  0.00      PROC  
ATOM   4848  CG  LYS P 317     -16.833  -3.082 -26.005  0.00  0.00      PROC  
ATOM   4849  HG1 LYS P 317     -17.622  -3.863 -26.032  0.00  0.00      PROC  
ATOM   4850  HG2 LYS P 317     -16.362  -3.154 -25.001  0.00  0.00      PROC  
ATOM   4851  CD  LYS P 317     -15.782  -3.129 -27.083  0.00  0.00      PROC  
ATOM   4852  HD1 LYS P 317     -15.055  -2.306 -26.912  0.00  0.00      PROC  
ATOM   4853  HD2 LYS P 317     -16.282  -2.883 -28.045  0.00  0.00      PROC  
ATOM   4854  CE  LYS P 317     -14.971  -4.421 -27.065  0.00  0.00      PROC  
ATOM   4855  HE1 LYS P 317     -14.739  -4.785 -26.041  0.00  0.00      PROC  
ATOM   4856  HE2 LYS P 317     -14.028  -4.301 -27.640  0.00  0.00      PROC  
ATOM   4857  NZ  LYS P 317     -15.666  -5.536 -27.794  0.00  0.00      PROC  
ATOM   4858  HZ1 LYS P 317     -16.525  -5.977 -27.408  0.00  0.00      PROC  
ATOM   4859  HZ2 LYS P 317     -15.003  -6.315 -27.981  0.00  0.00      PROC  
ATOM   4860  HZ3 LYS P 317     -16.011  -5.146 -28.695  0.00  0.00      PROC  
ATOM   4861  C   LYS P 317     -17.643   0.630 -26.075  0.00  0.00      PROC  
ATOM   4862  O   LYS P 317     -18.369   0.890 -27.024  0.00  0.00      PROC  
ATOM   4863  N   ARG P 318     -17.764   1.428 -25.009  0.00  0.00      PROC  
ATOM   4864  HN  ARG P 318     -17.129   1.302 -24.250  0.00  0.00      PROC  
ATOM   4865  CA  ARG P 318     -18.670   2.468 -24.750  0.00  0.00      PROC  
ATOM   4866  HA  ARG P 318     -19.676   2.077 -24.779  0.00  0.00      PROC  
ATOM   4867  CB  ARG P 318     -18.444   2.972 -23.233  0.00  0.00      PROC  
ATOM   4868  HB1 ARG P 318     -18.987   3.935 -23.123  0.00  0.00      PROC  
ATOM   4869  HB2 ARG P 318     -17.406   3.354 -23.345  0.00  0.00      PROC  
ATOM   4870  CG  ARG P 318     -18.701   1.940 -22.090  0.00  0.00      PROC  
ATOM   4871  HG1 ARG P 318     -18.096   1.026 -22.274  0.00  0.00      PROC  
ATOM   4872  HG2 ARG P 318     -19.754   1.616 -21.944  0.00  0.00      PROC  
ATOM   4873  CD  ARG P 318     -18.264   2.636 -20.776  0.00  0.00      PROC  
ATOM   4874  HD1 ARG P 318     -18.489   1.973 -19.913  0.00  0.00      PROC  
ATOM   4875  HD2 ARG P 318     -18.879   3.549 -20.628  0.00  0.00      PROC  
ATOM   4876  NE  ARG P 318     -16.784   3.030 -20.764  0.00  0.00      PROC  
ATOM   4877  HE  ARG P 318     -16.194   2.669 -21.486  0.00  0.00      PROC  
ATOM   4878  CZ  ARG P 318     -16.253   3.695 -19.763  0.00  0.00      PROC  
ATOM   4879  NH1 ARG P 318     -16.930   4.093 -18.733  0.00  0.00      PROC  
ATOM   4880 HH11 ARG P 318     -17.736   3.571 -18.453  0.00  0.00      PROC  
ATOM   4881 HH12 ARG P 318     -16.420   4.605 -18.041  0.00  0.00      PROC  
ATOM   4882  NH2 ARG P 318     -15.062   4.099 -19.820  0.00  0.00      PROC  
ATOM   4883 HH21 ARG P 318     -14.790   4.708 -19.075  0.00  0.00      PROC  
ATOM   4884 HH22 ARG P 318     -14.730   4.164 -20.761  0.00  0.00      PROC  
ATOM   4885  C   ARG P 318     -18.659   3.523 -25.752  0.00  0.00      PROC  
ATOM   4886  O   ARG P 318     -17.617   4.044 -26.141  0.00  0.00      PROC  
ATOM   4887  N   GLN P 319     -19.819   3.887 -26.409  0.00  0.00      PROC  
ATOM   4888  HN  GLN P 319     -20.726   3.509 -26.242  0.00  0.00      PROC  
ATOM   4889  CA  GLN P 319     -19.849   4.982 -27.359  0.00  0.00      PROC  
ATOM   4890  HA  GLN P 319     -18.962   4.835 -27.957  0.00  0.00      PROC  
ATOM   4891  CB  GLN P 319     -21.143   4.830 -28.166  0.00  0.00      PROC  
ATOM   4892  HB1 GLN P 319     -21.189   5.719 -28.830  0.00  0.00      PROC  
ATOM   4893  HB2 GLN P 319     -22.053   4.947 -27.540  0.00  0.00      PROC  
ATOM   4894  CG  GLN P 319     -21.420   3.675 -29.134  0.00  0.00      PROC  
ATOM   4895  HG1 GLN P 319     -22.243   3.960 -29.824  0.00  0.00      PROC  
ATOM   4896  HG2 GLN P 319     -21.823   2.881 -28.469  0.00  0.00      PROC  
ATOM   4897  CD  GLN P 319     -20.207   3.179 -29.908  0.00  0.00      PROC  
ATOM   4898  OE1 GLN P 319     -19.614   3.886 -30.709  0.00  0.00      PROC  
ATOM   4899  NE2 GLN P 319     -19.839   1.824 -29.697  0.00  0.00      PROC  
ATOM   4900 HE21 GLN P 319     -19.104   1.515 -30.300  0.00  0.00      PROC  
ATOM   4901 HE22 GLN P 319     -20.346   1.289 -29.021  0.00  0.00      PROC  
ATOM   4902  C   GLN P 319     -19.641   6.453 -26.682  0.00  0.00      PROC  
ATOM   4903  OT1 GLN P 319     -18.991   6.663 -25.682  0.00  0.00      PROC  
ATOM   4904  OT2 GLN P 319     -20.201   7.480 -27.446  0.00  0.00      PROC  
ATOM   4905 HT2B GLN P 319     -20.040   8.324 -27.018  0.00  0.00      PROC  
ATOM   4906  N   THR P 218       7.019 -25.926 -27.128  0.00  0.00      PROD  
ATOM   4907  HT1 THR P 218       7.863 -25.647 -27.587  0.00  0.00      PROD  
ATOM   4908  HT2 THR P 218       7.267 -26.202 -26.199  0.00  0.00      PROD  
ATOM   4909  CA  THR P 218       5.971 -24.752 -27.175  0.00  0.00      PROD  
ATOM   4910  HA  THR P 218       5.964 -24.338 -28.173  0.00  0.00      PROD  
ATOM   4911  CB  THR P 218       4.536 -25.074 -26.823  0.00  0.00      PROD  
ATOM   4912  HB  THR P 218       4.089 -25.696 -27.628  0.00  0.00      PROD  
ATOM   4913  OG1 THR P 218       3.630 -23.979 -26.565  0.00  0.00      PROD  
ATOM   4914  HG1 THR P 218       2.798 -24.423 -26.385  0.00  0.00      PROD  
ATOM   4915  CG2 THR P 218       4.312 -25.820 -25.492  0.00  0.00      PROD  
ATOM   4916 HG21 THR P 218       3.240 -25.800 -25.199  0.00  0.00      PROD  
ATOM   4917 HG22 THR P 218       4.865 -25.356 -24.648  0.00  0.00      PROD  
ATOM   4918 HG23 THR P 218       4.518 -26.912 -25.503  0.00  0.00      PROD  
ATOM   4919  C   THR P 218       6.542 -23.549 -26.429  0.00  0.00      PROD  
ATOM   4920  O   THR P 218       6.915 -23.629 -25.255  0.00  0.00      PROD  
ATOM   4921  N   SER P 219       6.502 -22.345 -27.084  0.00  0.00      PROD  
ATOM   4922  HN  SER P 219       5.981 -22.197 -27.921  0.00  0.00      PROD  
ATOM   4923  CA  SER P 219       7.269 -21.155 -26.634  0.00  0.00      PROD  
ATOM   4924  HA  SER P 219       8.256 -21.493 -26.355  0.00  0.00      PROD  
ATOM   4925  CB  SER P 219       7.415 -20.150 -27.699  0.00  0.00      PROD  
ATOM   4926  HB1 SER P 219       8.013 -19.255 -27.423  0.00  0.00      PROD  
ATOM   4927  HB2 SER P 219       6.364 -19.909 -27.966  0.00  0.00      PROD  
ATOM   4928  OG  SER P 219       8.147 -20.570 -28.928  0.00  0.00      PROD  
ATOM   4929  HG1 SER P 219       7.651 -21.178 -29.482  0.00  0.00      PROD  
ATOM   4930  C   SER P 219       6.791 -20.445 -25.388  0.00  0.00      PROD  
ATOM   4931  O   SER P 219       7.589 -19.954 -24.588  0.00  0.00      PROD  
ATOM   4932  N   THR P 220       5.513 -20.404 -25.086  0.00  0.00      PROD  
ATOM   4933  HN  THR P 220       4.850 -20.842 -25.688  0.00  0.00      PROD  
ATOM   4934  CA  THR P 220       4.954 -19.859 -23.898  0.00  0.00      PROD  
ATOM   4935  HA  THR P 220       5.342 -18.857 -23.784  0.00  0.00      PROD  
ATOM   4936  CB  THR P 220       3.416 -19.762 -24.214  0.00  0.00      PROD  
ATOM   4937  HB  THR P 220       2.854 -19.480 -23.298  0.00  0.00      PROD  
ATOM   4938  OG1 THR P 220       2.949 -21.011 -24.671  0.00  0.00      PROD  
ATOM   4939  HG1 THR P 220       2.195 -21.202 -24.108  0.00  0.00      PROD  
ATOM   4940  CG2 THR P 220       3.031 -18.702 -25.360  0.00  0.00      PROD  
ATOM   4941 HG21 THR P 220       3.437 -19.061 -26.330  0.00  0.00      PROD  
ATOM   4942 HG22 THR P 220       3.493 -17.710 -25.170  0.00  0.00      PROD  
ATOM   4943 HG23 THR P 220       1.921 -18.714 -25.403  0.00  0.00      PROD  
ATOM   4944  C   THR P 220       5.348 -20.639 -22.627  0.00  0.00      PROD  
ATOM   4945  O   THR P 220       5.791 -19.963 -21.643  0.00  0.00      PROD  
ATOM   4946  N   LEU P 221       5.325 -21.981 -22.656  0.00  0.00      PROD  
ATOM   4947  HN  LEU P 221       4.874 -22.217 -23.513  0.00  0.00      PROD  
ATOM   4948  CA  LEU P 221       5.583 -22.888 -21.557  0.00  0.00      PROD  
ATOM   4949  HA  LEU P 221       4.863 -22.622 -20.797  0.00  0.00      PROD  
ATOM   4950  CB  LEU P 221       5.389 -24.343 -21.991  0.00  0.00      PROD  
ATOM   4951  HB1 LEU P 221       6.061 -24.537 -22.855  0.00  0.00      PROD  
ATOM   4952  HB2 LEU P 221       4.342 -24.427 -22.353  0.00  0.00      PROD  
ATOM   4953  CG  LEU P 221       5.572 -25.437 -20.964  0.00  0.00      PROD  
ATOM   4954  HG  LEU P 221       6.616 -25.419 -20.585  0.00  0.00      PROD  
ATOM   4955  CD1 LEU P 221       4.651 -25.360 -19.678  0.00  0.00      PROD  
ATOM   4956 HD11 LEU P 221       5.024 -26.137 -18.977  0.00  0.00      PROD  
ATOM   4957 HD12 LEU P 221       3.562 -25.403 -19.891  0.00  0.00      PROD  
ATOM   4958 HD13 LEU P 221       4.877 -24.357 -19.257  0.00  0.00      PROD  
ATOM   4959  CD2 LEU P 221       5.296 -26.765 -21.636  0.00  0.00      PROD  
ATOM   4960 HD21 LEU P 221       6.031 -26.874 -22.463  0.00  0.00      PROD  
ATOM   4961 HD22 LEU P 221       4.287 -26.838 -22.095  0.00  0.00      PROD  
ATOM   4962 HD23 LEU P 221       5.368 -27.566 -20.870  0.00  0.00      PROD  
ATOM   4963  C   LEU P 221       7.010 -22.817 -21.030  0.00  0.00      PROD  
ATOM   4964  O   LEU P 221       7.188 -22.707 -19.795  0.00  0.00      PROD  
ATOM   4965  N   ILE P 222       8.060 -22.707 -21.905  0.00  0.00      PROD  
ATOM   4966  HN  ILE P 222       7.806 -22.850 -22.858  0.00  0.00      PROD  
ATOM   4967  CA  ILE P 222       9.383 -22.423 -21.536  0.00  0.00      PROD  
ATOM   4968  HA  ILE P 222       9.638 -23.192 -20.823  0.00  0.00      PROD  
ATOM   4969  CB  ILE P 222      10.463 -22.704 -22.690  0.00  0.00      PROD  
ATOM   4970  HB  ILE P 222      10.436 -23.806 -22.833  0.00  0.00      PROD  
ATOM   4971  CG2 ILE P 222       9.940 -21.953 -23.965  0.00  0.00      PROD  
ATOM   4972 HG21 ILE P 222       8.897 -22.223 -24.236  0.00  0.00      PROD  
ATOM   4973 HG22 ILE P 222      10.605 -22.320 -24.776  0.00  0.00      PROD  
ATOM   4974 HG23 ILE P 222      10.175 -20.876 -23.828  0.00  0.00      PROD  
ATOM   4975  CG1 ILE P 222      11.971 -22.356 -22.367  0.00  0.00      PROD  
ATOM   4976 HG11 ILE P 222      12.312 -21.299 -22.351  0.00  0.00      PROD  
ATOM   4977 HG12 ILE P 222      12.607 -22.751 -23.188  0.00  0.00      PROD  
ATOM   4978  CD  ILE P 222      12.455 -23.083 -21.096  0.00  0.00      PROD  
ATOM   4979  HD1 ILE P 222      13.505 -22.811 -20.856  0.00  0.00      PROD  
ATOM   4980  HD2 ILE P 222      12.329 -24.178 -21.236  0.00  0.00      PROD  
ATOM   4981  HD3 ILE P 222      11.944 -22.714 -20.181  0.00  0.00      PROD  
ATOM   4982  C   ILE P 222       9.574 -21.018 -20.862  0.00  0.00      PROD  
ATOM   4983  O   ILE P 222      10.170 -20.905 -19.736  0.00  0.00      PROD  
ATOM   4984  N   ARG P 223       9.045 -19.907 -21.440  0.00  0.00      PROD  
ATOM   4985  HN  ARG P 223       8.822 -20.003 -22.407  0.00  0.00      PROD  
ATOM   4986  CA  ARG P 223       9.267 -18.563 -20.922  0.00  0.00      PROD  
ATOM   4987  HA  ARG P 223      10.330 -18.428 -20.790  0.00  0.00      PROD  
ATOM   4988  CB  ARG P 223       8.505 -17.573 -21.888  0.00  0.00      PROD  
ATOM   4989  HB1 ARG P 223       8.325 -16.614 -21.356  0.00  0.00      PROD  
ATOM   4990  HB2 ARG P 223       7.525 -17.979 -22.216  0.00  0.00      PROD  
ATOM   4991  CG  ARG P 223       9.262 -17.261 -23.166  0.00  0.00      PROD  
ATOM   4992  HG1 ARG P 223       9.678 -18.199 -23.591  0.00  0.00      PROD  
ATOM   4993  HG2 ARG P 223      10.109 -16.583 -22.930  0.00  0.00      PROD  
ATOM   4994  CD  ARG P 223       8.259 -16.608 -24.227  0.00  0.00      PROD  
ATOM   4995  HD1 ARG P 223       7.299 -17.153 -24.354  0.00  0.00      PROD  
ATOM   4996  HD2 ARG P 223       8.704 -16.578 -25.244  0.00  0.00      PROD  
ATOM   4997  NE  ARG P 223       7.833 -15.260 -23.646  0.00  0.00      PROD  
ATOM   4998  HE  ARG P 223       8.286 -14.884 -22.838  0.00  0.00      PROD  
ATOM   4999  CZ  ARG P 223       7.065 -14.349 -24.293  0.00  0.00      PROD  
ATOM   5000  NH1 ARG P 223       6.230 -14.599 -25.327  0.00  0.00      PROD  
ATOM   5001 HH11 ARG P 223       6.236 -15.485 -25.790  0.00  0.00      PROD  
ATOM   5002 HH12 ARG P 223       5.750 -13.856 -25.793  0.00  0.00      PROD  
ATOM   5003  NH2 ARG P 223       7.009 -13.083 -23.858  0.00  0.00      PROD  
ATOM   5004 HH21 ARG P 223       7.591 -12.811 -23.092  0.00  0.00      PROD  
ATOM   5005 HH22 ARG P 223       6.650 -12.346 -24.431  0.00  0.00      PROD  
ATOM   5006  C   ARG P 223       8.636 -18.361 -19.543  0.00  0.00      PROD  
ATOM   5007  O   ARG P 223       9.248 -17.738 -18.646  0.00  0.00      PROD  
ATOM   5008  N   LEU P 224       7.443 -18.846 -19.361  0.00  0.00      PROD  
ATOM   5009  HN  LEU P 224       6.972 -19.248 -20.143  0.00  0.00      PROD  
ATOM   5010  CA  LEU P 224       6.718 -18.932 -18.106  0.00  0.00      PROD  
ATOM   5011  HA  LEU P 224       6.437 -17.970 -17.703  0.00  0.00      PROD  
ATOM   5012  CB  LEU P 224       5.375 -19.603 -18.365  0.00  0.00      PROD  
ATOM   5013  HB1 LEU P 224       5.442 -20.478 -19.046  0.00  0.00      PROD  
ATOM   5014  HB2 LEU P 224       4.839 -18.931 -19.069  0.00  0.00      PROD  
ATOM   5015  CG  LEU P 224       4.394 -19.988 -17.208  0.00  0.00      PROD  
ATOM   5016  HG  LEU P 224       4.862 -20.858 -16.698  0.00  0.00      PROD  
ATOM   5017  CD1 LEU P 224       4.164 -18.890 -16.202  0.00  0.00      PROD  
ATOM   5018 HD11 LEU P 224       3.622 -18.083 -16.741  0.00  0.00      PROD  
ATOM   5019 HD12 LEU P 224       5.114 -18.411 -15.885  0.00  0.00      PROD  
ATOM   5020 HD13 LEU P 224       3.538 -19.312 -15.387  0.00  0.00      PROD  
ATOM   5021  CD2 LEU P 224       2.997 -20.301 -17.781  0.00  0.00      PROD  
ATOM   5022 HD21 LEU P 224       2.337 -20.869 -17.091  0.00  0.00      PROD  
ATOM   5023 HD22 LEU P 224       3.241 -20.948 -18.649  0.00  0.00      PROD  
ATOM   5024 HD23 LEU P 224       2.536 -19.371 -18.178  0.00  0.00      PROD  
ATOM   5025  C   LEU P 224       7.553 -19.652 -16.892  0.00  0.00      PROD  
ATOM   5026  O   LEU P 224       7.641 -19.127 -15.784  0.00  0.00      PROD  
ATOM   5027  N   VAL P 225       8.135 -20.853 -17.057  0.00  0.00      PROD  
ATOM   5028  HN  VAL P 225       8.044 -21.348 -17.918  0.00  0.00      PROD  
ATOM   5029  CA  VAL P 225       8.973 -21.581 -16.099  0.00  0.00      PROD  
ATOM   5030  HA  VAL P 225       8.363 -21.553 -15.208  0.00  0.00      PROD  
ATOM   5031  CB  VAL P 225       9.304 -22.958 -16.608  0.00  0.00      PROD  
ATOM   5032  HB  VAL P 225       9.731 -22.812 -17.624  0.00  0.00      PROD  
ATOM   5033  CG1 VAL P 225      10.311 -23.747 -15.808  0.00  0.00      PROD  
ATOM   5034 HG11 VAL P 225      10.123 -23.659 -14.717  0.00  0.00      PROD  
ATOM   5035 HG12 VAL P 225      11.335 -23.350 -15.975  0.00  0.00      PROD  
ATOM   5036 HG13 VAL P 225      10.361 -24.837 -16.020  0.00  0.00      PROD  
ATOM   5037  CG2 VAL P 225       8.052 -23.799 -16.636  0.00  0.00      PROD  
ATOM   5038 HG21 VAL P 225       8.247 -24.874 -16.840  0.00  0.00      PROD  
ATOM   5039 HG22 VAL P 225       7.342 -23.340 -17.356  0.00  0.00      PROD  
ATOM   5040 HG23 VAL P 225       7.558 -23.834 -15.642  0.00  0.00      PROD  
ATOM   5041  C   VAL P 225      10.191 -20.720 -15.733  0.00  0.00      PROD  
ATOM   5042  O   VAL P 225      10.496 -20.563 -14.553  0.00  0.00      PROD  
ATOM   5043  N   GLN P 226      10.900 -20.079 -16.762  0.00  0.00      PROD  
ATOM   5044  HN  GLN P 226      10.736 -20.093 -17.745  0.00  0.00      PROD  
ATOM   5045  CA  GLN P 226      12.052 -19.193 -16.500  0.00  0.00      PROD  
ATOM   5046  HA  GLN P 226      12.715 -19.854 -15.961  0.00  0.00      PROD  
ATOM   5047  CB  GLN P 226      12.671 -18.741 -17.826  0.00  0.00      PROD  
ATOM   5048  HB1 GLN P 226      13.527 -18.091 -17.543  0.00  0.00      PROD  
ATOM   5049  HB2 GLN P 226      11.961 -18.116 -18.410  0.00  0.00      PROD  
ATOM   5050  CG  GLN P 226      13.185 -19.997 -18.692  0.00  0.00      PROD  
ATOM   5051  HG1 GLN P 226      13.761 -19.614 -19.561  0.00  0.00      PROD  
ATOM   5052  HG2 GLN P 226      12.299 -20.649 -18.851  0.00  0.00      PROD  
ATOM   5053  CD  GLN P 226      14.114 -20.906 -17.924  0.00  0.00      PROD  
ATOM   5054  OE1 GLN P 226      13.875 -22.122 -17.893  0.00  0.00      PROD  
ATOM   5055  NE2 GLN P 226      15.238 -20.414 -17.375  0.00  0.00      PROD  
ATOM   5056 HE21 GLN P 226      15.985 -20.897 -16.919  0.00  0.00      PROD  
ATOM   5057 HE22 GLN P 226      15.344 -19.423 -17.461  0.00  0.00      PROD  
ATOM   5058  C   GLN P 226      11.699 -17.963 -15.659  0.00  0.00      PROD  
ATOM   5059  O   GLN P 226      12.347 -17.727 -14.637  0.00  0.00      PROD  
ATOM   5060  N   LEU P 227      10.603 -17.361 -15.987  0.00  0.00      PROD  
ATOM   5061  HN  LEU P 227      10.151 -17.648 -16.829  0.00  0.00      PROD  
ATOM   5062  CA  LEU P 227      10.057 -16.211 -15.200  0.00  0.00      PROD
[truncated: 7,492,601 more chars]
