# Supplementary material for: Structural basis of voltage-dependent gating in BK channels
Source: Nat Commun. 2025 Jul 1;16:5846. doi: 10.1038/s41467-025-60639-y (PMC12218146; doi:10.1038/s41467-025-60639-y)
Supplement: Supplementary file 7 — Supplementary Data 1 [file 41467_2025_60639_MOESM7_ESM.zip › Supplementary Data 1/MD trajectories/acBK-R3Qapo-frame_last.txt]

CRYST1   95.830   95.830  104.856  90.00  90.00  90.00 P 1           1
ATOM      1  N   THR P 218      24.341   6.878 -27.389  0.00  0.00      PROA  
ATOM      2  HT1 THR P 218      24.673   6.047 -26.943  0.00  0.00      PROA  
ATOM      3  HT2 THR P 218      24.852   7.048 -28.232  0.00  0.00      PROA  
ATOM      4  CA  THR P 218      22.916   6.682 -27.828  0.00  0.00      PROA  
ATOM      5  HA  THR P 218      22.785   7.245 -28.740  0.00  0.00      PROA  
ATOM      6  CB  THR P 218      22.639   5.191 -28.008  0.00  0.00      PROA  
ATOM      7  HB  THR P 218      23.481   4.667 -28.508  0.00  0.00      PROA  
ATOM      8  OG1 THR P 218      21.444   5.063 -28.895  0.00  0.00      PROA  
ATOM      9  HG1 THR P 218      21.645   4.410 -29.570  0.00  0.00      PROA  
ATOM     10  CG2 THR P 218      22.285   4.411 -26.750  0.00  0.00      PROA  
ATOM     11 HG21 THR P 218      23.189   4.380 -26.106  0.00  0.00      PROA  
ATOM     12 HG22 THR P 218      21.882   3.405 -26.995  0.00  0.00      PROA  
ATOM     13 HG23 THR P 218      21.478   4.846 -26.123  0.00  0.00      PROA  
ATOM     14  C   THR P 218      21.853   7.349 -26.932  0.00  0.00      PROA  
ATOM     15  O   THR P 218      21.966   7.512 -25.710  0.00  0.00      PROA  
ATOM     16  N   SER P 219      20.761   7.761 -27.631  0.00  0.00      PROA  
ATOM     17  HN  SER P 219      20.660   7.571 -28.604  0.00  0.00      PROA  
ATOM     18  CA  SER P 219      19.563   8.421 -27.155  0.00  0.00      PROA  
ATOM     19  HA  SER P 219      20.010   9.344 -26.817  0.00  0.00      PROA  
ATOM     20  CB  SER P 219      18.577   8.753 -28.285  0.00  0.00      PROA  
ATOM     21  HB1 SER P 219      18.994   9.571 -28.911  0.00  0.00      PROA  
ATOM     22  HB2 SER P 219      17.590   9.049 -27.868  0.00  0.00      PROA  
ATOM     23  OG  SER P 219      18.442   7.646 -29.123  0.00  0.00      PROA  
ATOM     24  HG1 SER P 219      19.158   7.683 -29.762  0.00  0.00      PROA  
ATOM     25  C   SER P 219      18.908   7.886 -25.959  0.00  0.00      PROA  
ATOM     26  O   SER P 219      18.596   8.586 -24.994  0.00  0.00      PROA  
ATOM     27  N   THR P 220      18.725   6.637 -25.937  0.00  0.00      PROA  
ATOM     28  HN  THR P 220      18.739   6.138 -26.800  0.00  0.00      PROA  
ATOM     29  CA  THR P 220      18.254   5.930 -24.740  0.00  0.00      PROA  
ATOM     30  HA  THR P 220      17.318   6.450 -24.600  0.00  0.00      PROA  
ATOM     31  CB  THR P 220      17.895   4.471 -24.843  0.00  0.00      PROA  
ATOM     32  HB  THR P 220      17.647   4.029 -23.855  0.00  0.00      PROA  
ATOM     33  OG1 THR P 220      18.924   3.680 -25.473  0.00  0.00      PROA  
ATOM     34  HG1 THR P 220      18.937   4.009 -26.375  0.00  0.00      PROA  
ATOM     35  CG2 THR P 220      16.717   4.302 -25.777  0.00  0.00      PROA  
ATOM     36 HG21 THR P 220      16.897   4.973 -26.644  0.00  0.00      PROA  
ATOM     37 HG22 THR P 220      15.821   4.603 -25.194  0.00  0.00      PROA  
ATOM     38 HG23 THR P 220      16.628   3.270 -26.179  0.00  0.00      PROA  
ATOM     39  C   THR P 220      19.002   6.047 -23.426  0.00  0.00      PROA  
ATOM     40  O   THR P 220      18.422   6.158 -22.355  0.00  0.00      PROA  
ATOM     41  N   LEU P 221      20.329   6.016 -23.451  0.00  0.00      PROA  
ATOM     42  HN  LEU P 221      20.786   5.840 -24.319  0.00  0.00      PROA  
ATOM     43  CA  LEU P 221      21.243   6.193 -22.308  0.00  0.00      PROA  
ATOM     44  HA  LEU P 221      20.872   5.530 -21.540  0.00  0.00      PROA  
ATOM     45  CB  LEU P 221      22.740   5.914 -22.747  0.00  0.00      PROA  
ATOM     46  HB1 LEU P 221      23.039   6.634 -23.540  0.00  0.00      PROA  
ATOM     47  HB2 LEU P 221      22.882   4.878 -23.123  0.00  0.00      PROA  
ATOM     48  CG  LEU P 221      23.683   6.128 -21.543  0.00  0.00      PROA  
ATOM     49  HG  LEU P 221      23.600   7.185 -21.210  0.00  0.00      PROA  
ATOM     50  CD1 LEU P 221      23.279   5.363 -20.274  0.00  0.00      PROA  
ATOM     51 HD11 LEU P 221      24.157   5.308 -19.596  0.00  0.00      PROA  
ATOM     52 HD12 LEU P 221      22.955   4.349 -20.595  0.00  0.00      PROA  
ATOM     53 HD13 LEU P 221      22.364   5.797 -19.820  0.00  0.00      PROA  
ATOM     54  CD2 LEU P 221      25.151   5.784 -21.872  0.00  0.00      PROA  
ATOM     55 HD21 LEU P 221      25.723   6.202 -21.017  0.00  0.00      PROA  
ATOM     56 HD22 LEU P 221      25.458   6.291 -22.811  0.00  0.00      PROA  
ATOM     57 HD23 LEU P 221      25.362   4.697 -21.964  0.00  0.00      PROA  
ATOM     58  C   LEU P 221      21.157   7.587 -21.895  0.00  0.00      PROA  
ATOM     59  O   LEU P 221      21.093   7.911 -20.724  0.00  0.00      PROA  
ATOM     60  N   ILE P 222      21.047   8.528 -22.873  0.00  0.00      PROA  
ATOM     61  HN  ILE P 222      21.110   8.386 -23.858  0.00  0.00      PROA  
ATOM     62  CA  ILE P 222      20.922   9.929 -22.583  0.00  0.00      PROA  
ATOM     63  HA  ILE P 222      21.727  10.311 -21.971  0.00  0.00      PROA  
ATOM     64  CB  ILE P 222      21.058  10.775 -23.790  0.00  0.00      PROA  
ATOM     65  HB  ILE P 222      20.328  10.409 -24.544  0.00  0.00      PROA  
ATOM     66  CG2 ILE P 222      20.737  12.290 -23.550  0.00  0.00      PROA  
ATOM     67 HG21 ILE P 222      21.497  12.656 -22.828  0.00  0.00      PROA  
ATOM     68 HG22 ILE P 222      19.724  12.576 -23.194  0.00  0.00      PROA  
ATOM     69 HG23 ILE P 222      20.948  12.834 -24.496  0.00  0.00      PROA  
ATOM     70  CG1 ILE P 222      22.405  10.665 -24.451  0.00  0.00      PROA  
ATOM     71 HG11 ILE P 222      22.885   9.686 -24.236  0.00  0.00      PROA  
ATOM     72 HG12 ILE P 222      23.056  11.488 -24.085  0.00  0.00      PROA  
ATOM     73  CD  ILE P 222      22.394  10.927 -26.012  0.00  0.00      PROA  
ATOM     74  HD1 ILE P 222      21.799  10.190 -26.592  0.00  0.00      PROA  
ATOM     75  HD2 ILE P 222      23.459  10.802 -26.303  0.00  0.00      PROA  
ATOM     76  HD3 ILE P 222      22.027  11.967 -26.149  0.00  0.00      PROA  
ATOM     77  C   ILE P 222      19.620  10.263 -21.801  0.00  0.00      PROA  
ATOM     78  O   ILE P 222      19.585  10.994 -20.834  0.00  0.00      PROA  
ATOM     79  N   ARG P 223      18.484   9.715 -22.240  0.00  0.00      PROA  
ATOM     80  HN  ARG P 223      18.606   9.222 -23.098  0.00  0.00      PROA  
ATOM     81  CA  ARG P 223      17.165   9.984 -21.572  0.00  0.00      PROA  
ATOM     82  HA  ARG P 223      16.986  11.034 -21.390  0.00  0.00      PROA  
ATOM     83  CB  ARG P 223      16.006   9.495 -22.511  0.00  0.00      PROA  
ATOM     84  HB1 ARG P 223      15.022   9.595 -22.005  0.00  0.00      PROA  
ATOM     85  HB2 ARG P 223      16.199   8.436 -22.786  0.00  0.00      PROA  
ATOM     86  CG  ARG P 223      15.975  10.270 -23.817  0.00  0.00      PROA  
ATOM     87  HG1 ARG P 223      16.976  10.460 -24.261  0.00  0.00      PROA  
ATOM     88  HG2 ARG P 223      15.669  11.318 -23.613  0.00  0.00      PROA  
ATOM     89  CD  ARG P 223      14.960   9.637 -24.855  0.00  0.00      PROA  
ATOM     90  HD1 ARG P 223      15.125   8.560 -25.071  0.00  0.00      PROA  
ATOM     91  HD2 ARG P 223      15.076  10.406 -25.650  0.00  0.00      PROA  
ATOM     92  NE  ARG P 223      13.587   9.791 -24.233  0.00  0.00      PROA  
ATOM     93  HE  ARG P 223      13.423  10.544 -23.595  0.00  0.00      PROA  
ATOM     94  CZ  ARG P 223      12.508   9.176 -24.708  0.00  0.00      PROA  
ATOM     95  NH1 ARG P 223      12.568   8.481 -25.858  0.00  0.00      PROA  
ATOM     96 HH11 ARG P 223      11.715   8.142 -26.253  0.00  0.00      PROA  
ATOM     97 HH12 ARG P 223      13.442   8.419 -26.341  0.00  0.00      PROA  
ATOM     98  NH2 ARG P 223      11.336   9.330 -24.131  0.00  0.00      PROA  
ATOM     99 HH21 ARG P 223      11.334  10.059 -23.447  0.00  0.00      PROA  
ATOM    100 HH22 ARG P 223      10.533   9.109 -24.684  0.00  0.00      PROA  
ATOM    101  C   ARG P 223      17.134   9.280 -20.205  0.00  0.00      PROA  
ATOM    102  O   ARG P 223      16.545   9.773 -19.209  0.00  0.00      PROA  
ATOM    103  N   LEU P 224      17.667   8.062 -20.129  0.00  0.00      PROA  
ATOM    104  HN  LEU P 224      17.950   7.656 -20.995  0.00  0.00      PROA  
ATOM    105  CA  LEU P 224      17.812   7.281 -18.903  0.00  0.00      PROA  
ATOM    106  HA  LEU P 224      16.811   7.181 -18.511  0.00  0.00      PROA  
ATOM    107  CB  LEU P 224      18.459   5.905 -19.239  0.00  0.00      PROA  
ATOM    108  HB1 LEU P 224      19.527   5.979 -19.534  0.00  0.00      PROA  
ATOM    109  HB2 LEU P 224      17.807   5.437 -20.007  0.00  0.00      PROA  
ATOM    110  CG  LEU P 224      18.466   4.909 -17.969  0.00  0.00      PROA  
ATOM    111  HG  LEU P 224      18.868   5.469 -17.098  0.00  0.00      PROA  
ATOM    112  CD1 LEU P 224      17.090   4.543 -17.503  0.00  0.00      PROA  
ATOM    113 HD11 LEU P 224      17.181   3.901 -16.601  0.00  0.00      PROA  
ATOM    114 HD12 LEU P 224      16.504   4.039 -18.302  0.00  0.00      PROA  
ATOM    115 HD13 LEU P 224      16.535   5.422 -17.110  0.00  0.00      PROA  
ATOM    116  CD2 LEU P 224      19.272   3.638 -18.219  0.00  0.00      PROA  
ATOM    117 HD21 LEU P 224      20.363   3.824 -18.117  0.00  0.00      PROA  
ATOM    118 HD22 LEU P 224      19.122   3.370 -19.287  0.00  0.00      PROA  
ATOM    119 HD23 LEU P 224      18.955   2.827 -17.530  0.00  0.00      PROA  
ATOM    120  C   LEU P 224      18.620   7.996 -17.820  0.00  0.00      PROA  
ATOM    121  O   LEU P 224      18.193   8.170 -16.698  0.00  0.00      PROA  
ATOM    122  N   VAL P 225      19.792   8.565 -18.249  0.00  0.00      PROA  
ATOM    123  HN  VAL P 225      20.078   8.461 -19.198  0.00  0.00      PROA  
ATOM    124  CA  VAL P 225      20.606   9.391 -17.331  0.00  0.00      PROA  
ATOM    125  HA  VAL P 225      20.874   8.763 -16.494  0.00  0.00      PROA  
ATOM    126  CB  VAL P 225      21.935   9.900 -18.097  0.00  0.00      PROA  
ATOM    127  HB  VAL P 225      21.650  10.161 -19.139  0.00  0.00      PROA  
ATOM    128  CG1 VAL P 225      22.522  11.208 -17.425  0.00  0.00      PROA  
ATOM    129 HG11 VAL P 225      22.622  11.080 -16.326  0.00  0.00      PROA  
ATOM    130 HG12 VAL P 225      21.898  12.109 -17.609  0.00  0.00      PROA  
ATOM    131 HG13 VAL P 225      23.537  11.366 -17.847  0.00  0.00      PROA  
ATOM    132  CG2 VAL P 225      23.026   8.815 -18.101  0.00  0.00      PROA  
ATOM    133 HG21 VAL P 225      22.668   7.845 -18.509  0.00  0.00      PROA  
ATOM    134 HG22 VAL P 225      23.161   8.661 -17.009  0.00  0.00      PROA  
ATOM    135 HG23 VAL P 225      23.931   9.183 -18.630  0.00  0.00      PROA  
ATOM    136  C   VAL P 225      19.877  10.653 -16.776  0.00  0.00      PROA  
ATOM    137  O   VAL P 225      20.029  10.986 -15.623  0.00  0.00      PROA  
ATOM    138  N   GLN P 226      19.079  11.388 -17.576  0.00  0.00      PROA  
ATOM    139  HN  GLN P 226      19.109  11.365 -18.572  0.00  0.00      PROA  
ATOM    140  CA  GLN P 226      18.325  12.543 -17.102  0.00  0.00      PROA  
ATOM    141  HA  GLN P 226      19.013  13.183 -16.569  0.00  0.00      PROA  
ATOM    142  CB  GLN P 226      17.681  13.327 -18.284  0.00  0.00      PROA  
ATOM    143  HB1 GLN P 226      17.111  14.199 -17.899  0.00  0.00      PROA  
ATOM    144  HB2 GLN P 226      16.825  12.767 -18.719  0.00  0.00      PROA  
ATOM    145  CG  GLN P 226      18.528  13.858 -19.451  0.00  0.00      PROA  
ATOM    146  HG1 GLN P 226      17.965  14.755 -19.790  0.00  0.00      PROA  
ATOM    147  HG2 GLN P 226      18.519  13.195 -20.342  0.00  0.00      PROA  
ATOM    148  CD  GLN P 226      19.878  14.284 -19.059  0.00  0.00      PROA  
ATOM    149  OE1 GLN P 226      19.980  15.232 -18.289  0.00  0.00      PROA  
ATOM    150  NE2 GLN P 226      20.887  13.546 -19.467  0.00  0.00      PROA  
ATOM    151 HE21 GLN P 226      21.795  13.951 -19.362  0.00  0.00      PROA  
ATOM    152 HE22 GLN P 226      20.730  12.649 -19.880  0.00  0.00      PROA  
ATOM    153  C   GLN P 226      17.269  12.189 -16.117  0.00  0.00      PROA  
ATOM    154  O   GLN P 226      17.209  12.756 -15.021  0.00  0.00      PROA  
ATOM    155  N   LEU P 227      16.533  11.090 -16.441  0.00  0.00      PROA  
ATOM    156  HN  LEU P 227      16.673  10.512 -17.241  0.00  0.00      PROA  
ATOM    157  CA  LEU P 227      15.562  10.618 -15.506  0.00  0.00      PROA  
ATOM    158  HA  LEU P 227      14.846  11.358 -15.180  0.00  0.00      PROA  
ATOM    159  CB  LEU P 227      14.834   9.454 -16.215  0.00  0.00      PROA  
ATOM    160  HB1 LEU P 227      14.111   8.869 -15.607  0.00  0.00      PROA  
ATOM    161  HB2 LEU P 227      15.531   8.887 -16.868  0.00  0.00      PROA  
ATOM    162  CG  LEU P 227      13.818   9.975 -17.349  0.00  0.00      PROA  
ATOM    163  HG  LEU P 227      14.259  10.660 -18.105  0.00  0.00      PROA  
ATOM    164  CD1 LEU P 227      13.329   8.779 -18.148  0.00  0.00      PROA  
ATOM    165 HD11 LEU P 227      14.172   8.188 -18.566  0.00  0.00      PROA  
ATOM    166 HD12 LEU P 227      12.808   9.072 -19.084  0.00  0.00      PROA  
ATOM    167 HD13 LEU P 227      12.628   8.125 -17.588  0.00  0.00      PROA  
ATOM    168  CD2 LEU P 227      12.754  10.901 -16.727  0.00  0.00      PROA  
ATOM    169 HD21 LEU P 227      12.174  11.367 -17.552  0.00  0.00      PROA  
ATOM    170 HD22 LEU P 227      13.128  11.842 -16.269  0.00  0.00      PROA  
ATOM    171 HD23 LEU P 227      12.061  10.487 -15.964  0.00  0.00      PROA  
ATOM    172  C   LEU P 227      16.030  10.136 -14.171  0.00  0.00      PROA  
ATOM    173  O   LEU P 227      15.426  10.548 -13.175  0.00  0.00      PROA  
ATOM    174  N   VAL P 228      17.054   9.252 -14.090  0.00  0.00      PROA  
ATOM    175  HN  VAL P 228      17.528   9.077 -14.950  0.00  0.00      PROA  
ATOM    176  CA  VAL P 228      17.612   8.786 -12.856  0.00  0.00      PROA  
ATOM    177  HA  VAL P 228      16.900   8.247 -12.249  0.00  0.00      PROA  
ATOM    178  CB  VAL P 228      18.556   7.648 -13.090  0.00  0.00      PROA  
ATOM    179  HB  VAL P 228      18.070   6.886 -13.735  0.00  0.00      PROA  
ATOM    180  CG1 VAL P 228      19.957   8.062 -13.777  0.00  0.00      PROA  
ATOM    181 HG11 VAL P 228      20.505   8.549 -12.942  0.00  0.00      PROA  
ATOM    182 HG12 VAL P 228      19.686   8.681 -14.659  0.00  0.00      PROA  
ATOM    183 HG13 VAL P 228      20.526   7.277 -14.319  0.00  0.00      PROA  
ATOM    184  CG2 VAL P 228      18.810   6.849 -11.796  0.00  0.00      PROA  
ATOM    185 HG21 VAL P 228      17.840   6.431 -11.450  0.00  0.00      PROA  
ATOM    186 HG22 VAL P 228      19.392   7.505 -11.115  0.00  0.00      PROA  
ATOM    187 HG23 VAL P 228      19.399   5.940 -12.043  0.00  0.00      PROA  
ATOM    188  C   VAL P 228      18.240   9.925 -11.970  0.00  0.00      PROA  
ATOM    189  O   VAL P 228      17.924  10.070 -10.747  0.00  0.00      PROA  
ATOM    190  N   VAL P 229      18.906  10.859 -12.612  0.00  0.00      PROA  
ATOM    191  HN  VAL P 229      19.104  10.852 -13.589  0.00  0.00      PROA  
ATOM    192  CA  VAL P 229      19.333  11.985 -11.836  0.00  0.00      PROA  
ATOM    193  HA  VAL P 229      19.716  11.658 -10.881  0.00  0.00      PROA  
ATOM    194  CB  VAL P 229      20.642  12.515 -12.487  0.00  0.00      PROA  
ATOM    195  HB  VAL P 229      20.296  13.073 -13.383  0.00  0.00      PROA  
ATOM    196  CG1 VAL P 229      21.424  13.525 -11.536  0.00  0.00      PROA  
ATOM    197 HG11 VAL P 229      20.659  14.267 -11.221  0.00  0.00      PROA  
ATOM    198 HG12 VAL P 229      22.250  13.953 -12.143  0.00  0.00      PROA  
ATOM    199 HG13 VAL P 229      21.803  13.073 -10.595  0.00  0.00      PROA  
ATOM    200  CG2 VAL P 229      21.570  11.362 -12.851  0.00  0.00      PROA  
ATOM    201 HG21 VAL P 229      21.793  10.725 -11.968  0.00  0.00      PROA  
ATOM    202 HG22 VAL P 229      22.570  11.764 -13.120  0.00  0.00      PROA  
ATOM    203 HG23 VAL P 229      21.199  10.853 -13.765  0.00  0.00      PROA  
ATOM    204  C   VAL P 229      18.342  13.054 -11.441  0.00  0.00      PROA  
ATOM    205  O   VAL P 229      18.480  13.664 -10.399  0.00  0.00      PROA  
ATOM    206  N   SER P 230      17.258  13.294 -12.171  0.00  0.00      PROA  
ATOM    207  HN  SER P 230      17.288  13.036 -13.133  0.00  0.00      PROA  
ATOM    208  CA  SER P 230      16.101  13.926 -11.648  0.00  0.00      PROA  
ATOM    209  HA  SER P 230      16.300  14.975 -11.487  0.00  0.00      PROA  
ATOM    210  CB  SER P 230      15.063  14.062 -12.834  0.00  0.00      PROA  
ATOM    211  HB1 SER P 230      14.084  14.378 -12.414  0.00  0.00      PROA  
ATOM    212  HB2 SER P 230      14.989  13.099 -13.383  0.00  0.00      PROA  
ATOM    213  OG  SER P 230      15.512  15.111 -13.738  0.00  0.00      PROA  
ATOM    214  HG1 SER P 230      16.140  14.637 -14.288  0.00  0.00      PROA  
ATOM    215  C   SER P 230      15.444  13.199 -10.434  0.00  0.00      PROA  
ATOM    216  O   SER P 230      15.087  13.742  -9.424  0.00  0.00      PROA  
ATOM    217  N   PHE P 231      15.311  11.857 -10.585  0.00  0.00      PROA  
ATOM    218  HN  PHE P 231      15.639  11.346 -11.376  0.00  0.00      PROA  
ATOM    219  CA  PHE P 231      14.672  10.999  -9.549  0.00  0.00      PROA  
ATOM    220  HA  PHE P 231      13.727  11.460  -9.303  0.00  0.00      PROA  
ATOM    221  CB  PHE P 231      14.555   9.523 -10.085  0.00  0.00      PROA  
ATOM    222  HB1 PHE P 231      15.526   9.312 -10.581  0.00  0.00      PROA  
ATOM    223  HB2 PHE P 231      13.697   9.466 -10.790  0.00  0.00      PROA  
ATOM    224  CG  PHE P 231      14.443   8.357  -9.021  0.00  0.00      PROA  
ATOM    225  CD1 PHE P 231      15.389   7.313  -8.937  0.00  0.00      PROA  
ATOM    226  HD1 PHE P 231      16.297   7.406  -9.514  0.00  0.00      PROA  
ATOM    227  CE1 PHE P 231      15.339   6.259  -8.030  0.00  0.00      PROA  
ATOM    228  HE1 PHE P 231      16.216   5.641  -7.901  0.00  0.00      PROA  
ATOM    229  CZ  PHE P 231      14.255   6.190  -7.136  0.00  0.00      PROA  
ATOM    230  HZ  PHE P 231      14.195   5.437  -6.364  0.00  0.00      PROA  
ATOM    231  CD2 PHE P 231      13.315   8.177  -8.181  0.00  0.00      PROA  
ATOM    232  HD2 PHE P 231      12.491   8.870  -8.259  0.00  0.00      PROA  
ATOM    233  CE2 PHE P 231      13.247   7.159  -7.213  0.00  0.00      PROA  
ATOM    234  HE2 PHE P 231      12.361   7.111  -6.597  0.00  0.00      PROA  
ATOM    235  C   PHE P 231      15.396  11.060  -8.265  0.00  0.00      PROA  
ATOM    236  O   PHE P 231      14.821  11.350  -7.195  0.00  0.00      PROA  
ATOM    237  N   VAL P 232      16.758  10.899  -8.285  0.00  0.00      PROA  
ATOM    238  HN  VAL P 232      17.307  10.693  -9.092  0.00  0.00      PROA  
ATOM    239  CA  VAL P 232      17.599  11.109  -7.106  0.00  0.00      PROA  
ATOM    240  HA  VAL P 232      17.061  10.516  -6.381  0.00  0.00      PROA  
ATOM    241  CB  VAL P 232      18.987  10.528  -7.202  0.00  0.00      PROA  
ATOM    242  HB  VAL P 232      19.681  10.486  -6.335  0.00  0.00      PROA  
ATOM    243  CG1 VAL P 232      18.828   9.023  -7.427  0.00  0.00      PROA  
ATOM    244 HG11 VAL P 232      19.848   8.593  -7.512  0.00  0.00      PROA  
ATOM    245 HG12 VAL P 232      18.407   8.734  -8.414  0.00  0.00      PROA  
ATOM    246 HG13 VAL P 232      18.185   8.434  -6.739  0.00  0.00      PROA  
ATOM    247  CG2 VAL P 232      19.898  11.105  -8.319  0.00  0.00      PROA  
ATOM    248 HG21 VAL P 232      20.925  11.338  -7.964  0.00  0.00      PROA  
ATOM    249 HG22 VAL P 232      19.324  11.923  -8.803  0.00  0.00      PROA  
ATOM    250 HG23 VAL P 232      20.002  10.365  -9.141  0.00  0.00      PROA  
ATOM    251  C   VAL P 232      17.691  12.552  -6.576  0.00  0.00      PROA  
ATOM    252  O   VAL P 232      17.898  12.853  -5.418  0.00  0.00      PROA  
ATOM    253  N   SER P 233      17.572  13.575  -7.476  0.00  0.00      PROA  
ATOM    254  HN  SER P 233      17.307  13.497  -8.434  0.00  0.00      PROA  
ATOM    255  CA  SER P 233      17.667  14.943  -7.007  0.00  0.00      PROA  
ATOM    256  HA  SER P 233      18.588  15.054  -6.454  0.00  0.00      PROA  
ATOM    257  CB  SER P 233      17.651  15.917  -8.190  0.00  0.00      PROA  
ATOM    258  HB1 SER P 233      17.762  16.953  -7.802  0.00  0.00      PROA  
ATOM    259  HB2 SER P 233      16.729  15.798  -8.798  0.00  0.00      PROA  
ATOM    260  OG  SER P 233      18.846  15.789  -8.954  0.00  0.00      PROA  
ATOM    261  HG1 SER P 233      18.819  14.909  -9.336  0.00  0.00      PROA  
ATOM    262  C   SER P 233      16.463  15.312  -6.144  0.00  0.00      PROA  
ATOM    263  O   SER P 233      16.545  15.917  -5.061  0.00  0.00      PROA  
ATOM    264  N   LEU P 234      15.258  14.954  -6.642  0.00  0.00      PROA  
ATOM    265  HN  LEU P 234      15.277  14.387  -7.462  0.00  0.00      PROA  
ATOM    266  CA  LEU P 234      14.005  15.050  -5.886  0.00  0.00      PROA  
ATOM    267  HA  LEU P 234      13.912  16.056  -5.503  0.00  0.00      PROA  
ATOM    268  CB  LEU P 234      12.753  14.578  -6.748  0.00  0.00      PROA  
ATOM    269  HB1 LEU P 234      12.863  13.479  -6.860  0.00  0.00      PROA  
ATOM    270  HB2 LEU P 234      12.921  15.008  -7.758  0.00  0.00      PROA  
ATOM    271  CG  LEU P 234      11.422  14.914  -6.174  0.00  0.00      PROA  
ATOM    272  HG  LEU P 234      11.456  14.585  -5.113  0.00  0.00      PROA  
ATOM    273  CD1 LEU P 234      11.175  16.432  -6.153  0.00  0.00      PROA  
ATOM    274 HD11 LEU P 234      11.980  16.738  -5.451  0.00  0.00      PROA  
ATOM    275 HD12 LEU P 234      10.162  16.657  -5.757  0.00  0.00      PROA  
ATOM    276 HD13 LEU P 234      11.300  16.929  -7.139  0.00  0.00      PROA  
ATOM    277  CD2 LEU P 234      10.363  14.129  -6.970  0.00  0.00      PROA  
ATOM    278 HD21 LEU P 234      10.236  14.612  -7.963  0.00  0.00      PROA  
ATOM    279 HD22 LEU P 234       9.324  14.118  -6.579  0.00  0.00      PROA  
ATOM    280 HD23 LEU P 234      10.605  13.047  -7.046  0.00  0.00      PROA  
ATOM    281  C   LEU P 234      14.066  14.205  -4.560  0.00  0.00      PROA  
ATOM    282  O   LEU P 234      13.737  14.707  -3.462  0.00  0.00      PROA  
ATOM    283  N   TRP P 235      14.471  12.907  -4.570  0.00  0.00      PROA  
ATOM    284  HN  TRP P 235      14.619  12.436  -5.436  0.00  0.00      PROA  
ATOM    285  CA  TRP P 235      14.639  12.072  -3.335  0.00  0.00      PROA  
ATOM    286  HA  TRP P 235      13.653  12.112  -2.896  0.00  0.00      PROA  
ATOM    287  CB  TRP P 235      14.919  10.643  -3.731  0.00  0.00      PROA  
ATOM    288  HB1 TRP P 235      15.861  10.599  -4.319  0.00  0.00      PROA  
ATOM    289  HB2 TRP P 235      14.066  10.393  -4.398  0.00  0.00      PROA  
ATOM    290  CG  TRP P 235      14.930   9.578  -2.660  0.00  0.00      PROA  
ATOM    291  CD1 TRP P 235      14.658   9.578  -1.304  0.00  0.00      PROA  
ATOM    292  HD1 TRP P 235      14.130  10.376  -0.803  0.00  0.00      PROA  
ATOM    293  NE1 TRP P 235      14.715   8.245  -0.888  0.00  0.00      PROA  
ATOM    294  HE1 TRP P 235      14.458   7.855  -0.031  0.00  0.00      PROA  
ATOM    295  CE2 TRP P 235      15.077   7.378  -1.894  0.00  0.00      PROA  
ATOM    296  CD2 TRP P 235      15.259   8.214  -3.010  0.00  0.00      PROA  
ATOM    297  CE3 TRP P 235      15.657   7.628  -4.179  0.00  0.00      PROA  
ATOM    298  HE3 TRP P 235      15.845   8.233  -5.054  0.00  0.00      PROA  
ATOM    299  CZ3 TRP P 235      16.065   6.264  -4.088  0.00  0.00      PROA  
ATOM    300  HZ3 TRP P 235      16.486   5.850  -4.992  0.00  0.00      PROA  
ATOM    301  CZ2 TRP P 235      15.518   6.019  -1.783  0.00  0.00      PROA  
ATOM    302  HZ2 TRP P 235      15.522   5.435  -0.875  0.00  0.00      PROA  
ATOM    303  CH2 TRP P 235      16.124   5.521  -2.927  0.00  0.00      PROA  
ATOM    304  HH2 TRP P 235      16.607   4.555  -2.915  0.00  0.00      PROA  
ATOM    305  C   TRP P 235      15.540  12.690  -2.299  0.00  0.00      PROA  
ATOM    306  O   TRP P 235      15.182  12.801  -1.084  0.00  0.00      PROA  
ATOM    307  N   LEU P 236      16.763  13.141  -2.773  0.00  0.00      PROA  
ATOM    308  HN  LEU P 236      17.022  13.111  -3.735  0.00  0.00      PROA  
ATOM    309  CA  LEU P 236      17.743  13.806  -1.885  0.00  0.00      PROA  
ATOM    310  HA  LEU P 236      18.000  13.138  -1.077  0.00  0.00      PROA  
ATOM    311  CB  LEU P 236      18.975  14.150  -2.662  0.00  0.00      PROA  
ATOM    312  HB1 LEU P 236      19.587  14.934  -2.166  0.00  0.00      PROA  
ATOM    313  HB2 LEU P 236      18.625  14.593  -3.619  0.00  0.00      PROA  
ATOM    314  CG  LEU P 236      19.800  12.958  -3.073  0.00  0.00      PROA  
ATOM    315  HG  LEU P 236      19.112  12.230  -3.554  0.00  0.00      PROA  
ATOM    316  CD1 LEU P 236      20.832  13.528  -4.087  0.00  0.00      PROA  
ATOM    317 HD11 LEU P 236      21.287  12.626  -4.548  0.00  0.00      PROA  
ATOM    318 HD12 LEU P 236      21.708  14.092  -3.702  0.00  0.00      PROA  
ATOM    319 HD13 LEU P 236      20.273  14.108  -4.853  0.00  0.00      PROA  
ATOM    320  CD2 LEU P 236      20.553  12.330  -1.899  0.00  0.00      PROA  
ATOM    321 HD21 LEU P 236      19.810  11.996  -1.144  0.00  0.00      PROA  
ATOM    322 HD22 LEU P 236      21.234  13.113  -1.501  0.00  0.00      PROA  
ATOM    323 HD23 LEU P 236      21.181  11.465  -2.199  0.00  0.00      PROA  
ATOM    324  C   LEU P 236      17.242  15.162  -1.336  0.00  0.00      PROA  
ATOM    325  O   LEU P 236      17.436  15.470  -0.113  0.00  0.00      PROA  
ATOM    326  N   THR P 237      16.644  16.055  -2.153  0.00  0.00      PROA  
ATOM    327  HN  THR P 237      16.456  15.823  -3.104  0.00  0.00      PROA  
ATOM    328  CA  THR P 237      16.165  17.367  -1.644  0.00  0.00      PROA  
ATOM    329  HA  THR P 237      16.940  17.743  -0.991  0.00  0.00      PROA  
ATOM    330  CB  THR P 237      15.871  18.461  -2.731  0.00  0.00      PROA  
ATOM    331  HB  THR P 237      15.263  19.265  -2.264  0.00  0.00      PROA  
ATOM    332  OG1 THR P 237      15.220  17.843  -3.845  0.00  0.00      PROA  
ATOM    333  HG1 THR P 237      15.827  17.293  -4.346  0.00  0.00      PROA  
ATOM    334  CG2 THR P 237      17.284  19.010  -3.222  0.00  0.00      PROA  
ATOM    335 HG21 THR P 237      17.994  18.156  -3.232  0.00  0.00      PROA  
ATOM    336 HG22 THR P 237      17.626  19.868  -2.605  0.00  0.00      PROA  
ATOM    337 HG23 THR P 237      17.038  19.476  -4.200  0.00  0.00      PROA  
ATOM    338  C   THR P 237      14.852  17.258  -0.812  0.00  0.00      PROA  
ATOM    339  O   THR P 237      14.764  17.941   0.236  0.00  0.00      PROA  
ATOM    340  N   ALA P 238      13.854  16.442  -1.176  0.00  0.00      PROA  
ATOM    341  HN  ALA P 238      13.878  15.923  -2.027  0.00  0.00      PROA  
ATOM    342  CA  ALA P 238      12.583  16.335  -0.491  0.00  0.00      PROA  
ATOM    343  HA  ALA P 238      12.186  17.336  -0.415  0.00  0.00      PROA  
ATOM    344  CB  ALA P 238      11.662  15.398  -1.215  0.00  0.00      PROA  
ATOM    345  HB1 ALA P 238      10.695  15.605  -0.709  0.00  0.00      PROA  
ATOM    346  HB2 ALA P 238      12.058  14.367  -1.092  0.00  0.00      PROA  
ATOM    347  HB3 ALA P 238      11.550  15.651  -2.291  0.00  0.00      PROA  
ATOM    348  C   ALA P 238      12.795  15.762   0.937  0.00  0.00      PROA  
ATOM    349  O   ALA P 238      12.234  16.252   1.941  0.00  0.00      PROA  
ATOM    350  N   ALA P 239      13.666  14.724   1.065  0.00  0.00      PROA  
ATOM    351  HN  ALA P 239      14.260  14.364   0.351  0.00  0.00      PROA  
ATOM    352  CA  ALA P 239      13.836  14.049   2.380  0.00  0.00      PROA  
ATOM    353  HA  ALA P 239      12.856  13.937   2.818  0.00  0.00      PROA  
ATOM    354  CB  ALA P 239      14.650  12.723   2.168  0.00  0.00      PROA  
ATOM    355  HB1 ALA P 239      14.706  12.180   3.136  0.00  0.00      PROA  
ATOM    356  HB2 ALA P 239      15.698  12.940   1.870  0.00  0.00      PROA  
ATOM    357  HB3 ALA P 239      14.158  12.102   1.389  0.00  0.00      PROA  
ATOM    358  C   ALA P 239      14.605  14.945   3.351  0.00  0.00      PROA  
ATOM    359  O   ALA P 239      14.543  14.790   4.510  0.00  0.00      PROA  
ATOM    360  N   GLY P 240      15.372  16.010   2.859  0.00  0.00      PROA  
ATOM    361  HN  GLY P 240      15.435  16.209   1.885  0.00  0.00      PROA  
ATOM    362  CA  GLY P 240      16.081  17.141   3.535  0.00  0.00      PROA  
ATOM    363  HA1 GLY P 240      16.653  17.554   2.718  0.00  0.00      PROA  
ATOM    364  HA2 GLY P 240      16.659  16.792   4.378  0.00  0.00      PROA  
ATOM    365  C   GLY P 240      15.095  18.108   4.090  0.00  0.00      PROA  
ATOM    366  O   GLY P 240      15.062  18.299   5.304  0.00  0.00      PROA  
ATOM    367  N   PHE P 241      14.172  18.537   3.265  0.00  0.00      PROA  
ATOM    368  HN  PHE P 241      14.387  18.330   2.314  0.00  0.00      PROA  
ATOM    369  CA  PHE P 241      13.044  19.410   3.625  0.00  0.00      PROA  
ATOM    370  HA  PHE P 241      13.594  20.162   4.172  0.00  0.00      PROA  
ATOM    371  CB  PHE P 241      12.303  19.838   2.355  0.00  0.00      PROA  
ATOM    372  HB1 PHE P 241      11.251  20.183   2.456  0.00  0.00      PROA  
ATOM    373  HB2 PHE P 241      12.294  18.955   1.680  0.00  0.00      PROA  
ATOM    374  CG  PHE P 241      13.067  20.882   1.642  0.00  0.00      PROA  
ATOM    375  CD1 PHE P 241      13.203  20.814   0.242  0.00  0.00      PROA  
ATOM    376  HD1 PHE P 241      12.857  19.912  -0.239  0.00  0.00      PROA  
ATOM    377  CE1 PHE P 241      13.842  21.901  -0.428  0.00  0.00      PROA  
ATOM    378  HE1 PHE P 241      14.095  21.862  -1.477  0.00  0.00      PROA  
ATOM    379  CZ  PHE P 241      14.470  22.899   0.293  0.00  0.00      PROA  
ATOM    380  HZ  PHE P 241      15.062  23.698  -0.127  0.00  0.00      PROA  
ATOM    381  CD2 PHE P 241      13.584  21.968   2.338  0.00  0.00      PROA  
ATOM    382  HD2 PHE P 241      13.584  21.999   3.418  0.00  0.00      PROA  
ATOM    383  CE2 PHE P 241      14.346  22.960   1.710  0.00  0.00      PROA  
ATOM    384  HE2 PHE P 241      14.809  23.774   2.249  0.00  0.00      PROA  
ATOM    385  C   PHE P 241      12.118  18.815   4.643  0.00  0.00      PROA  
ATOM    386  O   PHE P 241      11.877  19.387   5.681  0.00  0.00      PROA  
ATOM    387  N   LEU P 242      11.604  17.608   4.470  0.00  0.00      PROA  
ATOM    388  HN  LEU P 242      11.803  17.204   3.580  0.00  0.00      PROA  
ATOM    389  CA  LEU P 242      10.754  16.907   5.467  0.00  0.00      PROA  
ATOM    390  HA  LEU P 242       9.889  17.519   5.681  0.00  0.00      PROA  
ATOM    391  CB  LEU P 242      10.277  15.529   4.891  0.00  0.00      PROA  
ATOM    392  HB1 LEU P 242      11.145  14.844   4.997  0.00  0.00      PROA  
ATOM    393  HB2 LEU P 242      10.036  15.777   3.835  0.00  0.00      PROA  
ATOM    394  CG  LEU P 242       9.020  14.808   5.515  0.00  0.00      PROA  
ATOM    395  HG  LEU P 242       8.533  14.260   4.680  0.00  0.00      PROA  
ATOM    396  CD1 LEU P 242       9.437  13.759   6.628  0.00  0.00      PROA  
ATOM    397 HD11 LEU P 242       9.556  14.343   7.566  0.00  0.00      PROA  
ATOM    398 HD12 LEU P 242      10.331  13.139   6.399  0.00  0.00      PROA  
ATOM    399 HD13 LEU P 242       8.533  13.127   6.758  0.00  0.00      PROA  
ATOM    400  CD2 LEU P 242       7.905  15.742   6.071  0.00  0.00      PROA  
ATOM    401 HD21 LEU P 242       7.075  15.067   6.370  0.00  0.00      PROA  
ATOM    402 HD22 LEU P 242       7.485  16.500   5.375  0.00  0.00      PROA  
ATOM    403 HD23 LEU P 242       8.394  16.206   6.954  0.00  0.00      PROA  
ATOM    404  C   LEU P 242      11.447  16.621   6.794  0.00  0.00      PROA  
ATOM    405  O   LEU P 242      10.923  16.858   7.860  0.00  0.00      PROA  
ATOM    406  N   HSD P 243      12.710  16.208   6.745  0.00  0.00      PROA  
ATOM    407  HN  HSD P 243      13.135  16.014   5.865  0.00  0.00      PROA  
ATOM    408  CA  HSD P 243      13.459  16.063   7.947  0.00  0.00      PROA  
ATOM    409  HA  HSD P 243      13.062  15.311   8.613  0.00  0.00      PROA  
ATOM    410  CB  HSD P 243      14.819  15.496   7.522  0.00  0.00      PROA  
ATOM    411  HB1 HSD P 243      15.239  16.052   6.657  0.00  0.00      PROA  
ATOM    412  HB2 HSD P 243      14.767  14.508   7.015  0.00  0.00      PROA  
ATOM    413  ND1 HSD P 243      16.215  14.844   9.576  0.00  0.00      PROA  
ATOM    414  HD1 HSD P 243      15.699  14.028   9.834  0.00  0.00      PROA  
ATOM    415  CG  HSD P 243      15.964  15.618   8.477  0.00  0.00      PROA  
ATOM    416  CE1 HSD P 243      17.385  15.296  10.118  0.00  0.00      PROA  
ATOM    417  HE1 HSD P 243      17.711  14.804  11.034  0.00  0.00      PROA  
ATOM    418  NE2 HSD P 243      17.997  16.189   9.407  0.00  0.00      PROA  
ATOM    419  CD2 HSD P 243      17.088  16.464   8.354  0.00  0.00      PROA  
ATOM    420  HD2 HSD P 243      17.325  17.203   7.599  0.00  0.00      PROA  
ATOM    421  C   HSD P 243      13.675  17.286   8.808  0.00  0.00      PROA  
ATOM    422  O   HSD P 243      13.734  17.199  10.040  0.00  0.00      PROA  
ATOM    423  N   LEU P 244      13.856  18.480   8.243  0.00  0.00      PROA  
ATOM    424  HN  LEU P 244      13.711  18.557   7.260  0.00  0.00      PROA  
ATOM    425  CA  LEU P 244      13.755  19.678   9.029  0.00  0.00      PROA  
ATOM    426  HA  LEU P 244      14.587  19.601   9.714  0.00  0.00      PROA  
ATOM    427  CB  LEU P 244      14.226  20.882   8.142  0.00  0.00      PROA  
ATOM    428  HB1 LEU P 244      13.436  21.220   7.439  0.00  0.00      PROA  
ATOM    429  HB2 LEU P 244      15.070  20.613   7.471  0.00  0.00      PROA  
ATOM    430  CG  LEU P 244      14.684  22.115   8.917  0.00  0.00      PROA  
ATOM    431  HG  LEU P 244      14.112  22.125   9.869  0.00  0.00      PROA  
ATOM    432  CD1 LEU P 244      16.146  21.983   9.257  0.00  0.00      PROA  
ATOM    433 HD11 LEU P 244      16.298  21.071   9.874  0.00  0.00      PROA  
ATOM    434 HD12 LEU P 244      16.473  22.891   9.807  0.00  0.00      PROA  
ATOM    435 HD13 LEU P 244      16.795  21.940   8.357  0.00  0.00      PROA  
ATOM    436  CD2 LEU P 244      14.508  23.383   8.138  0.00  0.00      PROA  
ATOM    437 HD21 LEU P 244      14.654  24.267   8.795  0.00  0.00      PROA  
ATOM    438 HD22 LEU P 244      13.489  23.434   7.697  0.00  0.00      PROA  
ATOM    439 HD23 LEU P 244      15.152  23.408   7.233  0.00  0.00      PROA  
ATOM    440  C   LEU P 244      12.434  19.989   9.687  0.00  0.00      PROA  
ATOM    441  O   LEU P 244      12.422  20.367  10.831  0.00  0.00      PROA  
ATOM    442  N   LEU P 245      11.305  19.810   8.936  0.00  0.00      PROA  
ATOM    443  HN  LEU P 245      11.387  19.352   8.054  0.00  0.00      PROA  
ATOM    444  CA  LEU P 245      10.005  20.121   9.344  0.00  0.00      PROA  
ATOM    445  HA  LEU P 245       9.956  21.182   9.540  0.00  0.00      PROA  
ATOM    446  CB  LEU P 245       8.970  19.709   8.246  0.00  0.00      PROA  
ATOM    447  HB1 LEU P 245       7.927  19.715   8.628  0.00  0.00      PROA  
ATOM    448  HB2 LEU P 245       9.153  18.699   7.821  0.00  0.00      PROA  
ATOM    449  CG  LEU P 245       8.910  20.691   7.115  0.00  0.00      PROA  
ATOM    450  HG  LEU P 245       9.891  20.649   6.595  0.00  0.00      PROA  
ATOM    451  CD1 LEU P 245       7.797  20.509   5.972  0.00  0.00      PROA  
ATOM    452 HD11 LEU P 245       8.097  19.539   5.520  0.00  0.00      PROA  
ATOM    453 HD12 LEU P 245       7.930  21.301   5.205  0.00  0.00      PROA  
ATOM    454 HD13 LEU P 245       6.801  20.466   6.461  0.00  0.00      PROA  
ATOM    455  CD2 LEU P 245       8.831  22.125   7.662  0.00  0.00      PROA  
ATOM    456 HD21 LEU P 245       8.112  22.129   8.509  0.00  0.00      PROA  
ATOM    457 HD22 LEU P 245       8.503  22.801   6.844  0.00  0.00      PROA  
ATOM    458 HD23 LEU P 245       9.849  22.351   8.044  0.00  0.00      PROA  
ATOM    459  C   LEU P 245       9.639  19.338  10.592  0.00  0.00      PROA  
ATOM    460  O   LEU P 245       9.240  19.869  11.612  0.00  0.00      PROA  
ATOM    461  N   GLU P 246       9.898  18.007  10.602  0.00  0.00      PROA  
ATOM    462  HN  GLU P 246      10.317  17.624   9.783  0.00  0.00      PROA  
ATOM    463  CA  GLU P 246       9.603  17.161  11.763  0.00  0.00      PROA  
ATOM    464  HA  GLU P 246       8.610  17.337  12.150  0.00  0.00      PROA  
ATOM    465  CB  GLU P 246       9.606  15.673  11.394  0.00  0.00      PROA  
ATOM    466  HB1 GLU P 246       9.756  15.049  12.301  0.00  0.00      PROA  
ATOM    467  HB2 GLU P 246      10.551  15.390  10.883  0.00  0.00      PROA  
ATOM    468  CG  GLU P 246       8.439  15.025  10.646  0.00  0.00      PROA  
ATOM    469  HG1 GLU P 246       8.665  13.947  10.497  0.00  0.00      PROA  
ATOM    470  HG2 GLU P 246       8.222  15.513   9.672  0.00  0.00      PROA  
ATOM    471  CD  GLU P 246       7.132  15.021  11.359  0.00  0.00      PROA  
ATOM    472  OE1 GLU P 246       6.996  14.414  12.440  0.00  0.00      PROA  
ATOM    473  OE2 GLU P 246       6.223  15.702  10.872  0.00  0.00      PROA  
ATOM    474  C   GLU P 246      10.396  17.434  13.015  0.00  0.00      PROA  
ATOM    475  O   GLU P 246       9.903  17.529  14.107  0.00  0.00      PROA  
ATOM    476  N   ASN P 247      11.746  17.653  12.814  0.00  0.00      PROA  
ATOM    477  HN  ASN P 247      12.198  17.658  11.926  0.00  0.00      PROA  
ATOM    478  CA  ASN P 247      12.617  17.888  13.880  0.00  0.00      PROA  
ATOM    479  HA  ASN P 247      12.392  17.078  14.558  0.00  0.00      PROA  
ATOM    480  CB  ASN P 247      14.094  17.782  13.460  0.00  0.00      PROA  
ATOM    481  HB1 ASN P 247      14.695  18.486  14.074  0.00  0.00      PROA  
ATOM    482  HB2 ASN P 247      14.090  18.198  12.429  0.00  0.00      PROA  
ATOM    483  CG  ASN P 247      14.549  16.331  13.366  0.00  0.00      PROA  
ATOM    484  OD1 ASN P 247      15.419  15.885  14.174  0.00  0.00      PROA  
ATOM    485  ND2 ASN P 247      14.218  15.574  12.316  0.00  0.00      PROA  
ATOM    486 HD21 ASN P 247      14.743  14.728  12.228  0.00  0.00      PROA  
ATOM    487 HD22 ASN P 247      13.712  16.117  11.646  0.00  0.00      PROA  
ATOM    488  C   ASN P 247      12.312  19.183  14.593  0.00  0.00      PROA  
ATOM    489  O   ASN P 247      12.450  19.320  15.845  0.00  0.00      PROA  
ATOM    490  N   SER P 248      11.924  20.193  13.813  0.00  0.00      PROA  
ATOM    491  HN  SER P 248      11.839  20.029  12.833  0.00  0.00      PROA  
ATOM    492  CA  SER P 248      11.493  21.431  14.445  0.00  0.00      PROA  
ATOM    493  HA  SER P 248      12.304  21.597  15.139  0.00  0.00      PROA  
ATOM    494  CB  SER P 248      11.547  22.644  13.482  0.00  0.00      PROA  
ATOM    495  HB1 SER P 248      11.444  23.526  14.149  0.00  0.00      PROA  
ATOM    496  HB2 SER P 248      10.791  22.562  12.672  0.00  0.00      PROA  
ATOM    497  OG  SER P 248      12.686  22.721  12.717  0.00  0.00      PROA  
ATOM    498  HG1 SER P 248      12.718  21.935  12.168  0.00  0.00      PROA  
ATOM    499  C   SER P 248      10.232  21.472  15.302  0.00  0.00      PROA  
ATOM    500  O   SER P 248      10.056  22.315  16.206  0.00  0.00      PROA  
ATOM    501  N   GLY P 249       9.200  20.649  14.944  0.00  0.00      PROA  
ATOM    502  HN  GLY P 249       9.268  19.950  14.236  0.00  0.00      PROA  
ATOM    503  CA  GLY P 249       7.826  20.834  15.409  0.00  0.00      PROA  
ATOM    504  HA1 GLY P 249       7.886  21.141  16.443  0.00  0.00      PROA  
ATOM    505  HA2 GLY P 249       7.330  19.914  15.139  0.00  0.00      PROA  
ATOM    506  C   GLY P 249       7.118  21.947  14.709  0.00  0.00      PROA  
ATOM    507  O   GLY P 249       7.854  22.690  14.006  0.00  0.00      PROA  
ATOM    508  N   ASP P 250       5.773  22.067  14.808  0.00  0.00      PROA  
ATOM    509  HN  ASP P 250       5.260  21.508  15.455  0.00  0.00      PROA  
ATOM    510  CA  ASP P 250       5.068  23.012  13.962  0.00  0.00      PROA  
ATOM    511  HA  ASP P 250       5.791  23.364  13.241  0.00  0.00      PROA  
ATOM    512  CB  ASP P 250       3.896  22.375  13.170  0.00  0.00      PROA  
ATOM    513  HB1 ASP P 250       4.187  21.679  12.354  0.00  0.00      PROA  
ATOM    514  HB2 ASP P 250       3.307  23.157  12.646  0.00  0.00      PROA  
ATOM    515  CG  ASP P 250       2.878  21.657  14.013  0.00  0.00      PROA  
ATOM    516  OD1 ASP P 250       2.400  22.357  14.915  0.00  0.00      PROA  
ATOM    517  OD2 ASP P 250       2.502  20.547  13.659  0.00  0.00      PROA  
ATOM    518  C   ASP P 250       4.823  24.302  14.781  0.00  0.00      PROA  
ATOM    519  O   ASP P 250       4.611  24.163  16.014  0.00  0.00      PROA  
ATOM    520  N   PRO P 251       4.870  25.522  14.249  0.00  0.00      PROA  
ATOM    521  CD  PRO P 251       5.183  25.754  12.862  0.00  0.00      PROA  
ATOM    522  HD1 PRO P 251       4.691  24.959  12.263  0.00  0.00      PROA  
ATOM    523  HD2 PRO P 251       6.285  25.728  12.724  0.00  0.00      PROA  
ATOM    524  CA  PRO P 251       4.545  26.809  14.903  0.00  0.00      PROA  
ATOM    525  HA  PRO P 251       5.261  26.841  15.711  0.00  0.00      PROA  
ATOM    526  CB  PRO P 251       4.671  27.925  13.822  0.00  0.00      PROA  
ATOM    527  HB1 PRO P 251       5.684  28.381  13.840  0.00  0.00      PROA  
ATOM    528  HB2 PRO P 251       3.860  28.681  13.891  0.00  0.00      PROA  
ATOM    529  CG  PRO P 251       4.622  27.119  12.494  0.00  0.00      PROA  
ATOM    530  HG1 PRO P 251       3.635  27.010  11.996  0.00  0.00      PROA  
ATOM    531  HG2 PRO P 251       5.231  27.445  11.623  0.00  0.00      PROA  
ATOM    532  C   PRO P 251       3.175  26.727  15.550  0.00  0.00      PROA  
ATOM    533  O   PRO P 251       2.926  27.449  16.510  0.00  0.00      PROA  
ATOM    534  N   PHE P 252       2.210  25.923  15.058  0.00  0.00      PROA  
ATOM    535  HN  PHE P 252       2.649  25.254  14.463  0.00  0.00      PROA  
ATOM    536  CA  PHE P 252       0.899  25.734  15.651  0.00  0.00      PROA  
ATOM    537  HA  PHE P 252       0.491  26.733  15.598  0.00  0.00      PROA  
ATOM    538  CB  PHE P 252      -0.025  24.778  14.821  0.00  0.00      PROA  
ATOM    539  HB1 PHE P 252      -0.885  24.445  15.441  0.00  0.00      PROA  
ATOM    540  HB2 PHE P 252       0.477  23.808  14.613  0.00  0.00      PROA  
ATOM    541  CG  PHE P 252      -0.420  25.361  13.534  0.00  0.00      PROA  
ATOM    542  CD1 PHE P 252      -1.581  25.978  13.403  0.00  0.00      PROA  
ATOM    543  HD1 PHE P 252      -2.232  26.149  14.248  0.00  0.00      PROA  
ATOM    544  CE1 PHE P 252      -2.017  26.401  12.165  0.00  0.00      PROA  
ATOM    545  HE1 PHE P 252      -2.977  26.895  12.168  0.00  0.00      PROA  
ATOM    546  CZ  PHE P 252      -1.164  26.291  10.998  0.00  0.00      PROA  
ATOM    547  HZ  PHE P 252      -1.388  26.752  10.047  0.00  0.00      PROA  
ATOM    548  CD2 PHE P 252       0.364  25.105  12.419  0.00  0.00      PROA  
ATOM    549  HD2 PHE P 252       1.286  24.557  12.544  0.00  0.00      PROA  
ATOM    550  CE2 PHE P 252       0.014  25.620  11.189  0.00  0.00      PROA  
ATOM    551  HE2 PHE P 252       0.716  25.564  10.370  0.00  0.00      PROA  
ATOM    552  C   PHE P 252       0.895  25.410  17.213  0.00  0.00      PROA  
ATOM    553  O   PHE P 252       0.085  25.931  17.978  0.00  0.00      PROA  
ATOM    554  N   PHE P 253       1.867  24.577  17.615  0.00  0.00      PROA  
ATOM    555  HN  PHE P 253       2.480  24.316  16.873  0.00  0.00      PROA  
ATOM    556  CA  PHE P 253       2.226  24.031  18.948  0.00  0.00      PROA  
ATOM    557  HA  PHE P 253       1.588  24.454  19.709  0.00  0.00      PROA  
ATOM    558  CB  PHE P 253       2.245  22.502  18.733  0.00  0.00      PROA  
ATOM    559  HB1 PHE P 253       2.686  21.942  19.586  0.00  0.00      PROA  
ATOM    560  HB2 PHE P 253       2.790  22.163  17.826  0.00  0.00      PROA  
ATOM    561  CG  PHE P 253       0.752  22.001  18.617  0.00  0.00      PROA  
ATOM    562  CD1 PHE P 253       0.133  21.679  17.342  0.00  0.00      PROA  
ATOM    563  HD1 PHE P 253       0.676  21.939  16.445  0.00  0.00      PROA  
ATOM    564  CE1 PHE P 253      -1.148  21.087  17.292  0.00  0.00      PROA  
ATOM    565  HE1 PHE P 253      -1.709  20.848  16.400  0.00  0.00      PROA  
ATOM    566  CZ  PHE P 253      -1.628  20.591  18.504  0.00  0.00      PROA  
ATOM    567  HZ  PHE P 253      -2.570  20.063  18.504  0.00  0.00      PROA  
ATOM    568  CD2 PHE P 253       0.139  21.585  19.782  0.00  0.00      PROA  
ATOM    569  HD2 PHE P 253       0.598  21.753  20.745  0.00  0.00      PROA  
ATOM    570  CE2 PHE P 253      -1.066  20.881  19.694  0.00  0.00      PROA  
ATOM    571  HE2 PHE P 253      -1.524  20.593  20.628  0.00  0.00      PROA  
ATOM    572  C   PHE P 253       3.599  24.573  19.346  0.00  0.00      PROA  
ATOM    573  O   PHE P 253       4.350  23.878  19.975  0.00  0.00      PROA  
ATOM    574  N   ASP P 254       3.964  25.741  18.757  0.00  0.00      PROA  
ATOM    575  HN  ASP P 254       3.389  26.113  18.033  0.00  0.00      PROA  
ATOM    576  CA  ASP P 254       5.105  26.592  19.161  0.00  0.00      PROA  
ATOM    577  HA  ASP P 254       5.178  27.427  18.480  0.00  0.00      PROA  
ATOM    578  CB  ASP P 254       4.822  27.215  20.567  0.00  0.00      PROA  
ATOM    579  HB1 ASP P 254       5.750  27.670  20.975  0.00  0.00      PROA  
ATOM    580  HB2 ASP P 254       4.401  26.424  21.223  0.00  0.00      PROA  
ATOM    581  CG  ASP P 254       3.977  28.375  20.420  0.00  0.00      PROA  
ATOM    582  OD1 ASP P 254       4.388  29.313  19.706  0.00  0.00      PROA  
ATOM    583  OD2 ASP P 254       2.846  28.299  20.942  0.00  0.00      PROA  
ATOM    584  C   ASP P 254       6.447  25.865  19.086  0.00  0.00      PROA  
ATOM    585  O   ASP P 254       7.380  26.150  19.823  0.00  0.00      PROA  
ATOM    586  N   PHE P 255       6.521  24.881  18.117  0.00  0.00      PROA  
ATOM    587  HN  PHE P 255       5.687  24.663  17.617  0.00  0.00      PROA  
ATOM    588  CA  PHE P 255       7.728  24.105  17.855  0.00  0.00      PROA  
ATOM    589  HA  PHE P 255       7.605  23.554  16.934  0.00  0.00      PROA  
ATOM    590  CB  PHE P 255       8.974  24.979  17.567  0.00  0.00      PROA  
ATOM    591  HB1 PHE P 255       9.876  24.345  17.433  0.00  0.00      PROA  
ATOM    592  HB2 PHE P 255       9.299  25.554  18.460  0.00  0.00      PROA  
ATOM    593  CG  PHE P 255       8.921  25.967  16.438  0.00  0.00      PROA  
ATOM    594  CD1 PHE P 255       9.127  25.549  15.148  0.00  0.00      PROA  
ATOM    595  HD1 PHE P 255       9.563  24.584  14.934  0.00  0.00      PROA  
ATOM    596  CE1 PHE P 255       8.890  26.350  13.994  0.00  0.00      PROA  
ATOM    597  HE1 PHE P 255       9.098  25.948  13.013  0.00  0.00      PROA  
ATOM    598  CZ  PHE P 255       8.357  27.635  14.233  0.00  0.00      PROA  
ATOM    599  HZ  PHE P 255       8.220  28.299  13.392  0.00  0.00      PROA  
ATOM    600  CD2 PHE P 255       8.476  27.287  16.679  0.00  0.00      PROA  
ATOM    601  HD2 PHE P 255       8.318  27.679  17.673  0.00  0.00      PROA  
ATOM    602  CE2 PHE P 255       8.157  28.126  15.567  0.00  0.00      PROA  
ATOM    603  HE2 PHE P 255       7.782  29.113  15.794  0.00  0.00      PROA  
ATOM    604  C   PHE P 255       7.887  22.950  18.854  0.00  0.00      PROA  
ATOM    605  O   PHE P 255       8.800  22.153  18.855  0.00  0.00      PROA  
ATOM    606  N   GLY P 256       6.890  22.764  19.696  0.00  0.00      PROA  
ATOM    607  HN  GLY P 256       6.157  23.440  19.706  0.00  0.00      PROA  
ATOM    608  CA  GLY P 256       7.023  21.899  20.845  0.00  0.00      PROA  
ATOM    609  HA1 GLY P 256       6.134  22.034  21.443  0.00  0.00      PROA  
ATOM    610  HA2 GLY P 256       7.918  22.126  21.406  0.00  0.00      PROA  
ATOM    611  C   GLY P 256       6.928  20.413  20.591  0.00  0.00      PROA  
ATOM    612  O   GLY P 256       7.451  19.590  21.305  0.00  0.00      PROA  
ATOM    613  N   ASN P 257       6.287  20.052  19.534  0.00  0.00      PROA  
ATOM    614  HN  ASN P 257       6.060  20.798  18.913  0.00  0.00      PROA  
ATOM    615  CA  ASN P 257       5.707  18.749  19.158  0.00  0.00      PROA  
ATOM    616  HA  ASN P 257       5.772  18.080  20.004  0.00  0.00      PROA  
ATOM    617  CB  ASN P 257       4.236  18.980  18.620  0.00  0.00      PROA  
ATOM    618  HB1 ASN P 257       3.506  19.384  19.353  0.00  0.00      PROA  
ATOM    619  HB2 ASN P 257       3.761  18.013  18.348  0.00  0.00      PROA  
ATOM    620  CG  ASN P 257       4.191  19.897  17.447  0.00  0.00      PROA  
ATOM    621  OD1 ASN P 257       5.100  20.645  17.236  0.00  0.00      PROA  
ATOM    622  ND2 ASN P 257       3.106  19.827  16.574  0.00  0.00      PROA  
ATOM    623 HD21 ASN P 257       3.106  20.470  15.808  0.00  0.00      PROA  
ATOM    624 HD22 ASN P 257       2.368  19.167  16.719  0.00  0.00      PROA  
ATOM    625  C   ASN P 257       6.561  17.979  18.146  0.00  0.00      PROA  
ATOM    626  O   ASN P 257       6.090  16.965  17.622  0.00  0.00      PROA  
ATOM    627  N   ALA P 258       7.749  18.532  17.741  0.00  0.00      PROA  
ATOM    628  HN  ALA P 258       8.074  19.435  18.011  0.00  0.00      PROA  
ATOM    629  CA  ALA P 258       8.815  17.831  17.010  0.00  0.00      PROA  
ATOM    630  HA  ALA P 258       8.603  18.020  15.968  0.00  0.00      PROA  
ATOM    631  CB  ALA P 258      10.138  18.532  17.422  0.00  0.00      PROA  
ATOM    632  HB1 ALA P 258      10.227  18.338  18.513  0.00  0.00      PROA  
ATOM    633  HB2 ALA P 258      10.102  19.634  17.281  0.00  0.00      PROA  
ATOM    634  HB3 ALA P 258      11.046  18.055  16.995  0.00  0.00      PROA  
ATOM    635  C   ALA P 258       8.985  16.246  17.235  0.00  0.00      PROA  
ATOM    636  O   ALA P 258       8.857  15.718  18.284  0.00  0.00      PROA  
ATOM    637  N   GLN P 259       9.411  15.528  16.181  0.00  0.00      PROA  
ATOM    638  HN  GLN P 259       9.535  16.099  15.373  0.00  0.00      PROA  
ATOM    639  CA  GLN P 259       9.785  14.127  16.101  0.00  0.00      PROA  
ATOM    640  HA  GLN P 259       9.684  13.606  17.041  0.00  0.00      PROA  
ATOM    641  CB  GLN P 259       8.938  13.357  15.060  0.00  0.00      PROA  
ATOM    642  HB1 GLN P 259       8.986  13.878  14.080  0.00  0.00      PROA  
ATOM    643  HB2 GLN P 259       7.852  13.426  15.286  0.00  0.00      PROA  
ATOM    644  CG  GLN P 259       9.367  11.888  14.844  0.00  0.00      PROA  
ATOM    645  HG1 GLN P 259       9.205  11.411  15.834  0.00  0.00      PROA  
ATOM    646  HG2 GLN P 259      10.454  11.760  14.654  0.00  0.00      PROA  
ATOM    647  CD  GLN P 259       8.622  11.197  13.719  0.00  0.00      PROA  
ATOM    648  OE1 GLN P 259       8.957  10.035  13.595  0.00  0.00      PROA  
ATOM    649  NE2 GLN P 259       7.743  11.876  12.987  0.00  0.00      PROA  
ATOM    650 HE21 GLN P 259       7.141  11.355  12.382  0.00  0.00      PROA  
ATOM    651 HE22 GLN P 259       7.580  12.798  13.336  0.00  0.00      PROA  
ATOM    652  C   GLN P 259      11.144  14.140  15.685  0.00  0.00      PROA  
ATOM    653  O   GLN P 259      11.453  14.715  14.672  0.00  0.00      PROA  
ATOM    654  N   HSD P 260      12.132  13.559  16.383  0.00  0.00      PROA  
ATOM    655  HN  HSD P 260      12.014  13.025  17.217  0.00  0.00      PROA  
ATOM    656  CA  HSD P 260      13.513  13.896  16.100  0.00  0.00      PROA  
ATOM    657  HA  HSD P 260      13.610  14.854  15.611  0.00  0.00      PROA  
ATOM    658  CB  HSD P 260      14.275  14.025  17.445  0.00  0.00      PROA  
ATOM    659  HB1 HSD P 260      15.370  13.852  17.365  0.00  0.00      PROA  
ATOM    660  HB2 HSD P 260      13.911  13.214  18.110  0.00  0.00      PROA  
ATOM    661  ND1 HSD P 260      14.365  15.509  19.510  0.00  0.00      PROA  
ATOM    662  HD1 HSD P 260      14.826  14.916  20.170  0.00  0.00      PROA  
ATOM    663  CG  HSD P 260      13.940  15.248  18.228  0.00  0.00      PROA  
ATOM    664  CE1 HSD P 260      13.740  16.651  19.820  0.00  0.00      PROA  
ATOM    665  HE1 HSD P 260      13.810  16.977  20.858  0.00  0.00      PROA  
ATOM    666  NE2 HSD P 260      12.966  17.157  18.872  0.00  0.00      PROA  
ATOM    667  CD2 HSD P 260      13.089  16.245  17.859  0.00  0.00      PROA  
ATOM    668  HD2 HSD P 260      12.516  16.370  16.949  0.00  0.00      PROA  
ATOM    669  C   HSD P 260      14.269  12.829  15.251  0.00  0.00      PROA  
ATOM    670  O   HSD P 260      15.399  12.546  15.504  0.00  0.00      PROA  
ATOM    671  N   LEU P 261      13.542  12.263  14.281  0.00  0.00      PROA  
ATOM    672  HN  LEU P 261      12.649  12.618  14.017  0.00  0.00      PROA  
ATOM    673  CA  LEU P 261      14.107  11.353  13.268  0.00  0.00      PROA  
ATOM    674  HA  LEU P 261      14.481  10.517  13.840  0.00  0.00      PROA  
ATOM    675  CB  LEU P 261      12.936  10.725  12.502  0.00  0.00      PROA  
ATOM    676  HB1 LEU P 261      12.114  10.478  13.208  0.00  0.00      PROA  
ATOM    677  HB2 LEU P 261      13.207   9.743  12.059  0.00  0.00      PROA  
ATOM    678  CG  LEU P 261      12.261  11.597  11.320  0.00  0.00      PROA  
ATOM    679  HG  LEU P 261      13.124  11.869  10.675  0.00  0.00      PROA  
ATOM    680  CD1 LEU P 261      11.261  10.742  10.485  0.00  0.00      PROA  
ATOM    681 HD11 LEU P 261      10.548  10.413  11.270  0.00  0.00      PROA  
ATOM    682 HD12 LEU P 261      11.794   9.878  10.034  0.00  0.00      PROA  
ATOM    683 HD13 LEU P 261      10.708  11.420   9.799  0.00  0.00      PROA  
ATOM    684  CD2 LEU P 261      11.658  12.952  11.909  0.00  0.00      PROA  
ATOM    685 HD21 LEU P 261      12.459  13.715  12.013  0.00  0.00      PROA  
ATOM    686 HD22 LEU P 261      11.077  12.703  12.822  0.00  0.00      PROA  
ATOM    687 HD23 LEU P 261      11.025  13.395  11.111  0.00  0.00      PROA  
ATOM    688  C   LEU P 261      15.258  11.824  12.361  0.00  0.00      PROA  
ATOM    689  O   LEU P 261      15.336  12.985  11.952  0.00  0.00      PROA  
ATOM    690  N   THR P 262      16.151  10.933  11.977  0.00  0.00      PROA  
ATOM    691  HN  THR P 262      16.008   9.979  12.228  0.00  0.00      PROA  
ATOM    692  CA  THR P 262      17.257  11.154  11.083  0.00  0.00      PROA  
ATOM    693  HA  THR P 262      17.776  12.035  11.432  0.00  0.00      PROA  
ATOM    694  CB  THR P 262      18.375  10.181  11.123  0.00  0.00      PROA  
ATOM    695  HB  THR P 262      19.211  10.435  10.437  0.00  0.00      PROA  
ATOM    696  OG1 THR P 262      17.911   8.872  10.836  0.00  0.00      PROA  
ATOM    697  HG1 THR P 262      17.363   8.620  11.584  0.00  0.00      PROA  
ATOM    698  CG2 THR P 262      18.926  10.094  12.600  0.00  0.00      PROA  
ATOM    699 HG21 THR P 262      18.214   9.688  13.350  0.00  0.00      PROA  
ATOM    700 HG22 THR P 262      19.224  11.117  12.916  0.00  0.00      PROA  
ATOM    701 HG23 THR P 262      19.854   9.485  12.640  0.00  0.00      PROA  
ATOM    702  C   THR P 262      16.913  11.486   9.605  0.00  0.00      PROA  
ATOM    703  O   THR P 262      15.799  11.195   9.101  0.00  0.00      PROA  
ATOM    704  N   TYR P 263      17.884  12.058   8.802  0.00  0.00      PROA  
ATOM    705  HN  TYR P 263      18.740  12.370   9.206  0.00  0.00      PROA  
ATOM    706  CA  TYR P 263      17.704  12.222   7.357  0.00  0.00      PROA  
ATOM    707  HA  TYR P 263      16.752  12.724   7.261  0.00  0.00      PROA  
ATOM    708  CB  TYR P 263      18.984  12.997   6.864  0.00  0.00      PROA  
ATOM    709  HB1 TYR P 263      19.909  12.476   7.191  0.00  0.00      PROA  
ATOM    710  HB2 TYR P 263      18.805  13.975   7.360  0.00  0.00      PROA  
ATOM    711  CG  TYR P 263      19.014  13.191   5.320  0.00  0.00      PROA  
ATOM    712  CD1 TYR P 263      20.216  12.932   4.665  0.00  0.00      PROA  
ATOM    713  HD1 TYR P 263      21.095  12.552   5.165  0.00  0.00      PROA  
ATOM    714  CE1 TYR P 263      20.380  13.145   3.260  0.00  0.00      PROA  
ATOM    715  HE1 TYR P 263      21.373  13.069   2.840  0.00  0.00      PROA  
ATOM    716  CZ  TYR P 263      19.310  13.686   2.575  0.00  0.00      PROA  
ATOM    717  OH  TYR P 263      19.623  14.054   1.195  0.00  0.00      PROA  
ATOM    718  HH  TYR P 263      18.834  14.466   0.836  0.00  0.00      PROA  
ATOM    719  CD2 TYR P 263      17.997  13.748   4.558  0.00  0.00      PROA  
ATOM    720  HD2 TYR P 263      17.075  14.038   5.040  0.00  0.00      PROA  
ATOM    721  CE2 TYR P 263      18.213  14.083   3.240  0.00  0.00      PROA  
ATOM    722  HE2 TYR P 263      17.382  14.627   2.816  0.00  0.00      PROA  
ATOM    723  C   TYR P 263      17.582  10.825   6.661  0.00  0.00      PROA  
ATOM    724  O   TYR P 263      16.734  10.682   5.805  0.00  0.00      PROA  
ATOM    725  N   TRP P 264      18.402   9.822   7.125  0.00  0.00      PROA  
ATOM    726  HN  TRP P 264      19.091  10.046   7.811  0.00  0.00      PROA  
ATOM    727  CA  TRP P 264      18.451   8.409   6.674  0.00  0.00      PROA  
ATOM    728  HA  TRP P 264      18.598   8.344   5.606  0.00  0.00      PROA  
ATOM    729  CB  TRP P 264      19.505   7.582   7.377  0.00  0.00      PROA  
ATOM    730  HB1 TRP P 264      19.565   6.575   6.911  0.00  0.00      PROA  
ATOM    731  HB2 TRP P 264      19.146   7.289   8.387  0.00  0.00      PROA  
ATOM    732  CG  TRP P 264      20.812   8.260   7.592  0.00  0.00      PROA  
ATOM    733  CD1 TRP P 264      21.211   8.697   8.776  0.00  0.00      PROA  
ATOM    734  HD1 TRP P 264      20.790   8.529   9.757  0.00  0.00      PROA  
ATOM    735  NE1 TRP P 264      22.281   9.548   8.646  0.00  0.00      PROA  
ATOM    736  HE1 TRP P 264      22.491  10.239   9.303  0.00  0.00      PROA  
ATOM    737  CE2 TRP P 264      22.593   9.653   7.362  0.00  0.00      PROA  
ATOM    738  CD2 TRP P 264      21.660   8.872   6.646  0.00  0.00      PROA  
ATOM    739  CE3 TRP P 264      21.746   8.849   5.242  0.00  0.00      PROA  
ATOM    740  HE3 TRP P 264      21.094   8.259   4.615  0.00  0.00      PROA  
ATOM    741  CZ3 TRP P 264      22.863   9.513   4.692  0.00  0.00      PROA  
ATOM    742  HZ3 TRP P 264      22.971   9.407   3.622  0.00  0.00      PROA  
ATOM    743  CZ2 TRP P 264      23.656  10.361   6.776  0.00  0.00      PROA  
ATOM    744  HZ2 TRP P 264      24.293  11.004   7.366  0.00  0.00      PROA  
ATOM    745  CH2 TRP P 264      23.812  10.239   5.413  0.00  0.00      PROA  
ATOM    746  HH2 TRP P 264      24.584  10.671   4.794  0.00  0.00      PROA  
ATOM    747  C   TRP P 264      17.111   7.773   6.936  0.00  0.00      PROA  
ATOM    748  O   TRP P 264      16.462   7.261   5.984  0.00  0.00      PROA  
ATOM    749  N   GLU P 265      16.501   7.935   8.112  0.00  0.00      PROA  
ATOM    750  HN  GLU P 265      16.998   8.228   8.925  0.00  0.00      PROA  
ATOM    751  CA  GLU P 265      15.124   7.437   8.352  0.00  0.00      PROA  
ATOM    752  HA  GLU P 265      15.138   6.382   8.119  0.00  0.00      PROA  
ATOM    753  CB  GLU P 265      14.599   7.594   9.836  0.00  0.00      PROA  
ATOM    754  HB1 GLU P 265      13.529   7.317   9.950  0.00  0.00      PROA  
ATOM    755  HB2 GLU P 265      14.753   8.639  10.179  0.00  0.00      PROA  
ATOM    756  CG  GLU P 265      15.298   6.618  10.893  0.00  0.00      PROA  
ATOM    757  HG1 GLU P 265      16.334   6.574  10.495  0.00  0.00      PROA  
ATOM    758  HG2 GLU P 265      14.899   5.584  10.817  0.00  0.00      PROA  
ATOM    759  CD  GLU P 265      15.305   6.997  12.335  0.00  0.00      PROA  
ATOM    760  OE1 GLU P 265      14.698   6.326  13.202  0.00  0.00      PROA  
ATOM    761  OE2 GLU P 265      15.990   8.001  12.713  0.00  0.00      PROA  
ATOM    762  C   GLU P 265      14.090   8.115   7.483  0.00  0.00      PROA  
ATOM    763  O   GLU P 265      13.147   7.511   6.900  0.00  0.00      PROA  
ATOM    764  N   CYS P 266      14.278   9.468   7.197  0.00  0.00      PROA  
ATOM    765  HN  CYS P 266      14.969   9.981   7.701  0.00  0.00      PROA  
ATOM    766  CA  CYS P 266      13.517  10.328   6.185  0.00  0.00      PROA  
ATOM    767  HA  CYS P 266      12.489  10.227   6.500  0.00  0.00      PROA  
ATOM    768  CB  CYS P 266      13.696  11.883   6.362  0.00  0.00      PROA  
ATOM    769  HB1 CYS P 266      13.305  12.407   5.464  0.00  0.00      PROA  
ATOM    770  HB2 CYS P 266      14.768  12.176   6.357  0.00  0.00      PROA  
ATOM    771  SG  CYS P 266      12.869  12.578   7.793  0.00  0.00      PROA  
ATOM    772  HG1 CYS P 266      13.540  11.969   8.759  0.00  0.00      PROA  
ATOM    773  C   CYS P 266      13.601   9.803   4.755  0.00  0.00      PROA  
ATOM    774  O   CYS P 266      12.575   9.745   4.117  0.00  0.00      PROA  
ATOM    775  N   LEU P 267      14.788   9.446   4.287  0.00  0.00      PROA  
ATOM    776  HN  LEU P 267      15.624   9.669   4.784  0.00  0.00      PROA  
ATOM    777  CA  LEU P 267      15.084   8.905   2.934  0.00  0.00      PROA  
ATOM    778  HA  LEU P 267      14.618   9.552   2.205  0.00  0.00      PROA  
ATOM    779  CB  LEU P 267      16.570   8.775   2.665  0.00  0.00      PROA  
ATOM    780  HB1 LEU P 267      16.712   8.156   1.753  0.00  0.00      PROA  
ATOM    781  HB2 LEU P 267      17.053   8.169   3.460  0.00  0.00      PROA  
ATOM    782  CG  LEU P 267      17.384  10.108   2.493  0.00  0.00      PROA  
ATOM    783  HG  LEU P 267      17.195  10.950   3.192  0.00  0.00      PROA  
ATOM    784  CD1 LEU P 267      18.813   9.768   2.753  0.00  0.00      PROA  
ATOM    785 HD11 LEU P 267      19.190   8.898   2.174  0.00  0.00      PROA  
ATOM    786 HD12 LEU P 267      18.941   9.605   3.844  0.00  0.00      PROA  
ATOM    787 HD13 LEU P 267      19.452  10.651   2.535  0.00  0.00      PROA  
ATOM    788  CD2 LEU P 267      17.370  10.590   1.045  0.00  0.00      PROA  
ATOM    789 HD21 LEU P 267      18.241  11.249   0.841  0.00  0.00      PROA  
ATOM    790 HD22 LEU P 267      16.356  10.963   0.786  0.00  0.00      PROA  
ATOM    791 HD23 LEU P 267      17.487   9.696   0.396  0.00  0.00      PROA  
ATOM    792  C   LEU P 267      14.461   7.521   2.776  0.00  0.00      PROA  
ATOM    793  O   LEU P 267      13.928   7.305   1.744  0.00  0.00      PROA  
ATOM    794  N   TYR P 268      14.487   6.675   3.822  0.00  0.00      PROA  
ATOM    795  HN  TYR P 268      14.967   6.889   4.670  0.00  0.00      PROA  
ATOM    796  CA  TYR P 268      13.657   5.503   3.950  0.00  0.00      PROA  
ATOM    797  HA  TYR P 268      13.907   4.814   3.157  0.00  0.00      PROA  
ATOM    798  CB  TYR P 268      14.219   4.663   5.126  0.00  0.00      PROA  
ATOM    799  HB1 TYR P 268      14.344   5.308   6.022  0.00  0.00      PROA  
ATOM    800  HB2 TYR P 268      15.242   4.357   4.819  0.00  0.00      PROA  
ATOM    801  CG  TYR P 268      13.298   3.552   5.604  0.00  0.00      PROA  
ATOM    802  CD1 TYR P 268      13.652   2.207   5.298  0.00  0.00      PROA  
ATOM    803  HD1 TYR P 268      14.422   1.873   4.618  0.00  0.00      PROA  
ATOM    804  CE1 TYR P 268      12.911   1.158   5.919  0.00  0.00      PROA  
ATOM    805  HE1 TYR P 268      13.162   0.115   5.794  0.00  0.00      PROA  
ATOM    806  CZ  TYR P 268      11.773   1.410   6.725  0.00  0.00      PROA  
ATOM    807  OH  TYR P 268      11.084   0.331   7.239  0.00  0.00      PROA  
ATOM    808  HH  TYR P 268      10.663   0.730   8.004  0.00  0.00      PROA  
ATOM    809  CD2 TYR P 268      12.259   3.755   6.527  0.00  0.00      PROA  
ATOM    810  HD2 TYR P 268      12.101   4.780   6.830  0.00  0.00      PROA  
ATOM    811  CE2 TYR P 268      11.431   2.746   7.093  0.00  0.00      PROA  
ATOM    812  HE2 TYR P 268      10.640   2.996   7.786  0.00  0.00      PROA  
ATOM    813  C   TYR P 268      12.148   5.791   3.874  0.00  0.00      PROA  
ATOM    814  O   TYR P 268      11.465   5.401   2.957  0.00  0.00      PROA  
ATOM    815  N   PHE P 269      11.588   6.607   4.769  0.00  0.00      PROA  
ATOM    816  HN  PHE P 269      12.165   6.883   5.533  0.00  0.00      PROA  
ATOM    817  CA  PHE P 269      10.198   6.941   4.760  0.00  0.00      PROA  
ATOM    818  HA  PHE P 269       9.700   5.985   4.836  0.00  0.00      PROA  
ATOM    819  CB  PHE P 269       9.836   7.797   6.000  0.00  0.00      PROA  
ATOM    820  HB1 PHE P 269      10.621   8.579   6.083  0.00  0.00      PROA  
ATOM    821  HB2 PHE P 269       9.905   7.135   6.889  0.00  0.00      PROA  
ATOM    822  CG  PHE P 269       8.464   8.503   5.969  0.00  0.00      PROA  
ATOM    823  CD1 PHE P 269       7.318   7.939   6.497  0.00  0.00      PROA  
ATOM    824  HD1 PHE P 269       7.396   6.915   6.832  0.00  0.00      PROA  
ATOM    825  CE1 PHE P 269       6.127   8.688   6.564  0.00  0.00      PROA  
ATOM    826  HE1 PHE P 269       5.200   8.177   6.779  0.00  0.00      PROA  
ATOM    827  CZ  PHE P 269       6.147   9.985   6.050  0.00  0.00      PROA  
ATOM    828  HZ  PHE P 269       5.251  10.560   6.228  0.00  0.00      PROA  
ATOM    829  CD2 PHE P 269       8.450   9.876   5.550  0.00  0.00      PROA  
ATOM    830  HD2 PHE P 269       9.314  10.368   5.130  0.00  0.00      PROA  
ATOM    831  CE2 PHE P 269       7.285  10.587   5.526  0.00  0.00      PROA  
ATOM    832  HE2 PHE P 269       7.333  11.602   5.160  0.00  0.00      PROA  
ATOM    833  C   PHE P 269       9.645   7.543   3.512  0.00  0.00      PROA  
ATOM    834  O   PHE P 269       8.564   7.198   3.097  0.00  0.00      PROA  
ATOM    835  N   LEU P 270      10.425   8.462   2.948  0.00  0.00      PROA  
ATOM    836  HN  LEU P 270      11.345   8.667   3.274  0.00  0.00      PROA  
ATOM    837  CA  LEU P 270      10.128   8.864   1.556  0.00  0.00      PROA  
ATOM    838  HA  LEU P 270       9.077   9.110   1.578  0.00  0.00      PROA  
ATOM    839  CB  LEU P 270      10.739  10.224   1.203  0.00  0.00      PROA  
ATOM    840  HB1 LEU P 270      10.496  10.475   0.149  0.00  0.00      PROA  
ATOM    841  HB2 LEU P 270      11.848  10.185   1.259  0.00  0.00      PROA  
ATOM    842  CG  LEU P 270      10.333  11.452   2.050  0.00  0.00      PROA  
ATOM    843  HG  LEU P 270      10.830  11.332   3.036  0.00  0.00      PROA  
ATOM    844  CD1 LEU P 270      10.832  12.802   1.433  0.00  0.00      PROA  
ATOM    845 HD11 LEU P 270      10.660  13.744   1.996  0.00  0.00      PROA  
ATOM    846 HD12 LEU P 270      10.403  12.935   0.417  0.00  0.00      PROA  
ATOM    847 HD13 LEU P 270      11.922  12.698   1.245  0.00  0.00      PROA  
ATOM    848  CD2 LEU P 270       8.745  11.551   2.351  0.00  0.00      PROA  
ATOM    849 HD21 LEU P 270       8.495  10.627   2.915  0.00  0.00      PROA  
ATOM    850 HD22 LEU P 270       8.045  11.576   1.488  0.00  0.00      PROA  
ATOM    851 HD23 LEU P 270       8.641  12.441   3.007  0.00  0.00      PROA  
ATOM    852  C   LEU P 270      10.209   7.882   0.524  0.00  0.00      PROA  
ATOM    853  O   LEU P 270       9.486   7.895  -0.440  0.00  0.00      PROA  
ATOM    854  N   MET P 271      11.173   6.995   0.519  0.00  0.00      PROA  
ATOM    855  HN  MET P 271      11.713   7.021   1.356  0.00  0.00      PROA  
ATOM    856  CA  MET P 271      11.101   5.804  -0.420  0.00  0.00      PROA  
ATOM    857  HA  MET P 271      11.173   6.234  -1.408  0.00  0.00      PROA  
ATOM    858  CB  MET P 271      12.378   4.963  -0.418  0.00  0.00      PROA  
ATOM    859  HB1 MET P 271      12.569   4.526   0.586  0.00  0.00      PROA  
ATOM    860  HB2 MET P 271      13.252   5.644  -0.487  0.00  0.00      PROA  
ATOM    861  CG  MET P 271      12.397   3.772  -1.461  0.00  0.00      PROA  
ATOM    862  HG1 MET P 271      11.643   3.032  -1.116  0.00  0.00      PROA  
ATOM    863  HG2 MET P 271      13.357   3.220  -1.372  0.00  0.00      PROA  
ATOM    864  SD  MET P 271      12.173   4.418  -3.118  0.00  0.00      PROA  
ATOM    865  CE  MET P 271      13.450   3.417  -3.949  0.00  0.00      PROA  
ATOM    866  HE1 MET P 271      13.759   3.899  -4.901  0.00  0.00      PROA  
ATOM    867  HE2 MET P 271      12.934   2.477  -4.238  0.00  0.00      PROA  
ATOM    868  HE3 MET P 271      14.390   3.224  -3.388  0.00  0.00      PROA  
ATOM    869  C   MET P 271       9.897   4.896  -0.192  0.00  0.00      PROA  
ATOM    870  O   MET P 271       9.382   4.337  -1.125  0.00  0.00      PROA  
ATOM    871  N   VAL P 272       9.497   4.684   1.095  0.00  0.00      PROA  
ATOM    872  HN  VAL P 272      10.025   5.142   1.806  0.00  0.00      PROA  
ATOM    873  CA  VAL P 272       8.417   3.848   1.570  0.00  0.00      PROA  
ATOM    874  HA  VAL P 272       8.527   2.899   1.067  0.00  0.00      PROA  
ATOM    875  CB  VAL P 272       8.534   3.539   3.043  0.00  0.00      PROA  
ATOM    876  HB  VAL P 272       8.936   4.479   3.477  0.00  0.00      PROA  
ATOM    877  CG1 VAL P 272       7.221   3.301   3.837  0.00  0.00      PROA  
ATOM    878 HG11 VAL P 272       7.383   3.114   4.920  0.00  0.00      PROA  
ATOM    879 HG12 VAL P 272       6.599   2.468   3.445  0.00  0.00      PROA  
ATOM    880 HG13 VAL P 272       6.534   4.172   3.767  0.00  0.00      PROA  
ATOM    881  CG2 VAL P 272       9.616   2.390   3.247  0.00  0.00      PROA  
ATOM    882 HG21 VAL P 272      10.187   2.614   4.174  0.00  0.00      PROA  
ATOM    883 HG22 VAL P 272      10.334   2.638   2.437  0.00  0.00      PROA  
ATOM    884 HG23 VAL P 272       9.217   1.353   3.236  0.00  0.00      PROA  
ATOM    885  C   VAL P 272       7.120   4.516   1.247  0.00  0.00      PROA  
ATOM    886  O   VAL P 272       6.115   3.852   1.029  0.00  0.00      PROA  
ATOM    887  N   THR P 273       6.994   5.806   1.228  0.00  0.00      PROA  
ATOM    888  HN  THR P 273       7.828   6.294   1.475  0.00  0.00      PROA  
ATOM    889  CA  THR P 273       5.915   6.536   0.627  0.00  0.00      PROA  
ATOM    890  HA  THR P 273       5.063   6.012   1.035  0.00  0.00      PROA  
ATOM    891  CB  THR P 273       6.001   7.961   1.108  0.00  0.00      PROA  
ATOM    892  HB  THR P 273       6.892   8.473   0.685  0.00  0.00      PROA  
ATOM    893  OG1 THR P 273       6.141   8.177   2.510  0.00  0.00      PROA  
ATOM    894  HG1 THR P 273       6.998   7.796   2.715  0.00  0.00      PROA  
ATOM    895  CG2 THR P 273       4.727   8.773   0.663  0.00  0.00      PROA  
ATOM    896 HG21 THR P 273       4.692   9.848   0.943  0.00  0.00      PROA  
ATOM    897 HG22 THR P 273       3.844   8.420   1.237  0.00  0.00      PROA  
ATOM    898 HG23 THR P 273       4.632   8.692  -0.441  0.00  0.00      PROA  
ATOM    899  C   THR P 273       5.909   6.494  -0.957  0.00  0.00      PROA  
ATOM    900  O   THR P 273       4.809   6.355  -1.465  0.00  0.00      PROA  
ATOM    901  N   MET P 274       7.079   6.749  -1.691  0.00  0.00      PROA  
ATOM    902  HN  MET P 274       7.911   7.104  -1.271  0.00  0.00      PROA  
ATOM    903  CA  MET P 274       7.137   6.789  -3.164  0.00  0.00      PROA  
ATOM    904  HA  MET P 274       6.440   7.559  -3.460  0.00  0.00      PROA  
ATOM    905  CB  MET P 274       8.530   7.107  -3.729  0.00  0.00      PROA  
ATOM    906  HB1 MET P 274       8.602   6.785  -4.790  0.00  0.00      PROA  
ATOM    907  HB2 MET P 274       9.233   6.446  -3.180  0.00  0.00      PROA  
ATOM    908  CG  MET P 274       8.851   8.598  -3.663  0.00  0.00      PROA  
ATOM    909  HG1 MET P 274       8.894   8.699  -2.558  0.00  0.00      PROA  
ATOM    910  HG2 MET P 274       7.974   9.142  -4.075  0.00  0.00      PROA  
ATOM    911  SD  MET P 274      10.308   9.232  -4.404  0.00  0.00      PROA  
ATOM    912  CE  MET P 274      11.607   8.348  -3.471  0.00  0.00      PROA  
ATOM    913  HE1 MET P 274      11.466   8.538  -2.386  0.00  0.00      PROA  
ATOM    914  HE2 MET P 274      12.626   8.635  -3.809  0.00  0.00      PROA  
ATOM    915  HE3 MET P 274      11.518   7.251  -3.625  0.00  0.00      PROA  
ATOM    916  C   MET P 274       6.605   5.634  -3.969  0.00  0.00      PROA  
ATOM    917  O   MET P 274       5.911   5.787  -4.931  0.00  0.00      PROA  
ATOM    918  N   SER P 275       6.864   4.442  -3.356  0.00  0.00      PROA  
ATOM    919  HN  SER P 275       7.412   4.491  -2.524  0.00  0.00      PROA  
ATOM    920  CA  SER P 275       6.550   3.083  -3.966  0.00  0.00      PROA  
ATOM    921  HA  SER P 275       6.633   3.139  -5.042  0.00  0.00      PROA  
ATOM    922  CB  SER P 275       7.591   1.999  -3.515  0.00  0.00      PROA  
ATOM    923  HB1 SER P 275       8.497   2.264  -4.100  0.00  0.00      PROA  
ATOM    924  HB2 SER P 275       7.345   0.960  -3.823  0.00  0.00      PROA  
ATOM    925  OG  SER P 275       7.804   2.077  -2.085  0.00  0.00      PROA  
ATOM    926  HG1 SER P 275       8.592   2.610  -1.960  0.00  0.00      PROA  
ATOM    927  C   SER P 275       5.164   2.639  -3.536  0.00  0.00      PROA  
ATOM    928  O   SER P 275       4.678   1.610  -3.934  0.00  0.00      PROA  
ATOM    929  N   THR P 276       4.445   3.560  -2.795  0.00  0.00      PROA  
ATOM    930  HN  THR P 276       4.991   4.324  -2.460  0.00  0.00      PROA  
ATOM    931  CA  THR P 276       3.186   3.226  -2.155  0.00  0.00      PROA  
ATOM    932  HA  THR P 276       3.115   3.951  -1.358  0.00  0.00      PROA  
ATOM    933  CB  THR P 276       2.026   3.493  -3.110  0.00  0.00      PROA  
ATOM    934  HB  THR P 276       1.072   3.613  -2.553  0.00  0.00      PROA  
ATOM    935  OG1 THR P 276       2.017   2.590  -4.150  0.00  0.00      PROA  
ATOM    936  HG1 THR P 276       2.263   1.727  -3.809  0.00  0.00      PROA  
ATOM    937  CG2 THR P 276       2.302   4.871  -3.734  0.00  0.00      PROA  
ATOM    938 HG21 THR P 276       2.971   4.869  -4.622  0.00  0.00      PROA  
ATOM    939 HG22 THR P 276       2.582   5.585  -2.931  0.00  0.00      PROA  
ATOM    940 HG23 THR P 276       1.299   5.222  -4.058  0.00  0.00      PROA  
ATOM    941  C   THR P 276       3.038   1.935  -1.312  0.00  0.00      PROA  
ATOM    942  O   THR P 276       2.015   1.369  -1.345  0.00  0.00      PROA  
ATOM    943  N   VAL P 277       4.063   1.449  -0.537  0.00  0.00      PROA  
ATOM    944  HN  VAL P 277       4.996   1.801  -0.546  0.00  0.00      PROA  
ATOM    945  CA  VAL P 277       4.034   0.268   0.327  0.00  0.00      PROA  
ATOM    946  HA  VAL P 277       3.261  -0.424   0.028  0.00  0.00      PROA  
ATOM    947  CB  VAL P 277       5.418  -0.523   0.283  0.00  0.00      PROA  
ATOM    948  HB  VAL P 277       5.674  -0.781  -0.767  0.00  0.00      PROA  
ATOM    949  CG1 VAL P 277       6.637   0.277   0.757  0.00  0.00      PROA  
ATOM    950 HG11 VAL P 277       7.606  -0.253   0.636  0.00  0.00      PROA  
ATOM    951 HG12 VAL P 277       6.647   0.810   1.731  0.00  0.00      PROA  
ATOM    952 HG13 VAL P 277       6.812   1.043  -0.028  0.00  0.00      PROA  
ATOM    953  CG2 VAL P 277       5.391  -1.859   1.040  0.00  0.00      PROA  
ATOM    954 HG21 VAL P 277       6.368  -2.375   0.928  0.00  0.00      PROA  
ATOM    955 HG22 VAL P 277       4.651  -2.541   0.569  0.00  0.00      PROA  
ATOM    956 HG23 VAL P 277       5.250  -1.682   2.128  0.00  0.00      PROA  
ATOM    957  C   VAL P 277       3.677   0.711   1.722  0.00  0.00      PROA  
ATOM    958  O   VAL P 277       2.940   0.051   2.534  0.00  0.00      PROA  
ATOM    959  N   GLY P 278       4.176   1.968   2.168  0.00  0.00      PROA  
ATOM    960  HN  GLY P 278       4.746   2.433   1.495  0.00  0.00      PROA  
ATOM    961  CA  GLY P 278       3.921   2.620   3.493  0.00  0.00      PROA  
ATOM    962  HA1 GLY P 278       2.953   3.091   3.415  0.00  0.00      PROA  
ATOM    963  HA2 GLY P 278       4.696   3.357   3.641  0.00  0.00      PROA  
ATOM    964  C   GLY P 278       3.709   1.704   4.704  0.00  0.00      PROA  
ATOM    965  O   GLY P 278       2.642   1.402   5.188  0.00  0.00      PROA  
ATOM    966  N   PHE P 279       4.831   1.270   5.360  0.00  0.00      PROA  
ATOM    967  HN  PHE P 279       5.744   1.457   5.003  0.00  0.00      PROA  
ATOM    968  CA  PHE P 279       4.809   0.355   6.565  0.00  0.00      PROA  
ATOM    969  HA  PHE P 279       4.202  -0.520   6.383  0.00  0.00      PROA  
ATOM    970  CB  PHE P 279       6.300   0.011   6.878  0.00  0.00      PROA  
ATOM    971  HB1 PHE P 279       6.322  -0.540   7.843  0.00  0.00      PROA  
ATOM    972  HB2 PHE P 279       6.976   0.876   7.047  0.00  0.00      PROA  
ATOM    973  CG  PHE P 279       7.059  -0.852   5.934  0.00  0.00      PROA  
ATOM    974  CD1 PHE P 279       6.297  -1.849   5.392  0.00  0.00      PROA  
ATOM    975  HD1 PHE P 279       5.300  -2.127   5.701  0.00  0.00      PROA  
ATOM    976  CE1 PHE P 279       6.876  -2.591   4.410  0.00  0.00      PROA  
ATOM    977  HE1 PHE P 279       6.260  -3.405   4.058  0.00  0.00      PROA  
ATOM    978  CZ  PHE P 279       8.222  -2.358   3.960  0.00  0.00      PROA  
ATOM    979  HZ  PHE P 279       8.595  -2.931   3.124  0.00  0.00      PROA  
ATOM    980  CD2 PHE P 279       8.373  -0.502   5.468  0.00  0.00      PROA  
ATOM    981  HD2 PHE P 279       8.861   0.371   5.876  0.00  0.00      PROA  
ATOM    982  CE2 PHE P 279       8.970  -1.299   4.518  0.00  0.00      PROA  
ATOM    983  HE2 PHE P 279       9.931  -1.032   4.105  0.00  0.00      PROA  
ATOM    984  C   PHE P 279       4.195   0.962   7.857  0.00  0.00      PROA  
ATOM    985  O   PHE P 279       3.686   0.374   8.780  0.00  0.00      PROA  
ATOM    986  N   GLY P 280       4.426   2.259   8.007  0.00  0.00      PROA  
ATOM    987  HN  GLY P 280       4.717   2.829   7.242  0.00  0.00      PROA  
ATOM    988  CA  GLY P 280       4.004   3.041   9.107  0.00  0.00      PROA  
ATOM    989  HA1 GLY P 280       2.936   3.042   9.267  0.00  0.00      PROA  
ATOM    990  HA2 GLY P 280       4.206   4.090   8.950  0.00  0.00      PROA  
ATOM    991  C   GLY P 280       4.857   2.856  10.319  0.00  0.00      PROA  
ATOM    992  O   GLY P 280       4.439   3.076  11.453  0.00  0.00      PROA  
ATOM    993  N   ASP P 281       6.151   2.430  10.106  0.00  0.00      PROA  
ATOM    994  HN  ASP P 281       6.545   2.287   9.201  0.00  0.00      PROA  
ATOM    995  CA  ASP P 281       7.056   2.298  11.193  0.00  0.00      PROA  
ATOM    996  HA  ASP P 281       6.557   1.852  12.040  0.00  0.00      PROA  
ATOM    997  CB  ASP P 281       8.006   1.143  10.823  0.00  0.00      PROA  
ATOM    998  HB1 ASP P 281       7.434   0.214  10.611  0.00  0.00      PROA  
ATOM    999  HB2 ASP P 281       8.735   0.986  11.646  0.00  0.00      PROA  
ATOM   1000  CG  ASP P 281       8.938   1.444   9.682  0.00  0.00      PROA  
ATOM   1001  OD1 ASP P 281       8.525   2.192   8.763  0.00  0.00      PROA  
ATOM   1002  OD2 ASP P 281      10.072   0.822   9.599  0.00  0.00      PROA  
ATOM   1003  C   ASP P 281       7.706   3.645  11.587  0.00  0.00      PROA  
ATOM   1004  O   ASP P 281       8.058   3.952  12.737  0.00  0.00      PROA  
ATOM   1005  N   ILE P 282       7.885   4.533  10.549  0.00  0.00      PROA  
ATOM   1006  HN  ILE P 282       7.757   4.223   9.610  0.00  0.00      PROA  
ATOM   1007  CA  ILE P 282       8.057   5.961  10.587  0.00  0.00      PROA  
ATOM   1008  HA  ILE P 282       8.308   6.276  11.589  0.00  0.00      PROA  
ATOM   1009  CB  ILE P 282       9.238   6.341   9.728  0.00  0.00      PROA  
ATOM   1010  HB  ILE P 282       8.846   6.135   8.709  0.00  0.00      PROA  
ATOM   1011  CG2 ILE P 282       9.541   7.845   9.825  0.00  0.00      PROA  
ATOM   1012 HG21 ILE P 282      10.152   8.151   8.949  0.00  0.00      PROA  
ATOM   1013 HG22 ILE P 282      10.100   8.090  10.753  0.00  0.00      PROA  
ATOM   1014 HG23 ILE P 282       8.703   8.551   9.641  0.00  0.00      PROA  
ATOM   1015  CG1 ILE P 282      10.413   5.370   9.903  0.00  0.00      PROA  
ATOM   1016 HG11 ILE P 282      11.261   5.638   9.236  0.00  0.00      PROA  
ATOM   1017 HG12 ILE P 282      10.020   4.398   9.537  0.00  0.00      PROA  
ATOM   1018  CD  ILE P 282      11.086   5.255  11.296  0.00  0.00      PROA  
ATOM   1019  HD1 ILE P 282      11.686   4.321  11.321  0.00  0.00      PROA  
ATOM   1020  HD2 ILE P 282      10.332   5.236  12.111  0.00  0.00      PROA  
ATOM   1021  HD3 ILE P 282      11.641   6.190  11.523  0.00  0.00      PROA  
ATOM   1022  C   ILE P 282       6.775   6.549  10.083  0.00  0.00      PROA  
ATOM   1023  O   ILE P 282       6.261   6.091   9.049  0.00  0.00      PROA  
ATOM   1024  N   PHE P 283       6.223   7.510  10.824  0.00  0.00      PROA  
ATOM   1025  HN  PHE P 283       6.588   7.720  11.727  0.00  0.00      PROA  
ATOM   1026  CA  PHE P 283       5.170   8.333  10.424  0.00  0.00      PROA  
ATOM   1027  HA  PHE P 283       4.989   8.310   9.360  0.00  0.00      PROA  
ATOM   1028  CB  PHE P 283       3.782   7.811  11.064  0.00  0.00      PROA  
ATOM   1029  HB1 PHE P 283       3.454   6.949  10.444  0.00  0.00      PROA  
ATOM   1030  HB2 PHE P 283       2.971   8.561  10.947  0.00  0.00      PROA  
ATOM   1031  CG  PHE P 283       3.893   7.469  12.596  0.00  0.00      PROA  
ATOM   1032  CD1 PHE P 283       4.108   8.503  13.466  0.00  0.00      PROA  
ATOM   1033  HD1 PHE P 283       4.063   9.516  13.094  0.00  0.00      PROA  
ATOM   1034  CE1 PHE P 283       4.318   8.298  14.831  0.00  0.00      PROA  
ATOM   1035  HE1 PHE P 283       4.411   9.133  15.510  0.00  0.00      PROA  
ATOM   1036  CZ  PHE P 283       4.215   6.991  15.396  0.00  0.00      PROA  
ATOM   1037  HZ  PHE P 283       4.322   6.929  16.469  0.00  0.00      PROA  
ATOM   1038  CD2 PHE P 283       3.830   6.167  13.130  0.00  0.00      PROA  
ATOM   1039  HD2 PHE P 283       3.645   5.334  12.469  0.00  0.00      PROA  
ATOM   1040  CE2 PHE P 283       3.979   5.903  14.518  0.00  0.00      PROA  
ATOM   1041  HE2 PHE P 283       3.783   4.890  14.836  0.00  0.00      PROA  
ATOM   1042  C   PHE P 283       5.409   9.780  10.766  0.00  0.00      PROA  
ATOM   1043  O   PHE P 283       6.130  10.101  11.767  0.00  0.00      PROA  
ATOM   1044  N   ALA P 284       4.874  10.711   9.915  0.00  0.00      PROA  
ATOM   1045  HN  ALA P 284       4.453  10.308   9.105  0.00  0.00      PROA  
ATOM   1046  CA  ALA P 284       4.959  12.155  10.226  0.00  0.00      PROA  
ATOM   1047  HA  ALA P 284       5.984  12.220  10.561  0.00  0.00      PROA  
ATOM   1048  CB  ALA P 284       4.733  13.010   8.933  0.00  0.00      PROA  
ATOM   1049  HB1 ALA P 284       4.567  14.088   9.142  0.00  0.00      PROA  
ATOM   1050  HB2 ALA P 284       3.750  12.698   8.518  0.00  0.00      PROA  
ATOM   1051  HB3 ALA P 284       5.514  12.815   8.167  0.00  0.00      PROA  
ATOM   1052  C   ALA P 284       3.971  12.574  11.348  0.00  0.00      PROA  
ATOM   1053  O   ALA P 284       2.994  11.947  11.638  0.00  0.00      PROA  
ATOM   1054  N   THR P 285       4.335  13.572  12.196  0.00  0.00      PROA  
ATOM   1055  HN  THR P 285       5.227  14.008  12.107  0.00  0.00      PROA  
ATOM   1056  CA  THR P 285       3.599  13.939  13.343  0.00  0.00      PROA  
ATOM   1057  HA  THR P 285       2.696  13.373  13.517  0.00  0.00      PROA  
ATOM   1058  CB  THR P 285       4.433  13.733  14.608  0.00  0.00      PROA  
ATOM   1059  HB  THR P 285       3.736  14.062  15.408  0.00  0.00      PROA  
ATOM   1060  OG1 THR P 285       5.662  14.465  14.729  0.00  0.00      PROA  
ATOM   1061  HG1 THR P 285       5.980  14.510  13.824  0.00  0.00      PROA  
ATOM   1062  CG2 THR P 285       4.718  12.240  14.877  0.00  0.00      PROA  
ATOM   1063 HG21 THR P 285       3.764  11.695  15.037  0.00  0.00      PROA  
ATOM   1064 HG22 THR P 285       5.374  12.134  15.768  0.00  0.00      PROA  
ATOM   1065 HG23 THR P 285       5.242  11.806  13.999  0.00  0.00      PROA  
ATOM   1066  C   THR P 285       3.158  15.397  13.254  0.00  0.00      PROA  
ATOM   1067  O   THR P 285       2.026  15.654  13.679  0.00  0.00      PROA  
ATOM   1068  N   THR P 286       3.927  16.305  12.658  0.00  0.00      PROA  
ATOM   1069  HN  THR P 286       4.695  15.937  12.138  0.00  0.00      PROA  
ATOM   1070  CA  THR P 286       3.588  17.656  12.347  0.00  0.00      PROA  
ATOM   1071  HA  THR P 286       3.341  18.100  13.300  0.00  0.00      PROA  
ATOM   1072  CB  THR P 286       4.718  18.523  11.958  0.00  0.00      PROA  
ATOM   1073  HB  THR P 286       4.405  19.588  11.986  0.00  0.00      PROA  
ATOM   1074  OG1 THR P 286       5.386  18.227  10.723  0.00  0.00      PROA  
ATOM   1075  HG1 THR P 286       5.707  17.327  10.817  0.00  0.00      PROA  
ATOM   1076  CG2 THR P 286       5.797  18.468  13.060  0.00  0.00      PROA  
ATOM   1077 HG21 THR P 286       6.599  19.134  12.675  0.00  0.00      PROA  
ATOM   1078 HG22 THR P 286       6.088  17.399  13.141  0.00  0.00      PROA  
ATOM   1079 HG23 THR P 286       5.510  18.766  14.091  0.00  0.00      PROA  
ATOM   1080  C   THR P 286       2.496  17.783  11.357  0.00  0.00      PROA  
ATOM   1081  O   THR P 286       2.336  16.954  10.442  0.00  0.00      PROA  
ATOM   1082  N   VAL P 287       1.684  18.883  11.442  0.00  0.00      PROA  
ATOM   1083  HN  VAL P 287       1.720  19.479  12.240  0.00  0.00      PROA  
ATOM   1084  CA  VAL P 287       0.765  19.297  10.412  0.00  0.00      PROA  
ATOM   1085  HA  VAL P 287       0.123  18.463  10.168  0.00  0.00      PROA  
ATOM   1086  CB  VAL P 287      -0.170  20.398  10.872  0.00  0.00      PROA  
ATOM   1087  HB  VAL P 287      -0.670  20.109  11.820  0.00  0.00      PROA  
ATOM   1088  CG1 VAL P 287       0.478  21.817  11.007  0.00  0.00      PROA  
ATOM   1089 HG11 VAL P 287      -0.334  22.534  11.254  0.00  0.00      PROA  
ATOM   1090 HG12 VAL P 287       0.776  22.140   9.986  0.00  0.00      PROA  
ATOM   1091 HG13 VAL P 287       1.328  21.815  11.722  0.00  0.00      PROA  
ATOM   1092  CG2 VAL P 287      -1.256  20.462   9.687  0.00  0.00      PROA  
ATOM   1093 HG21 VAL P 287      -1.575  19.406   9.555  0.00  0.00      PROA  
ATOM   1094 HG22 VAL P 287      -0.930  21.039   8.795  0.00  0.00      PROA  
ATOM   1095 HG23 VAL P 287      -2.038  21.070  10.190  0.00  0.00      PROA  
ATOM   1096  C   VAL P 287       1.573  19.647   9.081  0.00  0.00      PROA  
ATOM   1097  O   VAL P 287       1.184  19.220   8.040  0.00  0.00      PROA  
ATOM   1098  N   LEU P 288       2.704  20.328   9.192  0.00  0.00      PROA  
ATOM   1099  HN  LEU P 288       2.953  20.879   9.985  0.00  0.00      PROA  
ATOM   1100  CA  LEU P 288       3.483  20.728   8.071  0.00  0.00      PROA  
ATOM   1101  HA  LEU P 288       2.782  21.313   7.494  0.00  0.00      PROA  
ATOM   1102  CB  LEU P 288       4.683  21.711   8.325  0.00  0.00      PROA  
ATOM   1103  HB1 LEU P 288       5.244  21.992   7.408  0.00  0.00      PROA  
ATOM   1104  HB2 LEU P 288       5.406  21.073   8.876  0.00  0.00      PROA  
ATOM   1105  CG  LEU P 288       4.280  22.989   9.186  0.00  0.00      PROA  
ATOM   1106  HG  LEU P 288       4.377  22.582  10.215  0.00  0.00      PROA  
ATOM   1107  CD1 LEU P 288       5.364  24.108   8.944  0.00  0.00      PROA  
ATOM   1108 HD11 LEU P 288       5.117  24.763   9.807  0.00  0.00      PROA  
ATOM   1109 HD12 LEU P 288       5.236  24.718   8.025  0.00  0.00      PROA  
ATOM   1110 HD13 LEU P 288       6.408  23.726   8.952  0.00  0.00      PROA  
ATOM   1111  CD2 LEU P 288       3.022  23.590   8.707  0.00  0.00      PROA  
ATOM   1112 HD21 LEU P 288       2.156  22.894   8.675  0.00  0.00      PROA  
ATOM   1113 HD22 LEU P 288       3.044  23.753   7.608  0.00  0.00      PROA  
ATOM   1114 HD23 LEU P 288       2.721  24.508   9.256  0.00  0.00      PROA  
ATOM   1115  C   LEU P 288       4.037  19.593   7.244  0.00  0.00      PROA  
ATOM   1116  O   LEU P 288       3.906  19.531   6.004  0.00  0.00      PROA  
ATOM   1117  N   GLY P 289       4.533  18.613   7.997  0.00  0.00      PROA  
ATOM   1118  HN  GLY P 289       4.578  18.833   8.969  0.00  0.00      PROA  
ATOM   1119  CA  GLY P 289       5.165  17.372   7.518  0.00  0.00      PROA  
ATOM   1120  HA1 GLY P 289       5.530  16.767   8.335  0.00  0.00      PROA  
ATOM   1121  HA2 GLY P 289       5.987  17.596   6.855  0.00  0.00      PROA  
ATOM   1122  C   GLY P 289       4.175  16.503   6.917  0.00  0.00      PROA  
ATOM   1123  O   GLY P 289       4.331  15.980   5.824  0.00  0.00      PROA  
ATOM   1124  N   ARG P 290       2.971  16.429   7.546  0.00  0.00      PROA  
ATOM   1125  HN  ARG P 290       2.862  17.007   8.351  0.00  0.00      PROA  
ATOM   1126  CA  ARG P 290       1.885  15.618   7.029  0.00  0.00      PROA  
ATOM   1127  HA  ARG P 290       2.345  14.654   6.871  0.00  0.00      PROA  
ATOM   1128  CB  ARG P 290       0.791  15.437   8.058  0.00  0.00      PROA  
ATOM   1129  HB1 ARG P 290      -0.184  15.200   7.582  0.00  0.00      PROA  
ATOM   1130  HB2 ARG P 290       0.548  16.370   8.611  0.00  0.00      PROA  
ATOM   1131  CG  ARG P 290       1.035  14.283   9.075  0.00  0.00      PROA  
ATOM   1132  HG1 ARG P 290       2.050  14.295   9.527  0.00  0.00      PROA  
ATOM   1133  HG2 ARG P 290       1.049  13.371   8.440  0.00  0.00      PROA  
ATOM   1134  CD  ARG P 290      -0.096  14.134  10.047  0.00  0.00      PROA  
ATOM   1135  HD1 ARG P 290      -0.076  13.185  10.625  0.00  0.00      PROA  
ATOM   1136  HD2 ARG P 290      -1.126  14.132   9.631  0.00  0.00      PROA  
ATOM   1137  NE  ARG P 290       0.041  15.263  11.019  0.00  0.00      PROA  
ATOM   1138  HE  ARG P 290       0.975  15.526  11.260  0.00  0.00      PROA  
ATOM   1139  CZ  ARG P 290      -0.841  15.634  11.921  0.00  0.00      PROA  
ATOM   1140  NH1 ARG P 290      -0.549  16.478  12.895  0.00  0.00      PROA  
ATOM   1141 HH11 ARG P 290       0.349  16.418  13.331  0.00  0.00      PROA  
ATOM   1142 HH12 ARG P 290      -1.236  16.617  13.608  0.00  0.00      PROA  
ATOM   1143  NH2 ARG P 290      -2.079  15.109  11.912  0.00  0.00      PROA  
ATOM   1144 HH21 ARG P 290      -2.853  15.503  12.408  0.00  0.00      PROA  
ATOM   1145 HH22 ARG P 290      -2.321  14.349  11.308  0.00  0.00      PROA  
ATOM   1146  C   ARG P 290       1.423  16.192   5.675  0.00  0.00      PROA  
ATOM   1147  O   ARG P 290       1.186  15.509   4.682  0.00  0.00      PROA  
ATOM   1148  N   THR P 291       1.310  17.572   5.615  0.00  0.00      PROA  
ATOM   1149  HN  THR P 291       1.319  18.067   6.481  0.00  0.00      PROA  
ATOM   1150  CA  THR P 291       0.828  18.310   4.472  0.00  0.00      PROA  
ATOM   1151  HA  THR P 291      -0.094  17.827   4.185  0.00  0.00      PROA  
ATOM   1152  CB  THR P 291       0.511  19.802   4.724  0.00  0.00      PROA  
ATOM   1153  HB  THR P 291       1.450  20.336   4.981  0.00  0.00      PROA  
ATOM   1154  OG1 THR P 291      -0.388  19.866   5.775  0.00  0.00      PROA  
ATOM   1155  HG1 THR P 291       0.019  19.438   6.532  0.00  0.00      PROA  
ATOM   1156  CG2 THR P 291      -0.319  20.325   3.533  0.00  0.00      PROA  
ATOM   1157 HG21 THR P 291      -1.241  19.727   3.369  0.00  0.00      PROA  
ATOM   1158 HG22 THR P 291       0.309  20.472   2.628  0.00  0.00      PROA  
ATOM   1159 HG23 THR P 291      -0.613  21.295   3.987  0.00  0.00      PROA  
ATOM   1160  C   THR P 291       1.797  18.246   3.351  0.00  0.00      PROA  
ATOM   1161  O   THR P 291       1.484  18.072   2.178  0.00  0.00      PROA  
ATOM   1162  N   PHE P 292       3.093  18.129   3.761  0.00  0.00      PROA  
ATOM   1163  HN  PHE P 292       3.429  18.331   4.678  0.00  0.00      PROA  
ATOM   1164  CA  PHE P 292       4.198  17.875   2.878  0.00  0.00      PROA  
ATOM   1165  HA  PHE P 292       4.119  18.588   2.071  0.00  0.00      PROA  
ATOM   1166  CB  PHE P 292       5.577  18.175   3.644  0.00  0.00      PROA  
ATOM   1167  HB1 PHE P 292       5.671  17.479   4.505  0.00  0.00      PROA  
ATOM   1168  HB2 PHE P 292       5.402  19.214   3.994  0.00  0.00      PROA  
ATOM   1169  CG  PHE P 292       6.845  18.125   2.822  0.00  0.00      PROA  
ATOM   1170  CD1 PHE P 292       7.505  19.360   2.396  0.00  0.00      PROA  
ATOM   1171  HD1 PHE P 292       7.022  20.287   2.669  0.00  0.00      PROA  
ATOM   1172  CE1 PHE P 292       8.680  19.257   1.621  0.00  0.00      PROA  
ATOM   1173  HE1 PHE P 292       9.160  20.195   1.382  0.00  0.00      PROA  
ATOM   1174  CZ  PHE P 292       9.231  17.969   1.366  0.00  0.00      PROA  
ATOM   1175  HZ  PHE P 292      10.111  17.979   0.739  0.00  0.00      PROA  
ATOM   1176  CD2 PHE P 292       7.433  16.928   2.612  0.00  0.00      PROA  
ATOM   1177  HD2 PHE P 292       6.989  16.029   3.012  0.00  0.00      PROA  
ATOM   1178  CE2 PHE P 292       8.578  16.811   1.835  0.00  0.00      PROA  
ATOM   1179  HE2 PHE P 292       9.033  15.889   1.503  0.00  0.00      PROA  
ATOM   1180  C   PHE P 292       4.158  16.470   2.264  0.00  0.00      PROA  
ATOM   1181  O   PHE P 292       4.379  16.279   1.084  0.00  0.00      PROA  
ATOM   1182  N   VAL P 293       3.771  15.427   3.074  0.00  0.00      PROA  
ATOM   1183  HN  VAL P 293       3.714  15.499   4.067  0.00  0.00      PROA  
ATOM   1184  CA  VAL P 293       3.511  14.080   2.564  0.00  0.00      PROA  
ATOM   1185  HA  VAL P 293       4.351  13.585   2.098  0.00  0.00      PROA  
ATOM   1186  CB  VAL P 293       3.148  13.206   3.717  0.00  0.00      PROA  
ATOM   1187  HB  VAL P 293       2.382  13.656   4.384  0.00  0.00      PROA  
ATOM   1188  CG1 VAL P 293       2.599  11.774   3.180  0.00  0.00      PROA  
ATOM   1189 HG11 VAL P 293       1.545  11.844   2.835  0.00  0.00      PROA  
ATOM   1190 HG12 VAL P 293       2.538  11.131   4.084  0.00  0.00      PROA  
ATOM   1191 HG13 VAL P 293       3.262  11.412   2.365  0.00  0.00      PROA  
ATOM   1192  CG2 VAL P 293       4.441  13.049   4.553  0.00  0.00      PROA  
ATOM   1193 HG21 VAL P 293       5.246  12.566   3.960  0.00  0.00      PROA  
ATOM   1194 HG22 VAL P 293       4.188  12.429   5.440  0.00  0.00      PROA  
ATOM   1195 HG23 VAL P 293       4.753  14.039   4.950  0.00  0.00      PROA  
ATOM   1196  C   VAL P 293       2.433  14.079   1.569  0.00  0.00      PROA  
ATOM   1197  O   VAL P 293       2.489  13.414   0.554  0.00  0.00      PROA  
ATOM   1198  N   VAL P 294       1.319  14.768   1.814  0.00  0.00      PROA  
ATOM   1199  HN  VAL P 294       1.220  15.160   2.726  0.00  0.00      PROA  
ATOM   1200  CA  VAL P 294       0.113  14.837   0.953  0.00  0.00      PROA  
ATOM   1201  HA  VAL P 294      -0.238  13.819   0.876  0.00  0.00      PROA  
ATOM   1202  CB  VAL P 294      -0.927  15.776   1.408  0.00  0.00      PROA  
ATOM   1203  HB  VAL P 294      -0.486  16.762   1.670  0.00  0.00      PROA  
ATOM   1204  CG1 VAL P 294      -1.997  16.079   0.345  0.00  0.00      PROA  
ATOM   1205 HG11 VAL P 294      -1.586  16.837  -0.355  0.00  0.00      PROA  
ATOM   1206 HG12 VAL P 294      -2.816  16.570   0.914  0.00  0.00      PROA  
ATOM   1207 HG13 VAL P 294      -2.339  15.224  -0.275  0.00  0.00      PROA  
ATOM   1208  CG2 VAL P 294      -1.607  15.225   2.646  0.00  0.00      PROA  
ATOM   1209 HG21 VAL P 294      -0.799  14.863   3.318  0.00  0.00      PROA  
ATOM   1210 HG22 VAL P 294      -2.244  14.367   2.344  0.00  0.00      PROA  
ATOM   1211 HG23 VAL P 294      -2.198  16.059   3.081  0.00  0.00      PROA  
ATOM   1212  C   VAL P 294       0.595  15.358  -0.408  0.00  0.00      PROA  
ATOM   1213  O   VAL P 294       0.227  14.857  -1.463  0.00  0.00      PROA  
ATOM   1214  N   ILE P 295       1.410  16.479  -0.378  0.00  0.00      PROA  
ATOM   1215  HN  ILE P 295       1.613  16.931   0.487  0.00  0.00      PROA  
ATOM   1216  CA  ILE P 295       1.695  17.178  -1.640  0.00  0.00      PROA  
ATOM   1217  HA  ILE P 295       0.823  17.240  -2.275  0.00  0.00      PROA  
ATOM   1218  CB  ILE P 295       2.184  18.549  -1.272  0.00  0.00      PROA  
ATOM   1219  HB  ILE P 295       2.796  18.419  -0.354  0.00  0.00      PROA  
ATOM   1220  CG2 ILE P 295       3.052  19.274  -2.353  0.00  0.00      PROA  
ATOM   1221 HG21 ILE P 295       2.570  19.204  -3.351  0.00  0.00      PROA  
ATOM   1222 HG22 ILE P 295       4.111  18.988  -2.176  0.00  0.00      PROA  
ATOM   1223 HG23 ILE P 295       3.066  20.351  -2.079  0.00  0.00      PROA  
ATOM   1224  CG1 ILE P 295       1.116  19.373  -0.765  0.00  0.00      PROA  
ATOM   1225 HG11 ILE P 295       1.635  20.174  -0.197  0.00  0.00      PROA  
ATOM   1226 HG12 ILE P 295       0.587  18.769   0.003  0.00  0.00      PROA  
ATOM   1227  CD  ILE P 295       0.113  19.887  -1.810  0.00  0.00      PROA  
ATOM   1228  HD1 ILE P 295      -0.547  20.651  -1.346  0.00  0.00      PROA  
ATOM   1229  HD2 ILE P 295      -0.571  19.095  -2.181  0.00  0.00      PROA  
ATOM   1230  HD3 ILE P 295       0.747  20.353  -2.594  0.00  0.00      PROA  
ATOM   1231  C   ILE P 295       2.746  16.416  -2.350  0.00  0.00      PROA  
ATOM   1232  O   ILE P 295       2.781  16.290  -3.575  0.00  0.00      PROA  
ATOM   1233  N   PHE P 296       3.631  15.800  -1.596  0.00  0.00      PROA  
ATOM   1234  HN  PHE P 296       3.518  15.834  -0.606  0.00  0.00      PROA  
ATOM   1235  CA  PHE P 296       4.599  14.909  -2.114  0.00  0.00      PROA  
ATOM   1236  HA  PHE P 296       5.155  15.440  -2.872  0.00  0.00      PROA  
ATOM   1237  CB  PHE P 296       5.543  14.516  -0.915  0.00  0.00      PROA  
ATOM   1238  HB1 PHE P 296       4.967  14.029  -0.100  0.00  0.00      PROA  
ATOM   1239  HB2 PHE P 296       5.983  15.395  -0.397  0.00  0.00      PROA  
ATOM   1240  CG  PHE P 296       6.716  13.529  -1.306  0.00  0.00      PROA  
ATOM   1241  CD1 PHE P 296       7.906  14.128  -1.769  0.00  0.00      PROA  
ATOM   1242  HD1 PHE P 296       7.983  15.204  -1.826  0.00  0.00      PROA  
ATOM   1243  CE1 PHE P 296       9.007  13.298  -2.019  0.00  0.00      PROA  
ATOM   1244  HE1 PHE P 296       9.967  13.602  -2.411  0.00  0.00      PROA  
ATOM   1245  CZ  PHE P 296       8.828  11.934  -1.919  0.00  0.00      PROA  
ATOM   1246  HZ  PHE P 296       9.707  11.357  -2.167  0.00  0.00      PROA  
ATOM   1247  CD2 PHE P 296       6.573  12.153  -1.136  0.00  0.00      PROA  
ATOM   1248  HD2 PHE P 296       5.662  11.830  -0.654  0.00  0.00      PROA  
ATOM   1249  CE2 PHE P 296       7.688  11.323  -1.393  0.00  0.00      PROA  
ATOM   1250  HE2 PHE P 296       7.699  10.259  -1.210  0.00  0.00      PROA  
ATOM   1251  C   PHE P 296       4.080  13.641  -2.872  0.00  0.00      PROA  
ATOM   1252  O   PHE P 296       4.491  13.256  -3.937  0.00  0.00      PROA  
ATOM   1253  N   ILE P 297       3.031  12.986  -2.359  0.00  0.00      PROA  
ATOM   1254  HN  ILE P 297       2.711  13.291  -1.465  0.00  0.00      PROA  
ATOM   1255  CA  ILE P 297       2.267  11.954  -3.063  0.00  0.00      PROA  
ATOM   1256  HA  ILE P 297       2.958  11.172  -3.340  0.00  0.00      PROA  
ATOM   1257  CB  ILE P 297       1.158  11.376  -2.137  0.00  0.00      PROA  
ATOM   1258  HB  ILE P 297       0.533  12.186  -1.704  0.00  0.00      PROA  
ATOM   1259  CG2 ILE P 297       0.158  10.569  -2.946  0.00  0.00      PROA  
ATOM   1260 HG21 ILE P 297      -0.380   9.865  -2.276  0.00  0.00      PROA  
ATOM   1261 HG22 ILE P 297       0.613   9.991  -3.779  0.00  0.00      PROA  
ATOM   1262 HG23 ILE P 297      -0.659  11.200  -3.357  0.00  0.00      PROA  
ATOM   1263  CG1 ILE P 297       1.706  10.512  -0.931  0.00  0.00      PROA  
ATOM   1264 HG11 ILE P 297       2.413  11.105  -0.312  0.00  0.00      PROA  
ATOM   1265 HG12 ILE P 297       2.419   9.724  -1.252  0.00  0.00      PROA  
ATOM   1266  CD  ILE P 297       0.732  10.188   0.268  0.00  0.00      PROA  
ATOM   1267  HD1 ILE P 297       1.178   9.728   1.175  0.00  0.00      PROA  
ATOM   1268  HD2 ILE P 297       0.066   9.407  -0.157  0.00  0.00      PROA  
ATOM   1269  HD3 ILE P 297       0.135  11.088   0.530  0.00  0.00      PROA  
ATOM   1270  C   ILE P 297       1.635  12.526  -4.282  0.00  0.00      PROA  
ATOM   1271  O   ILE P 297       1.741  11.978  -5.369  0.00  0.00      PROA  
ATOM   1272  N   MET P 298       1.120  13.776  -4.198  0.00  0.00      PROA  
ATOM   1273  HN  MET P 298       1.070  14.191  -3.293  0.00  0.00      PROA  
ATOM   1274  CA  MET P 298       0.534  14.410  -5.445  0.00  0.00      PROA  
ATOM   1275  HA  MET P 298      -0.111  13.707  -5.951  0.00  0.00      PROA  
ATOM   1276  CB  MET P 298      -0.150  15.769  -5.199  0.00  0.00      PROA  
ATOM   1277  HB1 MET P 298      -0.526  16.138  -6.177  0.00  0.00      PROA  
ATOM   1278  HB2 MET P 298       0.531  16.576  -4.853  0.00  0.00      PROA  
ATOM   1279  CG  MET P 298      -1.260  15.748  -4.151  0.00  0.00      PROA  
ATOM   1280  HG1 MET P 298      -1.466  16.825  -3.970  0.00  0.00      PROA  
ATOM   1281  HG2 MET P 298      -1.062  15.184  -3.215  0.00  0.00      PROA  
ATOM   1282  SD  MET P 298      -2.841  15.084  -4.817  0.00  0.00      PROA  
ATOM   1283  CE  MET P 298      -3.243  15.937  -6.426  0.00  0.00      PROA  
ATOM   1284  HE1 MET P 298      -3.299  15.185  -7.242  0.00  0.00      PROA  
ATOM   1285  HE2 MET P 298      -2.407  16.637  -6.637  0.00  0.00      PROA  
ATOM   1286  HE3 MET P 298      -4.170  16.548  -6.444  0.00  0.00      PROA  
ATOM   1287  C   MET P 298       1.643  14.734  -6.477  0.00  0.00      PROA  
ATOM   1288  O   MET P 298       1.499  14.447  -7.638  0.00  0.00      PROA  
ATOM   1289  N   ILE P 299       2.804  15.360  -6.050  0.00  0.00      PROA  
ATOM   1290  HN  ILE P 299       2.812  15.811  -5.161  0.00  0.00      PROA  
ATOM   1291  CA  ILE P 299       3.949  15.565  -6.978  0.00  0.00      PROA  
ATOM   1292  HA  ILE P 299       3.529  16.210  -7.735  0.00  0.00      PROA  
ATOM   1293  CB  ILE P 299       5.104  16.236  -6.330  0.00  0.00      PROA  
ATOM   1294  HB  ILE P 299       5.279  15.748  -5.348  0.00  0.00      PROA  
ATOM   1295  CG2 ILE P 299       6.421  16.136  -7.105  0.00  0.00      PROA  
ATOM   1296 HG21 ILE P 299       6.151  16.346  -8.162  0.00  0.00      PROA  
ATOM   1297 HG22 ILE P 299       6.914  15.140  -7.100  0.00  0.00      PROA  
ATOM   1298 HG23 ILE P 299       7.142  16.942  -6.850  0.00  0.00      PROA  
ATOM   1299  CG1 ILE P 299       4.791  17.710  -6.103  0.00  0.00      PROA  
ATOM   1300 HG11 ILE P 299       3.741  17.675  -5.743  0.00  0.00      PROA  
ATOM   1301 HG12 ILE P 299       4.791  18.250  -7.074  0.00  0.00      PROA  
ATOM   1302  CD  ILE P 299       5.668  18.440  -5.082  0.00  0.00      PROA  
ATOM   1303  HD1 ILE P 299       5.949  17.777  -4.236  0.00  0.00      PROA  
ATOM   1304  HD2 ILE P 299       5.041  19.308  -4.785  0.00  0.00      PROA  
ATOM   1305  HD3 ILE P 299       6.600  18.679  -5.638  0.00  0.00      PROA  
ATOM   1306  C   ILE P 299       4.373  14.274  -7.632  0.00  0.00      PROA  
ATOM   1307  O   ILE P 299       4.305  14.140  -8.852  0.00  0.00      PROA  
ATOM   1308  N   PHE P 300       4.662  13.213  -6.824  0.00  0.00      PROA  
ATOM   1309  HN  PHE P 300       4.440  13.161  -5.854  0.00  0.00      PROA  
ATOM   1310  CA  PHE P 300       5.305  11.949  -7.282  0.00  0.00      PROA  
ATOM   1311  HA  PHE P 300       6.107  12.197  -7.962  0.00  0.00      PROA  
ATOM   1312  CB  PHE P 300       6.041  11.109  -6.151  0.00  0.00      PROA  
ATOM   1313  HB1 PHE P 300       5.294  10.730  -5.420  0.00  0.00      PROA  
ATOM   1314  HB2 PHE P 300       6.744  11.870  -5.749  0.00  0.00      PROA  
ATOM   1315  CG  PHE P 300       6.808   9.994  -6.770  0.00  0.00      PROA  
ATOM   1316  CD1 PHE P 300       8.224  10.009  -6.860  0.00  0.00      PROA  
ATOM   1317  HD1 PHE P 300       8.618  10.979  -6.596  0.00  0.00      PROA  
ATOM   1318  CE1 PHE P 300       8.921   8.935  -7.399  0.00  0.00      PROA  
ATOM   1319  HE1 PHE P 300       9.984   9.088  -7.516  0.00  0.00      PROA  
ATOM   1320  CZ  PHE P 300       8.283   7.758  -7.702  0.00  0.00      PROA  
ATOM   1321  HZ  PHE P 300       8.843   6.987  -8.209  0.00  0.00      PROA  
ATOM   1322  CD2 PHE P 300       6.125   8.716  -6.945  0.00  0.00      PROA  
ATOM   1323  HD2 PHE P 300       5.056   8.775  -6.805  0.00  0.00      PROA  
ATOM   1324  CE2 PHE P 300       6.904   7.592  -7.436  0.00  0.00      PROA  
ATOM   1325  HE2 PHE P 300       6.417   6.661  -7.683  0.00  0.00      PROA  
ATOM   1326  C   PHE P 300       4.370  11.168  -8.145  0.00  0.00      PROA  
ATOM   1327  O   PHE P 300       4.808  10.691  -9.177  0.00  0.00      PROA  
ATOM   1328  N   ILE P 301       3.114  11.025  -7.833  0.00  0.00      PROA  
ATOM   1329  HN  ILE P 301       2.716  11.227  -6.941  0.00  0.00      PROA  
ATOM   1330  CA  ILE P 301       2.177  10.262  -8.713  0.00  0.00      PROA  
ATOM   1331  HA  ILE P 301       2.646   9.296  -8.833  0.00  0.00      PROA  
ATOM   1332  CB  ILE P 301       0.786   9.927  -8.142  0.00  0.00      PROA  
ATOM   1333  HB  ILE P 301       0.973   9.608  -7.094  0.00  0.00      PROA  
ATOM   1334  CG2 ILE P 301      -0.094  11.183  -8.045  0.00  0.00      PROA  
ATOM   1335 HG21 ILE P 301      -1.058  11.092  -7.499  0.00  0.00      PROA  
ATOM   1336 HG22 ILE P 301      -0.341  11.674  -9.011  0.00  0.00      PROA  
ATOM   1337 HG23 ILE P 301       0.428  12.062  -7.609  0.00  0.00      PROA  
ATOM   1338  CG1 ILE P 301       0.141   8.676  -8.826  0.00  0.00      PROA  
ATOM   1339 HG11 ILE P 301       0.811   7.791  -8.806  0.00  0.00      PROA  
ATOM   1340 HG12 ILE P 301      -0.036   8.821  -9.913  0.00  0.00      PROA  
ATOM   1341  CD  ILE P 301      -1.092   8.174  -8.091  0.00  0.00      PROA  
ATOM   1342  HD1 ILE P 301      -0.894   7.740  -7.087  0.00  0.00      PROA  
ATOM   1343  HD2 ILE P 301      -1.429   7.282  -8.660  0.00  0.00      PROA  
ATOM   1344  HD3 ILE P 301      -1.911   8.922  -8.028  0.00  0.00      PROA  
ATOM   1345  C   ILE P 301       1.987  10.863 -10.095  0.00  0.00      PROA  
ATOM   1346  O   ILE P 301       1.944  10.156 -11.083  0.00  0.00      PROA  
ATOM   1347  N   GLY P 302       1.862  12.258 -10.122  0.00  0.00      PROA  
ATOM   1348  HN  GLY P 302       1.984  12.883  -9.354  0.00  0.00      PROA  
ATOM   1349  CA  GLY P 302       1.866  12.897 -11.484  0.00  0.00      PROA  
ATOM   1350  HA1 GLY P 302       1.755  13.955 -11.297  0.00  0.00      PROA  
ATOM   1351  HA2 GLY P 302       1.170  12.512 -12.214  0.00  0.00      PROA  
ATOM   1352  C   GLY P 302       3.193  12.792 -12.232  0.00  0.00      PROA  
ATOM   1353  O   GLY P 302       3.177  12.512 -13.438  0.00  0.00      PROA  
ATOM   1354  N   LEU P 303       4.291  12.983 -11.516  0.00  0.00      PROA  
ATOM   1355  HN  LEU P 303       4.312  13.310 -10.575  0.00  0.00      PROA  
ATOM   1356  CA  LEU P 303       5.617  12.879 -12.112  0.00  0.00      PROA  
ATOM   1357  HA  LEU P 303       5.615  13.611 -12.906  0.00  0.00      PROA  
ATOM   1358  CB  LEU P 303       6.639  13.219 -11.003  0.00  0.00      PROA  
ATOM   1359  HB1 LEU P 303       6.710  12.458 -10.197  0.00  0.00      PROA  
ATOM   1360  HB2 LEU P 303       6.480  14.160 -10.434  0.00  0.00      PROA  
ATOM   1361  CG  LEU P 303       8.058  13.445 -11.705  0.00  0.00      PROA  
ATOM   1362  HG  LEU P 303       8.368  12.572 -12.319  0.00  0.00      PROA  
ATOM   1363  CD1 LEU P 303       8.097  14.678 -12.650  0.00  0.00      PROA  
ATOM   1364 HD11 LEU P 303       9.134  15.005 -12.881  0.00  0.00      PROA  
ATOM   1365 HD12 LEU P 303       7.550  15.524 -12.181  0.00  0.00      PROA  
ATOM   1366 HD13 LEU P 303       7.713  14.620 -13.691  0.00  0.00      PROA  
ATOM   1367  CD2 LEU P 303       9.105  13.643 -10.602  0.00  0.00      PROA  
ATOM   1368 HD21 LEU P 303       9.007  12.812  -9.871  0.00  0.00      PROA  
ATOM   1369 HD22 LEU P 303       9.062  14.493  -9.888  0.00  0.00      PROA  
ATOM   1370 HD23 LEU P 303      10.119  13.700 -11.053  0.00  0.00      PROA  
ATOM   1371  C   LEU P 303       5.895  11.480 -12.656  0.00  0.00      PROA  
ATOM   1372  O   LEU P 303       6.302  11.309 -13.797  0.00  0.00      PROA  
ATOM   1373  N   PHE P 304       5.652  10.400 -11.854  0.00  0.00      PROA  
ATOM   1374  HN  PHE P 304       5.199  10.686 -11.013  0.00  0.00      PROA  
ATOM   1375  CA  PHE P 304       5.840   8.975 -12.233  0.00  0.00      PROA  
ATOM   1376  HA  PHE P 304       6.789   8.954 -12.748  0.00  0.00      PROA  
ATOM   1377  CB  PHE P 304       5.865   8.005 -10.962  0.00  0.00      PROA  
ATOM   1378  HB1 PHE P 304       4.915   7.906 -10.394  0.00  0.00      PROA  
ATOM   1379  HB2 PHE P 304       6.586   8.383 -10.206  0.00  0.00      PROA  
ATOM   1380  CG  PHE P 304       6.346   6.606 -11.120  0.00  0.00      PROA  
ATOM   1381  CD1 PHE P 304       5.774   5.614 -10.293  0.00  0.00      PROA  
ATOM   1382  HD1 PHE P 304       4.872   5.844  -9.745  0.00  0.00      PROA  
ATOM   1383  CE1 PHE P 304       6.423   4.418 -10.154  0.00  0.00      PROA  
ATOM   1384  HE1 PHE P 304       6.088   3.554  -9.598  0.00  0.00      PROA  
ATOM   1385  CZ  PHE P 304       7.471   4.095 -11.039  0.00  0.00      PROA  
ATOM   1386  HZ  PHE P 304       7.669   3.036 -11.112  0.00  0.00      PROA  
ATOM   1387  CD2 PHE P 304       7.513   6.382 -11.876  0.00  0.00      PROA  
ATOM   1388  HD2 PHE P 304       7.986   7.158 -12.459  0.00  0.00      PROA  
ATOM   1389  CE2 PHE P 304       8.002   5.057 -11.911  0.00  0.00      PROA  
ATOM   1390  HE2 PHE P 304       8.812   4.816 -12.584  0.00  0.00      PROA  
ATOM   1391  C   PHE P 304       4.928   8.586 -13.321  0.00  0.00      PROA  
ATOM   1392  O   PHE P 304       5.307   7.982 -14.351  0.00  0.00      PROA  
ATOM   1393  N   ALA P 305       3.625   9.009 -13.288  0.00  0.00      PROA  
ATOM   1394  HN  ALA P 305       3.214   9.512 -12.531  0.00  0.00      PROA  
ATOM   1395  CA  ALA P 305       2.781   8.842 -14.493  0.00  0.00      PROA  
ATOM   1396  HA  ALA P 305       2.875   7.783 -14.685  0.00  0.00      PROA  
ATOM   1397  CB  ALA P 305       1.339   9.254 -14.063  0.00  0.00      PROA  
ATOM   1398  HB1 ALA P 305       0.558   8.983 -14.806  0.00  0.00      PROA  
ATOM   1399  HB2 ALA P 305       1.254  10.333 -13.813  0.00  0.00      PROA  
ATOM   1400  HB3 ALA P 305       1.062   8.709 -13.136  0.00  0.00      PROA  
ATOM   1401  C   ALA P 305       3.200   9.584 -15.816  0.00  0.00      PROA  
ATOM   1402  O   ALA P 305       3.148   9.061 -16.881  0.00  0.00      PROA  
ATOM   1403  N   SER P 306       3.670  10.813 -15.645  0.00  0.00      PROA  
ATOM   1404  HN  SER P 306       3.827  11.139 -14.716  0.00  0.00      PROA  
ATOM   1405  CA  SER P 306       4.319  11.480 -16.800  0.00  0.00      PROA  
ATOM   1406  HA  SER P 306       3.704  11.601 -17.680  0.00  0.00      PROA  
ATOM   1407  CB  SER P 306       4.778  12.932 -16.471  0.00  0.00      PROA  
ATOM   1408  HB1 SER P 306       5.121  13.395 -17.421  0.00  0.00      PROA  
ATOM   1409  HB2 SER P 306       5.656  12.950 -15.791  0.00  0.00      PROA  
ATOM   1410  OG  SER P 306       3.720  13.728 -16.032  0.00  0.00      PROA  
ATOM   1411  HG1 SER P 306       3.544  13.339 -15.172  0.00  0.00      PROA  
ATOM   1412  C   SER P 306       5.507  10.689 -17.400  0.00  0.00      PROA  
ATOM   1413  O   SER P 306       5.857  10.760 -18.553  0.00  0.00      PROA  
ATOM   1414  N   PHE P 307       6.262  10.004 -16.478  0.00  0.00      PROA  
ATOM   1415  HN  PHE P 307       5.945   9.937 -15.535  0.00  0.00      PROA  
ATOM   1416  CA  PHE P 307       7.428   9.251 -16.760  0.00  0.00      PROA  
ATOM   1417  HA  PHE P 307       7.965   9.726 -17.568  0.00  0.00      PROA  
ATOM   1418  CB  PHE P 307       8.465   8.975 -15.585  0.00  0.00      PROA  
ATOM   1419  HB1 PHE P 307       9.293   8.333 -15.953  0.00  0.00      PROA  
ATOM   1420  HB2 PHE P 307       7.953   8.426 -14.767  0.00  0.00      PROA  
ATOM   1421  CG  PHE P 307       9.194  10.193 -15.052  0.00  0.00      PROA  
ATOM   1422  CD1 PHE P 307       9.115  11.452 -15.689  0.00  0.00      PROA  
ATOM   1423  HD1 PHE P 307       8.591  11.463 -16.634  0.00  0.00      PROA  
ATOM   1424  CE1 PHE P 307       9.827  12.597 -15.279  0.00  0.00      PROA  
ATOM   1425  HE1 PHE P 307       9.965  13.515 -15.831  0.00  0.00      PROA  
ATOM   1426  CZ  PHE P 307      10.601  12.528 -14.114  0.00  0.00      PROA  
ATOM   1427  HZ  PHE P 307      11.224  13.321 -13.727  0.00  0.00      PROA  
ATOM   1428  CD2 PHE P 307       9.952  10.191 -13.851  0.00  0.00      PROA  
ATOM   1429  HD2 PHE P 307      10.010   9.223 -13.377  0.00  0.00      PROA  
ATOM   1430  CE2 PHE P 307      10.534  11.370 -13.316  0.00  0.00      PROA  
ATOM   1431  HE2 PHE P 307      11.119  11.289 -12.412  0.00  0.00      PROA  
ATOM   1432  C   PHE P 307       7.050   7.942 -17.386  0.00  0.00      PROA  
ATOM   1433  O   PHE P 307       7.754   7.476 -18.279  0.00  0.00      PROA  
ATOM   1434  N   ILE P 308       5.951   7.243 -16.960  0.00  0.00      PROA  
ATOM   1435  HN  ILE P 308       5.372   7.659 -16.264  0.00  0.00      PROA  
ATOM   1436  CA  ILE P 308       5.605   5.896 -17.407  0.00  0.00      PROA  
ATOM   1437  HA  ILE P 308       6.511   5.403 -17.086  0.00  0.00      PROA  
ATOM   1438  CB  ILE P 308       4.373   5.203 -16.702  0.00  0.00      PROA  
ATOM   1439  HB  ILE P 308       3.458   5.808 -16.872  0.00  0.00      PROA  
ATOM   1440  CG2 ILE P 308       4.009   3.912 -17.366  0.00  0.00      PROA  
ATOM   1441 HG21 ILE P 308       4.931   3.301 -17.464  0.00  0.00      PROA  
ATOM   1442 HG22 ILE P 308       3.639   3.978 -18.411  0.00  0.00      PROA  
ATOM   1443 HG23 ILE P 308       3.241   3.379 -16.764  0.00  0.00      PROA  
ATOM   1444  CG1 ILE P 308       4.515   4.831 -15.173  0.00  0.00      PROA  
ATOM   1445 HG11 ILE P 308       3.520   4.570 -14.753  0.00  0.00      PROA  
ATOM   1446 HG12 ILE P 308       4.910   5.713 -14.625  0.00  0.00      PROA  
ATOM   1447  CD  ILE P 308       5.501   3.705 -14.906  0.00  0.00      PROA  
ATOM   1448  HD1 ILE P 308       6.381   3.913 -15.551  0.00  0.00      PROA  
ATOM   1449  HD2 ILE P 308       4.936   2.775 -15.130  0.00  0.00      PROA  
ATOM   1450  HD3 ILE P 308       5.831   3.739 -13.846  0.00  0.00      PROA  
ATOM   1451  C   ILE P 308       5.671   5.691 -18.947  0.00  0.00      PROA  
ATOM   1452  O   ILE P 308       6.281   4.765 -19.399  0.00  0.00      PROA  
ATOM   1453  N   PRO P 309       5.215   6.594 -19.848  0.00  0.00      PROA  
ATOM   1454  CD  PRO P 309       4.053   7.579 -19.540  0.00  0.00      PROA  
ATOM   1455  HD1 PRO P 309       4.542   8.508 -19.176  0.00  0.00      PROA  
ATOM   1456  HD2 PRO P 309       3.291   7.177 -18.838  0.00  0.00      PROA  
ATOM   1457  CA  PRO P 309       5.377   6.383 -21.273  0.00  0.00      PROA  
ATOM   1458  HA  PRO P 309       4.931   5.413 -21.438  0.00  0.00      PROA  
ATOM   1459  CB  PRO P 309       4.469   7.375 -21.901  0.00  0.00      PROA  
ATOM   1460  HB1 PRO P 309       4.041   6.820 -22.764  0.00  0.00      PROA  
ATOM   1461  HB2 PRO P 309       5.025   8.287 -22.209  0.00  0.00      PROA  
ATOM   1462  CG  PRO P 309       3.405   7.725 -20.830  0.00  0.00      PROA  
ATOM   1463  HG1 PRO P 309       2.898   8.713 -20.816  0.00  0.00      PROA  
ATOM   1464  HG2 PRO P 309       2.614   6.951 -20.933  0.00  0.00      PROA  
ATOM   1465  C   PRO P 309       6.791   6.458 -21.770  0.00  0.00      PROA  
ATOM   1466  O   PRO P 309       7.201   5.550 -22.487  0.00  0.00      PROA  
ATOM   1467  N   GLU P 310       7.561   7.430 -21.268  0.00  0.00      PROA  
ATOM   1468  HN  GLU P 310       7.144   8.065 -20.622  0.00  0.00      PROA  
ATOM   1469  CA  GLU P 310       8.949   7.595 -21.499  0.00  0.00      PROA  
ATOM   1470  HA  GLU P 310       8.988   7.706 -22.572  0.00  0.00      PROA  
ATOM   1471  CB  GLU P 310       9.412   8.902 -20.737  0.00  0.00      PROA  
ATOM   1472  HB1 GLU P 310      10.480   9.088 -20.982  0.00  0.00      PROA  
ATOM   1473  HB2 GLU P 310       9.351   8.699 -19.646  0.00  0.00      PROA  
ATOM   1474  CG  GLU P 310       8.687  10.174 -21.261  0.00  0.00      PROA  
ATOM   1475  HG1 GLU P 310       7.916  10.478 -20.520  0.00  0.00      PROA  
ATOM   1476  HG2 GLU P 310       8.220  10.024 -22.258  0.00  0.00      PROA  
ATOM   1477  CD  GLU P 310       9.562  11.325 -21.458  0.00  0.00      PROA  
ATOM   1478  OE1 GLU P 310       9.275  12.421 -20.843  0.00  0.00      PROA  
ATOM   1479  OE2 GLU P 310      10.578  11.279 -22.206  0.00  0.00      PROA  
ATOM   1480  C   GLU P 310       9.810   6.402 -21.147  0.00  0.00      PROA  
ATOM   1481  O   GLU P 310      10.493   5.777 -21.987  0.00  0.00      PROA  
ATOM   1482  N   ILE P 311       9.657   5.907 -19.909  0.00  0.00      PROA  
ATOM   1483  HN  ILE P 311       8.912   6.295 -19.372  0.00  0.00      PROA  
ATOM   1484  CA  ILE P 311      10.265   4.698 -19.384  0.00  0.00      PROA  
ATOM   1485  HA  ILE P 311      11.314   4.952 -19.350  0.00  0.00      PROA  
ATOM   1486  CB  ILE P 311       9.737   4.500 -17.978  0.00  0.00      PROA  
ATOM   1487  HB  ILE P 311       8.631   4.526 -18.071  0.00  0.00      PROA  
ATOM   1488  CG2 ILE P 311      10.205   3.067 -17.494  0.00  0.00      PROA  
ATOM   1489 HG21 ILE P 311       9.908   2.864 -16.442  0.00  0.00      PROA  
ATOM   1490 HG22 ILE P 311      11.308   2.949 -17.556  0.00  0.00      PROA  
ATOM   1491 HG23 ILE P 311       9.818   2.122 -17.932  0.00  0.00      PROA  
ATOM   1492  CG1 ILE P 311      10.016   5.643 -17.017  0.00  0.00      PROA  
ATOM   1493 HG11 ILE P 311       9.209   5.742 -16.260  0.00  0.00      PROA  
ATOM   1494 HG12 ILE P 311      10.055   6.580 -17.613  0.00  0.00      PROA  
ATOM   1495  CD  ILE P 311      11.331   5.543 -16.333  0.00  0.00      PROA  
ATOM   1496  HD1 ILE P 311      11.384   6.427 -15.662  0.00  0.00      PROA  
ATOM   1497  HD2 ILE P 311      12.226   5.623 -16.986  0.00  0.00      PROA  
ATOM   1498  HD3 ILE P 311      11.406   4.648 -15.679  0.00  0.00      PROA  
ATOM   1499  C   ILE P 311       9.975   3.474 -20.218  0.00  0.00      PROA  
ATOM   1500  O   ILE P 311      10.866   2.664 -20.629  0.00  0.00      PROA  
ATOM   1501  N   ALA P 312       8.737   3.261 -20.588  0.00  0.00      PROA  
ATOM   1502  HN  ALA P 312       8.027   3.929 -20.375  0.00  0.00      PROA  
ATOM   1503  CA  ALA P 312       8.247   2.304 -21.490  0.00  0.00      PROA  
ATOM   1504  HA  ALA P 312       8.666   1.353 -21.196  0.00  0.00      PROA  
ATOM   1505  CB  ALA P 312       6.736   2.278 -21.400  0.00  0.00      PROA  
ATOM   1506  HB1 ALA P 312       6.232   1.510 -22.025  0.00  0.00      PROA  
ATOM   1507  HB2 ALA P 312       6.336   3.236 -21.796  0.00  0.00      PROA  
ATOM   1508  HB3 ALA P 312       6.382   2.194 -20.350  0.00  0.00      PROA  
ATOM   1509  C   ALA P 312       8.719   2.358 -22.855  0.00  0.00      PROA  
ATOM   1510  O   ALA P 312       9.071   1.375 -23.380  0.00  0.00      PROA  
ATOM   1511  N   GLU P 313       8.768   3.560 -23.506  0.00  0.00      PROA  
ATOM   1512  HN  GLU P 313       8.224   4.295 -23.108  0.00  0.00      PROA  
ATOM   1513  CA  GLU P 313       9.377   3.770 -24.793  0.00  0.00      PROA  
ATOM   1514  HA  GLU P 313       8.971   3.069 -25.507  0.00  0.00      PROA  
ATOM   1515  CB  GLU P 313       9.063   5.272 -25.166  0.00  0.00      PROA  
ATOM   1516  HB1 GLU P 313       9.424   5.875 -24.305  0.00  0.00      PROA  
ATOM   1517  HB2 GLU P 313       7.953   5.287 -25.213  0.00  0.00      PROA  
ATOM   1518  CG  GLU P 313       9.752   5.666 -26.480  0.00  0.00      PROA  
ATOM   1519  HG1 GLU P 313       9.541   5.017 -27.357  0.00  0.00      PROA  
ATOM   1520  HG2 GLU P 313      10.854   5.691 -26.344  0.00  0.00      PROA  
ATOM   1521  CD  GLU P 313       9.310   7.076 -26.925  0.00  0.00      PROA  
ATOM   1522  OE1 GLU P 313       9.905   8.114 -26.491  0.00  0.00      PROA  
ATOM   1523  OE2 GLU P 313       8.329   7.152 -27.688  0.00  0.00      PROA  
ATOM   1524  C   GLU P 313      10.911   3.465 -24.804  0.00  0.00      PROA  
ATOM   1525  O   GLU P 313      11.389   2.783 -25.715  0.00  0.00      PROA  
ATOM   1526  N   ILE P 314      11.581   3.921 -23.756  0.00  0.00      PROA  
ATOM   1527  HN  ILE P 314      11.162   4.602 -23.159  0.00  0.00      PROA  
ATOM   1528  CA  ILE P 314      12.993   3.585 -23.690  0.00  0.00      PROA  
ATOM   1529  HA  ILE P 314      13.392   3.772 -24.676  0.00  0.00      PROA  
ATOM   1530  CB  ILE P 314      13.870   4.546 -22.820  0.00  0.00      PROA  
ATOM   1531  HB  ILE P 314      14.933   4.288 -23.010  0.00  0.00      PROA  
ATOM   1532  CG2 ILE P 314      13.674   5.951 -23.377  0.00  0.00      PROA  
ATOM   1533 HG21 ILE P 314      13.817   5.942 -24.478  0.00  0.00      PROA  
ATOM   1534 HG22 ILE P 314      14.292   6.650 -22.774  0.00  0.00      PROA  
ATOM   1535 HG23 ILE P 314      12.613   6.275 -23.318  0.00  0.00      PROA  
ATOM   1536  CG1 ILE P 314      13.582   4.548 -21.263  0.00  0.00      PROA  
ATOM   1537 HG11 ILE P 314      13.360   3.496 -20.982  0.00  0.00      PROA  
ATOM   1538 HG12 ILE P 314      12.605   5.055 -21.109  0.00  0.00      PROA  
ATOM   1539  CD  ILE P 314      14.745   5.138 -20.417  0.00  0.00      PROA  
ATOM   1540  HD1 ILE P 314      15.166   6.140 -20.648  0.00  0.00      PROA  
ATOM   1541  HD2 ILE P 314      15.552   4.376 -20.468  0.00  0.00      PROA  
ATOM   1542  HD3 ILE P 314      14.388   5.107 -19.365  0.00  0.00      PROA  
ATOM   1543  C   ILE P 314      13.396   2.161 -23.330  0.00  0.00      PROA  
ATOM   1544  O   ILE P 314      14.208   1.502 -23.993  0.00  0.00      PROA  
ATOM   1545  N   LEU P 315      12.574   1.489 -22.488  0.00  0.00      PROA  
ATOM   1546  HN  LEU P 315      11.909   2.036 -21.985  0.00  0.00      PROA  
ATOM   1547  CA  LEU P 315      12.596   0.111 -22.102  0.00  0.00      PROA  
ATOM   1548  HA  LEU P 315      13.578  -0.106 -21.709  0.00  0.00      PROA  
ATOM   1549  CB  LEU P 315      11.570  -0.209 -21.001  0.00  0.00      PROA  
ATOM   1550  HB1 LEU P 315      10.610   0.260 -21.307  0.00  0.00      PROA  
ATOM   1551  HB2 LEU P 315      11.780   0.458 -20.138  0.00  0.00      PROA  
ATOM   1552  CG  LEU P 315      11.497  -1.655 -20.580  0.00  0.00      PROA  
ATOM   1553  HG  LEU P 315      11.337  -2.251 -21.503  0.00  0.00      PROA  
ATOM   1554  CD1 LEU P 315      12.715  -2.086 -19.758  0.00  0.00      PROA  
ATOM   1555 HD11 LEU P 315      13.517  -2.052 -20.526  0.00  0.00      PROA  
ATOM   1556 HD12 LEU P 315      12.708  -3.064 -19.230  0.00  0.00      PROA  
ATOM   1557 HD13 LEU P 315      12.871  -1.349 -18.941  0.00  0.00      PROA  
ATOM   1558  CD2 LEU P 315      10.293  -1.966 -19.746  0.00  0.00      PROA  
ATOM   1559 HD21 LEU P 315      10.520  -1.808 -18.670  0.00  0.00      PROA  
ATOM   1560 HD22 LEU P 315      10.069  -3.051 -19.829  0.00  0.00      PROA  
ATOM   1561 HD23 LEU P 315       9.370  -1.425 -20.045  0.00  0.00      PROA  
ATOM   1562  C   LEU P 315      12.429  -0.780 -23.277  0.00  0.00      PROA  
ATOM   1563  O   LEU P 315      12.924  -1.965 -23.346  0.00  0.00      PROA  
ATOM   1564  N   GLY P 316      11.664  -0.405 -24.289  0.00  0.00      PROA  
ATOM   1565  HN  GLY P 316      11.310   0.526 -24.241  0.00  0.00      PROA  
ATOM   1566  CA  GLY P 316      11.301  -1.191 -25.488  0.00  0.00      PROA  
ATOM   1567  HA1 GLY P 316      10.395  -0.780 -25.909  0.00  0.00      PROA  
ATOM   1568  HA2 GLY P 316      11.147  -2.190 -25.108  0.00  0.00      PROA  
ATOM   1569  C   GLY P 316      12.394  -1.298 -26.499  0.00  0.00      PROA  
ATOM   1570  O   GLY P 316      12.409  -2.191 -27.370  0.00  0.00      PROA  
ATOM   1571  N   LYS P 317      13.336  -0.303 -26.505  0.00  0.00      PROA  
ATOM   1572  HN  LYS P 317      13.252   0.359 -25.765  0.00  0.00      PROA  
ATOM   1573  CA  LYS P 317      14.406  -0.094 -27.470  0.00  0.00      PROA  
ATOM   1574  HA  LYS P 317      13.966  -0.280 -28.438  0.00  0.00      PROA  
ATOM   1575  CB  LYS P 317      15.049   1.289 -27.335  0.00  0.00      PROA  
ATOM   1576  HB1 LYS P 317      15.994   1.290 -27.918  0.00  0.00      PROA  
ATOM   1577  HB2 LYS P 317      15.243   1.598 -26.286  0.00  0.00      PROA  
ATOM   1578  CG  LYS P 317      14.265   2.443 -28.053  0.00  0.00      PROA  
ATOM   1579  HG1 LYS P 317      14.820   3.404 -28.000  0.00  0.00      PROA  
ATOM   1580  HG2 LYS P 317      13.283   2.495 -27.536  0.00  0.00      PROA  
ATOM   1581  CD  LYS P 317      14.084   2.313 -29.656  0.00  0.00      PROA  
ATOM   1582  HD1 LYS P 317      13.620   3.303 -29.854  0.00  0.00      PROA  
ATOM   1583  HD2 LYS P 317      13.400   1.478 -29.920  0.00  0.00      PROA  
ATOM   1584  CE  LYS P 317      15.348   2.126 -30.447  0.00  0.00      PROA  
ATOM   1585  HE1 LYS P 317      15.775   1.107 -30.326  0.00  0.00      PROA  
ATOM   1586  HE2 LYS P 317      16.090   2.869 -30.086  0.00  0.00      PROA  
ATOM   1587  NZ  LYS P 317      15.224   2.335 -31.881  0.00  0.00      PROA  
ATOM   1588  HZ1 LYS P 317      14.316   1.936 -32.195  0.00  0.00      PROA  
ATOM   1589  HZ2 LYS P 317      15.970   1.829 -32.399  0.00  0.00      PROA  
ATOM   1590  HZ3 LYS P 317      15.162   3.346 -32.117  0.00  0.00      PROA  
ATOM   1591  C   LYS P 317      15.435  -1.119 -27.396  0.00  0.00      PROA  
ATOM   1592  O   LYS P 317      16.065  -1.466 -28.352  0.00  0.00      PROA  
ATOM   1593  N   ARG P 318      15.619  -1.763 -26.167  0.00  0.00      PROA  
ATOM   1594  HN  ARG P 318      15.046  -1.439 -25.419  0.00  0.00      PROA  
ATOM   1595  CA  ARG P 318      16.422  -3.006 -25.987  0.00  0.00      PROA  
ATOM   1596  HA  ARG P 318      17.459  -2.768 -26.172  0.00  0.00      PROA  
ATOM   1597  CB  ARG P 318      16.320  -3.655 -24.669  0.00  0.00      PROA  
ATOM   1598  HB1 ARG P 318      15.235  -3.769 -24.459  0.00  0.00      PROA  
ATOM   1599  HB2 ARG P 318      16.719  -2.904 -23.954  0.00  0.00      PROA  
ATOM   1600  CG  ARG P 318      16.977  -5.013 -24.475  0.00  0.00      PROA  
ATOM   1601  HG1 ARG P 318      17.984  -4.908 -24.933  0.00  0.00      PROA  
ATOM   1602  HG2 ARG P 318      16.455  -5.837 -25.007  0.00  0.00      PROA  
ATOM   1603  CD  ARG P 318      17.094  -5.435 -22.961  0.00  0.00      PROA  
ATOM   1604  HD1 ARG P 318      16.162  -5.654 -22.397  0.00  0.00      PROA  
ATOM   1605  HD2 ARG P 318      17.473  -4.541 -22.421  0.00  0.00      PROA  
ATOM   1606  NE  ARG P 318      17.965  -6.566 -22.955  0.00  0.00      PROA  
ATOM   1607  HE  ARG P 318      17.469  -7.434 -22.968  0.00  0.00      PROA  
ATOM   1608  CZ  ARG P 318      19.295  -6.517 -22.749  0.00  0.00      PROA  
ATOM   1609  NH1 ARG P 318      19.938  -7.719 -22.583  0.00  0.00      PROA  
ATOM   1610 HH11 ARG P 318      19.453  -8.577 -22.412  0.00  0.00      PROA  
ATOM   1611 HH12 ARG P 318      20.935  -7.679 -22.644  0.00  0.00      PROA  
ATOM   1612  NH2 ARG P 318      19.983  -5.416 -22.853  0.00  0.00      PROA  
ATOM   1613 HH21 ARG P 318      19.606  -4.496 -22.960  0.00  0.00      PROA  
ATOM   1614 HH22 ARG P 318      20.919  -5.518 -22.516  0.00  0.00      PROA  
ATOM   1615  C   ARG P 318      16.085  -4.041 -27.080  0.00  0.00      PROA  
ATOM   1616  O   ARG P 318      14.957  -4.233 -27.511  0.00  0.00      PROA  
ATOM   1617  N   GLN P 319      17.121  -4.684 -27.654  0.00  0.00      PROA  
ATOM   1618  HN  GLN P 319      18.034  -4.678 -27.252  0.00  0.00      PROA  
ATOM   1619  CA  GLN P 319      17.037  -5.610 -28.808  0.00  0.00      PROA  
ATOM   1620  HA  GLN P 319      16.136  -5.339 -29.339  0.00  0.00      PROA  
ATOM   1621  CB  GLN P 319      18.270  -5.467 -29.880  0.00  0.00      PROA  
ATOM   1622  HB1 GLN P 319      17.986  -6.096 -30.750  0.00  0.00      PROA  
ATOM   1623  HB2 GLN P 319      19.148  -5.749 -29.260  0.00  0.00      PROA  
ATOM   1624  CG  GLN P 319      18.544  -4.030 -30.402  0.00  0.00      PROA  
ATOM   1625  HG1 GLN P 319      19.570  -4.025 -30.829  0.00  0.00      PROA  
ATOM   1626  HG2 GLN P 319      18.557  -3.300 -29.565  0.00  0.00      PROA  
ATOM   1627  CD  GLN P 319      17.470  -3.432 -31.459  0.00  0.00      PROA  
ATOM   1628  OE1 GLN P 319      17.813  -3.457 -32.693  0.00  0.00      PROA  
ATOM   1629  NE2 GLN P 319      16.237  -3.163 -31.017  0.00  0.00      PROA  
ATOM   1630 HE21 GLN P 319      15.560  -2.804 -31.660  0.00  0.00      PROA  
ATOM   1631 HE22 GLN P 319      16.004  -3.281 -30.052  0.00  0.00      PROA  
ATOM   1632  C   GLN P 319      17.090  -7.027 -28.313  0.00  0.00      PROA  
ATOM   1633  OT1 GLN P 319      17.469  -7.375 -27.240  0.00  0.00      PROA  
ATOM   1634  OT2 GLN P 319      16.703  -7.919 -29.342  0.00  0.00      PROA  
ATOM   1635 HT2B GLN P 319      16.817  -8.832 -29.070  0.00  0.00      PROA  
ATOM   1636  N   THR P 218      -9.450  25.610 -25.501  0.00  0.00      PROB  
ATOM   1637  HT1 THR P 218     -10.197  25.507 -24.844  0.00  0.00      PROB  
ATOM   1638  HT2 THR P 218      -9.514  26.122 -26.358  0.00  0.00      PROB  
ATOM   1639  CA  THR P 218      -8.755  24.298 -25.893  0.00  0.00      PROB  
ATOM   1640  HA  THR P 218      -8.917  24.072 -26.937  0.00  0.00      PROB  
ATOM   1641  CB  THR P 218      -7.259  24.156 -25.565  0.00  0.00      PROB  
ATOM   1642  HB  THR P 218      -7.157  24.019 -24.467  0.00  0.00      PROB  
ATOM   1643  OG1 THR P 218      -6.544  25.313 -26.116  0.00  0.00      PROB  
ATOM   1644  HG1 THR P 218      -7.003  25.516 -26.935  0.00  0.00      PROB  
ATOM   1645  CG2 THR P 218      -6.564  22.970 -26.329  0.00  0.00      PROB  
ATOM   1646 HG21 THR P 218      -6.656  23.129 -27.425  0.00  0.00      PROB  
ATOM   1647 HG22 THR P 218      -6.897  21.935 -26.103  0.00  0.00      PROB  
ATOM   1648 HG23 THR P 218      -5.487  23.016 -26.061  0.00  0.00      PROB  
ATOM   1649  C   THR P 218      -9.387  23.033 -25.198  0.00  0.00      PROB  
ATOM   1650  O   THR P 218      -9.403  22.881 -23.984  0.00  0.00      PROB  
ATOM   1651  N   SER P 219      -9.915  22.097 -26.037  0.00  0.00      PROB  
ATOM   1652  HN  SER P 219      -9.944  22.204 -27.028  0.00  0.00      PROB  
ATOM   1653  CA  SER P 219     -10.743  21.008 -25.654  0.00  0.00      PROB  
ATOM   1654  HA  SER P 219     -11.472  21.561 -25.080  0.00  0.00      PROB  
ATOM   1655  CB  SER P 219     -11.564  20.212 -26.725  0.00  0.00      PROB  
ATOM   1656  HB1 SER P 219     -12.389  20.747 -27.241  0.00  0.00      PROB  
ATOM   1657  HB2 SER P 219     -12.045  19.299 -26.315  0.00  0.00      PROB  
ATOM   1658  OG  SER P 219     -10.684  19.669 -27.651  0.00  0.00      PROB  
ATOM   1659  HG1 SER P 219      -9.990  20.326 -27.740  0.00  0.00      PROB  
ATOM   1660  C   SER P 219     -10.107  20.017 -24.714  0.00  0.00      PROB  
ATOM   1661  O   SER P 219     -10.824  19.564 -23.857  0.00  0.00      PROB  
ATOM   1662  N   THR P 220      -8.878  19.620 -24.837  0.00  0.00      PROB  
ATOM   1663  HN  THR P 220      -8.235  19.823 -25.572  0.00  0.00      PROB  
ATOM   1664  CA  THR P 220      -8.196  18.871 -23.771  0.00  0.00      PROB  
ATOM   1665  HA  THR P 220      -8.821  18.005 -23.610  0.00  0.00      PROB  
ATOM   1666  CB  THR P 220      -6.829  18.484 -24.328  0.00  0.00      PROB  
ATOM   1667  HB  THR P 220      -6.320  17.858 -23.564  0.00  0.00      PROB  
ATOM   1668  OG1 THR P 220      -6.066  19.644 -24.667  0.00  0.00      PROB  
ATOM   1669  HG1 THR P 220      -5.178  19.281 -24.718  0.00  0.00      PROB  
ATOM   1670  CG2 THR P 220      -7.002  17.513 -25.538  0.00  0.00      PROB  
ATOM   1671 HG21 THR P 220      -7.173  18.144 -26.437  0.00  0.00      PROB  
ATOM   1672 HG22 THR P 220      -7.846  16.853 -25.244  0.00  0.00      PROB  
ATOM   1673 HG23 THR P 220      -6.084  16.915 -25.718  0.00  0.00      PROB  
ATOM   1674  C   THR P 220      -8.016  19.624 -22.429  0.00  0.00      PROB  
ATOM   1675  O   THR P 220      -8.157  19.063 -21.348  0.00  0.00      PROB  
ATOM   1676  N   LEU P 221      -7.749  20.944 -22.429  0.00  0.00      PROB  
ATOM   1677  HN  LEU P 221      -7.522  21.449 -23.259  0.00  0.00      PROB  
ATOM   1678  CA  LEU P 221      -7.543  21.773 -21.227  0.00  0.00      PROB  
ATOM   1679  HA  LEU P 221      -6.741  21.256 -20.721  0.00  0.00      PROB  
ATOM   1680  CB  LEU P 221      -7.044  23.204 -21.536  0.00  0.00      PROB  
ATOM   1681  HB1 LEU P 221      -7.233  24.015 -20.801  0.00  0.00      PROB  
ATOM   1682  HB2 LEU P 221      -7.564  23.534 -22.461  0.00  0.00      PROB  
ATOM   1683  CG  LEU P 221      -5.532  23.223 -21.877  0.00  0.00      PROB  
ATOM   1684  HG  LEU P 221      -5.046  23.171 -20.879  0.00  0.00      PROB  
ATOM   1685  CD1 LEU P 221      -4.873  22.020 -22.709  0.00  0.00      PROB  
ATOM   1686 HD11 LEU P 221      -5.095  20.994 -22.346  0.00  0.00      PROB  
ATOM   1687 HD12 LEU P 221      -3.771  22.127 -22.801  0.00  0.00      PROB  
ATOM   1688 HD13 LEU P 221      -5.305  21.995 -23.733  0.00  0.00      PROB  
ATOM   1689  CD2 LEU P 221      -5.101  24.662 -22.381  0.00  0.00      PROB  
ATOM   1690 HD21 LEU P 221      -5.667  24.891 -23.309  0.00  0.00      PROB  
ATOM   1691 HD22 LEU P 221      -4.027  24.576 -22.650  0.00  0.00      PROB  
ATOM   1692 HD23 LEU P 221      -5.360  25.332 -21.534  0.00  0.00      PROB  
ATOM   1693  C   LEU P 221      -8.790  21.863 -20.404  0.00  0.00      PROB  
ATOM   1694  O   LEU P 221      -8.747  21.835 -19.160  0.00  0.00      PROB  
ATOM   1695  N   ILE P 222      -9.920  21.921 -21.015  0.00  0.00      PROB  
ATOM   1696  HN  ILE P 222      -9.780  22.023 -21.997  0.00  0.00      PROB  
ATOM   1697  CA  ILE P 222     -11.224  22.098 -20.443  0.00  0.00      PROB  
ATOM   1698  HA  ILE P 222     -11.284  22.749 -19.583  0.00  0.00      PROB  
ATOM   1699  CB  ILE P 222     -12.215  22.802 -21.496  0.00  0.00      PROB  
ATOM   1700  HB  ILE P 222     -12.208  22.133 -22.383  0.00  0.00      PROB  
ATOM   1701  CG2 ILE P 222     -13.605  22.757 -20.908  0.00  0.00      PROB  
ATOM   1702 HG21 ILE P 222     -13.589  22.978 -19.819  0.00  0.00      PROB  
ATOM   1703 HG22 ILE P 222     -13.999  21.721 -20.977  0.00  0.00      PROB  
ATOM   1704 HG23 ILE P 222     -14.249  23.484 -21.448  0.00  0.00      PROB  
ATOM   1705  CG1 ILE P 222     -11.572  24.280 -21.707  0.00  0.00      PROB  
ATOM   1706 HG11 ILE P 222     -10.529  24.183 -22.077  0.00  0.00      PROB  
ATOM   1707 HG12 ILE P 222     -11.499  24.789 -20.722  0.00  0.00      PROB  
ATOM   1708  CD  ILE P 222     -12.397  25.149 -22.610  0.00  0.00      PROB  
ATOM   1709  HD1 ILE P 222     -11.994  26.174 -22.758  0.00  0.00      PROB  
ATOM   1710  HD2 ILE P 222     -13.440  25.144 -22.225  0.00  0.00      PROB  
ATOM   1711  HD3 ILE P 222     -12.298  24.712 -23.626  0.00  0.00      PROB  
ATOM   1712  C   ILE P 222     -11.667  20.689 -19.886  0.00  0.00      PROB  
ATOM   1713  O   ILE P 222     -12.110  20.547 -18.751  0.00  0.00      PROB  
ATOM   1714  N   ARG P 223     -11.444  19.571 -20.633  0.00  0.00      PROB  
ATOM   1715  HN  ARG P 223     -11.026  19.572 -21.538  0.00  0.00      PROB  
ATOM   1716  CA  ARG P 223     -11.649  18.258 -20.153  0.00  0.00      PROB  
ATOM   1717  HA  ARG P 223     -12.695  18.226 -19.886  0.00  0.00      PROB  
ATOM   1718  CB  ARG P 223     -11.529  17.275 -21.318  0.00  0.00      PROB  
ATOM   1719  HB1 ARG P 223     -10.486  17.332 -21.694  0.00  0.00      PROB  
ATOM   1720  HB2 ARG P 223     -12.219  17.660 -22.099  0.00  0.00      PROB  
ATOM   1721  CG  ARG P 223     -11.897  15.879 -20.880  0.00  0.00      PROB  
ATOM   1722  HG1 ARG P 223     -11.179  15.509 -20.117  0.00  0.00      PROB  
ATOM   1723  HG2 ARG P 223     -11.822  15.226 -21.776  0.00  0.00      PROB  
ATOM   1724  CD  ARG P 223     -13.290  15.686 -20.412  0.00  0.00      PROB  
ATOM   1725  HD1 ARG P 223     -14.064  15.801 -21.201  0.00  0.00      PROB  
ATOM   1726  HD2 ARG P 223     -13.570  16.269 -19.508  0.00  0.00      PROB  
ATOM   1727  NE  ARG P 223     -13.461  14.261 -19.895  0.00  0.00      PROB  
ATOM   1728  HE  ARG P 223     -13.200  13.461 -20.434  0.00  0.00      PROB  
ATOM   1729  CZ  ARG P 223     -14.103  13.841 -18.796  0.00  0.00      PROB  
ATOM   1730  NH1 ARG P 223     -14.142  12.614 -18.354  0.00  0.00      PROB  
ATOM   1731 HH11 ARG P 223     -13.660  11.851 -18.785  0.00  0.00      PROB  
ATOM   1732 HH12 ARG P 223     -14.689  12.574 -17.518  0.00  0.00      PROB  
ATOM   1733  NH2 ARG P 223     -14.837  14.765 -18.090  0.00  0.00      PROB  
ATOM   1734 HH21 ARG P 223     -15.590  14.443 -17.516  0.00  0.00      PROB  
ATOM   1735 HH22 ARG P 223     -14.852  15.666 -18.523  0.00  0.00      PROB  
ATOM   1736  C   ARG P 223     -10.782  17.900 -18.982  0.00  0.00      PROB  
ATOM   1737  O   ARG P 223     -11.259  17.339 -18.001  0.00  0.00      PROB  
ATOM   1738  N   LEU P 224      -9.493  18.317 -18.989  0.00  0.00      PROB  
ATOM   1739  HN  LEU P 224      -9.130  18.773 -19.798  0.00  0.00      PROB  
ATOM   1740  CA  LEU P 224      -8.627  18.093 -17.856  0.00  0.00      PROB  
ATOM   1741  HA  LEU P 224      -8.710  17.061 -17.547  0.00  0.00      PROB  
ATOM   1742  CB  LEU P 224      -7.220  18.422 -18.272  0.00  0.00      PROB  
ATOM   1743  HB1 LEU P 224      -7.204  19.389 -18.819  0.00  0.00      PROB  
ATOM   1744  HB2 LEU P 224      -6.980  17.626 -19.009  0.00  0.00      PROB  
ATOM   1745  CG  LEU P 224      -6.123  18.416 -17.219  0.00  0.00      PROB  
ATOM   1746  HG  LEU P 224      -6.414  19.212 -16.501  0.00  0.00      PROB  
ATOM   1747  CD1 LEU P 224      -6.096  17.125 -16.478  0.00  0.00      PROB  
ATOM   1748 HD11 LEU P 224      -7.139  16.949 -16.139  0.00  0.00      PROB  
ATOM   1749 HD12 LEU P 224      -5.414  17.180 -15.603  0.00  0.00      PROB  
ATOM   1750 HD13 LEU P 224      -5.730  16.309 -17.138  0.00  0.00      PROB  
ATOM   1751  CD2 LEU P 224      -4.795  18.901 -17.832  0.00  0.00      PROB  
ATOM   1752 HD21 LEU P 224      -4.492  18.222 -18.657  0.00  0.00      PROB  
ATOM   1753 HD22 LEU P 224      -3.977  19.106 -17.109  0.00  0.00      PROB  
ATOM   1754 HD23 LEU P 224      -5.073  19.891 -18.254  0.00  0.00      PROB  
ATOM   1755  C   LEU P 224      -8.953  18.855 -16.616  0.00  0.00      PROB  
ATOM   1756  O   LEU P 224      -9.092  18.297 -15.579  0.00  0.00      PROB  
ATOM   1757  N   VAL P 225      -9.401  20.168 -16.759  0.00  0.00      PROB  
ATOM   1758  HN  VAL P 225      -9.290  20.560 -17.669  0.00  0.00      PROB  
ATOM   1759  CA  VAL P 225      -9.843  20.927 -15.590  0.00  0.00      PROB  
ATOM   1760  HA  VAL P 225      -9.044  20.841 -14.869  0.00  0.00      PROB  
ATOM   1761  CB  VAL P 225      -9.931  22.431 -15.795  0.00  0.00      PROB  
ATOM   1762  HB  VAL P 225      -8.971  22.761 -16.247  0.00  0.00      PROB  
ATOM   1763  CG1 VAL P 225     -10.974  22.883 -16.865  0.00  0.00      PROB  
ATOM   1764 HG11 VAL P 225     -10.803  22.122 -17.656  0.00  0.00      PROB  
ATOM   1765 HG12 VAL P 225     -10.822  23.940 -17.174  0.00  0.00      PROB  
ATOM   1766 HG13 VAL P 225     -11.990  22.814 -16.421  0.00  0.00      PROB  
ATOM   1767  CG2 VAL P 225     -10.110  23.138 -14.354  0.00  0.00      PROB  
ATOM   1768 HG21 VAL P 225     -11.177  23.166 -14.046  0.00  0.00      PROB  
ATOM   1769 HG22 VAL P 225      -9.693  24.168 -14.342  0.00  0.00      PROB  
ATOM   1770 HG23 VAL P 225      -9.408  22.609 -13.675  0.00  0.00      PROB  
ATOM   1771  C   VAL P 225     -11.115  20.390 -14.987  0.00  0.00      PROB  
ATOM   1772  O   VAL P 225     -11.281  20.207 -13.773  0.00  0.00      PROB  
ATOM   1773  N   GLN P 226     -12.111  19.933 -15.843  0.00  0.00      PROB  
ATOM   1774  HN  GLN P 226     -12.031  20.071 -16.827  0.00  0.00      PROB  
ATOM   1775  CA  GLN P 226     -13.296  19.223 -15.350  0.00  0.00      PROB  
ATOM   1776  HA  GLN P 226     -13.739  19.817 -14.564  0.00  0.00      PROB  
ATOM   1777  CB  GLN P 226     -14.311  19.032 -16.515  0.00  0.00      PROB  
ATOM   1778  HB1 GLN P 226     -13.684  18.620 -17.334  0.00  0.00      PROB  
ATOM   1779  HB2 GLN P 226     -14.742  19.970 -16.927  0.00  0.00      PROB  
ATOM   1780  CG  GLN P 226     -15.556  18.121 -16.264  0.00  0.00      PROB  
ATOM   1781  HG1 GLN P 226     -16.294  18.544 -15.549  0.00  0.00      PROB  
ATOM   1782  HG2 GLN P 226     -15.237  17.099 -15.967  0.00  0.00      PROB  
ATOM   1783  CD  GLN P 226     -16.254  17.846 -17.555  0.00  0.00      PROB  
ATOM   1784  OE1 GLN P 226     -15.598  17.453 -18.552  0.00  0.00      PROB  
ATOM   1785  NE2 GLN P 226     -17.526  18.112 -17.488  0.00  0.00      PROB  
ATOM   1786 HE21 GLN P 226     -18.156  17.694 -18.143  0.00  0.00      PROB  
ATOM   1787 HE22 GLN P 226     -17.760  18.421 -16.566  0.00  0.00      PROB  
ATOM   1788  C   GLN P 226     -12.946  17.915 -14.563  0.00  0.00      PROB  
ATOM   1789  O   GLN P 226     -13.529  17.695 -13.474  0.00  0.00      PROB  
ATOM   1790  N   LEU P 227     -11.987  17.001 -15.052  0.00  0.00      PROB  
ATOM   1791  HN  LEU P 227     -11.436  17.256 -15.842  0.00  0.00      PROB  
ATOM   1792  CA  LEU P 227     -11.562  15.913 -14.199  0.00  0.00      PROB  
ATOM   1793  HA  LEU P 227     -12.518  15.432 -14.056  0.00  0.00      PROB  
ATOM   1794  CB  LEU P 227     -10.524  14.982 -14.955  0.00  0.00      PROB  
ATOM   1795  HB1 LEU P 227     -10.039  14.213 -14.317  0.00  0.00      PROB  
ATOM   1796  HB2 LEU P 227      -9.789  15.682 -15.407  0.00  0.00      PROB  
ATOM   1797  CG  LEU P 227     -11.135  14.108 -16.001  0.00  0.00      PROB  
ATOM   1798  HG  LEU P 227     -11.684  14.789 -16.686  0.00  0.00      PROB  
ATOM   1799  CD1 LEU P 227      -9.999  13.529 -16.797  0.00  0.00      PROB  
ATOM   1800 HD11 LEU P 227      -9.190  13.024 -16.226  0.00  0.00      PROB  
ATOM   1801 HD12 LEU P 227      -9.375  14.354 -17.201  0.00  0.00      PROB  
ATOM   1802 HD13 LEU P 227     -10.264  12.907 -17.679  0.00  0.00      PROB  
ATOM   1803  CD2 LEU P 227     -12.019  13.028 -15.454  0.00  0.00      PROB  
ATOM   1804 HD21 LEU P 227     -12.907  13.416 -14.912  0.00  0.00      PROB  
ATOM   1805 HD22 LEU P 227     -11.461  12.421 -14.709  0.00  0.00      PROB  
ATOM   1806 HD23 LEU P 227     -12.432  12.411 -16.280  0.00  0.00      PROB  
ATOM   1807  C   LEU P 227     -10.899  16.250 -12.837  0.00  0.00      PROB  
ATOM   1808  O   LEU P 227     -11.251  15.616 -11.841  0.00  0.00      PROB  
ATOM   1809  N   VAL P 228     -10.043  17.290 -12.853  0.00  0.00      PROB  
ATOM   1810  HN  VAL P 228      -9.736  17.710 -13.703  0.00  0.00      PROB  
ATOM   1811  CA  VAL P 228      -9.520  17.897 -11.662  0.00  0.00      PROB  
ATOM   1812  HA  VAL P 228      -9.108  17.064 -11.111  0.00  0.00      PROB  
ATOM   1813  CB  VAL P 228      -8.415  18.933 -11.964  0.00  0.00      PROB  
ATOM   1814  HB  VAL P 228      -8.918  19.785 -12.469  0.00  0.00      PROB  
ATOM   1815  CG1 VAL P 228      -7.811  19.401 -10.641  0.00  0.00      PROB  
ATOM   1816 HG11 VAL P 228      -8.522  20.079 -10.123  0.00  0.00      PROB  
ATOM   1817 HG12 VAL P 228      -6.939  20.042 -10.895  0.00  0.00      PROB  
ATOM   1818 HG13 VAL P 228      -7.567  18.576  -9.938  0.00  0.00      PROB  
ATOM   1819  CG2 VAL P 228      -7.316  18.240 -12.741  0.00  0.00      PROB  
ATOM   1820 HG21 VAL P 228      -6.886  17.421 -12.126  0.00  0.00      PROB  
ATOM   1821 HG22 VAL P 228      -6.502  18.873 -13.157  0.00  0.00      PROB  
ATOM   1822 HG23 VAL P 228      -7.601  17.797 -13.719  0.00  0.00      PROB  
ATOM   1823  C   VAL P 228     -10.600  18.497 -10.639  0.00  0.00      PROB  
ATOM   1824  O   VAL P 228     -10.451  18.262  -9.430  0.00  0.00      PROB  
ATOM   1825  N   VAL P 229     -11.639  19.199 -11.137  0.00  0.00      PROB  
ATOM   1826  HN  VAL P 229     -11.688  19.292 -12.129  0.00  0.00      PROB  
ATOM   1827  CA  VAL P 229     -12.877  19.639 -10.375  0.00  0.00      PROB  
ATOM   1828  HA  VAL P 229     -12.648  20.240  -9.508  0.00  0.00      PROB  
ATOM   1829  CB  VAL P 229     -13.711  20.500 -11.345  0.00  0.00      PROB  
ATOM   1830  HB  VAL P 229     -13.985  19.835 -12.192  0.00  0.00      PROB  
ATOM   1831  CG1 VAL P 229     -14.978  20.837 -10.601  0.00  0.00      PROB  
ATOM   1832 HG11 VAL P 229     -14.675  21.289  -9.633  0.00  0.00      PROB  
ATOM   1833 HG12 VAL P 229     -15.619  19.938 -10.475  0.00  0.00      PROB  
ATOM   1834 HG13 VAL P 229     -15.413  21.595 -11.289  0.00  0.00      PROB  
ATOM   1835  CG2 VAL P 229     -13.033  21.755 -11.695  0.00  0.00      PROB  
ATOM   1836 HG21 VAL P 229     -12.065  21.610 -12.221  0.00  0.00      PROB  
ATOM   1837 HG22 VAL P 229     -12.914  22.401 -10.799  0.00  0.00      PROB  
ATOM   1838 HG23 VAL P 229     -13.669  22.317 -12.411  0.00  0.00      PROB  
ATOM   1839  C   VAL P 229     -13.554  18.466  -9.770  0.00  0.00      PROB  
ATOM   1840  O   VAL P 229     -13.964  18.372  -8.595  0.00  0.00      PROB  
ATOM   1841  N   SER P 230     -13.797  17.438 -10.603  0.00  0.00      PROB  
ATOM   1842  HN  SER P 230     -13.525  17.462 -11.562  0.00  0.00      PROB  
ATOM   1843  CA  SER P 230     -14.514  16.207 -10.198  0.00  0.00      PROB  
ATOM   1844  HA  SER P 230     -15.518  16.491  -9.919  0.00  0.00      PROB  
ATOM   1845  CB  SER P 230     -14.656  15.137 -11.381  0.00  0.00      PROB  
ATOM   1846  HB1 SER P 230     -15.170  14.293 -10.874  0.00  0.00      PROB  
ATOM   1847  HB2 SER P 230     -13.727  14.702 -11.807  0.00  0.00      PROB  
ATOM   1848  OG  SER P 230     -15.359  15.675 -12.466  0.00  0.00      PROB  
ATOM   1849  HG1 SER P 230     -14.857  16.441 -12.755  0.00  0.00      PROB  
ATOM   1850  C   SER P 230     -13.828  15.486  -9.062  0.00  0.00      PROB  
ATOM   1851  O   SER P 230     -14.400  15.175  -7.997  0.00  0.00      PROB  
ATOM   1852  N   PHE P 231     -12.486  15.200  -9.217  0.00  0.00      PROB  
ATOM   1853  HN  PHE P 231     -12.009  15.280 -10.088  0.00  0.00      PROB  
ATOM   1854  CA  PHE P 231     -11.572  14.707  -8.174  0.00  0.00      PROB  
ATOM   1855  HA  PHE P 231     -11.833  13.675  -7.992  0.00  0.00      PROB  
ATOM   1856  CB  PHE P 231     -10.098  14.675  -8.733  0.00  0.00      PROB  
ATOM   1857  HB1 PHE P 231      -9.964  15.664  -9.221  0.00  0.00      PROB  
ATOM   1858  HB2 PHE P 231      -9.983  13.930  -9.549  0.00  0.00      PROB  
ATOM   1859  CG  PHE P 231      -8.969  14.440  -7.737  0.00  0.00      PROB  
ATOM   1860  CD1 PHE P 231      -8.215  15.489  -7.062  0.00  0.00      PROB  
ATOM   1861  HD1 PHE P 231      -8.419  16.511  -7.344  0.00  0.00      PROB  
ATOM   1862  CE1 PHE P 231      -7.070  15.180  -6.210  0.00  0.00      PROB  
ATOM   1863  HE1 PHE P 231      -6.563  15.861  -5.542  0.00  0.00      PROB  
ATOM   1864  CZ  PHE P 231      -6.619  13.849  -6.141  0.00  0.00      PROB  
ATOM   1865  HZ  PHE P 231      -5.759  13.507  -5.585  0.00  0.00      PROB  
ATOM   1866  CD2 PHE P 231      -8.485  13.128  -7.493  0.00  0.00      PROB  
ATOM   1867  HD2 PHE P 231      -8.923  12.292  -8.018  0.00  0.00      PROB  
ATOM   1868  CE2 PHE P 231      -7.280  12.861  -6.868  0.00  0.00      PROB  
ATOM   1869  HE2 PHE P 231      -7.074  11.801  -6.867  0.00  0.00      PROB  
ATOM   1870  C   PHE P 231     -11.616  15.521  -6.807  0.00  0.00      PROB  
ATOM   1871  O   PHE P 231     -11.759  14.916  -5.740  0.00  0.00      PROB  
ATOM   1872  N   VAL P 232     -11.435  16.885  -6.771  0.00  0.00      PROB  
ATOM   1873  HN  VAL P 232     -11.315  17.360  -7.640  0.00  0.00      PROB  
ATOM   1874  CA  VAL P 232     -11.383  17.658  -5.571  0.00  0.00      PROB  
ATOM   1875  HA  VAL P 232     -10.712  17.103  -4.931  0.00  0.00      PROB  
ATOM   1876  CB  VAL P 232     -10.691  18.957  -6.015  0.00  0.00      PROB  
ATOM   1877  HB  VAL P 232      -9.835  18.739  -6.690  0.00  0.00      PROB  
ATOM   1878  CG1 VAL P 232     -11.622  19.897  -6.713  0.00  0.00      PROB  
ATOM   1879 HG11 VAL P 232     -11.841  19.484  -7.721  0.00  0.00      PROB  
ATOM   1880 HG12 VAL P 232     -11.121  20.850  -6.985  0.00  0.00      PROB  
ATOM   1881 HG13 VAL P 232     -12.565  20.118  -6.170  0.00  0.00      PROB  
ATOM   1882  CG2 VAL P 232     -10.168  19.625  -4.734  0.00  0.00      PROB  
ATOM   1883 HG21 VAL P 232      -9.795  20.645  -4.971  0.00  0.00      PROB  
ATOM   1884 HG22 VAL P 232      -9.338  19.142  -4.174  0.00  0.00      PROB  
ATOM   1885 HG23 VAL P 232     -10.999  19.762  -4.009  0.00  0.00      PROB  
ATOM   1886  C   VAL P 232     -12.729  17.784  -4.939  0.00  0.00      PROB  
ATOM   1887  O   VAL P 232     -12.908  17.810  -3.769  0.00  0.00      PROB  
ATOM   1888  N   SER P 233     -13.790  17.763  -5.745  0.00  0.00      PROB  
ATOM   1889  HN  SER P 233     -13.670  17.786  -6.735  0.00  0.00      PROB  
ATOM   1890  CA  SER P 233     -15.156  17.736  -5.269  0.00  0.00      PROB  
ATOM   1891  HA  SER P 233     -15.228  18.530  -4.540  0.00  0.00      PROB  
ATOM   1892  CB  SER P 233     -16.232  17.852  -6.331  0.00  0.00      PROB  
ATOM   1893  HB1 SER P 233     -17.248  17.939  -5.890  0.00  0.00      PROB  
ATOM   1894  HB2 SER P 233     -16.314  17.035  -7.079  0.00  0.00      PROB  
ATOM   1895  OG  SER P 233     -15.992  19.065  -7.138  0.00  0.00      PROB  
ATOM   1896  HG1 SER P 233     -15.293  18.791  -7.736  0.00  0.00      PROB  
ATOM   1897  C   SER P 233     -15.517  16.472  -4.571  0.00  0.00      PROB  
ATOM   1898  O   SER P 233     -16.155  16.442  -3.538  0.00  0.00      PROB  
ATOM   1899  N   LEU P 234     -15.097  15.375  -5.118  0.00  0.00      PROB  
ATOM   1900  HN  LEU P 234     -14.573  15.330  -5.965  0.00  0.00      PROB  
ATOM   1901  CA  LEU P 234     -15.117  13.988  -4.527  0.00  0.00      PROB  
ATOM   1902  HA  LEU P 234     -16.147  13.850  -4.234  0.00  0.00      PROB  
ATOM   1903  CB  LEU P 234     -14.659  13.009  -5.637  0.00  0.00      PROB  
ATOM   1904  HB1 LEU P 234     -13.747  13.405  -6.134  0.00  0.00      PROB  
ATOM   1905  HB2 LEU P 234     -15.443  13.048  -6.424  0.00  0.00      PROB  
ATOM   1906  CG  LEU P 234     -14.419  11.554  -5.258  0.00  0.00      PROB  
ATOM   1907  HG  LEU P 234     -13.493  11.524  -4.645  0.00  0.00      PROB  
ATOM   1908  CD1 LEU P 234     -15.547  10.893  -4.532  0.00  0.00      PROB  
ATOM   1909 HD11 LEU P 234     -15.790  11.322  -3.536  0.00  0.00      PROB  
ATOM   1910 HD12 LEU P 234     -15.334   9.839  -4.250  0.00  0.00      PROB  
ATOM   1911 HD13 LEU P 234     -16.469  10.995  -5.144  0.00  0.00      PROB  
ATOM   1912  CD2 LEU P 234     -14.140  10.780  -6.629  0.00  0.00      PROB  
ATOM   1913 HD21 LEU P 234     -14.208   9.673  -6.557  0.00  0.00      PROB  
ATOM   1914 HD22 LEU P 234     -13.180  10.952  -7.162  0.00  0.00      PROB  
ATOM   1915 HD23 LEU P 234     -14.954  11.136  -7.295  0.00  0.00      PROB  
ATOM   1916  C   LEU P 234     -14.357  13.822  -3.278  0.00  0.00      PROB  
ATOM   1917  O   LEU P 234     -14.942  13.450  -2.285  0.00  0.00      PROB  
ATOM   1918  N   TRP P 235     -13.060  14.347  -3.186  0.00  0.00      PROB  
ATOM   1919  HN  TRP P 235     -12.647  14.731  -4.008  0.00  0.00      PROB  
ATOM   1920  CA  TRP P 235     -12.175  14.188  -2.105  0.00  0.00      PROB  
ATOM   1921  HA  TRP P 235     -12.167  13.131  -1.880  0.00  0.00      PROB  
ATOM   1922  CB  TRP P 235     -10.728  14.603  -2.613  0.00  0.00      PROB  
ATOM   1923  HB1 TRP P 235     -10.714  15.689  -2.845  0.00  0.00      PROB  
ATOM   1924  HB2 TRP P 235     -10.489  14.127  -3.588  0.00  0.00      PROB  
ATOM   1925  CG  TRP P 235      -9.501  14.468  -1.715  0.00  0.00      PROB  
ATOM   1926  CD1 TRP P 235      -9.230  13.671  -0.630  0.00  0.00      PROB  
ATOM   1927  HD1 TRP P 235      -9.929  12.935  -0.260  0.00  0.00      PROB  
ATOM   1928  NE1 TRP P 235      -8.160  14.230   0.059  0.00  0.00      PROB  
ATOM   1929  HE1 TRP P 235      -7.795  13.971   0.926  0.00  0.00      PROB  
ATOM   1930  CE2 TRP P 235      -7.635  15.161  -0.652  0.00  0.00      PROB  
ATOM   1931  CD2 TRP P 235      -8.366  15.368  -1.835  0.00  0.00      PROB  
ATOM   1932  CE3 TRP P 235      -7.999  16.252  -2.804  0.00  0.00      PROB  
ATOM   1933  HE3 TRP P 235      -8.508  16.215  -3.756  0.00  0.00      PROB  
ATOM   1934  CZ3 TRP P 235      -6.849  17.045  -2.574  0.00  0.00      PROB  
ATOM   1935  HZ3 TRP P 235      -6.504  17.624  -3.419  0.00  0.00      PROB  
ATOM   1936  CZ2 TRP P 235      -6.533  16.013  -0.431  0.00  0.00      PROB  
ATOM   1937  HZ2 TRP P 235      -5.981  15.850   0.483  0.00  0.00      PROB  
ATOM   1938  CH2 TRP P 235      -6.146  17.022  -1.322  0.00  0.00      PROB  
ATOM   1939  HH2 TRP P 235      -5.292  17.666  -1.174  0.00  0.00      PROB  
ATOM   1940  C   TRP P 235     -12.606  15.099  -0.894  0.00  0.00      PROB  
ATOM   1941  O   TRP P 235     -12.733  14.636   0.196  0.00  0.00      PROB  
ATOM   1942  N   LEU P 236     -12.883  16.388  -1.228  0.00  0.00      PROB  
ATOM   1943  HN  LEU P 236     -12.746  16.693  -2.168  0.00  0.00      PROB  
ATOM   1944  CA  LEU P 236     -13.431  17.292  -0.251  0.00  0.00      PROB  
ATOM   1945  HA  LEU P 236     -12.760  17.368   0.592  0.00  0.00      PROB  
ATOM   1946  CB  LEU P 236     -13.514  18.736  -0.788  0.00  0.00      PROB  
ATOM   1947  HB1 LEU P 236     -14.132  19.375  -0.121  0.00  0.00      PROB  
ATOM   1948  HB2 LEU P 236     -14.063  18.605  -1.745  0.00  0.00      PROB  
ATOM   1949  CG  LEU P 236     -12.189  19.450  -0.993  0.00  0.00      PROB  
ATOM   1950  HG  LEU P 236     -11.574  18.798  -1.650  0.00  0.00      PROB  
ATOM   1951  CD1 LEU P 236     -12.297  20.787  -1.733  0.00  0.00      PROB  
ATOM   1952 HD11 LEU P 236     -12.711  20.616  -2.750  0.00  0.00      PROB  
ATOM   1953 HD12 LEU P 236     -11.243  21.115  -1.863  0.00  0.00      PROB  
ATOM   1954 HD13 LEU P 236     -12.922  21.522  -1.182  0.00  0.00      PROB  
ATOM   1955  CD2 LEU P 236     -11.444  19.652   0.317  0.00  0.00      PROB  
ATOM   1956 HD21 LEU P 236     -12.086  20.044   1.134  0.00  0.00      PROB  
ATOM   1957 HD22 LEU P 236     -10.751  20.514   0.209  0.00  0.00      PROB  
ATOM   1958 HD23 LEU P 236     -10.973  18.696   0.632  0.00  0.00      PROB  
ATOM   1959  C   LEU P 236     -14.788  16.918   0.377  0.00  0.00      PROB  
ATOM   1960  O   LEU P 236     -14.811  16.769   1.599  0.00  0.00      PROB  
ATOM   1961  N   THR P 237     -15.839  16.509  -0.498  0.00  0.00      PROB  
ATOM   1962  HN  THR P 237     -15.684  16.468  -1.482  0.00  0.00      PROB  
ATOM   1963  CA  THR P 237     -17.069  16.008  -0.022  0.00  0.00      PROB  
ATOM   1964  HA  THR P 237     -17.331  16.833   0.625  0.00  0.00      PROB  
ATOM   1965  CB  THR P 237     -18.263  15.816  -1.017  0.00  0.00      PROB  
ATOM   1966  HB  THR P 237     -19.092  15.285  -0.503  0.00  0.00      PROB  
ATOM   1967  OG1 THR P 237     -18.017  15.088  -2.178  0.00  0.00      PROB  
ATOM   1968  HG1 THR P 237     -17.460  15.631  -2.741  0.00  0.00      PROB  
ATOM   1969  CG2 THR P 237     -18.740  17.161  -1.532  0.00  0.00      PROB  
ATOM   1970 HG21 THR P 237     -18.876  17.906  -0.720  0.00  0.00      PROB  
ATOM   1971 HG22 THR P 237     -19.741  17.054  -2.002  0.00  0.00      PROB  
ATOM   1972 HG23 THR P 237     -18.019  17.626  -2.237  0.00  0.00      PROB  
ATOM   1973  C   THR P 237     -16.933  14.738   0.816  0.00  0.00      PROB  
ATOM   1974  O   THR P 237     -17.414  14.684   1.971  0.00  0.00      PROB  
ATOM   1975  N   ALA P 238     -16.176  13.720   0.359  0.00  0.00      PROB  
ATOM   1976  HN  ALA P 238     -15.753  13.708  -0.544  0.00  0.00      PROB  
ATOM   1977  CA  ALA P 238     -15.961  12.550   1.116  0.00  0.00      PROB  
ATOM   1978  HA  ALA P 238     -16.951  12.186   1.347  0.00  0.00      PROB  
ATOM   1979  CB  ALA P 238     -15.334  11.421   0.258  0.00  0.00      PROB  
ATOM   1980  HB1 ALA P 238     -15.389  10.445   0.786  0.00  0.00      PROB  
ATOM   1981  HB2 ALA P 238     -14.354  11.773  -0.129  0.00  0.00      PROB  
ATOM   1982  HB3 ALA P 238     -16.054  11.377  -0.587  0.00  0.00      PROB  
ATOM   1983  C   ALA P 238     -15.290  12.611   2.448  0.00  0.00      PROB  
ATOM   1984  O   ALA P 238     -15.571  11.796   3.318  0.00  0.00      PROB  
ATOM   1985  N   ALA P 239     -14.321  13.545   2.741  0.00  0.00      PROB  
ATOM   1986  HN  ALA P 239     -14.022  14.099   1.968  0.00  0.00      PROB  
ATOM   1987  CA  ALA P 239     -13.776  13.799   4.080  0.00  0.00      PROB  
ATOM   1988  HA  ALA P 239     -13.389  12.883   4.502  0.00  0.00      PROB  
ATOM   1989  CB  ALA P 239     -12.670  14.847   3.832  0.00  0.00      PROB  
ATOM   1990  HB1 ALA P 239     -11.769  14.435   3.329  0.00  0.00      PROB  
ATOM   1991  HB2 ALA P 239     -12.399  15.319   4.801  0.00  0.00      PROB  
ATOM   1992  HB3 ALA P 239     -13.048  15.694   3.222  0.00  0.00      PROB  
ATOM   1993  C   ALA P 239     -14.864  14.365   5.000  0.00  0.00      PROB  
ATOM   1994  O   ALA P 239     -14.696  14.072   6.213  0.00  0.00      PROB  
ATOM   1995  N   GLY P 240     -15.959  15.118   4.480  0.00  0.00      PROB  
ATOM   1996  HN  GLY P 240     -15.982  15.257   3.493  0.00  0.00      PROB  
ATOM   1997  CA  GLY P 240     -17.125  15.474   5.363  0.00  0.00      PROB  
ATOM   1998  HA1 GLY P 240     -17.899  15.904   4.746  0.00  0.00      PROB  
ATOM   1999  HA2 GLY P 240     -16.830  16.007   6.255  0.00  0.00      PROB  
ATOM   2000  C   GLY P 240     -17.818  14.293   5.916  0.00  0.00      PROB  
ATOM   2001  O   GLY P 240     -18.095  14.172   7.117  0.00  0.00      PROB  
ATOM   2002  N   PHE P 241     -18.228  13.414   4.934  0.00  0.00      PROB  
ATOM   2003  HN  PHE P 241     -17.967  13.528   3.979  0.00  0.00      PROB  
ATOM   2004  CA  PHE P 241     -18.883  12.159   5.324  0.00  0.00      PROB  
ATOM   2005  HA  PHE P 241     -19.749  12.464   5.893  0.00  0.00      PROB  
ATOM   2006  CB  PHE P 241     -19.334  11.443   4.002  0.00  0.00      PROB  
ATOM   2007  HB1 PHE P 241     -19.722  10.435   4.263  0.00  0.00      PROB  
ATOM   2008  HB2 PHE P 241     -18.454  11.417   3.325  0.00  0.00      PROB  
ATOM   2009  CG  PHE P 241     -20.450  12.078   3.211  0.00  0.00      PROB  
ATOM   2010  CD1 PHE P 241     -21.693  12.404   3.879  0.00  0.00      PROB  
ATOM   2011  HD1 PHE P 241     -21.744  12.182   4.935  0.00  0.00      PROB  
ATOM   2012  CE1 PHE P 241     -22.769  12.888   3.121  0.00  0.00      PROB  
ATOM   2013  HE1 PHE P 241     -23.702  13.084   3.628  0.00  0.00      PROB  
ATOM   2014  CZ  PHE P 241     -22.598  13.161   1.759  0.00  0.00      PROB  
ATOM   2015  HZ  PHE P 241     -23.479  13.635   1.350  0.00  0.00      PROB  
ATOM   2016  CD2 PHE P 241     -20.362  12.363   1.839  0.00  0.00      PROB  
ATOM   2017  HD2 PHE P 241     -19.409  12.259   1.341  0.00  0.00      PROB  
ATOM   2018  CE2 PHE P 241     -21.409  12.924   1.083  0.00  0.00      PROB  
ATOM   2019  HE2 PHE P 241     -21.251  13.144   0.037  0.00  0.00      PROB  
ATOM   2020  C   PHE P 241     -18.150  11.244   6.266  0.00  0.00      PROB  
ATOM   2021  O   PHE P 241     -18.707  10.653   7.202  0.00  0.00      PROB  
ATOM   2022  N   LEU P 242     -16.826  10.977   6.101  0.00  0.00      PROB  
ATOM   2023  HN  LEU P 242     -16.263  11.196   5.308  0.00  0.00      PROB  
ATOM   2024  CA  LEU P 242     -16.138  10.162   7.044  0.00  0.00      PROB  
ATOM   2025  HA  LEU P 242     -16.686   9.266   7.293  0.00  0.00      PROB  
ATOM   2026  CB  LEU P 242     -14.721   9.901   6.333  0.00  0.00      PROB  
ATOM   2027  HB1 LEU P 242     -14.437  10.932   6.031  0.00  0.00      PROB  
ATOM   2028  HB2 LEU P 242     -15.002   9.353   5.408  0.00  0.00      PROB  
ATOM   2029  CG  LEU P 242     -13.747   9.106   7.139  0.00  0.00      PROB  
ATOM   2030  HG  LEU P 242     -13.460   9.784   7.971  0.00  0.00      PROB  
ATOM   2031  CD1 LEU P 242     -14.326   7.772   7.598  0.00  0.00      PROB  
ATOM   2032 HD11 LEU P 242     -15.077   8.035   8.373  0.00  0.00      PROB  
ATOM   2033 HD12 LEU P 242     -13.524   7.117   8.001  0.00  0.00      PROB  
ATOM   2034 HD13 LEU P 242     -14.826   7.261   6.749  0.00  0.00      PROB  
ATOM   2035  CD2 LEU P 242     -12.516   8.812   6.290  0.00  0.00      PROB  
ATOM   2036 HD21 LEU P 242     -11.743   8.382   6.962  0.00  0.00      PROB  
ATOM   2037 HD22 LEU P 242     -12.186   9.740   5.775  0.00  0.00      PROB  
ATOM   2038 HD23 LEU P 242     -12.855   8.129   5.482  0.00  0.00      PROB  
ATOM   2039  C   LEU P 242     -15.881  10.909   8.407  0.00  0.00      PROB  
ATOM   2040  O   LEU P 242     -15.902  10.323   9.503  0.00  0.00      PROB  
ATOM   2041  N   HSD P 243     -15.605  12.209   8.411  0.00  0.00      PROB  
ATOM   2042  HN  HSD P 243     -15.591  12.670   7.528  0.00  0.00      PROB  
ATOM   2043  CA  HSD P 243     -15.416  13.102   9.538  0.00  0.00      PROB  
ATOM   2044  HA  HSD P 243     -14.634  12.690  10.159  0.00  0.00      PROB  
ATOM   2045  CB  HSD P 243     -14.890  14.607   9.262  0.00  0.00      PROB  
ATOM   2046  HB1 HSD P 243     -15.558  14.958   8.447  0.00  0.00      PROB  
ATOM   2047  HB2 HSD P 243     -13.878  14.622   8.804  0.00  0.00      PROB  
ATOM   2048  ND1 HSD P 243     -14.251  15.755  11.466  0.00  0.00      PROB  
ATOM   2049  HD1 HSD P 243     -13.364  15.372  11.723  0.00  0.00      PROB  
ATOM   2050  CG  HSD P 243     -15.147  15.536  10.385  0.00  0.00      PROB  
ATOM   2051  CE1 HSD P 243     -14.871  16.631  12.219  0.00  0.00      PROB  
ATOM   2052  HE1 HSD P 243     -14.518  16.734  13.245  0.00  0.00      PROB  
ATOM   2053  NE2 HSD P 243     -16.067  17.035  11.735  0.00  0.00      PROB  
ATOM   2054  CD2 HSD P 243     -16.201  16.363  10.546  0.00  0.00      PROB  
ATOM   2055  HD2 HSD P 243     -17.167  16.201  10.083  0.00  0.00      PROB  
ATOM   2056  C   HSD P 243     -16.688  13.024  10.391  0.00  0.00      PROB  
ATOM   2057  O   HSD P 243     -16.643  12.945  11.603  0.00  0.00      PROB  
ATOM   2058  N   LEU P 244     -17.879  13.118   9.704  0.00  0.00      PROB  
ATOM   2059  HN  LEU P 244     -17.870  13.193   8.710  0.00  0.00      PROB  
ATOM   2060  CA  LEU P 244     -19.207  12.965  10.324  0.00  0.00      PROB  
ATOM   2061  HA  LEU P 244     -19.347  13.758  11.045  0.00  0.00      PROB  
ATOM   2062  CB  LEU P 244     -20.349  13.080   9.156  0.00  0.00      PROB  
ATOM   2063  HB1 LEU P 244     -20.006  12.584   8.223  0.00  0.00      PROB  
ATOM   2064  HB2 LEU P 244     -20.559  14.154   8.963  0.00  0.00      PROB  
ATOM   2065  CG  LEU P 244     -21.808  12.589   9.421  0.00  0.00      PROB  
ATOM   2066  HG  LEU P 244     -21.721  11.517   9.699  0.00  0.00      PROB  
ATOM   2067  CD1 LEU P 244     -22.556  13.245  10.630  0.00  0.00      PROB  
ATOM   2068 HD11 LEU P 244     -21.912  13.105  11.524  0.00  0.00      PROB  
ATOM   2069 HD12 LEU P 244     -23.518  12.732  10.849  0.00  0.00      PROB  
ATOM   2070 HD13 LEU P 244     -22.736  14.336  10.526  0.00  0.00      PROB  
ATOM   2071  CD2 LEU P 244     -22.691  12.686   8.117  0.00  0.00      PROB  
ATOM   2072 HD21 LEU P 244     -23.745  12.763   8.461  0.00  0.00      PROB  
ATOM   2073 HD22 LEU P 244     -22.549  11.736   7.558  0.00  0.00      PROB  
ATOM   2074 HD23 LEU P 244     -22.426  13.577   7.508  0.00  0.00      PROB  
ATOM   2075  C   LEU P 244     -19.472  11.661  11.056  0.00  0.00      PROB  
ATOM   2076  O   LEU P 244     -19.871  11.708  12.213  0.00  0.00      PROB  
ATOM   2077  N   LEU P 245     -19.010  10.567  10.350  0.00  0.00      PROB  
ATOM   2078  HN  LEU P 245     -18.560  10.688   9.468  0.00  0.00      PROB  
ATOM   2079  CA  LEU P 245     -19.167   9.298  10.875  0.00  0.00      PROB  
ATOM   2080  HA  LEU P 245     -20.200   9.255  11.189  0.00  0.00      PROB  
ATOM   2081  CB  LEU P 245     -18.959   8.168   9.813  0.00  0.00      PROB  
ATOM   2082  HB1 LEU P 245     -19.075   7.222  10.383  0.00  0.00      PROB  
ATOM   2083  HB2 LEU P 245     -18.028   8.160   9.206  0.00  0.00      PROB  
ATOM   2084  CG  LEU P 245     -20.114   8.160   8.764  0.00  0.00      PROB  
ATOM   2085  HG  LEU P 245     -20.398   9.205   8.516  0.00  0.00      PROB  
ATOM   2086  CD1 LEU P 245     -19.674   7.408   7.558  0.00  0.00      PROB  
ATOM   2087 HD11 LEU P 245     -18.782   7.818   7.038  0.00  0.00      PROB  
ATOM   2088 HD12 LEU P 245     -20.431   7.482   6.748  0.00  0.00      PROB  
ATOM   2089 HD13 LEU P 245     -19.613   6.304   7.668  0.00  0.00      PROB  
ATOM   2090  CD2 LEU P 245     -21.323   7.504   9.442  0.00  0.00      PROB  
ATOM   2091 HD21 LEU P 245     -22.085   7.401   8.640  0.00  0.00      PROB  
ATOM   2092 HD22 LEU P 245     -21.672   8.220  10.216  0.00  0.00      PROB  
ATOM   2093 HD23 LEU P 245     -21.152   6.537   9.962  0.00  0.00      PROB  
ATOM   2094  C   LEU P 245     -18.374   8.894  12.201  0.00  0.00      PROB  
ATOM   2095  O   LEU P 245     -19.075   8.519  13.097  0.00  0.00      PROB  
ATOM   2096  N   GLU P 246     -17.030   9.019  12.200  0.00  0.00      PROB  
ATOM   2097  HN  GLU P 246     -16.599   9.239  11.328  0.00  0.00      PROB  
ATOM   2098  CA  GLU P 246     -16.113   8.755  13.293  0.00  0.00      PROB  
ATOM   2099  HA  GLU P 246     -16.313   7.766  13.678  0.00  0.00      PROB  
ATOM   2100  CB  GLU P 246     -14.593   8.938  12.927  0.00  0.00      PROB  
ATOM   2101  HB1 GLU P 246     -13.969   8.925  13.846  0.00  0.00      PROB  
ATOM   2102  HB2 GLU P 246     -14.547   9.961  12.496  0.00  0.00      PROB  
ATOM   2103  CG  GLU P 246     -14.016   7.787  12.042  0.00  0.00      PROB  
ATOM   2104  HG1 GLU P 246     -13.034   8.132  11.652  0.00  0.00      PROB  
ATOM   2105  HG2 GLU P 246     -14.756   7.872  11.219  0.00  0.00      PROB  
ATOM   2106  CD  GLU P 246     -14.029   6.454  12.680  0.00  0.00      PROB  
ATOM   2107  OE1 GLU P 246     -13.342   6.273  13.702  0.00  0.00      PROB  
ATOM   2108  OE2 GLU P 246     -14.664   5.530  12.137  0.00  0.00      PROB  
ATOM   2109  C   GLU P 246     -16.423   9.642  14.482  0.00  0.00      PROB  
ATOM   2110  O   GLU P 246     -16.368   9.179  15.577  0.00  0.00      PROB  
ATOM   2111  N   ASN P 247     -16.823  10.874  14.319  0.00  0.00      PROB  
ATOM   2112  HN  ASN P 247     -16.836  11.108  13.350  0.00  0.00      PROB  
ATOM   2113  CA  ASN P 247     -17.146  11.753  15.434  0.00  0.00      PROB  
ATOM   2114  HA  ASN P 247     -16.375  11.674  16.186  0.00  0.00      PROB  
ATOM   2115  CB  ASN P 247     -17.045  13.349  15.171  0.00  0.00      PROB  
ATOM   2116  HB1 ASN P 247     -17.425  13.962  16.016  0.00  0.00      PROB  
ATOM   2117  HB2 ASN P 247     -17.672  13.617  14.294  0.00  0.00      PROB  
ATOM   2118  CG  ASN P 247     -15.691  13.980  14.999  0.00  0.00      PROB  
ATOM   2119  OD1 ASN P 247     -15.087  14.424  15.978  0.00  0.00      PROB  
ATOM   2120  ND2 ASN P 247     -15.104  13.928  13.780  0.00  0.00      PROB  
ATOM   2121 HD21 ASN P 247     -14.134  14.171  13.789  0.00  0.00      PROB  
ATOM   2122 HD22 ASN P 247     -15.601  13.662  12.954  0.00  0.00      PROB  
ATOM   2123  C   ASN P 247     -18.415  11.471  16.041  0.00  0.00      PROB  
ATOM   2124  O   ASN P 247     -18.669  11.789  17.196  0.00  0.00      PROB  
ATOM   2125  N   SER P 248     -19.313  10.840  15.263  0.00  0.00      PROB  
ATOM   2126  HN  SER P 248     -19.177  10.580  14.311  0.00  0.00      PROB  
ATOM   2127  CA  SER P 248     -20.679  10.461  15.661  0.00  0.00      PROB  
ATOM   2128  HA  SER P 248     -21.020  11.215  16.356  0.00  0.00      PROB  
ATOM   2129  CB  SER P 248     -21.744  10.436  14.522  0.00  0.00      PROB  
ATOM   2130  HB1 SER P 248     -22.783  10.176  14.817  0.00  0.00      PROB  
ATOM   2131  HB2 SER P 248     -21.512   9.747  13.681  0.00  0.00      PROB  
ATOM   2132  OG  SER P 248     -21.936  11.703  13.955  0.00  0.00      PROB  
ATOM   2133  HG1 SER P 248     -21.412  11.772  13.154  0.00  0.00      PROB  
ATOM   2134  C   SER P 248     -20.664   9.212  16.472  0.00  0.00      PROB  
ATOM   2135  O   SER P 248     -21.345   9.118  17.506  0.00  0.00      PROB  
ATOM   2136  N   GLY P 249     -19.918   8.135  16.017  0.00  0.00      PROB  
ATOM   2137  HN  GLY P 249     -19.395   8.277  15.181  0.00  0.00      PROB  
ATOM   2138  CA  GLY P 249     -19.984   6.766  16.562  0.00  0.00      PROB  
ATOM   2139  HA1 GLY P 249     -20.054   6.865  17.635  0.00  0.00      PROB  
ATOM   2140  HA2 GLY P 249     -19.086   6.249  16.257  0.00  0.00      PROB  
ATOM   2141  C   GLY P 249     -21.185   6.117  16.064  0.00  0.00      PROB  
ATOM   2142  O   GLY P 249     -22.063   6.741  15.466  0.00  0.00      PROB  
ATOM   2143  N   ASP P 250     -21.199   4.738  16.220  0.00  0.00      PROB  
ATOM   2144  HN  ASP P 250     -20.505   4.328  16.806  0.00  0.00      PROB  
ATOM   2145  CA  ASP P 250     -22.194   3.880  15.602  0.00  0.00      PROB  
ATOM   2146  HA  ASP P 250     -22.465   4.195  14.605  0.00  0.00      PROB  
ATOM   2147  CB  ASP P 250     -21.626   2.480  15.604  0.00  0.00      PROB  
ATOM   2148  HB1 ASP P 250     -22.261   1.732  15.084  0.00  0.00      PROB  
ATOM   2149  HB2 ASP P 250     -21.361   2.103  16.615  0.00  0.00      PROB  
ATOM   2150  CG  ASP P 250     -20.448   2.362  14.674  0.00  0.00      PROB  
ATOM   2151  OD1 ASP P 250     -19.419   1.732  15.086  0.00  0.00      PROB  
ATOM   2152  OD2 ASP P 250     -20.452   2.886  13.558  0.00  0.00      PROB  
ATOM   2153  C   ASP P 250     -23.481   3.840  16.433  0.00  0.00      PROB  
ATOM   2154  O   ASP P 250     -23.497   4.069  17.621  0.00  0.00      PROB  
ATOM   2155  N   PRO P 251     -24.671   3.494  15.861  0.00  0.00      PROB  
ATOM   2156  CD  PRO P 251     -24.956   3.531  14.474  0.00  0.00      PROB  
ATOM   2157  HD1 PRO P 251     -24.218   2.918  13.914  0.00  0.00      PROB  
ATOM   2158  HD2 PRO P 251     -24.815   4.597  14.192  0.00  0.00      PROB  
ATOM   2159  CA  PRO P 251     -25.898   3.194  16.677  0.00  0.00      PROB  
ATOM   2160  HA  PRO P 251     -25.978   3.981  17.413  0.00  0.00      PROB  
ATOM   2161  CB  PRO P 251     -27.067   3.290  15.762  0.00  0.00      PROB  
ATOM   2162  HB1 PRO P 251     -27.434   4.336  15.692  0.00  0.00      PROB  
ATOM   2163  HB2 PRO P 251     -27.935   2.658  16.049  0.00  0.00      PROB  
ATOM   2164  CG  PRO P 251     -26.383   3.025  14.390  0.00  0.00      PROB  
ATOM   2165  HG1 PRO P 251     -26.340   1.936  14.176  0.00  0.00      PROB  
ATOM   2166  HG2 PRO P 251     -27.006   3.470  13.586  0.00  0.00      PROB  
ATOM   2167  C   PRO P 251     -25.700   1.845  17.385  0.00  0.00      PROB  
ATOM   2168  O   PRO P 251     -26.475   1.666  18.288  0.00  0.00      PROB  
ATOM   2169  N   PHE P 252     -24.879   0.945  16.948  0.00  0.00      PROB  
ATOM   2170  HN  PHE P 252     -24.256   1.122  16.190  0.00  0.00      PROB  
ATOM   2171  CA  PHE P 252     -24.752  -0.383  17.604  0.00  0.00      PROB  
ATOM   2172  HA  PHE P 252     -25.751  -0.790  17.550  0.00  0.00      PROB  
ATOM   2173  CB  PHE P 252     -23.774  -1.369  16.908  0.00  0.00      PROB  
ATOM   2174  HB1 PHE P 252     -23.856  -2.399  17.317  0.00  0.00      PROB  
ATOM   2175  HB2 PHE P 252     -22.734  -0.978  16.885  0.00  0.00      PROB  
ATOM   2176  CG  PHE P 252     -24.130  -1.506  15.436  0.00  0.00      PROB  
ATOM   2177  CD1 PHE P 252     -25.371  -2.142  15.128  0.00  0.00      PROB  
ATOM   2178  HD1 PHE P 252     -26.057  -2.487  15.887  0.00  0.00      PROB  
ATOM   2179  CE1 PHE P 252     -25.619  -2.333  13.755  0.00  0.00      PROB  
ATOM   2180  HE1 PHE P 252     -26.516  -2.865  13.476  0.00  0.00      PROB  
ATOM   2181  CZ  PHE P 252     -24.858  -1.767  12.706  0.00  0.00      PROB  
ATOM   2182  HZ  PHE P 252     -24.998  -1.939  11.649  0.00  0.00      PROB  
ATOM   2183  CD2 PHE P 252     -23.313  -0.995  14.430  0.00  0.00      PROB  
ATOM   2184  HD2 PHE P 252     -22.435  -0.471  14.777  0.00  0.00      PROB  
ATOM   2185  CE2 PHE P 252     -23.686  -1.071  13.060  0.00  0.00      PROB  
ATOM   2186  HE2 PHE P 252     -22.987  -0.856  12.265  0.00  0.00      PROB  
ATOM   2187  C   PHE P 252     -24.246  -0.328  19.036  0.00  0.00      PROB  
ATOM   2188  O   PHE P 252     -24.802  -0.927  19.957  0.00  0.00      PROB  
ATOM   2189  N   PHE P 253     -23.259   0.576  19.244  0.00  0.00      PROB  
ATOM   2190  HN  PHE P 253     -23.037   1.164  18.469  0.00  0.00      PROB  
ATOM   2191  CA  PHE P 253     -22.577   0.792  20.459  0.00  0.00      PROB  
ATOM   2192  HA  PHE P 253     -22.917  -0.036  21.063  0.00  0.00      PROB  
ATOM   2193  CB  PHE P 253     -21.072   0.689  20.194  0.00  0.00      PROB  
ATOM   2194  HB1 PHE P 253     -20.445   0.579  21.105  0.00  0.00      PROB  
ATOM   2195  HB2 PHE P 253     -20.846   1.591  19.586  0.00  0.00      PROB  
ATOM   2196  CG  PHE P 253     -20.739  -0.522  19.459  0.00  0.00      PROB  
ATOM   2197  CD1 PHE P 253     -20.873  -1.760  20.024  0.00  0.00      PROB  
ATOM   2198  HD1 PHE P 253     -21.274  -1.762  21.026  0.00  0.00      PROB  
ATOM   2199  CE1 PHE P 253     -20.878  -2.877  19.263  0.00  0.00      PROB  
ATOM   2200  HE1 PHE P 253     -21.287  -3.806  19.631  0.00  0.00      PROB  
ATOM   2201  CZ  PHE P 253     -20.520  -2.843  17.918  0.00  0.00      PROB  
ATOM   2202  HZ  PHE P 253     -20.564  -3.693  17.254  0.00  0.00      PROB  
ATOM   2203  CD2 PHE P 253     -20.294  -0.459  18.145  0.00  0.00      PROB  
ATOM   2204  HD2 PHE P 253     -20.157   0.509  17.685  0.00  0.00      PROB  
ATOM   2205  CE2 PHE P 253     -20.120  -1.625  17.374  0.00  0.00      PROB  
ATOM   2206  HE2 PHE P 253     -19.817  -1.605  16.337  0.00  0.00      PROB  
ATOM   2207  C   PHE P 253     -22.980   2.166  21.145  0.00  0.00      PROB  
ATOM   2208  O   PHE P 253     -22.203   2.667  21.950  0.00  0.00      PROB  
ATOM   2209  N   ASP P 254     -24.249   2.673  20.830  0.00  0.00      PROB  
ATOM   2210  HN  ASP P 254     -24.779   2.091  20.217  0.00  0.00      PROB  
ATOM   2211  CA  ASP P 254     -25.024   3.628  21.606  0.00  0.00      PROB  
ATOM   2212  HA  ASP P 254     -25.929   3.726  21.024  0.00  0.00      PROB  
ATOM   2213  CB  ASP P 254     -25.127   3.279  23.148  0.00  0.00      PROB  
ATOM   2214  HB1 ASP P 254     -25.664   4.087  23.689  0.00  0.00      PROB  
ATOM   2215  HB2 ASP P 254     -24.201   3.078  23.729  0.00  0.00      PROB  
ATOM   2216  CG  ASP P 254     -26.092   2.100  23.449  0.00  0.00      PROB  
ATOM   2217  OD1 ASP P 254     -26.723   1.636  22.462  0.00  0.00      PROB  
ATOM   2218  OD2 ASP P 254     -26.184   1.672  24.626  0.00  0.00      PROB  
ATOM   2219  C   ASP P 254     -24.428   5.080  21.445  0.00  0.00      PROB  
ATOM   2220  O   ASP P 254     -24.514   5.903  22.272  0.00  0.00      PROB  
ATOM   2221  N   PHE P 255     -23.745   5.287  20.332  0.00  0.00      PROB  
ATOM   2222  HN  PHE P 255     -23.599   4.696  19.543  0.00  0.00      PROB  
ATOM   2223  CA  PHE P 255     -23.069   6.503  20.011  0.00  0.00      PROB  
ATOM   2224  HA  PHE P 255     -22.622   6.277  19.055  0.00  0.00      PROB  
ATOM   2225  CB  PHE P 255     -23.932   7.773  19.953  0.00  0.00      PROB  
ATOM   2226  HB1 PHE P 255     -23.331   8.646  19.620  0.00  0.00      PROB  
ATOM   2227  HB2 PHE P 255     -24.462   8.027  20.897  0.00  0.00      PROB  
ATOM   2228  CG  PHE P 255     -24.949   7.605  18.793  0.00  0.00      PROB  
ATOM   2229  CD1 PHE P 255     -26.336   7.660  18.980  0.00  0.00      PROB  
ATOM   2230  HD1 PHE P 255     -26.633   7.844  20.002  0.00  0.00      PROB  
ATOM   2231  CE1 PHE P 255     -27.206   7.321  17.932  0.00  0.00      PROB  
ATOM   2232  HE1 PHE P 255     -28.263   7.209  18.122  0.00  0.00      PROB  
ATOM   2233  CZ  PHE P 255     -26.712   6.922  16.699  0.00  0.00      PROB  
ATOM   2234  HZ  PHE P 255     -27.356   6.626  15.884  0.00  0.00      PROB  
ATOM   2235  CD2 PHE P 255     -24.492   7.295  17.517  0.00  0.00      PROB  
ATOM   2236  HD2 PHE P 255     -23.432   7.412  17.347  0.00  0.00      PROB  
ATOM   2237  CE2 PHE P 255     -25.344   7.020  16.517  0.00  0.00      PROB  
ATOM   2238  HE2 PHE P 255     -25.093   6.829  15.484  0.00  0.00      PROB  
ATOM   2239  C   PHE P 255     -21.768   6.666  20.857  0.00  0.00      PROB  
ATOM   2240  O   PHE P 255     -21.305   7.781  21.096  0.00  0.00      PROB  
ATOM   2241  N   GLY P 256     -21.170   5.562  21.304  0.00  0.00      PROB  
ATOM   2242  HN  GLY P 256     -21.662   4.697  21.247  0.00  0.00      PROB  
ATOM   2243  CA  GLY P 256     -20.208   5.540  22.404  0.00  0.00      PROB  
ATOM   2244  HA1 GLY P 256     -20.376   4.616  22.937  0.00  0.00      PROB  
ATOM   2245  HA2 GLY P 256     -20.273   6.450  22.981  0.00  0.00      PROB  
ATOM   2246  C   GLY P 256     -18.761   5.412  21.991  0.00  0.00      PROB  
ATOM   2247  O   GLY P 256     -17.825   5.805  22.751  0.00  0.00      PROB  
ATOM   2248  N   ASN P 257     -18.453   5.040  20.779  0.00  0.00      PROB  
ATOM   2249  HN  ASN P 257     -19.248   5.007  20.179  0.00  0.00      PROB  
ATOM   2250  CA  ASN P 257     -17.184   4.514  20.272  0.00  0.00      PROB  
ATOM   2251  HA  ASN P 257     -16.467   4.345  21.062  0.00  0.00      PROB  
ATOM   2252  CB  ASN P 257     -17.602   3.124  19.650  0.00  0.00      PROB  
ATOM   2253  HB1 ASN P 257     -18.091   2.548  20.465  0.00  0.00      PROB  
ATOM   2254  HB2 ASN P 257     -16.592   2.682  19.511  0.00  0.00      PROB  
ATOM   2255  CG  ASN P 257     -18.474   3.141  18.458  0.00  0.00      PROB  
ATOM   2256  OD1 ASN P 257     -19.532   3.799  18.391  0.00  0.00      PROB  
ATOM   2257  ND2 ASN P 257     -18.110   2.360  17.426  0.00  0.00      PROB  
ATOM   2258 HD21 ASN P 257     -18.577   2.376  16.542  0.00  0.00      PROB  
ATOM   2259 HD22 ASN P 257     -17.231   1.899  17.310  0.00  0.00      PROB  
ATOM   2260  C   ASN P 257     -16.542   5.472  19.327  0.00  0.00      PROB  
ATOM   2261  O   ASN P 257     -15.597   5.289  18.658  0.00  0.00      PROB  
ATOM   2262  N   ALA P 258     -17.080   6.712  19.338  0.00  0.00      PROB  
ATOM   2263  HN  ALA P 258     -17.820   6.936  19.967  0.00  0.00      PROB  
ATOM   2264  CA  ALA P 258     -16.637   7.838  18.540  0.00  0.00      PROB  
ATOM   2265  HA  ALA P 258     -16.687   7.423  17.544  0.00  0.00      PROB  
ATOM   2266  CB  ALA P 258     -17.543   9.017  18.748  0.00  0.00      PROB  
ATOM   2267  HB1 ALA P 258     -18.581   8.645  18.609  0.00  0.00      PROB  
ATOM   2268  HB2 ALA P 258     -17.207   9.835  18.076  0.00  0.00      PROB  
ATOM   2269  HB3 ALA P 258     -17.453   9.370  19.798  0.00  0.00      PROB  
ATOM   2270  C   ALA P 258     -15.224   8.297  18.740  0.00  0.00      PROB  
ATOM   2271  O   ALA P 258     -14.577   8.188  19.771  0.00  0.00      PROB  
ATOM   2272  N   GLN P 259     -14.658   8.823  17.605  0.00  0.00      PROB  
ATOM   2273  HN  GLN P 259     -15.225   8.770  16.787  0.00  0.00      PROB  
ATOM   2274  CA  GLN P 259     -13.326   9.201  17.498  0.00  0.00      PROB  
ATOM   2275  HA  GLN P 259     -12.850   8.933  18.429  0.00  0.00      PROB  
ATOM   2276  CB  GLN P 259     -12.537   8.414  16.332  0.00  0.00      PROB  
ATOM   2277  HB1 GLN P 259     -12.753   8.865  15.340  0.00  0.00      PROB  
ATOM   2278  HB2 GLN P 259     -12.979   7.396  16.301  0.00  0.00      PROB  
ATOM   2279  CG  GLN P 259     -10.988   8.398  16.459  0.00  0.00      PROB  
ATOM   2280  HG1 GLN P 259     -10.718   7.945  17.437  0.00  0.00      PROB  
ATOM   2281  HG2 GLN P 259     -10.655   9.458  16.440  0.00  0.00      PROB  
ATOM   2282  CD  GLN P 259     -10.204   7.524  15.370  0.00  0.00      PROB  
ATOM   2283  OE1 GLN P 259      -8.992   7.363  15.595  0.00  0.00      PROB  
ATOM   2284  NE2 GLN P 259     -10.837   6.964  14.342  0.00  0.00      PROB  
ATOM   2285 HE21 GLN P 259     -10.299   6.384  13.730  0.00  0.00      PROB  
ATOM   2286 HE22 GLN P 259     -11.831   6.957  14.234  0.00  0.00      PROB  
ATOM   2287  C   GLN P 259     -13.377  10.710  17.302  0.00  0.00      PROB  
ATOM   2288  O   GLN P 259     -13.976  11.327  16.425  0.00  0.00      PROB  
ATOM   2289  N   HSD P 260     -12.540  11.395  18.155  0.00  0.00      PROB  
ATOM   2290  HN  HSD P 260     -12.042  10.908  18.868  0.00  0.00      PROB  
ATOM   2291  CA  HSD P 260     -12.236  12.835  18.144  0.00  0.00      PROB  
ATOM   2292  HA  HSD P 260     -13.196  13.278  17.926  0.00  0.00      PROB  
ATOM   2293  CB  HSD P 260     -11.802  13.331  19.495  0.00  0.00      PROB  
ATOM   2294  HB1 HSD P 260     -11.837  14.436  19.607  0.00  0.00      PROB  
ATOM   2295  HB2 HSD P 260     -10.764  13.251  19.883  0.00  0.00      PROB  
ATOM   2296  ND1 HSD P 260     -12.804  11.858  21.342  0.00  0.00      PROB  
ATOM   2297  HD1 HSD P 260     -12.380  10.984  21.105  0.00  0.00      PROB  
ATOM   2298  CG  HSD P 260     -12.768  13.067  20.619  0.00  0.00      PROB  
ATOM   2299  CE1 HSD P 260     -13.646  12.050  22.407  0.00  0.00      PROB  
ATOM   2300  HE1 HSD P 260     -13.856  11.239  23.105  0.00  0.00      PROB  
ATOM   2301  NE2 HSD P 260     -14.131  13.309  22.450  0.00  0.00      PROB  
ATOM   2302  CD2 HSD P 260     -13.576  13.970  21.335  0.00  0.00      PROB  
ATOM   2303  HD2 HSD P 260     -13.764  15.036  21.335  0.00  0.00      PROB  
ATOM   2304  C   HSD P 260     -11.268  13.267  17.134  0.00  0.00      PROB  
ATOM   2305  O   HSD P 260     -10.139  13.573  17.457  0.00  0.00      PROB  
ATOM   2306  N   LEU P 261     -11.703  13.184  15.823  0.00  0.00      PROB  
ATOM   2307  HN  LEU P 261     -12.609  12.774  15.769  0.00  0.00      PROB  
ATOM   2308  CA  LEU P 261     -10.874  13.285  14.656  0.00  0.00      PROB  
ATOM   2309  HA  LEU P 261      -9.832  13.364  14.932  0.00  0.00      PROB  
ATOM   2310  CB  LEU P 261     -11.032  11.959  13.983  0.00  0.00      PROB  
ATOM   2311  HB1 LEU P 261     -12.061  11.666  13.681  0.00  0.00      PROB  
ATOM   2312  HB2 LEU P 261     -10.703  11.132  14.648  0.00  0.00      PROB  
ATOM   2313  CG  LEU P 261     -10.253  11.697  12.648  0.00  0.00      PROB  
ATOM   2314  HG  LEU P 261     -10.329  12.606  12.014  0.00  0.00      PROB  
ATOM   2315  CD1 LEU P 261      -8.751  11.567  12.870  0.00  0.00      PROB  
ATOM   2316 HD11 LEU P 261      -8.271  12.441  13.361  0.00  0.00      PROB  
ATOM   2317 HD12 LEU P 261      -8.275  11.302  11.902  0.00  0.00      PROB  
ATOM   2318 HD13 LEU P 261      -8.456  10.730  13.540  0.00  0.00      PROB  
ATOM   2319  CD2 LEU P 261     -10.902  10.471  11.880  0.00  0.00      PROB  
ATOM   2320 HD21 LEU P 261     -10.504  10.272  10.862  0.00  0.00      PROB  
ATOM   2321 HD22 LEU P 261     -11.982  10.684  11.730  0.00  0.00      PROB  
ATOM   2322 HD23 LEU P 261     -10.671   9.548  12.454  0.00  0.00      PROB  
ATOM   2323  C   LEU P 261     -11.286  14.583  13.845  0.00  0.00      PROB  
ATOM   2324  O   LEU P 261     -12.394  14.849  13.389  0.00  0.00      PROB  
ATOM   2325  N   THR P 262     -10.201  15.366  13.594  0.00  0.00      PROB  
ATOM   2326  HN  THR P 262      -9.271  15.140  13.871  0.00  0.00      PROB  
ATOM   2327  CA  THR P 262     -10.448  16.563  12.827  0.00  0.00      PROB  
ATOM   2328  HA  THR P 262     -11.379  17.021  13.127  0.00  0.00      PROB  
ATOM   2329  CB  THR P 262      -9.410  17.678  12.950  0.00  0.00      PROB  
ATOM   2330  HB  THR P 262      -9.701  18.601  12.403  0.00  0.00      PROB  
ATOM   2331  OG1 THR P 262      -8.126  17.386  12.607  0.00  0.00      PROB  
ATOM   2332  HG1 THR P 262      -7.791  16.569  12.983  0.00  0.00      PROB  
ATOM   2333  CG2 THR P 262      -9.432  18.110  14.441  0.00  0.00      PROB  
ATOM   2334 HG21 THR P 262     -10.475  18.402  14.691  0.00  0.00      PROB  
ATOM   2335 HG22 THR P 262      -8.794  18.994  14.653  0.00  0.00      PROB  
ATOM   2336 HG23 THR P 262      -9.164  17.196  15.014  0.00  0.00      PROB  
ATOM   2337  C   THR P 262     -10.633  16.300  11.367  0.00  0.00      PROB  
ATOM   2338  O   THR P 262     -10.397  15.339  10.717  0.00  0.00      PROB  
ATOM   2339  N   TYR P 263     -11.283  17.260  10.722  0.00  0.00      PROB  
ATOM   2340  HN  TYR P 263     -11.430  18.133  11.182  0.00  0.00      PROB  
ATOM   2341  CA  TYR P 263     -11.523  17.255   9.296  0.00  0.00      PROB  
ATOM   2342  HA  TYR P 263     -11.901  16.249   9.189  0.00  0.00      PROB  
ATOM   2343  CB  TYR P 263     -12.690  18.245   8.845  0.00  0.00      PROB  
ATOM   2344  HB1 TYR P 263     -12.637  19.298   9.196  0.00  0.00      PROB  
ATOM   2345  HB2 TYR P 263     -13.671  17.920   9.252  0.00  0.00      PROB  
ATOM   2346  CG  TYR P 263     -12.802  18.405   7.350  0.00  0.00      PROB  
ATOM   2347  CD1 TYR P 263     -13.497  17.532   6.578  0.00  0.00      PROB  
ATOM   2348  HD1 TYR P 263     -13.961  16.725   7.127  0.00  0.00      PROB  
ATOM   2349  CE1 TYR P 263     -13.670  17.673   5.194  0.00  0.00      PROB  
ATOM   2350  HE1 TYR P 263     -14.318  17.003   4.648  0.00  0.00      PROB  
ATOM   2351  CZ  TYR P 263     -13.054  18.811   4.581  0.00  0.00      PROB  
ATOM   2352  OH  TYR P 263     -13.230  19.072   3.102  0.00  0.00      PROB  
ATOM   2353  HH  TYR P 263     -13.723  18.319   2.769  0.00  0.00      PROB  
ATOM   2354  CD2 TYR P 263     -12.202  19.537   6.729  0.00  0.00      PROB  
ATOM   2355  HD2 TYR P 263     -11.615  20.308   7.205  0.00  0.00      PROB  
ATOM   2356  CE2 TYR P 263     -12.297  19.679   5.330  0.00  0.00      PROB  
ATOM   2357  HE2 TYR P 263     -11.800  20.479   4.800  0.00  0.00      PROB  
ATOM   2358  C   TYR P 263     -10.237  17.294   8.430  0.00  0.00      PROB  
ATOM   2359  O   TYR P 263     -10.134  16.518   7.499  0.00  0.00      PROB  
ATOM   2360  N   TRP P 264      -9.268  18.067   8.776  0.00  0.00      PROB  
ATOM   2361  HN  TRP P 264      -9.508  18.923   9.228  0.00  0.00      PROB  
ATOM   2362  CA  TRP P 264      -7.947  17.963   8.139  0.00  0.00      PROB  
ATOM   2363  HA  TRP P 264      -8.104  18.158   7.088  0.00  0.00      PROB  
ATOM   2364  CB  TRP P 264      -6.972  19.121   8.641  0.00  0.00      PROB  
ATOM   2365  HB1 TRP P 264      -5.989  18.889   8.178  0.00  0.00      PROB  
ATOM   2366  HB2 TRP P 264      -6.860  18.974   9.737  0.00  0.00      PROB  
ATOM   2367  CG  TRP P 264      -7.467  20.493   8.325  0.00  0.00      PROB  
ATOM   2368  CD1 TRP P 264      -7.881  21.452   9.199  0.00  0.00      PROB  
ATOM   2369  HD1 TRP P 264      -7.778  21.365  10.271  0.00  0.00      PROB  
ATOM   2370  NE1 TRP P 264      -8.366  22.561   8.569  0.00  0.00      PROB  
ATOM   2371  HE1 TRP P 264      -8.613  23.495   8.704  0.00  0.00      PROB  
ATOM   2372  CE2 TRP P 264      -8.337  22.344   7.189  0.00  0.00      PROB  
ATOM   2373  CD2 TRP P 264      -7.806  21.033   7.004  0.00  0.00      PROB  
ATOM   2374  CE3 TRP P 264      -7.746  20.488   5.733  0.00  0.00      PROB  
ATOM   2375  HE3 TRP P 264      -7.310  19.523   5.519  0.00  0.00      PROB  
ATOM   2376  CZ3 TRP P 264      -8.442  21.212   4.707  0.00  0.00      PROB  
ATOM   2377  HZ3 TRP P 264      -8.571  20.766   3.732  0.00  0.00      PROB  
ATOM   2378  CZ2 TRP P 264      -8.791  23.118   6.192  0.00  0.00      PROB  
ATOM   2379  HZ2 TRP P 264      -9.172  24.124   6.282  0.00  0.00      PROB  
ATOM   2380  CH2 TRP P 264      -8.876  22.537   4.944  0.00  0.00      PROB  
ATOM   2381  HH2 TRP P 264      -9.320  23.136   4.163  0.00  0.00      PROB  
ATOM   2382  C   TRP P 264      -7.301  16.611   8.234  0.00  0.00      PROB  
ATOM   2383  O   TRP P 264      -6.741  16.118   7.251  0.00  0.00      PROB  
ATOM   2384  N   GLU P 265      -7.379  15.952   9.411  0.00  0.00      PROB  
ATOM   2385  HN  GLU P 265      -7.732  16.565  10.114  0.00  0.00      PROB  
ATOM   2386  CA  GLU P 265      -6.955  14.569   9.631  0.00  0.00      PROB  
ATOM   2387  HA  GLU P 265      -5.915  14.600   9.344  0.00  0.00      PROB  
ATOM   2388  CB  GLU P 265      -6.957  14.192  11.104  0.00  0.00      PROB  
ATOM   2389  HB1 GLU P 265      -6.748  13.108  11.224  0.00  0.00      PROB  
ATOM   2390  HB2 GLU P 265      -7.989  14.432  11.438  0.00  0.00      PROB  
ATOM   2391  CG  GLU P 265      -5.924  14.966  12.066  0.00  0.00      PROB  
ATOM   2392  HG1 GLU P 265      -6.041  15.989  11.648  0.00  0.00      PROB  
ATOM   2393  HG2 GLU P 265      -4.896  14.632  11.810  0.00  0.00      PROB  
ATOM   2394  CD  GLU P 265      -6.216  14.817  13.584  0.00  0.00      PROB  
ATOM   2395  OE1 GLU P 265      -7.340  15.210  13.924  0.00  0.00      PROB  
ATOM   2396  OE2 GLU P 265      -5.309  14.423  14.389  0.00  0.00      PROB  
ATOM   2397  C   GLU P 265      -7.625  13.521   8.741  0.00  0.00      PROB  
ATOM   2398  O   GLU P 265      -6.953  12.616   8.136  0.00  0.00      PROB  
ATOM   2399  N   CYS P 266      -8.943  13.569   8.581  0.00  0.00      PROB  
ATOM   2400  HN  CYS P 266      -9.342  14.267   9.171  0.00  0.00      PROB  
ATOM   2401  CA  CYS P 266      -9.812  12.894   7.646  0.00  0.00      PROB  
ATOM   2402  HA  CYS P 266      -9.644  11.837   7.792  0.00  0.00      PROB  
ATOM   2403  CB  CYS P 266     -11.324  13.204   7.864  0.00  0.00      PROB  
ATOM   2404  HB1 CYS P 266     -11.937  12.615   7.149  0.00  0.00      PROB  
ATOM   2405  HB2 CYS P 266     -11.446  14.306   7.791  0.00  0.00      PROB  
ATOM   2406  SG  CYS P 266     -11.696  12.706   9.557  0.00  0.00      PROB  
ATOM   2407  HG1 CYS P 266     -10.996  13.704  10.074  0.00  0.00      PROB  
ATOM   2408  C   CYS P 266      -9.487  13.205   6.174  0.00  0.00      PROB  
ATOM   2409  O   CYS P 266      -9.377  12.281   5.377  0.00  0.00      PROB  
ATOM   2410  N   LEU P 267      -9.231  14.434   5.743  0.00  0.00      PROB  
ATOM   2411  HN  LEU P 267      -9.382  15.180   6.387  0.00  0.00      PROB  
ATOM   2412  CA  LEU P 267      -8.727  14.773   4.448  0.00  0.00      PROB  
ATOM   2413  HA  LEU P 267      -9.341  14.209   3.761  0.00  0.00      PROB  
ATOM   2414  CB  LEU P 267      -8.776  16.316   4.124  0.00  0.00      PROB  
ATOM   2415  HB1 LEU P 267      -7.880  16.819   4.546  0.00  0.00      PROB  
ATOM   2416  HB2 LEU P 267      -9.714  16.724   4.556  0.00  0.00      PROB  
ATOM   2417  CG  LEU P 267      -8.844  16.647   2.650  0.00  0.00      PROB  
ATOM   2418  HG  LEU P 267      -8.065  16.041   2.140  0.00  0.00      PROB  
ATOM   2419  CD1 LEU P 267     -10.189  16.348   2.016  0.00  0.00      PROB  
ATOM   2420 HD11 LEU P 267     -11.080  16.896   2.388  0.00  0.00      PROB  
ATOM   2421 HD12 LEU P 267     -10.561  15.313   1.856  0.00  0.00      PROB  
ATOM   2422 HD13 LEU P 267     -10.108  16.674   0.957  0.00  0.00      PROB  
ATOM   2423  CD2 LEU P 267      -8.591  18.205   2.404  0.00  0.00      PROB  
ATOM   2424 HD21 LEU P 267      -9.491  18.792   2.686  0.00  0.00      PROB  
ATOM   2425 HD22 LEU P 267      -8.301  18.430   1.355  0.00  0.00      PROB  
ATOM   2426 HD23 LEU P 267      -7.717  18.483   3.032  0.00  0.00      PROB  
ATOM   2427  C   LEU P 267      -7.298  14.207   4.130  0.00  0.00      PROB  
ATOM   2428  O   LEU P 267      -7.029  13.705   3.039  0.00  0.00      PROB  
ATOM   2429  N   TYR P 268      -6.418  14.294   5.110  0.00  0.00      PROB  
ATOM   2430  HN  TYR P 268      -6.750  14.805   5.900  0.00  0.00      PROB  
ATOM   2431  CA  TYR P 268      -5.200  13.521   5.135  0.00  0.00      PROB  
ATOM   2432  HA  TYR P 268      -4.525  13.832   4.351  0.00  0.00      PROB  
ATOM   2433  CB  TYR P 268      -4.429  13.820   6.459  0.00  0.00      PROB  
ATOM   2434  HB1 TYR P 268      -5.123  13.769   7.326  0.00  0.00      PROB  
ATOM   2435  HB2 TYR P 268      -4.196  14.886   6.255  0.00  0.00      PROB  
ATOM   2436  CG  TYR P 268      -3.123  13.070   6.665  0.00  0.00      PROB  
ATOM   2437  CD1 TYR P 268      -1.903  13.542   6.101  0.00  0.00      PROB  
ATOM   2438  HD1 TYR P 268      -2.026  14.458   5.543  0.00  0.00      PROB  
ATOM   2439  CE1 TYR P 268      -0.752  12.773   6.368  0.00  0.00      PROB  
ATOM   2440  HE1 TYR P 268       0.215  13.012   5.951  0.00  0.00      PROB  
ATOM   2441  CZ  TYR P 268      -0.728  11.650   7.150  0.00  0.00      PROB  
ATOM   2442  OH  TYR P 268       0.374  10.822   7.219  0.00  0.00      PROB  
ATOM   2443  HH  TYR P 268       0.010  10.123   7.767  0.00  0.00      PROB  
ATOM   2444  CD2 TYR P 268      -3.160  11.898   7.489  0.00  0.00      PROB  
ATOM   2445  HD2 TYR P 268      -4.098  11.484   7.827  0.00  0.00      PROB  
ATOM   2446  CE2 TYR P 268      -1.976  11.133   7.587  0.00  0.00      PROB  
ATOM   2447  HE2 TYR P 268      -2.019  10.132   7.990  0.00  0.00      PROB  
ATOM   2448  C   TYR P 268      -5.414  11.922   5.022  0.00  0.00      PROB  
ATOM   2449  O   TYR P 268      -4.797  11.224   4.240  0.00  0.00      PROB  
ATOM   2450  N   PHE P 269      -6.227  11.335   5.846  0.00  0.00      PROB  
ATOM   2451  HN  PHE P 269      -6.771  11.843   6.508  0.00  0.00      PROB  
ATOM   2452  CA  PHE P 269      -6.495   9.869   5.942  0.00  0.00      PROB  
ATOM   2453  HA  PHE P 269      -5.546   9.368   6.062  0.00  0.00      PROB  
ATOM   2454  CB  PHE P 269      -7.419   9.763   7.185  0.00  0.00      PROB  
ATOM   2455  HB1 PHE P 269      -8.307  10.428   7.126  0.00  0.00      PROB  
ATOM   2456  HB2 PHE P 269      -6.795   9.951   8.085  0.00  0.00      PROB  
ATOM   2457  CG  PHE P 269      -7.916   8.360   7.342  0.00  0.00      PROB  
ATOM   2458  CD1 PHE P 269      -7.151   7.203   7.017  0.00  0.00      PROB  
ATOM   2459  HD1 PHE P 269      -6.095   7.272   6.798  0.00  0.00      PROB  
ATOM   2460  CE1 PHE P 269      -7.732   5.867   7.104  0.00  0.00      PROB  
ATOM   2461  HE1 PHE P 269      -7.121   5.005   6.879  0.00  0.00      PROB  
ATOM   2462  CZ  PHE P 269      -9.052   5.731   7.541  0.00  0.00      PROB  
ATOM   2463  HZ  PHE P 269      -9.452   4.729   7.575  0.00  0.00      PROB  
ATOM   2464  CD2 PHE P 269      -9.227   8.156   7.832  0.00  0.00      PROB  
ATOM   2465  HD2 PHE P 269      -9.743   9.095   7.965  0.00  0.00      PROB  
ATOM   2466  CE2 PHE P 269      -9.787   6.866   7.945  0.00  0.00      PROB  
ATOM   2467  HE2 PHE P 269     -10.801   6.822   8.315  0.00  0.00      PROB  
ATOM   2468  C   PHE P 269      -7.101   9.397   4.653  0.00  0.00      PROB  
ATOM   2469  O   PHE P 269      -6.738   8.385   4.056  0.00  0.00      PROB  
ATOM   2470  N   LEU P 270      -8.074  10.087   4.022  0.00  0.00      PROB  
ATOM   2471  HN  LEU P 270      -8.481  10.925   4.377  0.00  0.00      PROB  
ATOM   2472  CA  LEU P 270      -8.661   9.842   2.802  0.00  0.00      PROB  
ATOM   2473  HA  LEU P 270      -9.051   8.837   2.868  0.00  0.00      PROB  
ATOM   2474  CB  LEU P 270      -9.857  10.802   2.603  0.00  0.00      PROB  
ATOM   2475  HB1 LEU P 270      -9.442  11.827   2.498  0.00  0.00      PROB  
ATOM   2476  HB2 LEU P 270     -10.465  10.939   3.523  0.00  0.00      PROB  
ATOM   2477  CG  LEU P 270     -10.779  10.448   1.487  0.00  0.00      PROB  
ATOM   2478  HG  LEU P 270     -10.283  10.442   0.494  0.00  0.00      PROB  
ATOM   2479  CD1 LEU P 270     -11.348   9.047   1.709  0.00  0.00      PROB  
ATOM   2480 HD11 LEU P 270     -10.673   8.218   1.406  0.00  0.00      PROB  
ATOM   2481 HD12 LEU P 270     -12.188   8.812   1.020  0.00  0.00      PROB  
ATOM   2482 HD13 LEU P 270     -11.583   9.062   2.795  0.00  0.00      PROB  
ATOM   2483  CD2 LEU P 270     -11.940  11.540   1.422  0.00  0.00      PROB  
ATOM   2484 HD21 LEU P 270     -12.520  11.308   0.504  0.00  0.00      PROB  
ATOM   2485 HD22 LEU P 270     -11.531  12.564   1.286  0.00  0.00      PROB  
ATOM   2486 HD23 LEU P 270     -12.642  11.590   2.281  0.00  0.00      PROB  
ATOM   2487  C   LEU P 270      -7.696   9.909   1.610  0.00  0.00      PROB  
ATOM   2488  O   LEU P 270      -7.674   9.025   0.786  0.00  0.00      PROB  
ATOM   2489  N   MET P 271      -6.821  10.925   1.528  0.00  0.00      PROB  
ATOM   2490  HN  MET P 271      -7.006  11.635   2.202  0.00  0.00      PROB  
ATOM   2491  CA  MET P 271      -5.625  11.032   0.649  0.00  0.00      PROB  
ATOM   2492  HA  MET P 271      -5.997  10.975  -0.363  0.00  0.00      PROB  
ATOM   2493  CB  MET P 271      -5.003  12.414   0.921  0.00  0.00      PROB  
ATOM   2494  HB1 MET P 271      -4.821  12.527   2.011  0.00  0.00      PROB  
ATOM   2495  HB2 MET P 271      -5.668  13.140   0.408  0.00  0.00      PROB  
ATOM   2496  CG  MET P 271      -3.543  12.616   0.336  0.00  0.00      PROB  
ATOM   2497  HG1 MET P 271      -2.846  11.994   0.937  0.00  0.00      PROB  
ATOM   2498  HG2 MET P 271      -3.280  13.689   0.451  0.00  0.00      PROB  
ATOM   2499  SD  MET P 271      -3.288  12.421  -1.440  0.00  0.00      PROB  
ATOM   2500  CE  MET P 271      -4.352  13.649  -2.015  0.00  0.00      PROB  
ATOM   2501  HE1 MET P 271      -4.524  13.499  -3.102  0.00  0.00      PROB  
ATOM   2502  HE2 MET P 271      -3.955  14.683  -1.925  0.00  0.00      PROB  
ATOM   2503  HE3 MET P 271      -5.352  13.648  -1.532  0.00  0.00      PROB  
ATOM   2504  C   MET P 271      -4.649   9.908   0.782  0.00  0.00      PROB  
ATOM   2505  O   MET P 271      -4.216   9.338  -0.233  0.00  0.00      PROB  
ATOM   2506  N   VAL P 272      -4.286   9.512   2.062  0.00  0.00      PROB  
ATOM   2507  HN  VAL P 272      -4.672  10.042   2.813  0.00  0.00      PROB  
ATOM   2508  CA  VAL P 272      -3.360   8.417   2.357  0.00  0.00      PROB  
ATOM   2509  HA  VAL P 272      -2.493   8.656   1.760  0.00  0.00      PROB  
ATOM   2510  CB  VAL P 272      -3.088   8.396   3.871  0.00  0.00      PROB  
ATOM   2511  HB  VAL P 272      -3.998   8.712   4.425  0.00  0.00      PROB  
ATOM   2512  CG1 VAL P 272      -2.721   6.961   4.375  0.00  0.00      PROB  
ATOM   2513 HG11 VAL P 272      -3.623   6.313   4.391  0.00  0.00      PROB  
ATOM   2514 HG12 VAL P 272      -2.312   7.039   5.405  0.00  0.00      PROB  
ATOM   2515 HG13 VAL P 272      -1.905   6.562   3.736  0.00  0.00      PROB  
ATOM   2516  CG2 VAL P 272      -1.972   9.380   4.262  0.00  0.00      PROB  
ATOM   2517 HG21 VAL P 272      -1.928   9.539   5.361  0.00  0.00      PROB  
ATOM   2518 HG22 VAL P 272      -2.136  10.345   3.736  0.00  0.00      PROB  
ATOM   2519 HG23 VAL P 272      -1.043   8.892   3.899  0.00  0.00      PROB  
ATOM   2520  C   VAL P 272      -3.985   7.095   1.833  0.00  0.00      PROB  
ATOM   2521  O   VAL P 272      -3.296   6.199   1.312  0.00  0.00      PROB  
ATOM   2522  N   THR P 273      -5.318   6.929   2.025  0.00  0.00      PROB  
ATOM   2523  HN  THR P 273      -5.940   7.535   2.514  0.00  0.00      PROB  
ATOM   2524  CA  THR P 273      -5.992   5.678   1.532  0.00  0.00      PROB  
ATOM   2525  HA  THR P 273      -5.412   4.799   1.768  0.00  0.00      PROB  
ATOM   2526  CB  THR P 273      -7.493   5.688   2.019  0.00  0.00      PROB  
ATOM   2527  HB  THR P 273      -7.991   6.550   1.526  0.00  0.00      PROB  
ATOM   2528  OG1 THR P 273      -7.667   5.851   3.435  0.00  0.00      PROB  
ATOM   2529  HG1 THR P 273      -7.524   6.781   3.629  0.00  0.00      PROB  
ATOM   2530  CG2 THR P 273      -8.192   4.369   1.603  0.00  0.00      PROB  
ATOM   2531 HG21 THR P 273      -7.594   3.478   1.892  0.00  0.00      PROB  
ATOM   2532 HG22 THR P 273      -8.337   4.357   0.502  0.00  0.00      PROB  
ATOM   2533 HG23 THR P 273      -9.218   4.284   2.021  0.00  0.00      PROB  
ATOM   2534  C   THR P 273      -5.976   5.643   0.048  0.00  0.00      PROB  
ATOM   2535  O   THR P 273      -5.689   4.600  -0.512  0.00  0.00      PROB  
ATOM   2536  N   MET P 274      -6.237   6.756  -0.629  0.00  0.00      PROB  
ATOM   2537  HN  MET P 274      -6.470   7.590  -0.135  0.00  0.00      PROB  
ATOM   2538  CA  MET P 274      -6.705   6.644  -2.046  0.00  0.00      PROB  
ATOM   2539  HA  MET P 274      -7.198   5.694  -2.191  0.00  0.00      PROB  
ATOM   2540  CB  MET P 274      -7.629   7.815  -2.310  0.00  0.00      PROB  
ATOM   2541  HB1 MET P 274      -8.348   7.938  -1.472  0.00  0.00      PROB  
ATOM   2542  HB2 MET P 274      -8.307   7.562  -3.153  0.00  0.00      PROB  
ATOM   2543  CG  MET P 274      -7.012   9.143  -2.697  0.00  0.00      PROB  
ATOM   2544  HG1 MET P 274      -6.554   8.996  -3.698  0.00  0.00      PROB  
ATOM   2545  HG2 MET P 274      -6.161   9.344  -2.012  0.00  0.00      PROB  
ATOM   2546  SD  MET P 274      -8.101  10.532  -2.720  0.00  0.00      PROB  
ATOM   2547  CE  MET P 274      -6.878  11.757  -2.820  0.00  0.00      PROB  
ATOM   2548  HE1 MET P 274      -7.311  12.708  -2.443  0.00  0.00      PROB  
ATOM   2549  HE2 MET P 274      -6.575  11.929  -3.875  0.00  0.00      PROB  
ATOM   2550  HE3 MET P 274      -5.932  11.498  -2.297  0.00  0.00      PROB  
ATOM   2551  C   MET P 274      -5.522   6.604  -3.027  0.00  0.00      PROB  
ATOM   2552  O   MET P 274      -5.684   6.275  -4.208  0.00  0.00      PROB  
ATOM   2553  N   SER P 275      -4.309   6.854  -2.528  0.00  0.00      PROB  
ATOM   2554  HN  SER P 275      -4.428   7.182  -1.594  0.00  0.00      PROB  
ATOM   2555  CA  SER P 275      -2.957   6.735  -3.073  0.00  0.00      PROB  
ATOM   2556  HA  SER P 275      -3.044   6.769  -4.149  0.00  0.00      PROB  
ATOM   2557  CB  SER P 275      -2.012   7.825  -2.546  0.00  0.00      PROB  
ATOM   2558  HB1 SER P 275      -2.535   8.740  -2.898  0.00  0.00      PROB  
ATOM   2559  HB2 SER P 275      -1.062   7.740  -3.115  0.00  0.00      PROB  
ATOM   2560  OG  SER P 275      -1.919   7.896  -1.106  0.00  0.00      PROB  
ATOM   2561  HG1 SER P 275      -2.609   8.482  -0.786  0.00  0.00      PROB  
ATOM   2562  C   SER P 275      -2.425   5.321  -2.786  0.00  0.00      PROB  
ATOM   2563  O   SER P 275      -1.439   4.762  -3.300  0.00  0.00      PROB  
ATOM   2564  N   THR P 276      -3.146   4.693  -1.846  0.00  0.00      PROB  
ATOM   2565  HN  THR P 276      -3.907   5.129  -1.373  0.00  0.00      PROB  
ATOM   2566  CA  THR P 276      -2.880   3.342  -1.296  0.00  0.00      PROB  
ATOM   2567  HA  THR P 276      -3.576   3.081  -0.513  0.00  0.00      PROB  
ATOM   2568  CB  THR P 276      -2.994   2.104  -2.212  0.00  0.00      PROB  
ATOM   2569  HB  THR P 276      -3.037   1.189  -1.584  0.00  0.00      PROB  
ATOM   2570  OG1 THR P 276      -1.852   2.041  -3.074  0.00  0.00      PROB  
ATOM   2571  HG1 THR P 276      -1.535   2.946  -3.128  0.00  0.00      PROB  
ATOM   2572  CG2 THR P 276      -4.294   2.183  -2.984  0.00  0.00      PROB  
ATOM   2573 HG21 THR P 276      -4.284   2.976  -3.761  0.00  0.00      PROB  
ATOM   2574 HG22 THR P 276      -5.145   2.255  -2.273  0.00  0.00      PROB  
ATOM   2575 HG23 THR P 276      -4.492   1.241  -3.539  0.00  0.00      PROB  
ATOM   2576  C   THR P 276      -1.601   3.243  -0.458  0.00  0.00      PROB  
ATOM   2577  O   THR P 276      -0.986   2.200  -0.262  0.00  0.00      PROB  
ATOM   2578  N   VAL P 277      -1.066   4.385   0.094  0.00  0.00      PROB  
ATOM   2579  HN  VAL P 277      -1.455   5.289  -0.066  0.00  0.00      PROB  
ATOM   2580  CA  VAL P 277       0.112   4.331   0.965  0.00  0.00      PROB  
ATOM   2581  HA  VAL P 277       0.796   3.690   0.429  0.00  0.00      PROB  
ATOM   2582  CB  VAL P 277       0.894   5.591   1.249  0.00  0.00      PROB  
ATOM   2583  HB  VAL P 277       1.898   5.344   1.655  0.00  0.00      PROB  
ATOM   2584  CG1 VAL P 277       1.160   6.295  -0.129  0.00  0.00      PROB  
ATOM   2585 HG11 VAL P 277       1.558   5.620  -0.917  0.00  0.00      PROB  
ATOM   2586 HG12 VAL P 277       1.871   7.147  -0.070  0.00  0.00      PROB  
ATOM   2587 HG13 VAL P 277       0.204   6.744  -0.471  0.00  0.00      PROB  
ATOM   2588  CG2 VAL P 277       0.260   6.637   2.131  0.00  0.00      PROB  
ATOM   2589 HG21 VAL P 277       0.978   7.437   2.411  0.00  0.00      PROB  
ATOM   2590 HG22 VAL P 277      -0.108   6.243   3.102  0.00  0.00      PROB  
ATOM   2591 HG23 VAL P 277      -0.612   7.141   1.662  0.00  0.00      PROB  
ATOM   2592  C   VAL P 277      -0.189   3.622   2.265  0.00  0.00      PROB  
ATOM   2593  O   VAL P 277       0.512   2.700   2.728  0.00  0.00      PROB  
ATOM   2594  N   GLY P 278      -1.324   4.047   2.838  0.00  0.00      PROB  
ATOM   2595  HN  GLY P 278      -1.947   4.691   2.401  0.00  0.00      PROB  
ATOM   2596  CA  GLY P 278      -2.000   3.293   3.990  0.00  0.00      PROB  
ATOM   2597  HA1 GLY P 278      -2.337   2.362   3.558  0.00  0.00      PROB  
ATOM   2598  HA2 GLY P 278      -2.858   3.872   4.300  0.00  0.00      PROB  
ATOM   2599  C   GLY P 278      -1.058   3.066   5.143  0.00  0.00      PROB  
ATOM   2600  O   GLY P 278      -0.864   1.937   5.602  0.00  0.00      PROB  
ATOM   2601  N   PHE P 279      -0.431   4.080   5.644  0.00  0.00      PROB  
ATOM   2602  HN  PHE P 279      -0.604   4.885   5.082  0.00  0.00      PROB  
ATOM   2603  CA  PHE P 279       0.529   4.091   6.788  0.00  0.00      PROB  
ATOM   2604  HA  PHE P 279       1.389   3.523   6.466  0.00  0.00      PROB  
ATOM   2605  CB  PHE P 279       0.961   5.505   7.298  0.00  0.00      PROB  
ATOM   2606  HB1 PHE P 279       1.689   5.577   8.134  0.00  0.00      PROB  
ATOM   2607  HB2 PHE P 279      -0.009   5.946   7.612  0.00  0.00      PROB  
ATOM   2608  CG  PHE P 279       1.501   6.244   6.112  0.00  0.00      PROB  
ATOM   2609  CD1 PHE P 279       2.652   5.880   5.480  0.00  0.00      PROB  
ATOM   2610  HD1 PHE P 279       3.068   4.910   5.711  0.00  0.00      PROB  
ATOM   2611  CE1 PHE P 279       3.289   6.725   4.511  0.00  0.00      PROB  
ATOM   2612  HE1 PHE P 279       4.031   6.286   3.861  0.00  0.00      PROB  
ATOM   2613  CZ  PHE P 279       2.774   7.994   4.273  0.00  0.00      PROB  
ATOM   2614  HZ  PHE P 279       3.187   8.711   3.578  0.00  0.00      PROB  
ATOM   2615  CD2 PHE P 279       0.978   7.502   5.822  0.00  0.00      PROB  
ATOM   2616  HD2 PHE P 279       0.059   7.788   6.313  0.00  0.00      PROB  
ATOM   2617  CE2 PHE P 279       1.581   8.345   4.898  0.00  0.00      PROB  
ATOM   2618  HE2 PHE P 279       1.261   9.369   4.773  0.00  0.00      PROB  
ATOM   2619  C   PHE P 279       0.036   3.503   8.040  0.00  0.00      PROB  
ATOM   2620  O   PHE P 279       0.641   2.864   8.899  0.00  0.00      PROB  
ATOM   2621  N   GLY P 280      -1.276   3.720   8.302  0.00  0.00      PROB  
ATOM   2622  HN  GLY P 280      -1.830   4.278   7.688  0.00  0.00      PROB  
ATOM   2623  CA  GLY P 280      -2.102   3.157   9.390  0.00  0.00      PROB  
ATOM   2624  HA1 GLY P 280      -1.893   2.134   9.666  0.00  0.00      PROB  
ATOM   2625  HA2 GLY P 280      -3.149   3.331   9.187  0.00  0.00      PROB  
ATOM   2626  C   GLY P 280      -1.857   3.932  10.638  0.00  0.00      PROB  
ATOM   2627  O   GLY P 280      -2.148   3.551  11.769  0.00  0.00      PROB  
ATOM   2628  N   ASP P 281      -1.258   5.185  10.476  0.00  0.00      PROB  
ATOM   2629  HN  ASP P 281      -1.097   5.372   9.510  0.00  0.00      PROB  
ATOM   2630  CA  ASP P 281      -1.189   6.264  11.471  0.00  0.00      PROB  
ATOM   2631  HA  ASP P 281      -0.653   5.888  12.329  0.00  0.00      PROB  
ATOM   2632  CB  ASP P 281      -0.226   7.382  10.889  0.00  0.00      PROB  
ATOM   2633  HB1 ASP P 281       0.700   6.783  10.754  0.00  0.00      PROB  
ATOM   2634  HB2 ASP P 281       0.059   8.147  11.642  0.00  0.00      PROB  
ATOM   2635  CG  ASP P 281      -0.588   7.951   9.571  0.00  0.00      PROB  
ATOM   2636  OD1 ASP P 281      -1.692   7.758   9.006  0.00  0.00      PROB  
ATOM   2637  OD2 ASP P 281       0.233   8.797   9.137  0.00  0.00      PROB  
ATOM   2638  C   ASP P 281      -2.581   6.782  11.977  0.00  0.00      PROB  
ATOM   2639  O   ASP P 281      -2.770   6.678  13.189  0.00  0.00      PROB  
ATOM   2640  N   ILE P 282      -3.430   7.080  10.940  0.00  0.00      PROB  
ATOM   2641  HN  ILE P 282      -2.969   7.203  10.064  0.00  0.00      PROB  
ATOM   2642  CA  ILE P 282      -4.945   7.294  11.049  0.00  0.00      PROB  
ATOM   2643  HA  ILE P 282      -5.234   7.307  12.089  0.00  0.00      PROB  
ATOM   2644  CB  ILE P 282      -5.475   8.663  10.618  0.00  0.00      PROB  
ATOM   2645  HB  ILE P 282      -5.540   8.605   9.511  0.00  0.00      PROB  
ATOM   2646  CG2 ILE P 282      -6.926   8.973  10.968  0.00  0.00      PROB  
ATOM   2647 HG21 ILE P 282      -7.226   9.840  10.342  0.00  0.00      PROB  
ATOM   2648 HG22 ILE P 282      -7.005   9.252  12.041  0.00  0.00      PROB  
ATOM   2649 HG23 ILE P 282      -7.690   8.224  10.667  0.00  0.00      PROB  
ATOM   2650  CG1 ILE P 282      -4.673   9.894  10.903  0.00  0.00      PROB  
ATOM   2651 HG11 ILE P 282      -5.144  10.855  10.606  0.00  0.00      PROB  
ATOM   2652 HG12 ILE P 282      -3.753   9.748  10.299  0.00  0.00      PROB  
ATOM   2653  CD  ILE P 282      -4.351  10.189  12.389  0.00  0.00      PROB  
ATOM   2654  HD1 ILE P 282      -5.330  10.305  12.901  0.00  0.00      PROB  
ATOM   2655  HD2 ILE P 282      -3.809  11.151  12.515  0.00  0.00      PROB  
ATOM   2656  HD3 ILE P 282      -3.692   9.365  12.737  0.00  0.00      PROB  
ATOM   2657  C   ILE P 282      -5.675   6.241  10.285  0.00  0.00      PROB  
ATOM   2658  O   ILE P 282      -5.388   5.998   9.101  0.00  0.00      PROB  
ATOM   2659  N   PHE P 283      -6.576   5.546  10.995  0.00  0.00      PROB  
ATOM   2660  HN  PHE P 283      -6.591   5.754  11.970  0.00  0.00      PROB  
ATOM   2661  CA  PHE P 283      -7.500   4.489  10.576  0.00  0.00      PROB  
ATOM   2662  HA  PHE P 283      -7.558   4.576   9.501  0.00  0.00      PROB  
ATOM   2663  CB  PHE P 283      -7.140   3.024  10.874  0.00  0.00      PROB  
ATOM   2664  HB1 PHE P 283      -6.282   2.804  10.203  0.00  0.00      PROB  
ATOM   2665  HB2 PHE P 283      -7.908   2.314  10.498  0.00  0.00      PROB  
ATOM   2666  CG  PHE P 283      -6.722   2.702  12.268  0.00  0.00      PROB  
ATOM   2667  CD1 PHE P 283      -5.403   2.754  12.706  0.00  0.00      PROB  
ATOM   2668  HD1 PHE P 283      -4.628   2.962  11.982  0.00  0.00      PROB  
ATOM   2669  CE1 PHE P 283      -5.104   2.487  14.102  0.00  0.00      PROB  
ATOM   2670  HE1 PHE P 283      -4.084   2.561  14.449  0.00  0.00      PROB  
ATOM   2671  CZ  PHE P 283      -6.112   2.105  14.988  0.00  0.00      PROB  
ATOM   2672  HZ  PHE P 283      -5.794   1.741  15.953  0.00  0.00      PROB  
ATOM   2673  CD2 PHE P 283      -7.695   2.380  13.183  0.00  0.00      PROB  
ATOM   2674  HD2 PHE P 283      -8.751   2.570  13.061  0.00  0.00      PROB  
ATOM   2675  CE2 PHE P 283      -7.398   2.035  14.471  0.00  0.00      PROB  
ATOM   2676  HE2 PHE P 283      -8.173   1.584  15.071  0.00  0.00      PROB  
ATOM   2677  C   PHE P 283      -8.923   4.691  11.179  0.00  0.00      PROB  
ATOM   2678  O   PHE P 283      -9.246   5.236  12.248  0.00  0.00      PROB  
ATOM   2679  N   ALA P 284     -10.036   4.288  10.434  0.00  0.00      PROB  
ATOM   2680  HN  ALA P 284      -9.909   3.905   9.522  0.00  0.00      PROB  
ATOM   2681  CA  ALA P 284     -11.398   4.370  10.953  0.00  0.00      PROB  
ATOM   2682  HA  ALA P 284     -11.513   5.338  11.420  0.00  0.00      PROB  
ATOM   2683  CB  ALA P 284     -12.420   4.271   9.787  0.00  0.00      PROB  
ATOM   2684  HB1 ALA P 284     -12.172   3.264   9.387  0.00  0.00      PROB  
ATOM   2685  HB2 ALA P 284     -12.153   4.943   8.944  0.00  0.00      PROB  
ATOM   2686  HB3 ALA P 284     -13.449   4.419  10.180  0.00  0.00      PROB  
ATOM   2687  C   ALA P 284     -11.556   3.279  12.020  0.00  0.00      PROB  
ATOM   2688  O   ALA P 284     -10.890   2.235  11.986  0.00  0.00      PROB  
ATOM   2689  N   THR P 285     -12.440   3.658  13.017  0.00  0.00      PROB  
ATOM   2690  HN  THR P 285     -12.941   4.504  12.855  0.00  0.00      PROB  
ATOM   2691  CA  THR P 285     -12.712   2.830  14.166  0.00  0.00      PROB  
ATOM   2692  HA  THR P 285     -12.311   1.860  13.909  0.00  0.00      PROB  
ATOM   2693  CB  THR P 285     -12.258   3.484  15.460  0.00  0.00      PROB  
ATOM   2694  HB  THR P 285     -12.381   2.693  16.231  0.00  0.00      PROB  
ATOM   2695  OG1 THR P 285     -12.998   4.617  15.802  0.00  0.00      PROB  
ATOM   2696  HG1 THR P 285     -13.007   5.192  15.033  0.00  0.00      PROB  
ATOM   2697  CG2 THR P 285     -10.751   3.881  15.500  0.00  0.00      PROB  
ATOM   2698 HG21 THR P 285     -10.506   4.668  14.755  0.00  0.00      PROB  
ATOM   2699 HG22 THR P 285     -10.138   3.042  15.106  0.00  0.00      PROB  
ATOM   2700 HG23 THR P 285     -10.406   4.301  16.469  0.00  0.00      PROB  
ATOM   2701  C   THR P 285     -14.228   2.550  14.341  0.00  0.00      PROB  
ATOM   2702  O   THR P 285     -14.516   1.585  15.100  0.00  0.00      PROB  
ATOM   2703  N   THR P 286     -15.104   3.228  13.639  0.00  0.00      PROB  
ATOM   2704  HN  THR P 286     -14.861   4.009  13.068  0.00  0.00      PROB  
ATOM   2705  CA  THR P 286     -16.493   2.935  13.775  0.00  0.00      PROB  
ATOM   2706  HA  THR P 286     -16.650   2.560  14.775  0.00  0.00      PROB  
ATOM   2707  CB  THR P 286     -17.330   4.233  13.749  0.00  0.00      PROB  
ATOM   2708  HB  THR P 286     -18.363   3.958  14.051  0.00  0.00      PROB  
ATOM   2709  OG1 THR P 286     -17.305   4.895  12.500  0.00  0.00      PROB  
ATOM   2710  HG1 THR P 286     -16.378   4.969  12.262  0.00  0.00      PROB  
ATOM   2711  CG2 THR P 286     -16.837   5.250  14.826  0.00  0.00      PROB  
ATOM   2712 HG21 THR P 286     -17.395   6.211  14.827  0.00  0.00      PROB  
ATOM   2713 HG22 THR P 286     -15.746   5.449  14.759  0.00  0.00      PROB  
ATOM   2714 HG23 THR P 286     -16.926   4.839  15.854  0.00  0.00      PROB  
ATOM   2715  C   THR P 286     -16.948   2.027  12.663  0.00  0.00      PROB  
ATOM   2716  O   THR P 286     -16.392   1.985  11.563  0.00  0.00      PROB  
ATOM   2717  N   VAL P 287     -18.085   1.273  12.851  0.00  0.00      PROB  
ATOM   2718  HN  VAL P 287     -18.668   1.455  13.640  0.00  0.00      PROB  
ATOM   2719  CA  VAL P 287     -18.597   0.205  11.912  0.00  0.00      PROB  
ATOM   2720  HA  VAL P 287     -17.764  -0.403  11.591  0.00  0.00      PROB  
ATOM   2721  CB  VAL P 287     -19.789  -0.687  12.471  0.00  0.00      PROB  
ATOM   2722  HB  VAL P 287     -20.550  -0.067  12.992  0.00  0.00      PROB  
ATOM   2723  CG1 VAL P 287     -20.357  -1.516  11.395  0.00  0.00      PROB  
ATOM   2724 HG11 VAL P 287     -21.140  -2.200  11.785  0.00  0.00      PROB  
ATOM   2725 HG12 VAL P 287     -19.560  -2.150  10.950  0.00  0.00      PROB  
ATOM   2726 HG13 VAL P 287     -20.827  -0.882  10.612  0.00  0.00      PROB  
ATOM   2727  CG2 VAL P 287     -19.050  -1.636  13.486  0.00  0.00      PROB  
ATOM   2728 HG21 VAL P 287     -18.768  -1.025  14.369  0.00  0.00      PROB  
ATOM   2729 HG22 VAL P 287     -18.192  -2.147  12.997  0.00  0.00      PROB  
ATOM   2730 HG23 VAL P 287     -19.667  -2.489  13.840  0.00  0.00      PROB  
ATOM   2731  C   VAL P 287     -19.021   0.887  10.661  0.00  0.00      PROB  
ATOM   2732  O   VAL P 287     -18.634   0.510   9.594  0.00  0.00      PROB  
ATOM   2733  N   LEU P 288     -19.729   2.035  10.745  0.00  0.00      PROB  
ATOM   2734  HN  LEU P 288     -19.933   2.403  11.650  0.00  0.00      PROB  
ATOM   2735  CA  LEU P 288     -20.144   2.824   9.615  0.00  0.00      PROB  
ATOM   2736  HA  LEU P 288     -20.485   2.171   8.826  0.00  0.00      PROB  
ATOM   2737  CB  LEU P 288     -21.380   3.730   9.991  0.00  0.00      PROB  
ATOM   2738  HB1 LEU P 288     -21.755   4.226   9.070  0.00  0.00      PROB  
ATOM   2739  HB2 LEU P 288     -21.005   4.549  10.642  0.00  0.00      PROB  
ATOM   2740  CG  LEU P 288     -22.561   3.002  10.629  0.00  0.00      PROB  
ATOM   2741  HG  LEU P 288     -22.214   2.654  11.626  0.00  0.00      PROB  
ATOM   2742  CD1 LEU P 288     -23.715   3.998  10.920  0.00  0.00      PROB  
ATOM   2743 HD11 LEU P 288     -23.332   4.951  11.343  0.00  0.00      PROB  
ATOM   2744 HD12 LEU P 288     -24.358   3.593  11.729  0.00  0.00      PROB  
ATOM   2745 HD13 LEU P 288     -24.284   4.149   9.977  0.00  0.00      PROB  
ATOM   2746  CD2 LEU P 288     -22.980   1.709   9.887  0.00  0.00      PROB  
ATOM   2747 HD21 LEU P 288     -23.229   1.889   8.819  0.00  0.00      PROB  
ATOM   2748 HD22 LEU P 288     -23.851   1.244  10.396  0.00  0.00      PROB  
ATOM   2749 HD23 LEU P 288     -22.126   1.001   9.948  0.00  0.00      PROB  
ATOM   2750  C   LEU P 288     -18.957   3.556   8.943  0.00  0.00      PROB  
ATOM   2751  O   LEU P 288     -18.957   3.806   7.720  0.00  0.00      PROB  
ATOM   2752  N   GLY P 289     -17.927   3.941   9.698  0.00  0.00      PROB  
ATOM   2753  HN  GLY P 289     -17.919   3.720  10.670  0.00  0.00      PROB  
ATOM   2754  CA  GLY P 289     -16.827   4.737   9.182  0.00  0.00      PROB  
ATOM   2755  HA1 GLY P 289     -16.204   5.113   9.980  0.00  0.00      PROB  
ATOM   2756  HA2 GLY P 289     -17.297   5.498   8.576  0.00  0.00      PROB  
ATOM   2757  C   GLY P 289     -15.833   3.832   8.334  0.00  0.00      PROB  
ATOM   2758  O   GLY P 289     -15.357   4.190   7.267  0.00  0.00      PROB  
ATOM   2759  N   ARG P 290     -15.562   2.602   8.839  0.00  0.00      PROB  
ATOM   2760  HN  ARG P 290     -15.824   2.492   9.795  0.00  0.00      PROB  
ATOM   2761  CA  ARG P 290     -15.009   1.499   8.172  0.00  0.00      PROB  
ATOM   2762  HA  ARG P 290     -14.010   1.812   7.905  0.00  0.00      PROB  
ATOM   2763  CB  ARG P 290     -14.909   0.335   9.264  0.00  0.00      PROB  
ATOM   2764  HB1 ARG P 290     -14.735  -0.654   8.789  0.00  0.00      PROB  
ATOM   2765  HB2 ARG P 290     -15.809   0.277   9.913  0.00  0.00      PROB  
ATOM   2766  CG  ARG P 290     -13.631   0.585  10.103  0.00  0.00      PROB  
ATOM   2767  HG1 ARG P 290     -13.916   1.555  10.564  0.00  0.00      PROB  
ATOM   2768  HG2 ARG P 290     -12.716   0.750   9.495  0.00  0.00      PROB  
ATOM   2769  CD  ARG P 290     -13.382  -0.447  11.146  0.00  0.00      PROB  
ATOM   2770  HD1 ARG P 290     -12.410  -0.330  11.671  0.00  0.00      PROB  
ATOM   2771  HD2 ARG P 290     -13.308  -1.410  10.596  0.00  0.00      PROB  
ATOM   2772  NE  ARG P 290     -14.504  -0.368  12.149  0.00  0.00      PROB  
ATOM   2773  HE  ARG P 290     -15.294   0.233  12.032  0.00  0.00      PROB  
ATOM   2774  CZ  ARG P 290     -14.812  -1.329  13.021  0.00  0.00      PROB  
ATOM   2775  NH1 ARG P 290     -15.784  -1.082  13.780  0.00  0.00      PROB  
ATOM   2776 HH11 ARG P 290     -16.005  -0.153  14.077  0.00  0.00      PROB  
ATOM   2777 HH12 ARG P 290     -16.078  -1.757  14.457  0.00  0.00      PROB  
ATOM   2778  NH2 ARG P 290     -14.056  -2.389  13.170  0.00  0.00      PROB  
ATOM   2779 HH21 ARG P 290     -14.291  -3.080  13.853  0.00  0.00      PROB  
ATOM   2780 HH22 ARG P 290     -13.137  -2.369  12.777  0.00  0.00      PROB  
ATOM   2781  C   ARG P 290     -15.757   0.964   6.966  0.00  0.00      PROB  
ATOM   2782  O   ARG P 290     -15.184   0.888   5.893  0.00  0.00      PROB  
ATOM   2783  N   THR P 291     -17.088   0.812   7.063  0.00  0.00      PROB  
ATOM   2784  HN  THR P 291     -17.544   0.829   7.949  0.00  0.00      PROB  
ATOM   2785  CA  THR P 291     -17.948   0.478   5.887  0.00  0.00      PROB  
ATOM   2786  HA  THR P 291     -17.566  -0.386   5.363  0.00  0.00      PROB  
ATOM   2787  CB  THR P 291     -19.456   0.310   6.261  0.00  0.00      PROB  
ATOM   2788  HB  THR P 291     -19.835   1.292   6.617  0.00  0.00      PROB  
ATOM   2789  OG1 THR P 291     -19.702  -0.670   7.228  0.00  0.00      PROB  
ATOM   2790  HG1 THR P 291     -19.152  -0.436   7.979  0.00  0.00      PROB  
ATOM   2791  CG2 THR P 291     -20.405   0.166   4.969  0.00  0.00      PROB  
ATOM   2792 HG21 THR P 291     -20.534   1.127   4.428  0.00  0.00      PROB  
ATOM   2793 HG22 THR P 291     -21.425  -0.222   5.176  0.00  0.00      PROB  
ATOM   2794 HG23 THR P 291     -19.987  -0.611   4.294  0.00  0.00      PROB  
ATOM   2795  C   THR P 291     -17.879   1.647   4.961  0.00  0.00      PROB  
ATOM   2796  O   THR P 291     -17.644   1.532   3.795  0.00  0.00      PROB  
ATOM   2797  N   PHE P 292     -17.954   2.903   5.375  0.00  0.00      PROB  
ATOM   2798  HN  PHE P 292     -18.144   3.168   6.318  0.00  0.00      PROB  
ATOM   2799  CA  PHE P 292     -17.840   4.094   4.560  0.00  0.00      PROB  
ATOM   2800  HA  PHE P 292     -18.723   4.074   3.938  0.00  0.00      PROB  
ATOM   2801  CB  PHE P 292     -17.977   5.332   5.409  0.00  0.00      PROB  
ATOM   2802  HB1 PHE P 292     -17.245   5.455   6.236  0.00  0.00      PROB  
ATOM   2803  HB2 PHE P 292     -19.011   5.250   5.807  0.00  0.00      PROB  
ATOM   2804  CG  PHE P 292     -17.906   6.618   4.481  0.00  0.00      PROB  
ATOM   2805  CD1 PHE P 292     -18.988   7.238   3.891  0.00  0.00      PROB  
ATOM   2806  HD1 PHE P 292     -19.929   6.715   3.987  0.00  0.00      PROB  
ATOM   2807  CE1 PHE P 292     -18.856   8.210   2.955  0.00  0.00      PROB  
ATOM   2808  HE1 PHE P 292     -19.749   8.641   2.526  0.00  0.00      PROB  
ATOM   2809  CZ  PHE P 292     -17.571   8.715   2.582  0.00  0.00      PROB  
ATOM   2810  HZ  PHE P 292     -17.457   9.553   1.910  0.00  0.00      PROB  
ATOM   2811  CD2 PHE P 292     -16.632   7.210   4.275  0.00  0.00      PROB  
ATOM   2812  HD2 PHE P 292     -15.716   6.756   4.623  0.00  0.00      PROB  
ATOM   2813  CE2 PHE P 292     -16.399   8.183   3.290  0.00  0.00      PROB  
ATOM   2814  HE2 PHE P 292     -15.384   8.384   2.982  0.00  0.00      PROB  
ATOM   2815  C   PHE P 292     -16.507   4.216   3.717  0.00  0.00      PROB  
ATOM   2816  O   PHE P 292     -16.512   4.445   2.552  0.00  0.00      PROB  
ATOM   2817  N   VAL P 293     -15.303   3.999   4.382  0.00  0.00      PROB  
ATOM   2818  HN  VAL P 293     -15.362   3.881   5.370  0.00  0.00      PROB  
ATOM   2819  CA  VAL P 293     -14.017   3.854   3.800  0.00  0.00      PROB  
ATOM   2820  HA  VAL P 293     -13.770   4.794   3.330  0.00  0.00      PROB  
ATOM   2821  CB  VAL P 293     -12.917   3.749   4.886  0.00  0.00      PROB  
ATOM   2822  HB  VAL P 293     -13.303   3.017   5.626  0.00  0.00      PROB  
ATOM   2823  CG1 VAL P 293     -11.570   3.162   4.478  0.00  0.00      PROB  
ATOM   2824 HG11 VAL P 293     -11.049   3.778   3.713  0.00  0.00      PROB  
ATOM   2825 HG12 VAL P 293     -11.612   2.069   4.282  0.00  0.00      PROB  
ATOM   2826 HG13 VAL P 293     -10.947   3.154   5.398  0.00  0.00      PROB  
ATOM   2827  CG2 VAL P 293     -12.718   5.179   5.400  0.00  0.00      PROB  
ATOM   2828 HG21 VAL P 293     -12.296   5.863   4.632  0.00  0.00      PROB  
ATOM   2829 HG22 VAL P 293     -12.082   5.089   6.306  0.00  0.00      PROB  
ATOM   2830 HG23 VAL P 293     -13.726   5.529   5.709  0.00  0.00      PROB  
ATOM   2831  C   VAL P 293     -13.929   2.703   2.824  0.00  0.00      PROB  
ATOM   2832  O   VAL P 293     -13.404   2.917   1.670  0.00  0.00      PROB  
ATOM   2833  N   VAL P 294     -14.455   1.512   3.229  0.00  0.00      PROB  
ATOM   2834  HN  VAL P 294     -14.955   1.362   4.078  0.00  0.00      PROB  
ATOM   2835  CA  VAL P 294     -14.489   0.430   2.259  0.00  0.00      PROB  
ATOM   2836  HA  VAL P 294     -13.463   0.299   1.950  0.00  0.00      PROB  
ATOM   2837  CB  VAL P 294     -15.011  -0.845   2.953  0.00  0.00      PROB  
ATOM   2838  HB  VAL P 294     -15.691  -0.571   3.788  0.00  0.00      PROB  
ATOM   2839  CG1 VAL P 294     -15.709  -1.813   1.902  0.00  0.00      PROB  
ATOM   2840 HG11 VAL P 294     -15.194  -1.739   0.921  0.00  0.00      PROB  
ATOM   2841 HG12 VAL P 294     -16.693  -1.299   1.853  0.00  0.00      PROB  
ATOM   2842 HG13 VAL P 294     -15.792  -2.888   2.173  0.00  0.00      PROB  
ATOM   2843  CG2 VAL P 294     -13.793  -1.531   3.610  0.00  0.00      PROB  
ATOM   2844 HG21 VAL P 294     -13.590  -1.054   4.592  0.00  0.00      PROB  
ATOM   2845 HG22 VAL P 294     -12.890  -1.519   2.963  0.00  0.00      PROB  
ATOM   2846 HG23 VAL P 294     -14.028  -2.604   3.778  0.00  0.00      PROB  
ATOM   2847  C   VAL P 294     -15.268   0.731   0.992  0.00  0.00      PROB  
ATOM   2848  O   VAL P 294     -14.880   0.497  -0.155  0.00  0.00      PROB  
ATOM   2849  N   ILE P 295     -16.365   1.413   1.087  0.00  0.00      PROB  
ATOM   2850  HN  ILE P 295     -16.540   1.760   2.005  0.00  0.00      PROB  
ATOM   2851  CA  ILE P 295     -17.105   1.840  -0.045  0.00  0.00      PROB  
ATOM   2852  HA  ILE P 295     -17.194   1.002  -0.719  0.00  0.00      PROB  
ATOM   2853  CB  ILE P 295     -18.612   2.229   0.355  0.00  0.00      PROB  
ATOM   2854  HB  ILE P 295     -18.504   2.848   1.271  0.00  0.00      PROB  
ATOM   2855  CG2 ILE P 295     -19.356   3.058  -0.738  0.00  0.00      PROB  
ATOM   2856 HG21 ILE P 295     -20.451   3.221  -0.647  0.00  0.00      PROB  
ATOM   2857 HG22 ILE P 295     -19.250   2.640  -1.762  0.00  0.00      PROB  
ATOM   2858 HG23 ILE P 295     -18.873   4.053  -0.845  0.00  0.00      PROB  
ATOM   2859  CG1 ILE P 295     -19.443   0.921   0.661  0.00  0.00      PROB  
ATOM   2860 HG11 ILE P 295     -18.739   0.310   1.266  0.00  0.00      PROB  
ATOM   2861 HG12 ILE P 295     -19.549   0.321  -0.268  0.00  0.00      PROB  
ATOM   2862  CD  ILE P 295     -20.708   1.153   1.504  0.00  0.00      PROB  
ATOM   2863  HD1 ILE P 295     -21.422   1.834   0.994  0.00  0.00      PROB  
ATOM   2864  HD2 ILE P 295     -20.468   1.761   2.402  0.00  0.00      PROB  
ATOM   2865  HD3 ILE P 295     -21.207   0.225   1.857  0.00  0.00      PROB  
ATOM   2866  C   ILE P 295     -16.444   2.851  -0.920  0.00  0.00      PROB  
ATOM   2867  O   ILE P 295     -16.496   2.737  -2.189  0.00  0.00      PROB  
ATOM   2868  N   PHE P 296     -15.797   3.871  -0.311  0.00  0.00      PROB  
ATOM   2869  HN  PHE P 296     -15.900   4.034   0.667  0.00  0.00      PROB  
ATOM   2870  CA  PHE P 296     -14.885   4.810  -0.982  0.00  0.00      PROB  
ATOM   2871  HA  PHE P 296     -15.418   5.309  -1.778  0.00  0.00      PROB  
ATOM   2872  CB  PHE P 296     -14.376   5.869   0.024  0.00  0.00      PROB  
ATOM   2873  HB1 PHE P 296     -13.848   5.427   0.895  0.00  0.00      PROB  
ATOM   2874  HB2 PHE P 296     -15.258   6.415   0.423  0.00  0.00      PROB  
ATOM   2875  CG  PHE P 296     -13.464   6.858  -0.636  0.00  0.00      PROB  
ATOM   2876  CD1 PHE P 296     -13.934   8.104  -1.079  0.00  0.00      PROB  
ATOM   2877  HD1 PHE P 296     -14.980   8.350  -0.966  0.00  0.00      PROB  
ATOM   2878  CE1 PHE P 296     -13.143   9.072  -1.647  0.00  0.00      PROB  
ATOM   2879  HE1 PHE P 296     -13.538  10.049  -1.879  0.00  0.00      PROB  
ATOM   2880  CZ  PHE P 296     -11.812   8.725  -1.843  0.00  0.00      PROB  
ATOM   2881  HZ  PHE P 296     -11.199   9.528  -2.227  0.00  0.00      PROB  
ATOM   2882  CD2 PHE P 296     -12.067   6.583  -0.870  0.00  0.00      PROB  
ATOM   2883  HD2 PHE P 296     -11.657   5.653  -0.505  0.00  0.00      PROB  
ATOM   2884  CE2 PHE P 296     -11.260   7.515  -1.445  0.00  0.00      PROB  
ATOM   2885  HE2 PHE P 296     -10.237   7.262  -1.682  0.00  0.00      PROB  
ATOM   2886  C   PHE P 296     -13.752   4.128  -1.793  0.00  0.00      PROB  
ATOM   2887  O   PHE P 296     -13.598   4.449  -2.957  0.00  0.00      PROB  
ATOM   2888  N   ILE P 297     -13.034   3.124  -1.205  0.00  0.00      PROB  
ATOM   2889  HN  ILE P 297     -13.115   2.763  -0.279  0.00  0.00      PROB  
ATOM   2890  CA  ILE P 297     -11.993   2.371  -1.943  0.00  0.00      PROB  
ATOM   2891  HA  ILE P 297     -11.220   3.014  -2.337  0.00  0.00      PROB  
ATOM   2892  CB  ILE P 297     -11.396   1.363  -0.882  0.00  0.00      PROB  
ATOM   2893  HB  ILE P 297     -12.110   1.081  -0.080  0.00  0.00      PROB  
ATOM   2894  CG2 ILE P 297     -10.944   0.076  -1.530  0.00  0.00      PROB  
ATOM   2895 HG21 ILE P 297     -10.041   0.171  -2.171  0.00  0.00      PROB  
ATOM   2896 HG22 ILE P 297     -11.744  -0.501  -2.041  0.00  0.00      PROB  
ATOM   2897 HG23 ILE P 297     -10.676  -0.570  -0.667  0.00  0.00      PROB  
ATOM   2898  CG1 ILE P 297     -10.239   2.053  -0.121  0.00  0.00      PROB  
ATOM   2899 HG11 ILE P 297     -10.577   3.078   0.142  0.00  0.00      PROB  
ATOM   2900 HG12 ILE P 297      -9.366   2.142  -0.802  0.00  0.00      PROB  
ATOM   2901  CD  ILE P 297      -9.868   1.365   1.203  0.00  0.00      PROB  
ATOM   2902  HD1 ILE P 297      -9.064   1.855   1.792  0.00  0.00      PROB  
ATOM   2903  HD2 ILE P 297      -9.416   0.381   0.955  0.00  0.00      PROB  
ATOM   2904  HD3 ILE P 297     -10.810   1.381   1.793  0.00  0.00      PROB  
ATOM   2905  C   ILE P 297     -12.527   1.685  -3.207  0.00  0.00      PROB  
ATOM   2906  O   ILE P 297     -11.915   1.744  -4.283  0.00  0.00      PROB  
ATOM   2907  N   MET P 298     -13.633   1.001  -3.129  0.00  0.00      PROB  
ATOM   2908  HN  MET P 298     -14.048   1.058  -2.224  0.00  0.00      PROB  
ATOM   2909  CA  MET P 298     -14.263   0.398  -4.312  0.00  0.00      PROB  
ATOM   2910  HA  MET P 298     -13.499  -0.162  -4.831  0.00  0.00      PROB  
ATOM   2911  CB  MET P 298     -15.509  -0.535  -3.943  0.00  0.00      PROB  
ATOM   2912  HB1 MET P 298     -15.907  -0.830  -4.937  0.00  0.00      PROB  
ATOM   2913  HB2 MET P 298     -16.198   0.080  -3.325  0.00  0.00      PROB  
ATOM   2914  CG  MET P 298     -15.059  -1.830  -3.169  0.00  0.00      PROB  
ATOM   2915  HG1 MET P 298     -14.564  -1.461  -2.245  0.00  0.00      PROB  
ATOM   2916  HG2 MET P 298     -14.226  -2.379  -3.658  0.00  0.00      PROB  
ATOM   2917  SD  MET P 298     -16.426  -2.882  -2.823  0.00  0.00      PROB  
ATOM   2918  CE  MET P 298     -17.178  -1.899  -1.545  0.00  0.00      PROB  
ATOM   2919  HE1 MET P 298     -17.580  -2.483  -0.689  0.00  0.00      PROB  
ATOM   2920  HE2 MET P 298     -17.866  -1.131  -1.958  0.00  0.00      PROB  
ATOM   2921  HE3 MET P 298     -16.457  -1.227  -1.033  0.00  0.00      PROB  
ATOM   2922  C   MET P 298     -14.776   1.459  -5.346  0.00  0.00      PROB  
ATOM   2923  O   MET P 298     -14.665   1.377  -6.583  0.00  0.00      PROB  
ATOM   2924  N   ILE P 299     -15.330   2.576  -4.819  0.00  0.00      PROB  
ATOM   2925  HN  ILE P 299     -15.596   2.576  -3.858  0.00  0.00      PROB  
ATOM   2926  CA  ILE P 299     -15.725   3.780  -5.573  0.00  0.00      PROB  
ATOM   2927  HA  ILE P 299     -16.413   3.431  -6.330  0.00  0.00      PROB  
ATOM   2928  CB  ILE P 299     -16.602   4.689  -4.762  0.00  0.00      PROB  
ATOM   2929  HB  ILE P 299     -16.094   4.661  -3.774  0.00  0.00      PROB  
ATOM   2930  CG2 ILE P 299     -16.560   6.116  -5.439  0.00  0.00      PROB  
ATOM   2931 HG21 ILE P 299     -17.358   6.687  -4.918  0.00  0.00      PROB  
ATOM   2932 HG22 ILE P 299     -16.857   5.910  -6.490  0.00  0.00      PROB  
ATOM   2933 HG23 ILE P 299     -15.554   6.579  -5.349  0.00  0.00      PROB  
ATOM   2934  CG1 ILE P 299     -17.989   4.058  -4.712  0.00  0.00      PROB  
ATOM   2935 HG11 ILE P 299     -17.847   2.972  -4.525  0.00  0.00      PROB  
ATOM   2936 HG12 ILE P 299     -18.467   4.109  -5.714  0.00  0.00      PROB  
ATOM   2937  CD  ILE P 299     -18.952   4.649  -3.700  0.00  0.00      PROB  
ATOM   2938  HD1 ILE P 299     -19.864   4.016  -3.656  0.00  0.00      PROB  
ATOM   2939  HD2 ILE P 299     -19.212   5.722  -3.819  0.00  0.00      PROB  
ATOM   2940  HD3 ILE P 299     -18.388   4.607  -2.744  0.00  0.00      PROB  
ATOM   2941  C   ILE P 299     -14.588   4.424  -6.350  0.00  0.00      PROB  
ATOM   2942  O   ILE P 299     -14.680   4.737  -7.543  0.00  0.00      PROB  
ATOM   2943  N   PHE P 300     -13.429   4.674  -5.696  0.00  0.00      PROB  
ATOM   2944  HN  PHE P 300     -13.361   4.391  -4.743  0.00  0.00      PROB  
ATOM   2945  CA  PHE P 300     -12.398   5.443  -6.234  0.00  0.00      PROB  
ATOM   2946  HA  PHE P 300     -12.768   6.388  -6.602  0.00  0.00      PROB  
ATOM   2947  CB  PHE P 300     -11.367   5.866  -5.172  0.00  0.00      PROB  
ATOM   2948  HB1 PHE P 300     -10.686   5.035  -4.887  0.00  0.00      PROB  
ATOM   2949  HB2 PHE P 300     -11.821   6.320  -4.266  0.00  0.00      PROB  
ATOM   2950  CG  PHE P 300     -10.375   6.952  -5.594  0.00  0.00      PROB  
ATOM   2951  CD1 PHE P 300     -10.639   8.375  -5.508  0.00  0.00      PROB  
ATOM   2952  HD1 PHE P 300     -11.548   8.736  -5.051  0.00  0.00      PROB  
ATOM   2953  CE1 PHE P 300      -9.796   9.324  -5.983  0.00  0.00      PROB  
ATOM   2954  HE1 PHE P 300      -9.902  10.395  -5.896  0.00  0.00      PROB  
ATOM   2955  CZ  PHE P 300      -8.537   8.932  -6.543  0.00  0.00      PROB  
ATOM   2956  HZ  PHE P 300      -7.805   9.621  -6.938  0.00  0.00      PROB  
ATOM   2957  CD2 PHE P 300      -9.064   6.597  -6.139  0.00  0.00      PROB  
ATOM   2958  HD2 PHE P 300      -8.847   5.560  -6.348  0.00  0.00      PROB  
ATOM   2959  CE2 PHE P 300      -8.220   7.599  -6.690  0.00  0.00      PROB  
ATOM   2960  HE2 PHE P 300      -7.271   7.261  -7.080  0.00  0.00      PROB  
ATOM   2961  C   PHE P 300     -11.671   4.706  -7.333  0.00  0.00      PROB  
ATOM   2962  O   PHE P 300     -11.336   5.134  -8.426  0.00  0.00      PROB  
ATOM   2963  N   ILE P 301     -11.346   3.406  -7.085  0.00  0.00      PROB  
ATOM   2964  HN  ILE P 301     -11.589   2.975  -6.220  0.00  0.00      PROB  
ATOM   2965  CA  ILE P 301     -10.609   2.526  -7.966  0.00  0.00      PROB  
ATOM   2966  HA  ILE P 301      -9.775   3.083  -8.368  0.00  0.00      PROB  
ATOM   2967  CB  ILE P 301     -10.032   1.328  -7.330  0.00  0.00      PROB  
ATOM   2968  HB  ILE P 301     -10.838   0.678  -6.928  0.00  0.00      PROB  
ATOM   2969  CG2 ILE P 301      -9.207   0.447  -8.316  0.00  0.00      PROB  
ATOM   2970 HG21 ILE P 301      -9.791   0.047  -9.172  0.00  0.00      PROB  
ATOM   2971 HG22 ILE P 301      -8.920  -0.401  -7.659  0.00  0.00      PROB  
ATOM   2972 HG23 ILE P 301      -8.297   0.929  -8.732  0.00  0.00      PROB  
ATOM   2973  CG1 ILE P 301      -9.098   1.628  -6.079  0.00  0.00      PROB  
ATOM   2974 HG11 ILE P 301      -9.414   2.567  -5.576  0.00  0.00      PROB  
ATOM   2975 HG12 ILE P 301      -8.148   1.913  -6.578  0.00  0.00      PROB  
ATOM   2976  CD  ILE P 301      -8.840   0.561  -4.994  0.00  0.00      PROB  
ATOM   2977  HD1 ILE P 301      -7.959  -0.053  -5.282  0.00  0.00      PROB  
ATOM   2978  HD2 ILE P 301      -9.719  -0.104  -5.135  0.00  0.00      PROB  
ATOM   2979  HD3 ILE P 301      -8.822   0.939  -3.950  0.00  0.00      PROB  
ATOM   2980  C   ILE P 301     -11.434   2.224  -9.268  0.00  0.00      PROB  
ATOM   2981  O   ILE P 301     -10.915   2.213 -10.373  0.00  0.00      PROB  
ATOM   2982  N   GLY P 302     -12.831   2.035  -9.215  0.00  0.00      PROB  
ATOM   2983  HN  GLY P 302     -13.204   1.931  -8.296  0.00  0.00      PROB  
ATOM   2984  CA  GLY P 302     -13.715   1.986 -10.361  0.00  0.00      PROB  
ATOM   2985  HA1 GLY P 302     -14.721   1.809 -10.012  0.00  0.00      PROB  
ATOM   2986  HA2 GLY P 302     -13.325   1.200 -10.992  0.00  0.00      PROB  
ATOM   2987  C   GLY P 302     -13.649   3.243 -11.128  0.00  0.00      PROB  
ATOM   2988  O   GLY P 302     -13.347   3.177 -12.341  0.00  0.00      PROB  
ATOM   2989  N   LEU P 303     -13.878   4.435 -10.559  0.00  0.00      PROB  
ATOM   2990  HN  LEU P 303     -14.097   4.530  -9.591  0.00  0.00      PROB  
ATOM   2991  CA  LEU P 303     -13.890   5.728 -11.194  0.00  0.00      PROB  
ATOM   2992  HA  LEU P 303     -14.460   5.585 -12.101  0.00  0.00      PROB  
ATOM   2993  CB  LEU P 303     -14.431   6.903 -10.285  0.00  0.00      PROB  
ATOM   2994  HB1 LEU P 303     -14.240   7.869 -10.798  0.00  0.00      PROB  
ATOM   2995  HB2 LEU P 303     -13.940   6.913  -9.288  0.00  0.00      PROB  
ATOM   2996  CG  LEU P 303     -15.863   6.751  -9.809  0.00  0.00      PROB  
ATOM   2997  HG  LEU P 303     -15.913   5.724  -9.388  0.00  0.00      PROB  
ATOM   2998  CD1 LEU P 303     -16.295   7.838  -8.781  0.00  0.00      PROB  
ATOM   2999 HD11 LEU P 303     -15.978   8.844  -9.131  0.00  0.00      PROB  
ATOM   3000 HD12 LEU P 303     -15.882   7.769  -7.752  0.00  0.00      PROB  
ATOM   3001 HD13 LEU P 303     -17.401   7.849  -8.681  0.00  0.00      PROB  
ATOM   3002  CD2 LEU P 303     -16.817   6.794 -10.914  0.00  0.00      PROB  
ATOM   3003 HD21 LEU P 303     -16.653   7.786 -11.384  0.00  0.00      PROB  
ATOM   3004 HD22 LEU P 303     -17.812   6.678 -10.434  0.00  0.00      PROB  
ATOM   3005 HD23 LEU P 303     -16.802   5.982 -11.673  0.00  0.00      PROB  
ATOM   3006  C   LEU P 303     -12.522   6.002 -11.770  0.00  0.00      PROB  
ATOM   3007  O   LEU P 303     -12.484   6.463 -12.951  0.00  0.00      PROB  
ATOM   3008  N   PHE P 304     -11.421   5.830 -11.042  0.00  0.00      PROB  
ATOM   3009  HN  PHE P 304     -11.539   5.526 -10.100  0.00  0.00      PROB  
ATOM   3010  CA  PHE P 304     -10.026   5.964 -11.542  0.00  0.00      PROB  
ATOM   3011  HA  PHE P 304      -9.891   7.018 -11.734  0.00  0.00      PROB  
ATOM   3012  CB  PHE P 304      -9.012   5.775 -10.286  0.00  0.00      PROB  
ATOM   3013  HB1 PHE P 304      -9.373   4.772  -9.974  0.00  0.00      PROB  
ATOM   3014  HB2 PHE P 304      -9.317   6.426  -9.439  0.00  0.00      PROB  
ATOM   3015  CG  PHE P 304      -7.495   5.810 -10.463  0.00  0.00      PROB  
ATOM   3016  CD1 PHE P 304      -6.834   6.722 -11.305  0.00  0.00      PROB  
ATOM   3017  HD1 PHE P 304      -7.431   7.401 -11.896  0.00  0.00      PROB  
ATOM   3018  CE1 PHE P 304      -5.464   6.707 -11.342  0.00  0.00      PROB  
ATOM   3019  HE1 PHE P 304      -4.929   7.438 -11.930  0.00  0.00      PROB  
ATOM   3020  CZ  PHE P 304      -4.727   5.843 -10.512  0.00  0.00      PROB  
ATOM   3021  HZ  PHE P 304      -3.649   5.878 -10.569  0.00  0.00      PROB  
ATOM   3022  CD2 PHE P 304      -6.750   4.973  -9.609  0.00  0.00      PROB  
ATOM   3023  HD2 PHE P 304      -7.198   4.235  -8.960  0.00  0.00      PROB  
ATOM   3024  CE2 PHE P 304      -5.348   4.935  -9.675  0.00  0.00      PROB  
ATOM   3025  HE2 PHE P 304      -4.753   4.253  -9.086  0.00  0.00      PROB  
ATOM   3026  C   PHE P 304      -9.745   5.063 -12.688  0.00  0.00      PROB  
ATOM   3027  O   PHE P 304      -9.061   5.351 -13.667  0.00  0.00      PROB  
ATOM   3028  N   ALA P 305     -10.290   3.780 -12.714  0.00  0.00      PROB  
ATOM   3029  HN  ALA P 305     -10.829   3.498 -11.924  0.00  0.00      PROB  
ATOM   3030  CA  ALA P 305     -10.290   2.904 -13.881  0.00  0.00      PROB  
ATOM   3031  HA  ALA P 305      -9.271   2.861 -14.236  0.00  0.00      PROB  
ATOM   3032  CB  ALA P 305     -10.688   1.520 -13.424  0.00  0.00      PROB  
ATOM   3033  HB1 ALA P 305     -10.496   0.806 -14.254  0.00  0.00      PROB  
ATOM   3034  HB2 ALA P 305     -11.773   1.546 -13.186  0.00  0.00      PROB  
ATOM   3035  HB3 ALA P 305     -10.172   1.125 -12.523  0.00  0.00      PROB  
ATOM   3036  C   ALA P 305     -11.009   3.414 -15.102  0.00  0.00      PROB  
ATOM   3037  O   ALA P 305     -10.598   3.262 -16.276  0.00  0.00      PROB  
ATOM   3038  N   SER P 306     -12.219   3.991 -14.905  0.00  0.00      PROB  
ATOM   3039  HN  SER P 306     -12.608   3.818 -14.004  0.00  0.00      PROB  
ATOM   3040  CA  SER P 306     -12.842   4.742 -15.938  0.00  0.00      PROB  
ATOM   3041  HA  SER P 306     -12.989   4.024 -16.731  0.00  0.00      PROB  
ATOM   3042  CB  SER P 306     -14.224   5.242 -15.289  0.00  0.00      PROB  
ATOM   3043  HB1 SER P 306     -14.291   6.012 -14.492  0.00  0.00      PROB  
ATOM   3044  HB2 SER P 306     -14.764   4.327 -14.963  0.00  0.00      PROB  
ATOM   3045  OG  SER P 306     -15.160   5.731 -16.208  0.00  0.00      PROB  
ATOM   3046  HG1 SER P 306     -15.121   6.690 -16.229  0.00  0.00      PROB  
ATOM   3047  C   SER P 306     -12.133   6.019 -16.592  0.00  0.00      PROB  
ATOM   3048  O   SER P 306     -11.968   6.226 -17.809  0.00  0.00      PROB  
ATOM   3049  N   PHE P 307     -11.560   6.854 -15.697  0.00  0.00      PROB  
ATOM   3050  HN  PHE P 307     -11.673   6.709 -14.717  0.00  0.00      PROB  
ATOM   3051  CA  PHE P 307     -10.719   7.978 -15.997  0.00  0.00      PROB  
ATOM   3052  HA  PHE P 307     -11.386   8.512 -16.657  0.00  0.00      PROB  
ATOM   3053  CB  PHE P 307     -10.410   8.914 -14.758  0.00  0.00      PROB  
ATOM   3054  HB1 PHE P 307      -9.846   9.799 -15.123  0.00  0.00      PROB  
ATOM   3055  HB2 PHE P 307      -9.781   8.346 -14.040  0.00  0.00      PROB  
ATOM   3056  CG  PHE P 307     -11.640   9.374 -13.985  0.00  0.00      PROB  
ATOM   3057  CD1 PHE P 307     -12.776   9.716 -14.705  0.00  0.00      PROB  
ATOM   3058  HD1 PHE P 307     -12.736   9.656 -15.782  0.00  0.00      PROB  
ATOM   3059  CE1 PHE P 307     -14.011  10.033 -14.045  0.00  0.00      PROB  
ATOM   3060  HE1 PHE P 307     -14.887  10.105 -14.673  0.00  0.00      PROB  
ATOM   3061  CZ  PHE P 307     -13.976  10.095 -12.627  0.00  0.00      PROB  
ATOM   3062  HZ  PHE P 307     -14.919  10.279 -12.134  0.00  0.00      PROB  
ATOM   3063  CD2 PHE P 307     -11.672   9.351 -12.554  0.00  0.00      PROB  
ATOM   3064  HD2 PHE P 307     -10.787   9.029 -12.024  0.00  0.00      PROB  
ATOM   3065  CE2 PHE P 307     -12.845   9.666 -11.868  0.00  0.00      PROB  
ATOM   3066  HE2 PHE P 307     -12.945   9.701 -10.793  0.00  0.00      PROB  
ATOM   3067  C   PHE P 307      -9.351   7.672 -16.789  0.00  0.00      PROB  
ATOM   3068  O   PHE P 307      -9.129   8.292 -17.797  0.00  0.00      PROB  
ATOM   3069  N   ILE P 308      -8.537   6.688 -16.319  0.00  0.00      PROB  
ATOM   3070  HN  ILE P 308      -8.678   6.224 -15.448  0.00  0.00      PROB  
ATOM   3071  CA  ILE P 308      -7.221   6.333 -16.890  0.00  0.00      PROB  
ATOM   3072  HA  ILE P 308      -6.524   7.082 -16.545  0.00  0.00      PROB  
ATOM   3073  CB  ILE P 308      -6.613   5.087 -16.233  0.00  0.00      PROB  
ATOM   3074  HB  ILE P 308      -6.847   5.122 -15.147  0.00  0.00      PROB  
ATOM   3075  CG2 ILE P 308      -7.326   3.796 -16.766  0.00  0.00      PROB  
ATOM   3076 HG21 ILE P 308      -6.972   2.965 -16.119  0.00  0.00      PROB  
ATOM   3077 HG22 ILE P 308      -7.066   3.582 -17.825  0.00  0.00      PROB  
ATOM   3078 HG23 ILE P 308      -8.413   3.953 -16.597  0.00  0.00      PROB  
ATOM   3079  CG1 ILE P 308      -5.089   5.078 -16.409  0.00  0.00      PROB  
ATOM   3080 HG11 ILE P 308      -4.638   6.084 -16.273  0.00  0.00      PROB  
ATOM   3081 HG12 ILE P 308      -4.766   4.897 -17.456  0.00  0.00      PROB  
ATOM   3082  CD  ILE P 308      -4.302   4.142 -15.487  0.00  0.00      PROB  
ATOM   3083  HD1 ILE P 308      -4.434   4.435 -14.423  0.00  0.00      PROB  
ATOM   3084  HD2 ILE P 308      -3.248   4.204 -15.832  0.00  0.00      PROB  
ATOM   3085  HD3 ILE P 308      -4.555   3.069 -15.618  0.00  0.00      PROB  
ATOM   3086  C   ILE P 308      -7.057   6.385 -18.426  0.00  0.00      PROB  
ATOM   3087  O   ILE P 308      -6.157   7.107 -18.837  0.00  0.00      PROB  
ATOM   3088  N   PRO P 309      -7.902   5.780 -19.266  0.00  0.00      PROB  
ATOM   3089  CD  PRO P 309      -9.149   5.026 -18.993  0.00  0.00      PROB  
ATOM   3090  HD1 PRO P 309      -9.802   5.505 -18.233  0.00  0.00      PROB  
ATOM   3091  HD2 PRO P 309      -9.033   3.959 -18.704  0.00  0.00      PROB  
ATOM   3092  CA  PRO P 309      -7.748   6.077 -20.674  0.00  0.00      PROB  
ATOM   3093  HA  PRO P 309      -6.741   5.874 -21.007  0.00  0.00      PROB  
ATOM   3094  CB  PRO P 309      -8.783   5.192 -21.407  0.00  0.00      PROB  
ATOM   3095  HB1 PRO P 309      -8.397   4.161 -21.557  0.00  0.00      PROB  
ATOM   3096  HB2 PRO P 309      -9.167   5.587 -22.372  0.00  0.00      PROB  
ATOM   3097  CG  PRO P 309      -9.881   4.993 -20.383  0.00  0.00      PROB  
ATOM   3098  HG1 PRO P 309     -10.583   5.854 -20.421  0.00  0.00      PROB  
ATOM   3099  HG2 PRO P 309     -10.500   4.083 -20.532  0.00  0.00      PROB  
ATOM   3100  C   PRO P 309      -7.901   7.525 -21.198  0.00  0.00      PROB  
ATOM   3101  O   PRO P 309      -7.169   7.891 -22.117  0.00  0.00      PROB  
ATOM   3102  N   GLU P 310      -8.778   8.369 -20.564  0.00  0.00      PROB  
ATOM   3103  HN  GLU P 310      -9.432   8.111 -19.856  0.00  0.00      PROB  
ATOM   3104  CA  GLU P 310      -8.719   9.838 -20.717  0.00  0.00      PROB  
ATOM   3105  HA  GLU P 310      -8.579  10.174 -21.734  0.00  0.00      PROB  
ATOM   3106  CB  GLU P 310      -9.991  10.431 -20.046  0.00  0.00      PROB  
ATOM   3107  HB1 GLU P 310      -9.971  11.540 -20.118  0.00  0.00      PROB  
ATOM   3108  HB2 GLU P 310     -10.104  10.196 -18.966  0.00  0.00      PROB  
ATOM   3109  CG  GLU P 310     -11.323   9.786 -20.539  0.00  0.00      PROB  
ATOM   3110  HG1 GLU P 310     -11.358   8.716 -20.241  0.00  0.00      PROB  
ATOM   3111  HG2 GLU P 310     -11.171   9.859 -21.638  0.00  0.00      PROB  
ATOM   3112  CD  GLU P 310     -12.556  10.555 -20.248  0.00  0.00      PROB  
ATOM   3113  OE1 GLU P 310     -13.404  10.167 -19.458  0.00  0.00      PROB  
ATOM   3114  OE2 GLU P 310     -12.721  11.633 -20.878  0.00  0.00      PROB  
ATOM   3115  C   GLU P 310      -7.507  10.540 -20.138  0.00  0.00      PROB  
ATOM   3116  O   GLU P 310      -6.873  11.330 -20.846  0.00  0.00      PROB  
ATOM   3117  N   ILE P 311      -6.997  10.150 -18.976  0.00  0.00      PROB  
ATOM   3118  HN  ILE P 311      -7.541   9.549 -18.396  0.00  0.00      PROB  
ATOM   3119  CA  ILE P 311      -5.788  10.686 -18.419  0.00  0.00      PROB  
ATOM   3120  HA  ILE P 311      -5.964  11.745 -18.298  0.00  0.00      PROB  
ATOM   3121  CB  ILE P 311      -5.595  10.153 -16.981  0.00  0.00      PROB  
ATOM   3122  HB  ILE P 311      -5.682   9.053 -17.106  0.00  0.00      PROB  
ATOM   3123  CG2 ILE P 311      -4.213  10.495 -16.464  0.00  0.00      PROB  
ATOM   3124 HG21 ILE P 311      -3.456   9.690 -16.578  0.00  0.00      PROB  
ATOM   3125 HG22 ILE P 311      -4.350  10.553 -15.363  0.00  0.00      PROB  
ATOM   3126 HG23 ILE P 311      -3.821  11.486 -16.778  0.00  0.00      PROB  
ATOM   3127  CG1 ILE P 311      -6.793  10.604 -16.014  0.00  0.00      PROB  
ATOM   3128 HG11 ILE P 311      -7.761  10.602 -16.559  0.00  0.00      PROB  
ATOM   3129 HG12 ILE P 311      -6.544  11.660 -15.771  0.00  0.00      PROB  
ATOM   3130  CD  ILE P 311      -7.022   9.746 -14.816  0.00  0.00      PROB  
ATOM   3131  HD1 ILE P 311      -6.321   9.702 -13.956  0.00  0.00      PROB  
ATOM   3132  HD2 ILE P 311      -7.304   8.720 -15.137  0.00  0.00      PROB  
ATOM   3133  HD3 ILE P 311      -7.912  10.088 -14.245  0.00  0.00      PROB  
ATOM   3134  C   ILE P 311      -4.509  10.384 -19.358  0.00  0.00      PROB  
ATOM   3135  O   ILE P 311      -3.704  11.285 -19.665  0.00  0.00      PROB  
ATOM   3136  N   ALA P 312      -4.475   9.175 -19.954  0.00  0.00      PROB  
ATOM   3137  HN  ALA P 312      -5.273   8.601 -19.791  0.00  0.00      PROB  
ATOM   3138  CA  ALA P 312      -3.567   8.693 -20.968  0.00  0.00      PROB  
ATOM   3139  HA  ALA P 312      -2.572   8.845 -20.577  0.00  0.00      PROB  
ATOM   3140  CB  ALA P 312      -3.683   7.170 -21.210  0.00  0.00      PROB  
ATOM   3141  HB1 ALA P 312      -2.873   6.897 -21.920  0.00  0.00      PROB  
ATOM   3142  HB2 ALA P 312      -4.718   6.897 -21.508  0.00  0.00      PROB  
ATOM   3143  HB3 ALA P 312      -3.485   6.601 -20.276  0.00  0.00      PROB  
ATOM   3144  C   ALA P 312      -3.580   9.405 -22.258  0.00  0.00      PROB  
ATOM   3145  O   ALA P 312      -2.533   9.705 -22.860  0.00  0.00      PROB  
ATOM   3146  N   GLU P 313      -4.802   9.724 -22.728  0.00  0.00      PROB  
ATOM   3147  HN  GLU P 313      -5.606   9.446 -22.208  0.00  0.00      PROB  
ATOM   3148  CA  GLU P 313      -5.050  10.554 -23.866  0.00  0.00      PROB  
ATOM   3149  HA  GLU P 313      -4.403  10.168 -24.640  0.00  0.00      PROB  
ATOM   3150  CB  GLU P 313      -6.512  10.627 -24.407  0.00  0.00      PROB  
ATOM   3151  HB1 GLU P 313      -6.763  11.460 -25.098  0.00  0.00      PROB  
ATOM   3152  HB2 GLU P 313      -7.178  10.697 -23.521  0.00  0.00      PROB  
ATOM   3153  CG  GLU P 313      -6.996   9.436 -25.292  0.00  0.00      PROB  
ATOM   3154  HG1 GLU P 313      -8.015   9.657 -25.674  0.00  0.00      PROB  
ATOM   3155  HG2 GLU P 313      -7.223   8.633 -24.559  0.00  0.00      PROB  
ATOM   3156  CD  GLU P 313      -6.017   9.018 -26.390  0.00  0.00      PROB  
ATOM   3157  OE1 GLU P 313      -5.034   8.292 -26.121  0.00  0.00      PROB  
ATOM   3158  OE2 GLU P 313      -6.266   9.438 -27.530  0.00  0.00      PROB  
ATOM   3159  C   GLU P 313      -4.590  12.010 -23.709  0.00  0.00      PROB  
ATOM   3160  O   GLU P 313      -3.873  12.514 -24.466  0.00  0.00      PROB  
ATOM   3161  N   ILE P 314      -4.973  12.644 -22.584  0.00  0.00      PROB  
ATOM   3162  HN  ILE P 314      -5.644  12.155 -22.032  0.00  0.00      PROB  
ATOM   3163  CA  ILE P 314      -4.590  14.039 -22.176  0.00  0.00      PROB  
ATOM   3164  HA  ILE P 314      -4.899  14.651 -23.011  0.00  0.00      PROB  
ATOM   3165  CB  ILE P 314      -5.495  14.464 -21.023  0.00  0.00      PROB  
ATOM   3166  HB  ILE P 314      -5.733  13.592 -20.376  0.00  0.00      PROB  
ATOM   3167  CG2 ILE P 314      -4.968  15.616 -20.057  0.00  0.00      PROB  
ATOM   3168 HG21 ILE P 314      -5.743  15.693 -19.265  0.00  0.00      PROB  
ATOM   3169 HG22 ILE P 314      -4.899  16.524 -20.694  0.00  0.00      PROB  
ATOM   3170 HG23 ILE P 314      -4.076  15.286 -19.484  0.00  0.00      PROB  
ATOM   3171  CG1 ILE P 314      -6.856  14.960 -21.697  0.00  0.00      PROB  
ATOM   3172 HG11 ILE P 314      -7.174  14.297 -22.529  0.00  0.00      PROB  
ATOM   3173 HG12 ILE P 314      -6.641  15.910 -22.231  0.00  0.00      PROB  
ATOM   3174  CD  ILE P 314      -8.088  15.306 -20.809  0.00  0.00      PROB  
ATOM   3175  HD1 ILE P 314      -9.022  15.434 -21.397  0.00  0.00      PROB  
ATOM   3176  HD2 ILE P 314      -7.900  16.202 -20.179  0.00  0.00      PROB  
ATOM   3177  HD3 ILE P 314      -8.172  14.524 -20.025  0.00  0.00      PROB  
ATOM   3178  C   ILE P 314      -3.091  14.262 -21.987  0.00  0.00      PROB  
ATOM   3179  O   ILE P 314      -2.594  15.276 -22.514  0.00  0.00      PROB  
ATOM   3180  N   LEU P 315      -2.379  13.301 -21.308  0.00  0.00      PROB  
ATOM   3181  HN  LEU P 315      -2.849  12.474 -21.007  0.00  0.00      PROB  
ATOM   3182  CA  LEU P 315      -0.906  13.250 -21.187  0.00  0.00      PROB  
ATOM   3183  HA  LEU P 315      -0.516  14.193 -20.834  0.00  0.00      PROB  
ATOM   3184  CB  LEU P 315      -0.590  12.084 -20.164  0.00  0.00      PROB  
ATOM   3185  HB1 LEU P 315      -1.068  11.172 -20.581  0.00  0.00      PROB  
ATOM   3186  HB2 LEU P 315      -1.120  12.222 -19.197  0.00  0.00      PROB  
ATOM   3187  CG  LEU P 315       0.928  11.884 -20.000  0.00  0.00      PROB  
ATOM   3188  HG  LEU P 315       1.394  11.725 -20.996  0.00  0.00      PROB  
ATOM   3189  CD1 LEU P 315       1.761  13.099 -19.325  0.00  0.00      PROB  
ATOM   3190 HD11 LEU P 315       2.845  12.865 -19.253  0.00  0.00      PROB  
ATOM   3191 HD12 LEU P 315       1.362  13.377 -18.326  0.00  0.00      PROB  
ATOM   3192 HD13 LEU P 315       1.717  14.009 -19.962  0.00  0.00      PROB  
ATOM   3193  CD2 LEU P 315       1.163  10.536 -19.177  0.00  0.00      PROB  
ATOM   3194 HD21 LEU P 315       2.256  10.333 -19.175  0.00  0.00      PROB  
ATOM   3195 HD22 LEU P 315       0.635   9.668 -19.626  0.00  0.00      PROB  
ATOM   3196 HD23 LEU P 315       0.764  10.603 -18.142  0.00  0.00      PROB  
ATOM   3197  C   LEU P 315      -0.238  12.973 -22.535  0.00  0.00      PROB  
ATOM   3198  O   LEU P 315       0.760  13.611 -22.803  0.00  0.00      PROB  
ATOM   3199  N   GLY P 316      -0.792  12.095 -23.405  0.00  0.00      PROB  
ATOM   3200  HN  GLY P 316      -1.672  11.649 -23.262  0.00  0.00      PROB  
ATOM   3201  CA  GLY P 316      -0.088  11.752 -24.678  0.00  0.00      PROB  
ATOM   3202  HA1 GLY P 316      -0.676  10.910 -25.013  0.00  0.00      PROB  
ATOM   3203  HA2 GLY P 316       0.966  11.544 -24.566  0.00  0.00      PROB  
ATOM   3204  C   GLY P 316      -0.201  12.862 -25.610  0.00  0.00      PROB  
ATOM   3205  O   GLY P 316       0.766  13.204 -26.350  0.00  0.00      PROB  
ATOM   3206  N   LYS P 317      -1.373  13.479 -25.642  0.00  0.00      PROB  
ATOM   3207  HN  LYS P 317      -2.094  13.416 -24.957  0.00  0.00      PROB  
ATOM   3208  CA  LYS P 317      -1.768  14.375 -26.735  0.00  0.00      PROB  
ATOM   3209  HA  LYS P 317      -1.428  13.866 -27.625  0.00  0.00      PROB  
ATOM   3210  CB  LYS P 317      -3.347  14.368 -26.858  0.00  0.00      PROB  
ATOM   3211  HB1 LYS P 317      -3.702  15.293 -27.362  0.00  0.00      PROB  
ATOM   3212  HB2 LYS P 317      -3.784  14.404 -25.837  0.00  0.00      PROB  
ATOM   3213  CG  LYS P 317      -3.990  13.269 -27.837  0.00  0.00      PROB  
ATOM   3214  HG1 LYS P 317      -3.903  12.261 -27.379  0.00  0.00      PROB  
ATOM   3215  HG2 LYS P 317      -3.497  13.194 -28.830  0.00  0.00      PROB  
ATOM   3216  CD  LYS P 317      -5.454  13.617 -28.089  0.00  0.00      PROB  
ATOM   3217  HD1 LYS P 317      -5.379  14.675 -28.420  0.00  0.00      PROB  
ATOM   3218  HD2 LYS P 317      -6.105  13.606 -27.189  0.00  0.00      PROB  
ATOM   3219  CE  LYS P 317      -5.857  12.645 -29.179  0.00  0.00      PROB  
ATOM   3220  HE1 LYS P 317      -5.896  11.585 -28.849  0.00  0.00      PROB  
ATOM   3221  HE2 LYS P 317      -5.248  12.708 -30.106  0.00  0.00      PROB  
ATOM   3222  NZ  LYS P 317      -7.297  13.024 -29.547  0.00  0.00      PROB  
ATOM   3223  HZ1 LYS P 317      -7.846  12.547 -28.804  0.00  0.00      PROB  
ATOM   3224  HZ2 LYS P 317      -7.467  12.699 -30.520  0.00  0.00      PROB  
ATOM   3225  HZ3 LYS P 317      -7.389  14.058 -29.485  0.00  0.00      PROB  
ATOM   3226  C   LYS P 317      -1.149  15.689 -26.767  0.00  0.00      PROB  
ATOM   3227  O   LYS P 317      -1.431  16.424 -27.693  0.00  0.00      PROB  
ATOM   3228  N   ARG P 318      -0.221  15.974 -25.809  0.00  0.00      PROB  
ATOM   3229  HN  ARG P 318       0.033  15.254 -25.168  0.00  0.00      PROB  
ATOM   3230  CA  ARG P 318       0.679  17.070 -25.908  0.00  0.00      PROB  
ATOM   3231  HA  ARG P 318       0.103  17.975 -26.028  0.00  0.00      PROB  
ATOM   3232  CB  ARG P 318       1.279  17.313 -24.513  0.00  0.00      PROB  
ATOM   3233  HB1 ARG P 318       0.475  17.316 -23.746  0.00  0.00      PROB  
ATOM   3234  HB2 ARG P 318       1.791  18.298 -24.562  0.00  0.00      PROB  
ATOM   3235  CG  ARG P 318       2.413  16.427 -23.944  0.00  0.00      PROB  
ATOM   3236  HG1 ARG P 318       3.235  16.335 -24.685  0.00  0.00      PROB  
ATOM   3237  HG2 ARG P 318       1.832  15.491 -23.799  0.00  0.00      PROB  
ATOM   3238  CD  ARG P 318       2.895  17.068 -22.702  0.00  0.00      PROB  
ATOM   3239  HD1 ARG P 318       2.034  17.370 -22.068  0.00  0.00      PROB  
ATOM   3240  HD2 ARG P 318       3.461  18.004 -22.897  0.00  0.00      PROB  
ATOM   3241  NE  ARG P 318       3.693  15.985 -22.114  0.00  0.00      PROB  
ATOM   3242  HE  ARG P 318       4.005  15.236 -22.699  0.00  0.00      PROB  
ATOM   3243  CZ  ARG P 318       4.236  15.962 -20.927  0.00  0.00      PROB  
ATOM   3244  NH1 ARG P 318       5.233  15.106 -20.568  0.00  0.00      PROB  
ATOM   3245 HH11 ARG P 318       5.651  15.111 -19.660  0.00  0.00      PROB  
ATOM   3246 HH12 ARG P 318       5.501  14.365 -21.184  0.00  0.00      PROB  
ATOM   3247  NH2 ARG P 318       3.700  16.723 -20.029  0.00  0.00      PROB  
ATOM   3248 HH21 ARG P 318       2.949  17.269 -20.398  0.00  0.00      PROB  
ATOM   3249 HH22 ARG P 318       3.742  16.505 -19.054  0.00  0.00      PROB  
ATOM   3250  C   ARG P 318       1.776  17.066 -27.079  0.00  0.00      PROB  
ATOM   3251  O   ARG P 318       2.250  16.002 -27.427  0.00  0.00      PROB  
ATOM   3252  N   GLN P 319       2.246  18.243 -27.656  0.00  0.00      PROB  
ATOM   3253  HN  GLN P 319       1.934  19.090 -27.232  0.00  0.00      PROB  
ATOM   3254  CA  GLN P 319       3.076  18.214 -28.854  0.00  0.00      PROB  
ATOM   3255  HA  GLN P 319       2.910  17.273 -29.357  0.00  0.00      PROB  
ATOM   3256  CB  GLN P 319       2.729  19.328 -29.827  0.00  0.00      PROB  
ATOM   3257  HB1 GLN P 319       3.395  19.250 -30.712  0.00  0.00      PROB  
ATOM   3258  HB2 GLN P 319       3.043  20.324 -29.450  0.00  0.00      PROB  
ATOM   3259  CG  GLN P 319       1.267  19.394 -30.422  0.00  0.00      PROB  
ATOM   3260  HG1 GLN P 319       1.269  19.282 -31.527  0.00  0.00      PROB  
ATOM   3261  HG2 GLN P 319       0.820  20.393 -30.230  0.00  0.00      PROB  
ATOM   3262  CD  GLN P 319       0.369  18.339 -29.908  0.00  0.00      PROB  
ATOM   3263  OE1 GLN P 319       0.509  17.141 -30.052  0.00  0.00      PROB  
ATOM   3264  NE2 GLN P 319      -0.666  18.795 -29.131  0.00  0.00      PROB  
ATOM   3265 HE21 GLN P 319      -1.174  18.133 -28.579  0.00  0.00      PROB  
ATOM   3266 HE22 GLN P 319      -0.781  19.755 -28.876  0.00  0.00      PROB  
ATOM   3267  C   GLN P 319       4.618  18.323 -28.478  0.00  0.00      PROB  
ATOM   3268  OT1 GLN P 319       5.215  18.407 -27.417  0.00  0.00      PROB  
ATOM   3269  OT2 GLN P 319       5.443  17.934 -29.572  0.00  0.00      PROB  
ATOM   3270 HT2B GLN P 319       6.364  18.096 -29.354  0.00  0.00      PROB  
ATOM   3271  N   THR P 218     -26.940  -7.516 -23.776  0.00  0.00      PROC  
ATOM   3272  HT1 THR P 218     -27.162  -6.672 -23.289  0.00  0.00      PROC  
ATOM   3273  HT2 THR P 218     -26.734  -8.288 -23.174  0.00  0.00      PROC  
ATOM   3274  CA  THR P 218     -25.744  -7.350 -24.680  0.00  0.00      PROC  
ATOM   3275  HA  THR P 218     -25.961  -7.655 -25.693  0.00  0.00      PROC  
ATOM   3276  CB  THR P 218     -25.228  -5.938 -24.647  0.00  0.00      PROC  
ATOM   3277  HB  THR P 218     -24.302  -5.749 -25.232  0.00  0.00      PROC  
ATOM   3278  OG1 THR P 218     -24.866  -5.322 -23.374  0.00  0.00      PROC  
ATOM   3279  HG1 THR P 218     -24.613  -4.418 -23.575  0.00  0.00      PROC  
ATOM   3280  CG2 THR P 218     -26.297  -5.103 -25.327  0.00  0.00      PROC  
ATOM   3281 HG21 THR P 218     -27.181  -5.011 -24.659  0.00  0.00      PROC  
ATOM   3282 HG22 THR P 218     -26.571  -5.612 -26.276  0.00  0.00      PROC  
ATOM   3283 HG23 THR P 218     -25.959  -4.068 -25.547  0.00  0.00      PROC  
ATOM   3284  C   THR P 218     -24.560  -8.206 -24.186  0.00  0.00      PROC  
ATOM   3285  O   THR P 218     -24.525  -8.679 -23.053  0.00  0.00      PROC  
ATOM   3286  N   SER P 219     -23.456  -8.375 -25.017  0.00  0.00      PROC  
ATOM   3287  HN  SER P 219     -23.330  -7.895 -25.881  0.00  0.00      PROC  
ATOM   3288  CA  SER P 219     -22.354  -9.248 -24.728  0.00  0.00      PROC  
ATOM   3289  HA  SER P 219     -22.843 -10.129 -24.338  0.00  0.00      PROC  
ATOM   3290  CB  SER P 219     -21.408  -9.461 -25.990  0.00  0.00      PROC  
ATOM   3291  HB1 SER P 219     -20.525 -10.061 -25.682  0.00  0.00      PROC  
ATOM   3292  HB2 SER P 219     -21.112  -8.481 -26.420  0.00  0.00      PROC  
ATOM   3293  OG  SER P 219     -22.150 -10.138 -26.976  0.00  0.00      PROC  
ATOM   3294  HG1 SER P 219     -22.833  -9.574 -27.346  0.00  0.00      PROC  
ATOM   3295  C   SER P 219     -21.550  -8.618 -23.542  0.00  0.00      PROC  
ATOM   3296  O   SER P 219     -21.013  -9.321 -22.664  0.00  0.00      PROC  
ATOM   3297  N   THR P 220     -21.429  -7.265 -23.528  0.00  0.00      PROC  
ATOM   3298  HN  THR P 220     -21.778  -6.798 -24.337  0.00  0.00      PROC  
ATOM   3299  CA  THR P 220     -20.776  -6.489 -22.408  0.00  0.00      PROC  
ATOM   3300  HA  THR P 220     -19.833  -6.979 -22.217  0.00  0.00      PROC  
ATOM   3301  CB  THR P 220     -20.497  -4.962 -22.700  0.00  0.00      PROC  
ATOM   3302  HB  THR P 220     -20.233  -4.395 -21.782  0.00  0.00      PROC  
ATOM   3303  OG1 THR P 220     -21.592  -4.451 -23.444  0.00  0.00      PROC  
ATOM   3304  HG1 THR P 220     -21.316  -3.583 -23.747  0.00  0.00      PROC  
ATOM   3305  CG2 THR P 220     -19.260  -4.964 -23.593  0.00  0.00      PROC  
ATOM   3306 HG21 THR P 220     -18.470  -5.625 -23.176  0.00  0.00      PROC  
ATOM   3307 HG22 THR P 220     -18.889  -3.929 -23.757  0.00  0.00      PROC  
ATOM   3308 HG23 THR P 220     -19.518  -5.249 -24.635  0.00  0.00      PROC  
ATOM   3309  C   THR P 220     -21.546  -6.546 -21.149  0.00  0.00      PROC  
ATOM   3310  O   THR P 220     -20.918  -6.745 -20.114  0.00  0.00      PROC  
ATOM   3311  N   LEU P 221     -22.875  -6.486 -21.259  0.00  0.00      PROC  
ATOM   3312  HN  LEU P 221     -23.421  -6.504 -22.094  0.00  0.00      PROC  
ATOM   3313  CA  LEU P 221     -23.703  -6.772 -20.053  0.00  0.00      PROC  
ATOM   3314  HA  LEU P 221     -23.449  -6.022 -19.319  0.00  0.00      PROC  
ATOM   3315  CB  LEU P 221     -25.185  -6.638 -20.399  0.00  0.00      PROC  
ATOM   3316  HB1 LEU P 221     -25.497  -7.375 -21.170  0.00  0.00      PROC  
ATOM   3317  HB2 LEU P 221     -25.464  -5.640 -20.800  0.00  0.00      PROC  
ATOM   3318  CG  LEU P 221     -26.166  -6.826 -19.152  0.00  0.00      PROC  
ATOM   3319  HG  LEU P 221     -26.277  -7.922 -19.010  0.00  0.00      PROC  
ATOM   3320  CD1 LEU P 221     -25.706  -6.188 -17.830  0.00  0.00      PROC  
ATOM   3321 HD11 LEU P 221     -25.544  -5.089 -17.861  0.00  0.00      PROC  
ATOM   3322 HD12 LEU P 221     -24.833  -6.661 -17.332  0.00  0.00      PROC  
ATOM   3323 HD13 LEU P 221     -26.562  -6.294 -17.130  0.00  0.00      PROC  
ATOM   3324  CD2 LEU P 221     -27.631  -6.468 -19.439  0.00  0.00      PROC  
ATOM   3325 HD21 LEU P 221     -27.768  -5.365 -19.448  0.00  0.00      PROC  
ATOM   3326 HD22 LEU P 221     -28.354  -6.776 -18.653  0.00  0.00      PROC  
ATOM   3327 HD23 LEU P 221     -27.985  -6.851 -20.420  0.00  0.00      PROC  
ATOM   3328  C   LEU P 221     -23.319  -8.199 -19.483  0.00  0.00      PROC  
ATOM   3329  O   LEU P 221     -23.191  -8.392 -18.262  0.00  0.00      PROC  
ATOM   3330  N   ILE P 222     -23.267  -9.276 -20.351  0.00  0.00      PROC  
ATOM   3331  HN  ILE P 222     -23.470  -9.228 -21.326  0.00  0.00      PROC  
ATOM   3332  CA  ILE P 222     -23.002 -10.634 -19.933  0.00  0.00      PROC  
ATOM   3333  HA  ILE P 222     -23.642 -10.599 -19.063  0.00  0.00      PROC  
ATOM   3334  CB  ILE P 222     -23.392 -11.558 -21.050  0.00  0.00      PROC  
ATOM   3335  HB  ILE P 222     -22.986 -11.167 -22.008  0.00  0.00      PROC  
ATOM   3336  CG2 ILE P 222     -22.873 -12.972 -20.778  0.00  0.00      PROC  
ATOM   3337 HG21 ILE P 222     -23.054 -13.656 -21.635  0.00  0.00      PROC  
ATOM   3338 HG22 ILE P 222     -23.316 -13.314 -19.818  0.00  0.00      PROC  
ATOM   3339 HG23 ILE P 222     -21.772 -12.869 -20.680  0.00  0.00      PROC  
ATOM   3340  CG1 ILE P 222     -24.986 -11.563 -21.263  0.00  0.00      PROC  
ATOM   3341 HG11 ILE P 222     -25.307 -10.520 -21.470  0.00  0.00      PROC  
ATOM   3342 HG12 ILE P 222     -25.461 -11.937 -20.330  0.00  0.00      PROC  
ATOM   3343  CD  ILE P 222     -25.456 -12.361 -22.539  0.00  0.00      PROC  
ATOM   3344  HD1 ILE P 222     -25.082 -11.824 -23.437  0.00  0.00      PROC  
ATOM   3345  HD2 ILE P 222     -26.558 -12.481 -22.622  0.00  0.00      PROC  
ATOM   3346  HD3 ILE P 222     -25.041 -13.391 -22.564  0.00  0.00      PROC  
ATOM   3347  C   ILE P 222     -21.561 -10.806 -19.309  0.00  0.00      PROC  
ATOM   3348  O   ILE P 222     -21.388 -11.502 -18.298  0.00  0.00      PROC  
ATOM   3349  N   ARG P 223     -20.503 -10.300 -19.939  0.00  0.00      PROC  
ATOM   3350  HN  ARG P 223     -20.742  -9.879 -20.811  0.00  0.00      PROC  
ATOM   3351  CA  ARG P 223     -19.140 -10.291 -19.449  0.00  0.00      PROC  
ATOM   3352  HA  ARG P 223     -18.932 -11.283 -19.078  0.00  0.00      PROC  
ATOM   3353  CB  ARG P 223     -18.120  -9.840 -20.538  0.00  0.00      PROC  
ATOM   3354  HB1 ARG P 223     -17.142  -9.795 -20.013  0.00  0.00      PROC  
ATOM   3355  HB2 ARG P 223     -18.499  -8.877 -20.942  0.00  0.00      PROC  
ATOM   3356  CG  ARG P 223     -18.030 -10.763 -21.710  0.00  0.00      PROC  
ATOM   3357  HG1 ARG P 223     -17.187 -10.395 -22.333  0.00  0.00      PROC  
ATOM   3358  HG2 ARG P 223     -18.989 -10.763 -22.271  0.00  0.00      PROC  
ATOM   3359  CD  ARG P 223     -17.763 -12.250 -21.430  0.00  0.00      PROC  
ATOM   3360  HD1 ARG P 223     -17.880 -12.829 -22.371  0.00  0.00      PROC  
ATOM   3361  HD2 ARG P 223     -18.575 -12.667 -20.796  0.00  0.00      PROC  
ATOM   3362  NE  ARG P 223     -16.422 -12.432 -20.686  0.00  0.00      PROC  
ATOM   3363  HE  ARG P 223     -15.838 -11.626 -20.588  0.00  0.00      PROC  
ATOM   3364  CZ  ARG P 223     -16.177 -13.339 -19.790  0.00  0.00      PROC  
ATOM   3365  NH1 ARG P 223     -15.129 -13.281 -18.947  0.00  0.00      PROC  
ATOM   3366 HH11 ARG P 223     -14.575 -12.511 -19.261  0.00  0.00      PROC  
ATOM   3367 HH12 ARG P 223     -15.088 -13.689 -18.035  0.00  0.00      PROC  
ATOM   3368  NH2 ARG P 223     -16.890 -14.464 -19.580  0.00  0.00      PROC  
ATOM   3369 HH21 ARG P 223     -17.499 -14.659 -20.348  0.00  0.00      PROC  
ATOM   3370 HH22 ARG P 223     -16.634 -15.136 -18.885  0.00  0.00      PROC  
ATOM   3371  C   ARG P 223     -19.060  -9.447 -18.141  0.00  0.00      PROC  
ATOM   3372  O   ARG P 223     -18.258  -9.848 -17.266  0.00  0.00      PROC  
ATOM   3373  N   LEU P 224     -19.776  -8.345 -17.989  0.00  0.00      PROC  
ATOM   3374  HN  LEU P 224     -20.323  -8.048 -18.768  0.00  0.00      PROC  
ATOM   3375  CA  LEU P 224     -19.815  -7.566 -16.828  0.00  0.00      PROC  
ATOM   3376  HA  LEU P 224     -18.795  -7.382 -16.525  0.00  0.00      PROC  
ATOM   3377  CB  LEU P 224     -20.707  -6.247 -16.987  0.00  0.00      PROC  
ATOM   3378  HB1 LEU P 224     -21.660  -6.596 -17.437  0.00  0.00      PROC  
ATOM   3379  HB2 LEU P 224     -20.331  -5.564 -17.778  0.00  0.00      PROC  
ATOM   3380  CG  LEU P 224     -21.068  -5.447 -15.729  0.00  0.00      PROC  
ATOM   3381  HG  LEU P 224     -21.774  -6.048 -15.117  0.00  0.00      PROC  
ATOM   3382  CD1 LEU P 224     -19.879  -4.923 -14.936  0.00  0.00      PROC  
ATOM   3383 HD11 LEU P 224     -19.278  -4.140 -15.447  0.00  0.00      PROC  
ATOM   3384 HD12 LEU P 224     -19.183  -5.709 -14.572  0.00  0.00      PROC  
ATOM   3385 HD13 LEU P 224     -20.324  -4.387 -14.071  0.00  0.00      PROC  
ATOM   3386  CD2 LEU P 224     -21.874  -4.150 -16.124  0.00  0.00      PROC  
ATOM   3387 HD21 LEU P 224     -22.354  -3.773 -15.195  0.00  0.00      PROC  
ATOM   3388 HD22 LEU P 224     -22.681  -4.202 -16.885  0.00  0.00      PROC  
ATOM   3389 HD23 LEU P 224     -21.110  -3.420 -16.467  0.00  0.00      PROC  
ATOM   3390  C   LEU P 224     -20.388  -8.368 -15.716  0.00  0.00      PROC  
ATOM   3391  O   LEU P 224     -19.768  -8.504 -14.645  0.00  0.00      PROC  
ATOM   3392  N   VAL P 225     -21.546  -8.966 -15.846  0.00  0.00      PROC  
ATOM   3393  HN  VAL P 225     -22.087  -9.034 -16.681  0.00  0.00      PROC  
ATOM   3394  CA  VAL P 225     -22.135  -9.690 -14.737  0.00  0.00      PROC  
ATOM   3395  HA  VAL P 225     -22.097  -9.074 -13.850  0.00  0.00      PROC  
ATOM   3396  CB  VAL P 225     -23.502  -9.940 -15.203  0.00  0.00      PROC  
ATOM   3397  HB  VAL P 225     -23.525 -10.322 -16.246  0.00  0.00      PROC  
ATOM   3398  CG1 VAL P 225     -24.141 -11.014 -14.329  0.00  0.00      PROC  
ATOM   3399 HG11 VAL P 225     -23.728 -12.028 -14.142  0.00  0.00      PROC  
ATOM   3400 HG12 VAL P 225     -25.200 -11.209 -14.600  0.00  0.00      PROC  
ATOM   3401 HG13 VAL P 225     -24.004 -10.781 -13.251  0.00  0.00      PROC  
ATOM   3402  CG2 VAL P 225     -24.288  -8.640 -15.102  0.00  0.00      PROC  
ATOM   3403 HG21 VAL P 225     -25.306  -8.697 -15.543  0.00  0.00      PROC  
ATOM   3404 HG22 VAL P 225     -23.656  -7.833 -15.529  0.00  0.00      PROC  
ATOM   3405 HG23 VAL P 225     -24.486  -8.426 -14.029  0.00  0.00      PROC  
ATOM   3406  C   VAL P 225     -21.344 -10.986 -14.480  0.00  0.00      PROC  
ATOM   3407  O   VAL P 225     -21.148 -11.335 -13.359  0.00  0.00      PROC  
ATOM   3408  N   GLN P 226     -20.908 -11.763 -15.412  0.00  0.00      PROC  
ATOM   3409  HN  GLN P 226     -21.087 -11.604 -16.379  0.00  0.00      PROC  
ATOM   3410  CA  GLN P 226     -20.119 -12.934 -15.162  0.00  0.00      PROC  
ATOM   3411  HA  GLN P 226     -20.779 -13.529 -14.548  0.00  0.00      PROC  
ATOM   3412  CB  GLN P 226     -19.690 -13.511 -16.507  0.00  0.00      PROC  
ATOM   3413  HB1 GLN P 226     -19.050 -12.780 -17.046  0.00  0.00      PROC  
ATOM   3414  HB2 GLN P 226     -20.606 -13.666 -17.116  0.00  0.00      PROC  
ATOM   3415  CG  GLN P 226     -19.080 -14.916 -16.556  0.00  0.00      PROC  
ATOM   3416  HG1 GLN P 226     -18.098 -14.890 -16.038  0.00  0.00      PROC  
ATOM   3417  HG2 GLN P 226     -19.070 -15.364 -17.572  0.00  0.00      PROC  
ATOM   3418  CD  GLN P 226     -19.942 -15.889 -15.678  0.00  0.00      PROC  
ATOM   3419  OE1 GLN P 226     -19.467 -16.338 -14.676  0.00  0.00      PROC  
ATOM   3420  NE2 GLN P 226     -21.175 -16.142 -16.181  0.00  0.00      PROC  
ATOM   3421 HE21 GLN P 226     -21.613 -16.939 -15.766  0.00  0.00      PROC  
ATOM   3422 HE22 GLN P 226     -21.538 -15.661 -16.979  0.00  0.00      PROC  
ATOM   3423  C   GLN P 226     -18.799 -12.661 -14.345  0.00  0.00      PROC  
ATOM   3424  O   GLN P 226     -18.463 -13.413 -13.390  0.00  0.00      PROC  
ATOM   3425  N   LEU P 227     -18.038 -11.585 -14.582  0.00  0.00      PROC  
ATOM   3426  HN  LEU P 227     -18.212 -10.977 -15.352  0.00  0.00      PROC  
ATOM   3427  CA  LEU P 227     -16.858 -11.157 -13.845  0.00  0.00      PROC  
ATOM   3428  HA  LEU P 227     -16.195 -11.999 -13.711  0.00  0.00      PROC  
ATOM   3429  CB  LEU P 227     -15.966 -10.181 -14.768  0.00  0.00      PROC  
ATOM   3430  HB1 LEU P 227     -16.609  -9.320 -15.050  0.00  0.00      PROC  
ATOM   3431  HB2 LEU P 227     -15.563 -10.719 -15.653  0.00  0.00      PROC  
ATOM   3432  CG  LEU P 227     -14.638  -9.718 -14.058  0.00  0.00      PROC  
ATOM   3433  HG  LEU P 227     -14.952  -9.260 -13.096  0.00  0.00      PROC  
ATOM   3434  CD1 LEU P 227     -13.722 -10.847 -13.609  0.00  0.00      PROC  
ATOM   3435 HD11 LEU P 227     -12.717 -10.534 -13.254  0.00  0.00      PROC  
ATOM   3436 HD12 LEU P 227     -13.683 -11.597 -14.428  0.00  0.00      PROC  
ATOM   3437 HD13 LEU P 227     -14.216 -11.295 -12.720  0.00  0.00      PROC  
ATOM   3438  CD2 LEU P 227     -13.798  -8.846 -14.981  0.00  0.00      PROC  
ATOM   3439 HD21 LEU P 227     -13.591  -9.299 -15.974  0.00  0.00      PROC  
ATOM   3440 HD22 LEU P 227     -12.808  -8.588 -14.549  0.00  0.00      PROC  
ATOM   3441 HD23 LEU P 227     -14.384  -7.922 -15.174  0.00  0.00      PROC  
ATOM   3442  C   LEU P 227     -17.235 -10.494 -12.468  0.00  0.00      PROC  
ATOM   3443  O   LEU P 227     -16.510 -10.772 -11.472  0.00  0.00      PROC  
ATOM   3444  N   VAL P 228     -18.347  -9.781 -12.367  0.00  0.00      PROC  
ATOM   3445  HN  VAL P 228     -18.831  -9.482 -13.186  0.00  0.00      PROC  
ATOM   3446  CA  VAL P 228     -18.776  -9.343 -11.140  0.00  0.00      PROC  
ATOM   3447  HA  VAL P 228     -17.960  -8.793 -10.696  0.00  0.00      PROC  
ATOM   3448  CB  VAL P 228     -19.828  -8.149 -11.222  0.00  0.00      PROC  
ATOM   3449  HB  VAL P 228     -20.611  -8.538 -11.908  0.00  0.00      PROC  
ATOM   3450  CG1 VAL P 228     -20.388  -7.775  -9.796  0.00  0.00      PROC  
ATOM   3451 HG11 VAL P 228     -21.168  -6.984  -9.817  0.00  0.00      PROC  
ATOM   3452 HG12 VAL P 228     -19.609  -7.451  -9.073  0.00  0.00      PROC  
ATOM   3453 HG13 VAL P 228     -20.922  -8.611  -9.296  0.00  0.00      PROC  
ATOM   3454  CG2 VAL P 228     -19.197  -6.863 -11.763  0.00  0.00      PROC  
ATOM   3455 HG21 VAL P 228     -18.330  -6.529 -11.155  0.00  0.00      PROC  
ATOM   3456 HG22 VAL P 228     -19.951  -6.050 -11.821  0.00  0.00      PROC  
ATOM   3457 HG23 VAL P 228     -18.833  -7.003 -12.804  0.00  0.00      PROC  
ATOM   3458  C   VAL P 228     -19.229 -10.402 -10.177  0.00  0.00      PROC  
ATOM   3459  O   VAL P 228     -18.872 -10.397  -9.001  0.00  0.00      PROC  
ATOM   3460  N   VAL P 229     -20.047 -11.313 -10.717  0.00  0.00      PROC  
ATOM   3461  HN  VAL P 229     -20.357 -11.250 -11.663  0.00  0.00      PROC  
ATOM   3462  CA  VAL P 229     -20.510 -12.401  -9.884  0.00  0.00      PROC  
ATOM   3463  HA  VAL P 229     -21.078 -11.952  -9.082  0.00  0.00      PROC  
ATOM   3464  CB  VAL P 229     -21.550 -13.247 -10.637  0.00  0.00      PROC  
ATOM   3465  HB  VAL P 229     -21.204 -13.404 -11.681  0.00  0.00      PROC  
ATOM   3466  CG1 VAL P 229     -21.831 -14.649  -9.990  0.00  0.00      PROC  
ATOM   3467 HG11 VAL P 229     -22.687 -15.117 -10.523  0.00  0.00      PROC  
ATOM   3468 HG12 VAL P 229     -22.205 -14.549  -8.949  0.00  0.00      PROC  
ATOM   3469 HG13 VAL P 229     -20.965 -15.335  -9.880  0.00  0.00      PROC  
ATOM   3470  CG2 VAL P 229     -23.000 -12.580 -10.646  0.00  0.00      PROC  
ATOM   3471 HG21 VAL P 229     -23.115 -11.594 -11.145  0.00  0.00      PROC  
ATOM   3472 HG22 VAL P 229     -23.244 -12.362  -9.584  0.00  0.00      PROC  
ATOM   3473 HG23 VAL P 229     -23.797 -13.284 -10.965  0.00  0.00      PROC  
ATOM   3474  C   VAL P 229     -19.349 -13.266  -9.231  0.00  0.00      PROC  
ATOM   3475  O   VAL P 229     -19.284 -13.460  -8.018  0.00  0.00      PROC  
ATOM   3476  N   SER P 230     -18.425 -13.643 -10.149  0.00  0.00      PROC  
ATOM   3477  HN  SER P 230     -18.581 -13.322 -11.080  0.00  0.00      PROC  
ATOM   3478  CA  SER P 230     -17.189 -14.295  -9.811  0.00  0.00      PROC  
ATOM   3479  HA  SER P 230     -17.338 -15.305  -9.460  0.00  0.00      PROC  
ATOM   3480  CB  SER P 230     -16.324 -14.409 -11.093  0.00  0.00      PROC  
ATOM   3481  HB1 SER P 230     -15.338 -14.891 -10.924  0.00  0.00      PROC  
ATOM   3482  HB2 SER P 230     -16.092 -13.474 -11.647  0.00  0.00      PROC  
ATOM   3483  OG  SER P 230     -16.935 -15.233 -12.038  0.00  0.00      PROC  
ATOM   3484  HG1 SER P 230     -17.707 -14.814 -12.424  0.00  0.00      PROC  
ATOM   3485  C   SER P 230     -16.335 -13.583  -8.776  0.00  0.00      PROC  
ATOM   3486  O   SER P 230     -15.894 -14.176  -7.731  0.00  0.00      PROC  
ATOM   3487  N   PHE P 231     -16.153 -12.219  -8.924  0.00  0.00      PROC  
ATOM   3488  HN  PHE P 231     -16.750 -11.664  -9.499  0.00  0.00      PROC  
ATOM   3489  CA  PHE P 231     -15.387 -11.435  -7.997  0.00  0.00      PROC  
ATOM   3490  HA  PHE P 231     -14.441 -11.956  -7.985  0.00  0.00      PROC  
ATOM   3491  CB  PHE P 231     -15.138 -10.012  -8.701  0.00  0.00      PROC  
ATOM   3492  HB1 PHE P 231     -16.105  -9.815  -9.211  0.00  0.00      PROC  
ATOM   3493  HB2 PHE P 231     -14.445 -10.203  -9.548  0.00  0.00      PROC  
ATOM   3494  CG  PHE P 231     -14.734  -8.849  -7.914  0.00  0.00      PROC  
ATOM   3495  CD1 PHE P 231     -15.131  -7.492  -8.130  0.00  0.00      PROC  
ATOM   3496  HD1 PHE P 231     -15.884  -7.377  -8.896  0.00  0.00      PROC  
ATOM   3497  CE1 PHE P 231     -14.612  -6.403  -7.402  0.00  0.00      PROC  
ATOM   3498  HE1 PHE P 231     -14.825  -5.345  -7.388  0.00  0.00      PROC  
ATOM   3499  CZ  PHE P 231     -13.549  -6.680  -6.513  0.00  0.00      PROC  
ATOM   3500  HZ  PHE P 231     -12.985  -5.887  -6.046  0.00  0.00      PROC  
ATOM   3501  CD2 PHE P 231     -13.716  -9.009  -6.905  0.00  0.00      PROC  
ATOM   3502  HD2 PHE P 231     -13.357 -10.004  -6.687  0.00  0.00      PROC  
ATOM   3503  CE2 PHE P 231     -13.026  -7.923  -6.307  0.00  0.00      PROC  
ATOM   3504  HE2 PHE P 231     -12.184  -8.100  -5.653  0.00  0.00      PROC  
ATOM   3505  C   PHE P 231     -15.956 -11.235  -6.598  0.00  0.00      PROC  
ATOM   3506  O   PHE P 231     -15.302 -11.449  -5.603  0.00  0.00      PROC  
ATOM   3507  N   VAL P 232     -17.251 -10.865  -6.451  0.00  0.00      PROC  
ATOM   3508  HN  VAL P 232     -17.788 -10.601  -7.249  0.00  0.00      PROC  
ATOM   3509  CA  VAL P 232     -17.993 -10.769  -5.206  0.00  0.00      PROC  
ATOM   3510  HA  VAL P 232     -17.534 -10.122  -4.473  0.00  0.00      PROC  
ATOM   3511  CB  VAL P 232     -19.425 -10.318  -5.374  0.00  0.00      PROC  
ATOM   3512  HB  VAL P 232     -19.933 -10.989  -6.099  0.00  0.00      PROC  
ATOM   3513  CG1 VAL P 232     -20.184 -10.434  -4.061  0.00  0.00      PROC  
ATOM   3514 HG11 VAL P 232     -20.451 -11.491  -3.844  0.00  0.00      PROC  
ATOM   3515 HG12 VAL P 232     -21.099  -9.812  -4.162  0.00  0.00      PROC  
ATOM   3516 HG13 VAL P 232     -19.614 -10.059  -3.184  0.00  0.00      PROC  
ATOM   3517  CG2 VAL P 232     -19.439  -8.888  -5.828  0.00  0.00      PROC  
ATOM   3518 HG21 VAL P 232     -19.050  -8.999  -6.863  0.00  0.00      PROC  
ATOM   3519 HG22 VAL P 232     -18.769  -8.179  -5.295  0.00  0.00      PROC  
ATOM   3520 HG23 VAL P 232     -20.442  -8.412  -5.837  0.00  0.00      PROC  
ATOM   3521  C   VAL P 232     -17.987 -12.103  -4.445  0.00  0.00      PROC  
ATOM   3522  O   VAL P 232     -17.521 -12.273  -3.320  0.00  0.00      PROC  
ATOM   3523  N   SER P 233     -18.425 -13.134  -5.196  0.00  0.00      PROC  
ATOM   3524  HN  SER P 233     -18.749 -13.153  -6.139  0.00  0.00      PROC  
ATOM   3525  CA  SER P 233     -18.409 -14.517  -4.667  0.00  0.00      PROC  
ATOM   3526  HA  SER P 233     -19.031 -14.550  -3.785  0.00  0.00      PROC  
ATOM   3527  CB  SER P 233     -18.862 -15.541  -5.728  0.00  0.00      PROC  
ATOM   3528  HB1 SER P 233     -18.876 -16.595  -5.376  0.00  0.00      PROC  
ATOM   3529  HB2 SER P 233     -18.151 -15.596  -6.580  0.00  0.00      PROC  
ATOM   3530  OG  SER P 233     -20.208 -15.392  -6.163  0.00  0.00      PROC  
ATOM   3531  HG1 SER P 233     -20.255 -14.628  -6.743  0.00  0.00      PROC  
ATOM   3532  C   SER P 233     -17.079 -15.036  -4.116  0.00  0.00      PROC  
ATOM   3533  O   SER P 233     -16.949 -15.575  -3.055  0.00  0.00      PROC  
ATOM   3534  N   LEU P 234     -15.949 -14.760  -4.821  0.00  0.00      PROC  
ATOM   3535  HN  LEU P 234     -16.106 -14.252  -5.664  0.00  0.00      PROC  
ATOM   3536  CA  LEU P 234     -14.560 -15.016  -4.386  0.00  0.00      PROC  
ATOM   3537  HA  LEU P 234     -14.327 -16.029  -4.091  0.00  0.00      PROC  
ATOM   3538  CB  LEU P 234     -13.675 -14.481  -5.519  0.00  0.00      PROC  
ATOM   3539  HB1 LEU P 234     -14.029 -13.488  -5.870  0.00  0.00      PROC  
ATOM   3540  HB2 LEU P 234     -13.747 -15.214  -6.350  0.00  0.00      PROC  
ATOM   3541  CG  LEU P 234     -12.175 -14.281  -5.178  0.00  0.00      PROC  
ATOM   3542  HG  LEU P 234     -12.142 -13.504  -4.385  0.00  0.00      PROC  
ATOM   3543  CD1 LEU P 234     -11.388 -15.472  -4.646  0.00  0.00      PROC  
ATOM   3544 HD11 LEU P 234     -11.817 -16.006  -3.771  0.00  0.00      PROC  
ATOM   3545 HD12 LEU P 234     -10.350 -15.168  -4.394  0.00  0.00      PROC  
ATOM   3546 HD13 LEU P 234     -11.336 -16.198  -5.485  0.00  0.00      PROC  
ATOM   3547  CD2 LEU P 234     -11.372 -13.752  -6.380  0.00  0.00      PROC  
ATOM   3548 HD21 LEU P 234     -11.114 -14.534  -7.126  0.00  0.00      PROC  
ATOM   3549 HD22 LEU P 234     -10.469 -13.218  -6.013  0.00  0.00      PROC  
ATOM   3550 HD23 LEU P 234     -11.986 -12.959  -6.856  0.00  0.00      PROC  
ATOM   3551  C   LEU P 234     -14.320 -14.251  -3.115  0.00  0.00      PROC  
ATOM   3552  O   LEU P 234     -13.799 -14.763  -2.134  0.00  0.00      PROC  
ATOM   3553  N   TRP P 235     -14.518 -12.921  -3.058  0.00  0.00      PROC  
ATOM   3554  HN  TRP P 235     -14.911 -12.435  -3.835  0.00  0.00      PROC  
ATOM   3555  CA  TRP P 235     -14.336 -12.211  -1.875  0.00  0.00      PROC  
ATOM   3556  HA  TRP P 235     -13.273 -12.212  -1.685  0.00  0.00      PROC  
ATOM   3557  CB  TRP P 235     -14.529 -10.690  -2.159  0.00  0.00      PROC  
ATOM   3558  HB1 TRP P 235     -15.610 -10.669  -2.415  0.00  0.00      PROC  
ATOM   3559  HB2 TRP P 235     -14.054 -10.335  -3.099  0.00  0.00      PROC  
ATOM   3560  CG  TRP P 235     -14.390  -9.615  -1.082  0.00  0.00      PROC  
ATOM   3561  CD1 TRP P 235     -13.284  -9.485  -0.219  0.00  0.00      PROC  
ATOM   3562  HD1 TRP P 235     -12.608 -10.325  -0.151  0.00  0.00      PROC  
ATOM   3563  NE1 TRP P 235     -13.427  -8.427   0.668  0.00  0.00      PROC  
ATOM   3564  HE1 TRP P 235     -12.882  -8.121   1.418  0.00  0.00      PROC  
ATOM   3565  CE2 TRP P 235     -14.694  -7.883   0.376  0.00  0.00      PROC  
ATOM   3566  CD2 TRP P 235     -15.280  -8.583  -0.704  0.00  0.00      PROC  
ATOM   3567  CE3 TRP P 235     -16.470  -8.107  -1.245  0.00  0.00      PROC  
ATOM   3568  HE3 TRP P 235     -17.027  -8.536  -2.065  0.00  0.00      PROC  
ATOM   3569  CZ3 TRP P 235     -17.117  -7.010  -0.657  0.00  0.00      PROC  
ATOM   3570  HZ3 TRP P 235     -18.136  -6.729  -0.877  0.00  0.00      PROC  
ATOM   3571  CZ2 TRP P 235     -15.284  -6.758   0.950  0.00  0.00      PROC  
ATOM   3572  HZ2 TRP P 235     -14.924  -6.166   1.778  0.00  0.00      PROC  
ATOM   3573  CH2 TRP P 235     -16.473  -6.293   0.329  0.00  0.00      PROC  
ATOM   3574  HH2 TRP P 235     -16.898  -5.378   0.715  0.00  0.00      PROC  
ATOM   3575  C   TRP P 235     -15.069 -12.664  -0.614  0.00  0.00      PROC  
ATOM   3576  O   TRP P 235     -14.495 -12.726   0.480  0.00  0.00      PROC  
ATOM   3577  N   LEU P 236     -16.275 -13.093  -0.747  0.00  0.00      PROC  
ATOM   3578  HN  LEU P 236     -16.752 -12.961  -1.613  0.00  0.00      PROC  
ATOM   3579  CA  LEU P 236     -17.149 -13.520   0.331  0.00  0.00      PROC  
ATOM   3580  HA  LEU P 236     -17.205 -12.804   1.138  0.00  0.00      PROC  
ATOM   3581  CB  LEU P 236     -18.563 -13.756  -0.252  0.00  0.00      PROC  
ATOM   3582  HB1 LEU P 236     -19.160 -14.305   0.507  0.00  0.00      PROC  
ATOM   3583  HB2 LEU P 236     -18.531 -14.423  -1.141  0.00  0.00      PROC  
ATOM   3584  CG  LEU P 236     -19.395 -12.443  -0.602  0.00  0.00      PROC  
ATOM   3585  HG  LEU P 236     -18.760 -11.830  -1.278  0.00  0.00      PROC  
ATOM   3586  CD1 LEU P 236     -20.607 -12.774  -1.434  0.00  0.00      PROC  
ATOM   3587 HD11 LEU P 236     -21.322 -13.419  -0.881  0.00  0.00      PROC  
ATOM   3588 HD12 LEU P 236     -20.194 -13.219  -2.365  0.00  0.00      PROC  
ATOM   3589 HD13 LEU P 236     -21.087 -11.817  -1.729  0.00  0.00      PROC  
ATOM   3590  CD2 LEU P 236     -19.755 -11.596   0.646  0.00  0.00      PROC  
ATOM   3591 HD21 LEU P 236     -20.658 -12.077   1.078  0.00  0.00      PROC  
ATOM   3592 HD22 LEU P 236     -19.864 -10.547   0.295  0.00  0.00      PROC  
ATOM   3593 HD23 LEU P 236     -18.912 -11.701   1.363  0.00  0.00      PROC  
ATOM   3594  C   LEU P 236     -16.680 -14.816   0.943  0.00  0.00      PROC  
ATOM   3595  O   LEU P 236     -16.713 -15.079   2.134  0.00  0.00      PROC  
ATOM   3596  N   THR P 237     -16.268 -15.737  -0.011  0.00  0.00      PROC  
ATOM   3597  HN  THR P 237     -16.345 -15.561  -0.989  0.00  0.00      PROC  
ATOM   3598  CA  THR P 237     -15.672 -17.023   0.340  0.00  0.00      PROC  
ATOM   3599  HA  THR P 237     -16.267 -17.240   1.215  0.00  0.00      PROC  
ATOM   3600  CB  THR P 237     -15.802 -18.140  -0.746  0.00  0.00      PROC  
ATOM   3601  HB  THR P 237     -15.073 -18.950  -0.530  0.00  0.00      PROC  
ATOM   3602  OG1 THR P 237     -15.390 -17.703  -1.992  0.00  0.00      PROC  
ATOM   3603  HG1 THR P 237     -16.134 -17.149  -2.238  0.00  0.00      PROC  
ATOM   3604  CG2 THR P 237     -17.210 -18.672  -0.704  0.00  0.00      PROC  
ATOM   3605 HG21 THR P 237     -17.457 -19.204   0.240  0.00  0.00      PROC  
ATOM   3606 HG22 THR P 237     -17.351 -19.460  -1.474  0.00  0.00      PROC  
ATOM   3607 HG23 THR P 237     -17.961 -17.865  -0.839  0.00  0.00      PROC  
ATOM   3608  C   THR P 237     -14.248 -16.964   0.926  0.00  0.00      PROC  
ATOM   3609  O   THR P 237     -13.904 -17.644   1.891  0.00  0.00      PROC  
ATOM   3610  N   ALA P 238     -13.362 -16.020   0.380  0.00  0.00      PROC  
ATOM   3611  HN  ALA P 238     -13.515 -15.539  -0.479  0.00  0.00      PROC  
ATOM   3612  CA  ALA P 238     -12.021 -15.874   0.972  0.00  0.00      PROC  
ATOM   3613  HA  ALA P 238     -11.679 -16.890   1.107  0.00  0.00      PROC  
ATOM   3614  CB  ALA P 238     -11.130 -15.173  -0.035  0.00  0.00      PROC  
ATOM   3615  HB1 ALA P 238     -11.372 -14.107  -0.236  0.00  0.00      PROC  
ATOM   3616  HB2 ALA P 238     -11.214 -15.662  -1.029  0.00  0.00      PROC  
ATOM   3617  HB3 ALA P 238     -10.056 -15.171   0.249  0.00  0.00      PROC  
ATOM   3618  C   ALA P 238     -11.994 -15.263   2.387  0.00  0.00      PROC  
ATOM   3619  O   ALA P 238     -11.283 -15.795   3.269  0.00  0.00      PROC  
ATOM   3620  N   ALA P 239     -12.894 -14.318   2.629  0.00  0.00      PROC  
ATOM   3621  HN  ALA P 239     -13.493 -13.943   1.926  0.00  0.00      PROC  
ATOM   3622  CA  ALA P 239     -13.217 -13.836   3.992  0.00  0.00      PROC  
ATOM   3623  HA  ALA P 239     -12.402 -13.279   4.432  0.00  0.00      PROC  
ATOM   3624  CB  ALA P 239     -14.346 -12.836   3.806  0.00  0.00      PROC  
ATOM   3625  HB1 ALA P 239     -15.284 -13.146   3.298  0.00  0.00      PROC  
ATOM   3626  HB2 ALA P 239     -14.037 -11.884   3.324  0.00  0.00      PROC  
ATOM   3627  HB3 ALA P 239     -14.719 -12.543   4.811  0.00  0.00      PROC  
ATOM   3628  C   ALA P 239     -13.667 -14.832   4.994  0.00  0.00      PROC  
ATOM   3629  O   ALA P 239     -13.395 -14.731   6.216  0.00  0.00      PROC  
ATOM   3630  N   GLY P 240     -14.354 -15.887   4.461  0.00  0.00      PROC  
ATOM   3631  HN  GLY P 240     -14.485 -15.820   3.475  0.00  0.00      PROC  
ATOM   3632  CA  GLY P 240     -15.000 -16.846   5.323  0.00  0.00      PROC  
ATOM   3633  HA1 GLY P 240     -15.781 -17.336   4.761  0.00  0.00      PROC  
ATOM   3634  HA2 GLY P 240     -15.358 -16.476   6.273  0.00  0.00      PROC  
ATOM   3635  C   GLY P 240     -14.101 -17.976   5.813  0.00  0.00      PROC  
ATOM   3636  O   GLY P 240     -14.224 -18.576   6.894  0.00  0.00      PROC  
ATOM   3637  N   PHE P 241     -13.246 -18.369   4.910  0.00  0.00      PROC  
ATOM   3638  HN  PHE P 241     -13.284 -18.130   3.943  0.00  0.00      PROC  
ATOM   3639  CA  PHE P 241     -12.133 -19.204   5.138  0.00  0.00      PROC  
ATOM   3640  HA  PHE P 241     -12.465 -20.144   5.554  0.00  0.00      PROC  
ATOM   3641  CB  PHE P 241     -11.382 -19.553   3.879  0.00  0.00      PROC  
ATOM   3642  HB1 PHE P 241     -10.522 -20.256   3.923  0.00  0.00      PROC  
ATOM   3643  HB2 PHE P 241     -11.096 -18.603   3.380  0.00  0.00      PROC  
ATOM   3644  CG  PHE P 241     -12.189 -20.128   2.748  0.00  0.00      PROC  
ATOM   3645  CD1 PHE P 241     -11.784 -20.183   1.387  0.00  0.00      PROC  
ATOM   3646  HD1 PHE P 241     -10.886 -19.688   1.050  0.00  0.00      PROC  
ATOM   3647  CE1 PHE P 241     -12.556 -20.836   0.440  0.00  0.00      PROC  
ATOM   3648  HE1 PHE P 241     -12.139 -20.971  -0.547  0.00  0.00      PROC  
ATOM   3649  CZ  PHE P 241     -13.684 -21.469   0.865  0.00  0.00      PROC  
ATOM   3650  HZ  PHE P 241     -14.265 -21.922   0.076  0.00  0.00      PROC  
ATOM   3651  CD2 PHE P 241     -13.391 -20.831   3.086  0.00  0.00      PROC  
ATOM   3652  HD2 PHE P 241     -13.837 -20.738   4.065  0.00  0.00      PROC  
ATOM   3653  CE2 PHE P 241     -14.154 -21.396   2.120  0.00  0.00      PROC  
ATOM   3654  HE2 PHE P 241     -15.144 -21.805   2.257  0.00  0.00      PROC  
ATOM   3655  C   PHE P 241     -11.180 -18.653   6.138  0.00  0.00      PROC  
ATOM   3656  O   PHE P 241     -10.941 -19.293   7.191  0.00  0.00      PROC  
ATOM   3657  N   LEU P 242     -10.741 -17.455   6.000  0.00  0.00      PROC  
ATOM   3658  HN  LEU P 242     -10.797 -16.979   5.126  0.00  0.00      PROC  
ATOM   3659  CA  LEU P 242      -9.886 -16.706   6.886  0.00  0.00      PROC  
ATOM   3660  HA  LEU P 242      -9.031 -17.365   6.935  0.00  0.00      PROC  
ATOM   3661  CB  LEU P 242      -9.533 -15.353   6.285  0.00  0.00      PROC  
ATOM   3662  HB1 LEU P 242     -10.520 -14.891   6.066  0.00  0.00      PROC  
ATOM   3663  HB2 LEU P 242      -9.159 -15.548   5.257  0.00  0.00      PROC  
ATOM   3664  CG  LEU P 242      -8.685 -14.377   7.193  0.00  0.00      PROC  
ATOM   3665  HG  LEU P 242      -9.170 -14.154   8.168  0.00  0.00      PROC  
ATOM   3666  CD1 LEU P 242      -7.251 -14.959   7.444  0.00  0.00      PROC  
ATOM   3667 HD11 LEU P 242      -6.737 -14.943   6.459  0.00  0.00      PROC  
ATOM   3668 HD12 LEU P 242      -7.210 -16.018   7.777  0.00  0.00      PROC  
ATOM   3669 HD13 LEU P 242      -6.669 -14.381   8.193  0.00  0.00      PROC  
ATOM   3670  CD2 LEU P 242      -8.493 -13.050   6.492  0.00  0.00      PROC  
ATOM   3671 HD21 LEU P 242      -7.972 -13.116   5.512  0.00  0.00      PROC  
ATOM   3672 HD22 LEU P 242      -7.840 -12.465   7.174  0.00  0.00      PROC  
ATOM   3673 HD23 LEU P 242      -9.442 -12.484   6.380  0.00  0.00      PROC  
ATOM   3674  C   LEU P 242     -10.487 -16.437   8.322  0.00  0.00      PROC  
ATOM   3675  O   LEU P 242      -9.809 -16.540   9.338  0.00  0.00      PROC  
ATOM   3676  N   HSD P 243     -11.845 -16.229   8.408  0.00  0.00      PROC  
ATOM   3677  HN  HSD P 243     -12.437 -16.064   7.623  0.00  0.00      PROC  
ATOM   3678  CA  HSD P 243     -12.592 -16.036   9.685  0.00  0.00      PROC  
ATOM   3679  HA  HSD P 243     -12.076 -15.271  10.245  0.00  0.00      PROC  
ATOM   3680  CB  HSD P 243     -14.039 -15.644   9.332  0.00  0.00      PROC  
ATOM   3681  HB1 HSD P 243     -14.358 -16.441   8.627  0.00  0.00      PROC  
ATOM   3682  HB2 HSD P 243     -14.110 -14.695   8.759  0.00  0.00      PROC  
ATOM   3683  ND1 HSD P 243     -14.948 -14.782  11.435  0.00  0.00      PROC  
ATOM   3684  HD1 HSD P 243     -14.646 -13.849  11.240  0.00  0.00      PROC  
ATOM   3685  CG  HSD P 243     -14.844 -15.792  10.570  0.00  0.00      PROC  
ATOM   3686  CE1 HSD P 243     -15.630 -15.229  12.506  0.00  0.00      PROC  
ATOM   3687  HE1 HSD P 243     -15.676 -14.659  13.435  0.00  0.00      PROC  
ATOM   3688  NE2 HSD P 243     -16.050 -16.441  12.351  0.00  0.00      PROC  
ATOM   3689  CD2 HSD P 243     -15.491 -16.809  11.148  0.00  0.00      PROC  
ATOM   3690  HD2 HSD P 243     -15.595 -17.789  10.699  0.00  0.00      PROC  
ATOM   3691  C   HSD P 243     -12.517 -17.263  10.519  0.00  0.00      PROC  
ATOM   3692  O   HSD P 243     -12.338 -17.121  11.716  0.00  0.00      PROC  
ATOM   3693  N   LEU P 244     -12.517 -18.424   9.829  0.00  0.00      PROC  
ATOM   3694  HN  LEU P 244     -12.526 -18.572   8.843  0.00  0.00      PROC  
ATOM   3695  CA  LEU P 244     -12.240 -19.740  10.473  0.00  0.00      PROC  
ATOM   3696  HA  LEU P 244     -12.900 -19.759  11.328  0.00  0.00      PROC  
ATOM   3697  CB  LEU P 244     -12.441 -21.011   9.626  0.00  0.00      PROC  
ATOM   3698  HB1 LEU P 244     -12.151 -21.988  10.069  0.00  0.00      PROC  
ATOM   3699  HB2 LEU P 244     -11.791 -21.066   8.727  0.00  0.00      PROC  
ATOM   3700  CG  LEU P 244     -13.904 -21.264   9.183  0.00  0.00      PROC  
ATOM   3701  HG  LEU P 244     -14.171 -20.381   8.564  0.00  0.00      PROC  
ATOM   3702  CD1 LEU P 244     -14.001 -22.492   8.207  0.00  0.00      PROC  
ATOM   3703 HD11 LEU P 244     -15.056 -22.733   7.956  0.00  0.00      PROC  
ATOM   3704 HD12 LEU P 244     -13.516 -23.439   8.528  0.00  0.00      PROC  
ATOM   3705 HD13 LEU P 244     -13.551 -22.139   7.255  0.00  0.00      PROC  
ATOM   3706  CD2 LEU P 244     -14.840 -21.427  10.349  0.00  0.00      PROC  
ATOM   3707 HD21 LEU P 244     -14.417 -22.209  11.015  0.00  0.00      PROC  
ATOM   3708 HD22 LEU P 244     -15.850 -21.732   9.999  0.00  0.00      PROC  
ATOM   3709 HD23 LEU P 244     -14.822 -20.482  10.932  0.00  0.00      PROC  
ATOM   3710  C   LEU P 244     -10.815 -19.937  11.076  0.00  0.00      PROC  
ATOM   3711  O   LEU P 244     -10.532 -20.405  12.153  0.00  0.00      PROC  
ATOM   3712  N   LEU P 245      -9.804 -19.536  10.238  0.00  0.00      PROC  
ATOM   3713  HN  LEU P 245     -10.082 -19.198   9.343  0.00  0.00      PROC  
ATOM   3714  CA  LEU P 245      -8.366 -19.681  10.529  0.00  0.00      PROC  
ATOM   3715  HA  LEU P 245      -8.177 -20.732  10.689  0.00  0.00      PROC  
ATOM   3716  CB  LEU P 245      -7.491 -19.263   9.353  0.00  0.00      PROC  
ATOM   3717  HB1 LEU P 245      -6.388 -19.321   9.472  0.00  0.00      PROC  
ATOM   3718  HB2 LEU P 245      -7.719 -18.209   9.088  0.00  0.00      PROC  
ATOM   3719  CG  LEU P 245      -7.471 -20.161   8.078  0.00  0.00      PROC  
ATOM   3720  HG  LEU P 245      -8.543 -20.279   7.812  0.00  0.00      PROC  
ATOM   3721  CD1 LEU P 245      -6.666 -19.556   6.954  0.00  0.00      PROC  
ATOM   3722 HD11 LEU P 245      -6.988 -18.515   6.738  0.00  0.00      PROC  
ATOM   3723 HD12 LEU P 245      -6.768 -20.155   6.024  0.00  0.00      PROC  
ATOM   3724 HD13 LEU P 245      -5.596 -19.580   7.253  0.00  0.00      PROC  
ATOM   3725  CD2 LEU P 245      -6.804 -21.526   8.395  0.00  0.00      PROC  
ATOM   3726 HD21 LEU P 245      -5.704 -21.378   8.440  0.00  0.00      PROC  
ATOM   3727 HD22 LEU P 245      -7.149 -22.158   7.549  0.00  0.00      PROC  
ATOM   3728 HD23 LEU P 245      -7.289 -22.100   9.214  0.00  0.00      PROC  
ATOM   3729  C   LEU P 245      -8.030 -18.977  11.729  0.00  0.00      PROC  
ATOM   3730  O   LEU P 245      -7.365 -19.443  12.665  0.00  0.00      PROC  
ATOM   3731  N   GLU P 246      -8.285 -17.639  11.819  0.00  0.00      PROC  
ATOM   3732  HN  GLU P 246      -8.671 -17.169  11.030  0.00  0.00      PROC  
ATOM   3733  CA  GLU P 246      -7.897 -16.858  12.924  0.00  0.00      PROC  
ATOM   3734  HA  GLU P 246      -6.860 -17.117  13.073  0.00  0.00      PROC  
ATOM   3735  CB  GLU P 246      -7.990 -15.330  12.529  0.00  0.00      PROC  
ATOM   3736  HB1 GLU P 246      -7.960 -14.800  13.505  0.00  0.00      PROC  
ATOM   3737  HB2 GLU P 246      -8.987 -15.066  12.117  0.00  0.00      PROC  
ATOM   3738  CG  GLU P 246      -6.873 -14.960  11.566  0.00  0.00      PROC  
ATOM   3739  HG1 GLU P 246      -6.975 -13.941  11.137  0.00  0.00      PROC  
ATOM   3740  HG2 GLU P 246      -6.637 -15.722  10.792  0.00  0.00      PROC  
ATOM   3741  CD  GLU P 246      -5.541 -14.807  12.225  0.00  0.00      PROC  
ATOM   3742  OE1 GLU P 246      -4.623 -15.640  11.874  0.00  0.00      PROC  
ATOM   3743  OE2 GLU P 246      -5.364 -13.967  13.073  0.00  0.00      PROC  
ATOM   3744  C   GLU P 246      -8.664 -17.197  14.242  0.00  0.00      PROC  
ATOM   3745  O   GLU P 246      -8.084 -17.236  15.330  0.00  0.00      PROC  
ATOM   3746  N   ASN P 247      -9.986 -17.435  14.125  0.00  0.00      PROC  
ATOM   3747  HN  ASN P 247     -10.448 -17.394  13.243  0.00  0.00      PROC  
ATOM   3748  CA  ASN P 247     -10.775 -17.758  15.297  0.00  0.00      PROC  
ATOM   3749  HA  ASN P 247     -10.465 -17.059  16.060  0.00  0.00      PROC  
ATOM   3750  CB  ASN P 247     -12.255 -17.656  14.940  0.00  0.00      PROC  
ATOM   3751  HB1 ASN P 247     -12.958 -18.184  15.620  0.00  0.00      PROC  
ATOM   3752  HB2 ASN P 247     -12.388 -18.042  13.907  0.00  0.00      PROC  
ATOM   3753  CG  ASN P 247     -12.582 -16.210  15.077  0.00  0.00      PROC  
ATOM   3754  OD1 ASN P 247     -13.052 -15.846  16.157  0.00  0.00      PROC  
ATOM   3755  ND2 ASN P 247     -12.649 -15.478  13.958  0.00  0.00      PROC  
ATOM   3756 HD21 ASN P 247     -13.058 -14.567  13.897  0.00  0.00      PROC  
ATOM   3757 HD22 ASN P 247     -12.529 -15.936  13.078  0.00  0.00      PROC  
ATOM   3758  C   ASN P 247     -10.440 -19.143  15.740  0.00  0.00      PROC  
ATOM   3759  O   ASN P 247     -10.650 -19.459  16.887  0.00  0.00      PROC  
ATOM   3760  N   SER P 248      -9.948 -20.065  14.859  0.00  0.00      PROC  
ATOM   3761  HN  SER P 248      -9.896 -19.878  13.881  0.00  0.00      PROC  
ATOM   3762  CA  SER P 248      -9.622 -21.318  15.426  0.00  0.00      PROC  
ATOM   3763  HA  SER P 248     -10.442 -21.572  16.081  0.00  0.00      PROC  
ATOM   3764  CB  SER P 248      -9.487 -22.376  14.366  0.00  0.00      PROC  
ATOM   3765  HB1 SER P 248      -9.220 -23.341  14.846  0.00  0.00      PROC  
ATOM   3766  HB2 SER P 248      -8.812 -22.186  13.505  0.00  0.00      PROC  
ATOM   3767  OG  SER P 248     -10.718 -22.548  13.712  0.00  0.00      PROC  
ATOM   3768  HG1 SER P 248     -10.834 -21.759  13.178  0.00  0.00      PROC  
ATOM   3769  C   SER P 248      -8.390 -21.515  16.227  0.00  0.00      PROC  
ATOM   3770  O   SER P 248      -8.354 -22.386  17.103  0.00  0.00      PROC  
ATOM   3771  N   GLY P 249      -7.403 -20.660  15.946  0.00  0.00      PROC  
ATOM   3772  HN  GLY P 249      -7.661 -19.912  15.341  0.00  0.00      PROC  
ATOM   3773  CA  GLY P 249      -5.986 -20.759  16.154  0.00  0.00      PROC  
ATOM   3774  HA1 GLY P 249      -5.818 -20.871  17.215  0.00  0.00      PROC  
ATOM   3775  HA2 GLY P 249      -5.560 -19.791  15.931  0.00  0.00      PROC  
ATOM   3776  C   GLY P 249      -5.347 -21.842  15.326  0.00  0.00      PROC  
ATOM   3777  O   GLY P 249      -6.093 -22.392  14.487  0.00  0.00      PROC  
ATOM   3778  N   ASP P 250      -4.036 -22.157  15.411  0.00  0.00      PROC  
ATOM   3779  HN  ASP P 250      -3.432 -21.609  15.983  0.00  0.00      PROC  
ATOM   3780  CA  ASP P 250      -3.502 -23.174  14.499  0.00  0.00      PROC  
ATOM   3781  HA  ASP P 250      -4.240 -23.690  13.903  0.00  0.00      PROC  
ATOM   3782  CB  ASP P 250      -2.475 -22.473  13.569  0.00  0.00      PROC  
ATOM   3783  HB1 ASP P 250      -3.028 -21.639  13.085  0.00  0.00      PROC  
ATOM   3784  HB2 ASP P 250      -2.208 -23.173  12.748  0.00  0.00      PROC  
ATOM   3785  CG  ASP P 250      -1.121 -21.995  14.109  0.00  0.00      PROC  
ATOM   3786  OD1 ASP P 250      -0.696 -22.604  15.090  0.00  0.00      PROC  
ATOM   3787  OD2 ASP P 250      -0.475 -21.140  13.448  0.00  0.00      PROC  
ATOM   3788  C   ASP P 250      -2.852 -24.416  15.272  0.00  0.00      PROC  
ATOM   3789  O   ASP P 250      -2.545 -24.329  16.502  0.00  0.00      PROC  
ATOM   3790  N   PRO P 251      -2.556 -25.618  14.653  0.00  0.00      PROC  
ATOM   3791  CD  PRO P 251      -2.747 -25.885  13.233  0.00  0.00      PROC  
ATOM   3792  HD1 PRO P 251      -2.023 -25.228  12.706  0.00  0.00      PROC  
ATOM   3793  HD2 PRO P 251      -3.747 -25.563  12.872  0.00  0.00      PROC  
ATOM   3794  CA  PRO P 251      -2.256 -26.785  15.456  0.00  0.00      PROC  
ATOM   3795  HA  PRO P 251      -3.023 -26.737  16.215  0.00  0.00      PROC  
ATOM   3796  CB  PRO P 251      -2.554 -27.913  14.507  0.00  0.00      PROC  
ATOM   3797  HB1 PRO P 251      -3.580 -28.270  14.739  0.00  0.00      PROC  
ATOM   3798  HB2 PRO P 251      -1.819 -28.734  14.643  0.00  0.00      PROC  
ATOM   3799  CG  PRO P 251      -2.595 -27.391  13.036  0.00  0.00      PROC  
ATOM   3800  HG1 PRO P 251      -1.611 -27.572  12.552  0.00  0.00      PROC  
ATOM   3801  HG2 PRO P 251      -3.437 -27.862  12.486  0.00  0.00      PROC  
ATOM   3802  C   PRO P 251      -0.929 -26.751  15.989  0.00  0.00      PROC  
ATOM   3803  O   PRO P 251      -0.686 -27.417  17.052  0.00  0.00      PROC  
ATOM   3804  N   PHE P 252      -0.078 -25.940  15.367  0.00  0.00      PROC  
ATOM   3805  HN  PHE P 252      -0.333 -25.285  14.660  0.00  0.00      PROC  
ATOM   3806  CA  PHE P 252       1.319 -25.717  15.812  0.00  0.00      PROC  
ATOM   3807  HA  PHE P 252       1.707 -26.719  15.700  0.00  0.00      PROC  
ATOM   3808  CB  PHE P 252       2.168 -24.770  14.949  0.00  0.00      PROC  
ATOM   3809  HB1 PHE P 252       3.244 -24.965  15.142  0.00  0.00      PROC  
ATOM   3810  HB2 PHE P 252       1.939 -23.706  15.175  0.00  0.00      PROC  
ATOM   3811  CG  PHE P 252       1.955 -24.980  13.465  0.00  0.00      PROC  
ATOM   3812  CD1 PHE P 252       2.153 -26.253  13.003  0.00  0.00      PROC  
ATOM   3813  HD1 PHE P 252       2.729 -26.821  13.718  0.00  0.00      PROC  
ATOM   3814  CE1 PHE P 252       1.955 -26.688  11.672  0.00  0.00      PROC  
ATOM   3815  HE1 PHE P 252       2.230 -27.701  11.418  0.00  0.00      PROC  
ATOM   3816  CZ  PHE P 252       1.298 -25.779  10.847  0.00  0.00      PROC  
ATOM   3817  HZ  PHE P 252       0.803 -26.038   9.923  0.00  0.00      PROC  
ATOM   3818  CD2 PHE P 252       1.348 -24.046  12.562  0.00  0.00      PROC  
ATOM   3819  HD2 PHE P 252       1.149 -23.037  12.890  0.00  0.00      PROC  
ATOM   3820  CE2 PHE P 252       1.050 -24.443  11.313  0.00  0.00      PROC  
ATOM   3821  HE2 PHE P 252       0.585 -23.695  10.690  0.00  0.00      PROC  
ATOM   3822  C   PHE P 252       1.394 -25.200  17.238  0.00  0.00      PROC  
ATOM   3823  O   PHE P 252       2.227 -25.618  17.977  0.00  0.00      PROC  
ATOM   3824  N   PHE P 253       0.492 -24.252  17.605  0.00  0.00      PROC  
ATOM   3825  HN  PHE P 253      -0.125 -23.993  16.865  0.00  0.00      PROC  
ATOM   3826  CA  PHE P 253       0.515 -23.710  18.948  0.00  0.00      PROC  
ATOM   3827  HA  PHE P 253       1.345 -24.130  19.496  0.00  0.00      PROC  
ATOM   3828  CB  PHE P 253       0.637 -22.240  18.808  0.00  0.00      PROC  
ATOM   3829  HB1 PHE P 253      -0.358 -21.783  18.620  0.00  0.00      PROC  
ATOM   3830  HB2 PHE P 253       1.391 -22.041  18.017  0.00  0.00      PROC  
ATOM   3831  CG  PHE P 253       1.105 -21.463  20.036  0.00  0.00      PROC  
ATOM   3832  CD1 PHE P 253       1.248 -20.041  19.835  0.00  0.00      PROC  
ATOM   3833  HD1 PHE P 253       0.953 -19.666  18.866  0.00  0.00      PROC  
ATOM   3834  CE1 PHE P 253       1.584 -19.232  20.899  0.00  0.00      PROC  
ATOM   3835  HE1 PHE P 253       1.696 -18.167  20.760  0.00  0.00      PROC  
ATOM   3836  CZ  PHE P 253       1.905 -19.801  22.175  0.00  0.00      PROC  
ATOM   3837  HZ  PHE P 253       2.367 -19.168  22.918  0.00  0.00      PROC  
ATOM   3838  CD2 PHE P 253       1.353 -21.963  21.352  0.00  0.00      PROC  
ATOM   3839  HD2 PHE P 253       1.297 -23.014  21.591  0.00  0.00      PROC  
ATOM   3840  CE2 PHE P 253       1.821 -21.129  22.347  0.00  0.00      PROC  
ATOM   3841  HE2 PHE P 253       2.099 -21.366  23.363  0.00  0.00      PROC  
ATOM   3842  C   PHE P 253      -0.696 -24.162  19.704  0.00  0.00      PROC  
ATOM   3843  O   PHE P 253      -1.299 -23.508  20.588  0.00  0.00      PROC  
ATOM   3844  N   ASP P 254      -1.091 -25.425  19.598  0.00  0.00      PROC  
ATOM   3845  HN  ASP P 254      -0.694 -26.109  18.990  0.00  0.00      PROC  
ATOM   3846  CA  ASP P 254      -2.082 -26.212  20.360  0.00  0.00      PROC  
ATOM   3847  HA  ASP P 254      -2.172 -27.138  19.811  0.00  0.00      PROC  
ATOM   3848  CB  ASP P 254      -1.667 -26.477  21.835  0.00  0.00      PROC  
ATOM   3849  HB1 ASP P 254      -2.530 -26.939  22.360  0.00  0.00      PROC  
ATOM   3850  HB2 ASP P 254      -1.410 -25.508  22.314  0.00  0.00      PROC  
ATOM   3851  CG  ASP P 254      -0.599 -27.536  21.934  0.00  0.00      PROC  
ATOM   3852  OD1 ASP P 254      -0.325 -27.869  23.144  0.00  0.00      PROC  
ATOM   3853  OD2 ASP P 254      -0.093 -28.140  20.989  0.00  0.00      PROC  
ATOM   3854  C   ASP P 254      -3.560 -25.648  20.229  0.00  0.00      PROC  
ATOM   3855  O   ASP P 254      -4.364 -25.989  21.073  0.00  0.00      PROC  
ATOM   3856  N   PHE P 255      -3.812 -24.767  19.259  0.00  0.00      PROC  
ATOM   3857  HN  PHE P 255      -3.201 -24.755  18.471  0.00  0.00      PROC  
ATOM   3858  CA  PHE P 255      -5.065 -23.987  19.085  0.00  0.00      PROC  
ATOM   3859  HA  PHE P 255      -4.901 -23.582  18.097  0.00  0.00      PROC  
ATOM   3860  CB  PHE P 255      -6.367 -24.883  19.069  0.00  0.00      PROC  
ATOM   3861  HB1 PHE P 255      -7.235 -24.217  18.872  0.00  0.00      PROC  
ATOM   3862  HB2 PHE P 255      -6.570 -25.412  20.025  0.00  0.00      PROC  
ATOM   3863  CG  PHE P 255      -6.340 -25.796  17.928  0.00  0.00      PROC  
ATOM   3864  CD1 PHE P 255      -6.719 -25.278  16.672  0.00  0.00      PROC  
ATOM   3865  HD1 PHE P 255      -7.057 -24.257  16.578  0.00  0.00      PROC  
ATOM   3866  CE1 PHE P 255      -6.731 -26.083  15.529  0.00  0.00      PROC  
ATOM   3867  HE1 PHE P 255      -7.162 -25.844  14.568  0.00  0.00      PROC  
ATOM   3868  CZ  PHE P 255      -6.169 -27.464  15.640  0.00  0.00      PROC  
ATOM   3869  HZ  PHE P 255      -6.094 -28.051  14.737  0.00  0.00      PROC  
ATOM   3870  CD2 PHE P 255      -6.005 -27.158  17.983  0.00  0.00      PROC  
ATOM   3871  HD2 PHE P 255      -5.838 -27.639  18.935  0.00  0.00      PROC  
ATOM   3872  CE2 PHE P 255      -5.812 -27.952  16.810  0.00  0.00      PROC  
ATOM   3873  HE2 PHE P 255      -5.488 -28.973  16.948  0.00  0.00      PROC  
ATOM   3874  C   PHE P 255      -5.229 -22.747  19.992  0.00  0.00      PROC  
ATOM   3875  O   PHE P 255      -6.326 -22.205  20.285  0.00  0.00      PROC  
ATOM   3876  N   GLY P 256      -4.036 -22.197  20.455  0.00  0.00      PROC  
ATOM   3877  HN  GLY P 256      -3.168 -22.679  20.363  0.00  0.00      PROC  
ATOM   3878  CA  GLY P 256      -4.109 -21.257  21.549  0.00  0.00      PROC  
ATOM   3879  HA1 GLY P 256      -3.211 -21.243  22.149  0.00  0.00      PROC  
ATOM   3880  HA2 GLY P 256      -5.015 -21.285  22.135  0.00  0.00      PROC  
ATOM   3881  C   GLY P 256      -4.139 -19.833  21.102  0.00  0.00      PROC  
ATOM   3882  O   GLY P 256      -4.578 -18.893  21.742  0.00  0.00      PROC  
ATOM   3883  N   ASN P 257      -3.697 -19.652  19.889  0.00  0.00      PROC  
ATOM   3884  HN  ASN P 257      -3.440 -20.483  19.402  0.00  0.00      PROC  
ATOM   3885  CA  ASN P 257      -3.236 -18.444  19.381  0.00  0.00      PROC  
ATOM   3886  HA  ASN P 257      -3.102 -17.674  20.126  0.00  0.00      PROC  
ATOM   3887  CB  ASN P 257      -1.897 -18.611  18.537  0.00  0.00      PROC  
ATOM   3888  HB1 ASN P 257      -1.190 -19.069  19.260  0.00  0.00      PROC  
ATOM   3889  HB2 ASN P 257      -1.476 -17.625  18.247  0.00  0.00      PROC  
ATOM   3890  CG  ASN P 257      -2.032 -19.496  17.329  0.00  0.00      PROC  
ATOM   3891  OD1 ASN P 257      -2.964 -20.307  17.214  0.00  0.00      PROC  
ATOM   3892  ND2 ASN P 257      -1.076 -19.429  16.426  0.00  0.00      PROC  
ATOM   3893 HD21 ASN P 257      -1.226 -20.075  15.678  0.00  0.00      PROC  
ATOM   3894 HD22 ASN P 257      -0.477 -18.632  16.496  0.00  0.00      PROC  
ATOM   3895  C   ASN P 257      -4.330 -17.779  18.542  0.00  0.00      PROC  
ATOM   3896  O   ASN P 257      -4.088 -16.980  17.658  0.00  0.00      PROC  
ATOM   3897  N   ALA P 258      -5.604 -18.150  18.767  0.00  0.00      PROC  
ATOM   3898  HN  ALA P 258      -5.845 -18.934  19.335  0.00  0.00      PROC  
ATOM   3899  CA  ALA P 258      -6.758 -17.518  18.162  0.00  0.00      PROC  
ATOM   3900  HA  ALA P 258      -6.661 -17.543  17.086  0.00  0.00      PROC  
ATOM   3901  CB  ALA P 258      -7.998 -18.288  18.714  0.00  0.00      PROC  
ATOM   3902  HB1 ALA P 258      -8.876 -17.884  18.166  0.00  0.00      PROC  
ATOM   3903  HB2 ALA P 258      -8.118 -18.108  19.804  0.00  0.00      PROC  
ATOM   3904  HB3 ALA P 258      -7.980 -19.396  18.634  0.00  0.00      PROC  
ATOM   3905  C   ALA P 258      -6.970 -16.038  18.555  0.00  0.00      PROC  
ATOM   3906  O   ALA P 258      -6.702 -15.600  19.675  0.00  0.00      PROC  
ATOM   3907  N   GLN P 259      -7.381 -15.221  17.554  0.00  0.00      PROC  
ATOM   3908  HN  GLN P 259      -7.438 -15.590  16.629  0.00  0.00      PROC  
ATOM   3909  CA  GLN P 259      -7.893 -13.895  17.788  0.00  0.00      PROC  
ATOM   3910  HA  GLN P 259      -7.876 -13.680  18.846  0.00  0.00      PROC  
ATOM   3911  CB  GLN P 259      -7.058 -12.798  17.147  0.00  0.00      PROC  
ATOM   3912  HB1 GLN P 259      -6.008 -12.903  17.495  0.00  0.00      PROC  
ATOM   3913  HB2 GLN P 259      -7.394 -11.833  17.583  0.00  0.00      PROC  
ATOM   3914  CG  GLN P 259      -6.862 -12.783  15.609  0.00  0.00      PROC  
ATOM   3915  HG1 GLN P 259      -7.826 -12.922  15.075  0.00  0.00      PROC  
ATOM   3916  HG2 GLN P 259      -6.154 -13.585  15.309  0.00  0.00      PROC  
ATOM   3917  CD  GLN P 259      -6.283 -11.396  15.131  0.00  0.00      PROC  
ATOM   3918  OE1 GLN P 259      -6.401 -10.303  15.730  0.00  0.00      PROC  
ATOM   3919  NE2 GLN P 259      -5.721 -11.442  13.910  0.00  0.00      PROC  
ATOM   3920 HE21 GLN P 259      -5.233 -10.625  13.600  0.00  0.00      PROC  
ATOM   3921 HE22 GLN P 259      -5.531 -12.311  13.452  0.00  0.00      PROC  
ATOM   3922  C   GLN P 259      -9.307 -13.796  17.272  0.00  0.00      PROC  
ATOM   3923  O   GLN P 259      -9.660 -14.332  16.215  0.00  0.00      PROC  
ATOM   3924  N   HSD P 260     -10.196 -13.286  18.142  0.00  0.00      PROC  
ATOM   3925  HN  HSD P 260      -9.849 -12.738  18.899  0.00  0.00      PROC  
ATOM   3926  CA  HSD P 260     -11.655 -13.216  17.859  0.00  0.00      PROC  
ATOM   3927  HA  HSD P 260     -11.984 -14.118  17.364  0.00  0.00      PROC  
ATOM   3928  CB  HSD P 260     -12.416 -13.254  19.263  0.00  0.00      PROC  
ATOM   3929  HB1 HSD P 260     -13.517 -13.230  19.118  0.00  0.00      PROC  
ATOM   3930  HB2 HSD P 260     -12.243 -12.302  19.809  0.00  0.00      PROC  
ATOM   3931  ND1 HSD P 260     -11.816 -14.509  21.330  0.00  0.00      PROC  
ATOM   3932  HD1 HSD P 260     -11.724 -13.656  21.845  0.00  0.00      PROC  
ATOM   3933  CG  HSD P 260     -12.088 -14.524  20.026  0.00  0.00      PROC  
ATOM   3934  CE1 HSD P 260     -11.492 -15.746  21.757  0.00  0.00      PROC  
ATOM   3935  HE1 HSD P 260     -11.237 -15.976  22.791  0.00  0.00      PROC  
ATOM   3936  NE2 HSD P 260     -11.641 -16.613  20.810  0.00  0.00      PROC  
ATOM   3937  CD2 HSD P 260     -11.985 -15.829  19.700  0.00  0.00      PROC  
ATOM   3938  HD2 HSD P 260     -12.301 -16.355  18.808  0.00  0.00      PROC  
ATOM   3939  C   HSD P 260     -12.149 -12.112  16.943  0.00  0.00      PROC  
ATOM   3940  O   HSD P 260     -12.842 -11.180  17.381  0.00  0.00      PROC  
ATOM   3941  N   LEU P 261     -11.826 -12.255  15.650  0.00  0.00      PROC  
ATOM   3942  HN  LEU P 261     -11.176 -12.991  15.477  0.00  0.00      PROC  
ATOM   3943  CA  LEU P 261     -12.410 -11.432  14.563  0.00  0.00      PROC  
ATOM   3944  HA  LEU P 261     -12.473 -10.439  14.983  0.00  0.00      PROC  
ATOM   3945  CB  LEU P 261     -11.465 -11.368  13.268  0.00  0.00      PROC  
ATOM   3946  HB1 LEU P 261     -11.908 -10.738  12.468  0.00  0.00      PROC  
ATOM   3947  HB2 LEU P 261     -11.420 -12.367  12.786  0.00  0.00      PROC  
ATOM   3948  CG  LEU P 261     -10.040 -10.910  13.491  0.00  0.00      PROC  
ATOM   3949  HG  LEU P 261      -9.581 -11.439  14.353  0.00  0.00      PROC  
ATOM   3950  CD1 LEU P 261      -9.102 -11.402  12.284  0.00  0.00      PROC  
ATOM   3951 HD11 LEU P 261      -9.563 -11.060  11.332  0.00  0.00      PROC  
ATOM   3952 HD12 LEU P 261      -8.954 -12.501  12.351  0.00  0.00      PROC  
ATOM   3953 HD13 LEU P 261      -8.080 -10.988  12.414  0.00  0.00      PROC  
ATOM   3954  CD2 LEU P 261     -10.000  -9.361  13.702  0.00  0.00      PROC  
ATOM   3955 HD21 LEU P 261      -9.039  -9.048  14.163  0.00  0.00      PROC  
ATOM   3956 HD22 LEU P 261     -10.818  -9.005  14.365  0.00  0.00      PROC  
ATOM   3957 HD23 LEU P 261     -10.125  -8.881  12.708  0.00  0.00      PROC  
ATOM   3958  C   LEU P 261     -13.838 -11.830  14.072  0.00  0.00      PROC  
ATOM   3959  O   LEU P 261     -14.111 -13.020  13.828  0.00  0.00      PROC  
ATOM   3960  N   THR P 262     -14.815 -10.913  13.961  0.00  0.00      PROC  
ATOM   3961  HN  THR P 262     -14.649 -10.016  14.365  0.00  0.00      PROC  
ATOM   3962  CA  THR P 262     -16.104 -11.092  13.319  0.00  0.00      PROC  
ATOM   3963  HA  THR P 262     -16.446 -12.009  13.777  0.00  0.00      PROC  
ATOM   3964  CB  THR P 262     -17.228 -10.066  13.423  0.00  0.00      PROC  
ATOM   3965  HB  THR P 262     -18.094 -10.388  12.806  0.00  0.00      PROC  
ATOM   3966  OG1 THR P 262     -16.831  -8.751  13.149  0.00  0.00      PROC  
ATOM   3967  HG1 THR P 262     -16.228  -8.532  13.864  0.00  0.00      PROC  
ATOM   3968  CG2 THR P 262     -17.730  -9.898  14.864  0.00  0.00      PROC  
ATOM   3969 HG21 THR P 262     -18.541  -9.140  14.820  0.00  0.00      PROC  
ATOM   3970 HG22 THR P 262     -16.904  -9.518  15.501  0.00  0.00      PROC  
ATOM   3971 HG23 THR P 262     -18.244 -10.836  15.165  0.00  0.00      PROC  
ATOM   3972  C   THR P 262     -15.884 -11.411  11.836  0.00  0.00      PROC  
ATOM   3973  O   THR P 262     -14.873 -11.096  11.211  0.00  0.00      PROC  
ATOM   3974  N   TYR P 263     -16.817 -12.092  11.176  0.00  0.00      PROC  
ATOM   3975  HN  TYR P 263     -17.632 -12.466  11.612  0.00  0.00      PROC  
ATOM   3976  CA  TYR P 263     -16.791 -12.306   9.694  0.00  0.00      PROC  
ATOM   3977  HA  TYR P 263     -15.902 -12.907   9.572  0.00  0.00      PROC  
ATOM   3978  CB  TYR P 263     -18.102 -13.047   9.218  0.00  0.00      PROC  
ATOM   3979  HB1 TYR P 263     -18.945 -12.522   9.716  0.00  0.00      PROC  
ATOM   3980  HB2 TYR P 263     -18.211 -14.118   9.491  0.00  0.00      PROC  
ATOM   3981  CG  TYR P 263     -18.268 -13.055   7.745  0.00  0.00      PROC  
ATOM   3982  CD1 TYR P 263     -19.106 -12.141   7.069  0.00  0.00      PROC  
ATOM   3983  HD1 TYR P 263     -19.756 -11.452   7.589  0.00  0.00      PROC  
ATOM   3984  CE1 TYR P 263     -19.085 -12.085   5.677  0.00  0.00      PROC  
ATOM   3985  HE1 TYR P 263     -19.622 -11.263   5.226  0.00  0.00      PROC  
ATOM   3986  CZ  TYR P 263     -18.372 -12.987   4.899  0.00  0.00      PROC  
ATOM   3987  OH  TYR P 263     -18.720 -13.053   3.470  0.00  0.00      PROC  
ATOM   3988  HH  TYR P 263     -18.097 -13.618   3.007  0.00  0.00      PROC  
ATOM   3989  CD2 TYR P 263     -17.433 -13.813   6.965  0.00  0.00      PROC  
ATOM   3990  HD2 TYR P 263     -16.739 -14.491   7.440  0.00  0.00      PROC  
ATOM   3991  CE2 TYR P 263     -17.507 -13.852   5.575  0.00  0.00      PROC  
ATOM   3992  HE2 TYR P 263     -16.974 -14.603   5.011  0.00  0.00      PROC  
ATOM   3993  C   TYR P 263     -16.610 -10.988   8.951  0.00  0.00      PROC  
ATOM   3994  O   TYR P 263     -15.826 -10.829   8.061  0.00  0.00      PROC  
ATOM   3995  N   TRP P 264     -17.347  -9.933   9.352  0.00  0.00      PROC  
ATOM   3996  HN  TRP P 264     -18.060 -10.114  10.025  0.00  0.00      PROC  
ATOM   3997  CA  TRP P 264     -17.291  -8.609   8.920  0.00  0.00      PROC  
ATOM   3998  HA  TRP P 264     -17.570  -8.595   7.876  0.00  0.00      PROC  
ATOM   3999  CB  TRP P 264     -18.330  -7.754   9.646  0.00  0.00      PROC  
ATOM   4000  HB1 TRP P 264     -18.357  -6.720   9.242  0.00  0.00      PROC  
ATOM   4001  HB2 TRP P 264     -17.996  -7.753  10.706  0.00  0.00      PROC  
ATOM   4002  CG  TRP P 264     -19.705  -8.319   9.541  0.00  0.00      PROC  
ATOM   4003  CD1 TRP P 264     -20.325  -9.000  10.590  0.00  0.00      PROC  
ATOM   4004  HD1 TRP P 264     -20.012  -9.049  11.622  0.00  0.00      PROC  
ATOM   4005  NE1 TRP P 264     -21.411  -9.643  10.079  0.00  0.00      PROC  
ATOM   4006  HE1 TRP P 264     -22.164  -9.977  10.603  0.00  0.00      PROC  
ATOM   4007  CE2 TRP P 264     -21.527  -9.385   8.732  0.00  0.00      PROC  
ATOM   4008  CD2 TRP P 264     -20.465  -8.603   8.378  0.00  0.00      PROC  
ATOM   4009  CE3 TRP P 264     -20.472  -8.113   7.052  0.00  0.00      PROC  
ATOM   4010  HE3 TRP P 264     -19.781  -7.309   6.847  0.00  0.00      PROC  
ATOM   4011  CZ3 TRP P 264     -21.396  -8.552   6.136  0.00  0.00      PROC  
ATOM   4012  HZ3 TRP P 264     -21.286  -8.214   5.116  0.00  0.00      PROC  
ATOM   4013  CZ2 TRP P 264     -22.569  -9.707   7.835  0.00  0.00      PROC  
ATOM   4014  HZ2 TRP P 264     -23.254 -10.403   8.297  0.00  0.00      PROC  
ATOM   4015  CH2 TRP P 264     -22.488  -9.279   6.518  0.00  0.00      PROC  
ATOM   4016  HH2 TRP P 264     -23.341  -9.560   5.918  0.00  0.00      PROC  
ATOM   4017  C   TRP P 264     -15.915  -7.890   9.043  0.00  0.00      PROC  
ATOM   4018  O   TRP P 264     -15.540  -7.157   8.156  0.00  0.00      PROC  
ATOM   4019  N   GLU P 265     -15.143  -8.108  10.068  0.00  0.00      PROC  
ATOM   4020  HN  GLU P 265     -15.570  -8.668  10.774  0.00  0.00      PROC  
ATOM   4021  CA  GLU P 265     -13.745  -7.816  10.286  0.00  0.00      PROC  
ATOM   4022  HA  GLU P 265     -13.624  -6.770  10.050  0.00  0.00      PROC  
ATOM   4023  CB  GLU P 265     -13.239  -8.121  11.734  0.00  0.00      PROC  
ATOM   4024  HB1 GLU P 265     -12.129  -8.108  11.774  0.00  0.00      PROC  
ATOM   4025  HB2 GLU P 265     -13.577  -9.145  12.005  0.00  0.00      PROC  
ATOM   4026  CG  GLU P 265     -13.861  -7.134  12.795  0.00  0.00      PROC  
ATOM   4027  HG1 GLU P 265     -14.939  -7.185  12.532  0.00  0.00      PROC  
ATOM   4028  HG2 GLU P 265     -13.443  -6.117  12.636  0.00  0.00      PROC  
ATOM   4029  CD  GLU P 265     -13.745  -7.490  14.228  0.00  0.00      PROC  
ATOM   4030  OE1 GLU P 265     -14.544  -8.351  14.721  0.00  0.00      PROC  
ATOM   4031  OE2 GLU P 265     -12.875  -6.869  14.840  0.00  0.00      PROC  
ATOM   4032  C   GLU P 265     -12.775  -8.471   9.285  0.00  0.00      PROC  
ATOM   4033  O   GLU P 265     -11.888  -7.873   8.609  0.00  0.00      PROC  
ATOM   4034  N   CYS P 266     -12.998  -9.694   9.006  0.00  0.00      PROC  
ATOM   4035  HN  CYS P 266     -13.604 -10.269   9.551  0.00  0.00      PROC  
ATOM   4036  CA  CYS P 266     -12.242 -10.450   7.990  0.00  0.00      PROC  
ATOM   4037  HA  CYS P 266     -11.194 -10.278   8.185  0.00  0.00      PROC  
ATOM   4038  CB  CYS P 266     -12.395 -11.966   8.201  0.00  0.00      PROC  
ATOM   4039  HB1 CYS P 266     -11.918 -12.484   7.342  0.00  0.00      PROC  
ATOM   4040  HB2 CYS P 266     -13.485 -12.178   8.168  0.00  0.00      PROC  
ATOM   4041  SG  CYS P 266     -11.578 -12.582   9.778  0.00  0.00      PROC  
ATOM   4042  HG1 CYS P 266     -10.332 -12.297   9.428  0.00  0.00      PROC  
ATOM   4043  C   CYS P 266     -12.509 -10.000   6.543  0.00  0.00      PROC  
ATOM   4044  O   CYS P 266     -11.608  -9.752   5.821  0.00  0.00      PROC  
ATOM   4045  N   LEU P 267     -13.782  -9.771   6.225  0.00  0.00      PROC  
ATOM   4046  HN  LEU P 267     -14.460  -9.986   6.923  0.00  0.00      PROC  
ATOM   4047  CA  LEU P 267     -14.170  -9.174   4.924  0.00  0.00      PROC  
ATOM   4048  HA  LEU P 267     -13.874  -9.924   4.205  0.00  0.00      PROC  
ATOM   4049  CB  LEU P 267     -15.673  -8.995   5.012  0.00  0.00      PROC  
ATOM   4050  HB1 LEU P 267     -16.010  -8.337   5.841  0.00  0.00      PROC  
ATOM   4051  HB2 LEU P 267     -16.094  -9.996   5.250  0.00  0.00      PROC  
ATOM   4052  CG  LEU P 267     -16.379  -8.615   3.738  0.00  0.00      PROC  
ATOM   4053  HG  LEU P 267     -16.010  -7.665   3.297  0.00  0.00      PROC  
ATOM   4054  CD1 LEU P 267     -16.436  -9.692   2.628  0.00  0.00      PROC  
ATOM   4055 HD11 LEU P 267     -15.422 -10.063   2.365  0.00  0.00      PROC  
ATOM   4056 HD12 LEU P 267     -16.930  -9.226   1.748  0.00  0.00      PROC  
ATOM   4057 HD13 LEU P 267     -17.069 -10.536   2.976  0.00  0.00      PROC  
ATOM   4058  CD2 LEU P 267     -17.891  -8.335   4.073  0.00  0.00      PROC  
ATOM   4059 HD21 LEU P 267     -18.357  -9.341   4.143  0.00  0.00      PROC  
ATOM   4060 HD22 LEU P 267     -18.387  -7.779   3.249  0.00  0.00      PROC  
ATOM   4061 HD23 LEU P 267     -17.929  -7.730   5.004  0.00  0.00      PROC  
ATOM   4062  C   LEU P 267     -13.524  -7.844   4.703  0.00  0.00      PROC  
ATOM   4063  O   LEU P 267     -12.912  -7.675   3.603  0.00  0.00      PROC  
ATOM   4064  N   TYR P 268     -13.567  -7.005   5.746  0.00  0.00      PROC  
ATOM   4065  HN  TYR P 268     -13.958  -7.305   6.613  0.00  0.00      PROC  
ATOM   4066  CA  TYR P 268     -12.938  -5.678   5.784  0.00  0.00      PROC  
ATOM   4067  HA  TYR P 268     -13.338  -5.168   4.920  0.00  0.00      PROC  
ATOM   4068  CB  TYR P 268     -13.327  -4.844   7.079  0.00  0.00      PROC  
ATOM   4069  HB1 TYR P 268     -13.504  -5.557   7.913  0.00  0.00      PROC  
ATOM   4070  HB2 TYR P 268     -14.367  -4.504   6.887  0.00  0.00      PROC  
ATOM   4071  CG  TYR P 268     -12.473  -3.641   7.467  0.00  0.00      PROC  
ATOM   4072  CD1 TYR P 268     -12.850  -2.331   7.196  0.00  0.00      PROC  
ATOM   4073  HD1 TYR P 268     -13.759  -2.086   6.668  0.00  0.00      PROC  
ATOM   4074  CE1 TYR P 268     -11.960  -1.319   7.355  0.00  0.00      PROC  
ATOM   4075  HE1 TYR P 268     -12.422  -0.380   7.089  0.00  0.00      PROC  
ATOM   4076  CZ  TYR P 268     -10.791  -1.558   8.043  0.00  0.00      PROC  
ATOM   4077  OH  TYR P 268      -9.971  -0.480   8.439  0.00  0.00      PROC  
ATOM   4078  HH  TYR P 268      -9.380  -0.891   9.074  0.00  0.00      PROC  
ATOM   4079  CD2 TYR P 268     -11.258  -3.891   8.219  0.00  0.00      PROC  
ATOM   4080  HD2 TYR P 268     -11.034  -4.902   8.525  0.00  0.00      PROC  
ATOM   4081  CE2 TYR P 268     -10.422  -2.870   8.459  0.00  0.00      PROC  
ATOM   4082  HE2 TYR P 268      -9.548  -3.073   9.061  0.00  0.00      PROC  
ATOM   4083  C   TYR P 268     -11.441  -5.673   5.529  0.00  0.00      PROC  
ATOM   4084  O   TYR P 268     -10.840  -4.959   4.766  0.00  0.00      PROC  
ATOM   4085  N   PHE P 269     -10.751  -6.604   6.205  0.00  0.00      PROC  
ATOM   4086  HN  PHE P 269     -11.251  -7.148   6.874  0.00  0.00      PROC  
ATOM   4087  CA  PHE P 269      -9.344  -6.823   6.217  0.00  0.00      PROC  
ATOM   4088  HA  PHE P 269      -8.930  -5.851   6.441  0.00  0.00      PROC  
ATOM   4089  CB  PHE P 269      -8.979  -7.862   7.297  0.00  0.00      PROC  
ATOM   4090  HB1 PHE P 269      -9.671  -8.727   7.205  0.00  0.00      PROC  
ATOM   4091  HB2 PHE P 269      -9.291  -7.366   8.241  0.00  0.00      PROC  
ATOM   4092  CG  PHE P 269      -7.550  -8.432   7.213  0.00  0.00      PROC  
ATOM   4093  CD1 PHE P 269      -6.506  -7.606   7.540  0.00  0.00      PROC  
ATOM   4094  HD1 PHE P 269      -6.810  -6.615   7.846  0.00  0.00      PROC  
ATOM   4095  CE1 PHE P 269      -5.207  -8.043   7.454  0.00  0.00      PROC  
ATOM   4096  HE1 PHE P 269      -4.503  -7.250   7.660  0.00  0.00      PROC  
ATOM   4097  CZ  PHE P 269      -4.971  -9.389   7.015  0.00  0.00      PROC  
ATOM   4098  HZ  PHE P 269      -3.957  -9.728   6.862  0.00  0.00      PROC  
ATOM   4099  CD2 PHE P 269      -7.357  -9.718   6.775  0.00  0.00      PROC  
ATOM   4100  HD2 PHE P 269      -8.228 -10.347   6.664  0.00  0.00      PROC  
ATOM   4101  CE2 PHE P 269      -6.059 -10.300   6.810  0.00  0.00      PROC  
ATOM   4102  HE2 PHE P 269      -5.909 -11.344   6.580  0.00  0.00      PROC  
ATOM   4103  C   PHE P 269      -8.874  -7.172   4.859  0.00  0.00      PROC  
ATOM   4104  O   PHE P 269      -7.879  -6.653   4.348  0.00  0.00      PROC  
ATOM   4105  N   LEU P 270      -9.571  -8.041   4.141  0.00  0.00      PROC  
ATOM   4106  HN  LEU P 270     -10.203  -8.640   4.627  0.00  0.00      PROC  
ATOM   4107  CA  LEU P 270      -9.217  -8.486   2.790  0.00  0.00      PROC  
ATOM   4108  HA  LEU P 270      -8.141  -8.549   2.722  0.00  0.00      PROC  
ATOM   4109  CB  LEU P 270      -9.830  -9.860   2.566  0.00  0.00      PROC  
ATOM   4110  HB1 LEU P 270      -9.667 -10.226   1.530  0.00  0.00      PROC  
ATOM   4111  HB2 LEU P 270     -10.939  -9.863   2.635  0.00  0.00      PROC  
ATOM   4112  CG  LEU P 270      -9.397 -11.050   3.455  0.00  0.00      PROC  
ATOM   4113  HG  LEU P 270      -9.629 -10.924   4.534  0.00  0.00      PROC  
ATOM   4114  CD1 LEU P 270     -10.270 -12.347   3.151  0.00  0.00      PROC  
ATOM   4115 HD11 LEU P 270     -11.321 -12.032   2.979  0.00  0.00      PROC  
ATOM   4116 HD12 LEU P 270     -10.214 -13.009   4.042  0.00  0.00      PROC  
ATOM   4117 HD13 LEU P 270      -9.926 -12.874   2.235  0.00  0.00      PROC  
ATOM   4118  CD2 LEU P 270      -7.892 -11.330   3.224  0.00  0.00      PROC  
ATOM   4119 HD21 LEU P 270      -7.625 -11.337   2.145  0.00  0.00      PROC  
ATOM   4120 HD22 LEU P 270      -7.451 -12.259   3.645  0.00  0.00      PROC  
ATOM   4121 HD23 LEU P 270      -7.331 -10.451   3.605  0.00  0.00      PROC  
ATOM   4122  C   LEU P 270      -9.575  -7.444   1.738  0.00  0.00      PROC  
ATOM   4123  O   LEU P 270      -8.855  -7.401   0.742  0.00  0.00      PROC  
ATOM   4124  N   MET P 271     -10.573  -6.583   1.852  0.00  0.00      PROC  
ATOM   4125  HN  MET P 271     -10.936  -6.655   2.777  0.00  0.00      PROC  
ATOM   4126  CA  MET P 271     -10.717  -5.361   1.085  0.00  0.00      PROC  
ATOM   4127  HA  MET P 271     -10.539  -5.680   0.069  0.00  0.00      PROC  
ATOM   4128  CB  MET P 271     -12.160  -4.740   1.267  0.00  0.00      PROC  
ATOM   4129  HB1 MET P 271     -12.233  -4.578   2.364  0.00  0.00      PROC  
ATOM   4130  HB2 MET P 271     -12.885  -5.452   0.817  0.00  0.00      PROC  
ATOM   4131  CG  MET P 271     -12.325  -3.443   0.451  0.00  0.00      PROC  
ATOM   4132  HG1 MET P 271     -11.661  -2.622   0.795  0.00  0.00      PROC  
ATOM   4133  HG2 MET P 271     -13.364  -3.075   0.593  0.00  0.00      PROC  
ATOM   4134  SD  MET P 271     -12.038  -3.591  -1.359  0.00  0.00      PROC  
ATOM   4135  CE  MET P 271     -13.627  -4.491  -1.423  0.00  0.00      PROC  
ATOM   4136  HE1 MET P 271     -13.610  -5.578  -1.191  0.00  0.00      PROC  
ATOM   4137  HE2 MET P 271     -13.938  -4.470  -2.489  0.00  0.00      PROC  
ATOM   4138  HE3 MET P 271     -14.343  -3.934  -0.781  0.00  0.00      PROC  
ATOM   4139  C   MET P 271      -9.533  -4.435   1.307  0.00  0.00      PROC  
ATOM   4140  O   MET P 271      -8.984  -3.899   0.388  0.00  0.00      PROC  
ATOM   4141  N   VAL P 272      -9.026  -4.278   2.551  0.00  0.00      PROC  
ATOM   4142  HN  VAL P 272      -9.410  -4.672   3.383  0.00  0.00      PROC  
ATOM   4143  CA  VAL P 272      -7.837  -3.506   2.802  0.00  0.00      PROC  
ATOM   4144  HA  VAL P 272      -8.040  -2.564   2.313  0.00  0.00      PROC  
ATOM   4145  CB  VAL P 272      -7.633  -3.265   4.293  0.00  0.00      PROC  
ATOM   4146  HB  VAL P 272      -7.785  -4.216   4.847  0.00  0.00      PROC  
ATOM   4147  CG1 VAL P 272      -6.257  -2.717   4.815  0.00  0.00      PROC  
ATOM   4148 HG11 VAL P 272      -6.477  -2.410   5.860  0.00  0.00      PROC  
ATOM   4149 HG12 VAL P 272      -5.874  -1.908   4.157  0.00  0.00      PROC  
ATOM   4150 HG13 VAL P 272      -5.498  -3.527   4.854  0.00  0.00      PROC  
ATOM   4151  CG2 VAL P 272      -8.772  -2.276   4.750  0.00  0.00      PROC  
ATOM   4152 HG21 VAL P 272      -8.570  -1.357   4.160  0.00  0.00      PROC  
ATOM   4153 HG22 VAL P 272      -8.489  -1.965   5.778  0.00  0.00      PROC  
ATOM   4154 HG23 VAL P 272      -9.812  -2.650   4.637  0.00  0.00      PROC  
ATOM   4155  C   VAL P 272      -6.528  -4.139   2.198  0.00  0.00      PROC  
ATOM   4156  O   VAL P 272      -5.529  -3.428   1.844  0.00  0.00      PROC  
ATOM   4157  N   THR P 273      -6.489  -5.455   2.185  0.00  0.00      PROC  
ATOM   4158  HN  THR P 273      -7.367  -5.838   2.459  0.00  0.00      PROC  
ATOM   4159  CA  THR P 273      -5.440  -6.244   1.572  0.00  0.00      PROC  
ATOM   4160  HA  THR P 273      -4.536  -5.829   1.993  0.00  0.00      PROC  
ATOM   4161  CB  THR P 273      -5.356  -7.704   1.995  0.00  0.00      PROC  
ATOM   4162  HB  THR P 273      -6.292  -8.213   1.680  0.00  0.00      PROC  
ATOM   4163  OG1 THR P 273      -5.239  -7.663   3.385  0.00  0.00      PROC  
ATOM   4164  HG1 THR P 273      -6.027  -7.236   3.727  0.00  0.00      PROC  
ATOM   4165  CG2 THR P 273      -4.116  -8.473   1.431  0.00  0.00      PROC  
ATOM   4166 HG21 THR P 273      -4.199  -8.618   0.333  0.00  0.00      PROC  
ATOM   4167 HG22 THR P 273      -4.129  -9.456   1.950  0.00  0.00      PROC  
ATOM   4168 HG23 THR P 273      -3.121  -8.015   1.617  0.00  0.00      PROC  
ATOM   4169  C   THR P 273      -5.385  -6.168   0.063  0.00  0.00      PROC  
ATOM   4170  O   THR P 273      -4.481  -5.624  -0.607  0.00  0.00      PROC  
ATOM   4171  N   MET P 274      -6.445  -6.623  -0.616  0.00  0.00      PROC  
ATOM   4172  HN  MET P 274      -7.258  -6.920  -0.122  0.00  0.00      PROC  
ATOM   4173  CA  MET P 274      -6.598  -6.751  -2.036  0.00  0.00      PROC  
ATOM   4174  HA  MET P 274      -5.665  -7.231  -2.289  0.00  0.00      PROC  
ATOM   4175  CB  MET P 274      -7.746  -7.699  -2.577  0.00  0.00      PROC  
ATOM   4176  HB1 MET P 274      -7.698  -8.679  -2.056  0.00  0.00      PROC  
ATOM   4177  HB2 MET P 274      -7.623  -7.796  -3.677  0.00  0.00      PROC  
ATOM   4178  CG  MET P 274      -9.136  -7.159  -2.416  0.00  0.00      PROC  
ATOM   4179  HG1 MET P 274      -9.237  -6.227  -3.012  0.00  0.00      PROC  
ATOM   4180  HG2 MET P 274      -9.408  -6.816  -1.395  0.00  0.00      PROC  
ATOM   4181  SD  MET P 274     -10.457  -8.266  -2.945  0.00  0.00      PROC  
ATOM   4182  CE  MET P 274     -11.975  -7.306  -2.592  0.00  0.00      PROC  
ATOM   4183  HE1 MET P 274     -11.872  -6.912  -1.559  0.00  0.00      PROC  
ATOM   4184  HE2 MET P 274     -12.822  -8.017  -2.702  0.00  0.00      PROC  
ATOM   4185  HE3 MET P 274     -12.155  -6.398  -3.207  0.00  0.00      PROC  
ATOM   4186  C   MET P 274      -6.641  -5.379  -2.720  0.00  0.00      PROC  
ATOM   4187  O   MET P 274      -6.291  -5.193  -3.877  0.00  0.00      PROC  
ATOM   4188  N   SER P 275      -7.010  -4.262  -1.959  0.00  0.00      PROC  
ATOM   4189  HN  SER P 275      -7.250  -4.353  -0.996  0.00  0.00      PROC  
ATOM   4190  CA  SER P 275      -6.820  -2.945  -2.482  0.00  0.00      PROC  
ATOM   4191  HA  SER P 275      -6.891  -2.759  -3.544  0.00  0.00      PROC  
ATOM   4192  CB  SER P 275      -7.716  -1.919  -1.803  0.00  0.00      PROC  
ATOM   4193  HB1 SER P 275      -8.783  -1.938  -2.112  0.00  0.00      PROC  
ATOM   4194  HB2 SER P 275      -7.407  -0.938  -2.223  0.00  0.00      PROC  
ATOM   4195  OG  SER P 275      -7.680  -1.842  -0.347  0.00  0.00      PROC  
ATOM   4196  HG1 SER P 275      -8.136  -2.627  -0.037  0.00  0.00      PROC  
ATOM   4197  C   SER P 275      -5.405  -2.389  -2.365  0.00  0.00      PROC  
ATOM   4198  O   SER P 275      -5.078  -1.446  -2.997  0.00  0.00      PROC  
ATOM   4199  N   THR P 276      -4.559  -3.092  -1.643  0.00  0.00      PROC  
ATOM   4200  HN  THR P 276      -4.954  -3.953  -1.332  0.00  0.00      PROC  
ATOM   4201  CA  THR P 276      -3.145  -2.803  -1.353  0.00  0.00      PROC  
ATOM   4202  HA  THR P 276      -2.673  -3.626  -0.835  0.00  0.00      PROC  
ATOM   4203  CB  THR P 276      -2.211  -2.746  -2.655  0.00  0.00      PROC  
ATOM   4204  HB  THR P 276      -1.137  -2.800  -2.376  0.00  0.00      PROC  
ATOM   4205  OG1 THR P 276      -2.445  -1.592  -3.494  0.00  0.00      PROC  
ATOM   4206  HG1 THR P 276      -3.399  -1.516  -3.571  0.00  0.00      PROC  
ATOM   4207  CG2 THR P 276      -2.425  -4.005  -3.487  0.00  0.00      PROC  
ATOM   4208 HG21 THR P 276      -1.631  -4.012  -4.264  0.00  0.00      PROC  
ATOM   4209 HG22 THR P 276      -3.389  -3.793  -3.997  0.00  0.00      PROC  
ATOM   4210 HG23 THR P 276      -2.403  -4.966  -2.930  0.00  0.00      PROC  
ATOM   4211  C   THR P 276      -2.851  -1.646  -0.416  0.00  0.00      PROC  
ATOM   4212  O   THR P 276      -1.787  -0.999  -0.440  0.00  0.00      PROC  
ATOM   4213  N   VAL P 277      -3.826  -1.249   0.357  0.00  0.00      PROC  
ATOM   4214  HN  VAL P 277      -4.676  -1.771   0.366  0.00  0.00      PROC  
ATOM   4215  CA  VAL P 277      -3.777  -0.063   1.275  0.00  0.00      PROC  
ATOM   4216  HA  VAL P 277      -3.114   0.676   0.849  0.00  0.00      PROC  
ATOM   4217  CB  VAL P 277      -5.184   0.460   1.591  0.00  0.00      PROC  
ATOM   4218  HB  VAL P 277      -5.849  -0.277   2.090  0.00  0.00      PROC  
ATOM   4219  CG1 VAL P 277      -5.155   1.674   2.472  0.00  0.00      PROC  
ATOM   4220 HG11 VAL P 277      -4.812   1.516   3.517  0.00  0.00      PROC  
ATOM   4221 HG12 VAL P 277      -6.226   1.909   2.652  0.00  0.00      PROC  
ATOM   4222 HG13 VAL P 277      -4.714   2.546   1.943  0.00  0.00      PROC  
ATOM   4223  CG2 VAL P 277      -5.709   0.877   0.230  0.00  0.00      PROC  
ATOM   4224 HG21 VAL P 277      -5.783   0.060  -0.519  0.00  0.00      PROC  
ATOM   4225 HG22 VAL P 277      -5.099   1.652  -0.281  0.00  0.00      PROC  
ATOM   4226 HG23 VAL P 277      -6.704   1.370   0.217  0.00  0.00      PROC  
ATOM   4227  C   VAL P 277      -3.078  -0.464   2.539  0.00  0.00      PROC  
ATOM   4228  O   VAL P 277      -2.218   0.151   3.108  0.00  0.00      PROC  
ATOM   4229  N   GLY P 278      -3.303  -1.720   3.081  0.00  0.00      PROC  
ATOM   4230  HN  GLY P 278      -3.953  -2.367   2.691  0.00  0.00      PROC  
ATOM   4231  CA  GLY P 278      -2.597  -2.209   4.313  0.00  0.00      PROC  
ATOM   4232  HA1 GLY P 278      -1.578  -2.343   3.980  0.00  0.00      PROC  
ATOM   4233  HA2 GLY P 278      -2.939  -3.166   4.678  0.00  0.00      PROC  
ATOM   4234  C   GLY P 278      -2.461  -1.411   5.561  0.00  0.00      PROC  
ATOM   4235  O   GLY P 278      -1.314  -1.343   5.977  0.00  0.00      PROC  
ATOM   4236  N   PHE P 279      -3.504  -0.749   6.228  0.00  0.00      PROC  
ATOM   4237  HN  PHE P 279      -4.455  -0.812   5.935  0.00  0.00      PROC  
ATOM   4238  CA  PHE P 279      -3.366   0.046   7.422  0.00  0.00      PROC  
ATOM   4239  HA  PHE P 279      -2.737   0.850   7.071  0.00  0.00      PROC  
ATOM   4240  CB  PHE P 279      -4.793   0.500   7.828  0.00  0.00      PROC  
ATOM   4241  HB1 PHE P 279      -4.740   1.112   8.754  0.00  0.00      PROC  
ATOM   4242  HB2 PHE P 279      -5.393  -0.400   8.080  0.00  0.00      PROC  
ATOM   4243  CG  PHE P 279      -5.526   1.237   6.752  0.00  0.00      PROC  
ATOM   4244  CD1 PHE P 279      -5.090   2.525   6.372  0.00  0.00      PROC  
ATOM   4245  HD1 PHE P 279      -4.204   3.015   6.748  0.00  0.00      PROC  
ATOM   4246  CE1 PHE P 279      -5.951   3.193   5.586  0.00  0.00      PROC  
ATOM   4247  HE1 PHE P 279      -5.663   4.216   5.394  0.00  0.00      PROC  
ATOM   4248  CZ  PHE P 279      -7.176   2.729   5.117  0.00  0.00      PROC  
ATOM   4249  HZ  PHE P 279      -7.706   3.245   4.330  0.00  0.00      PROC  
ATOM   4250  CD2 PHE P 279      -6.785   0.691   6.370  0.00  0.00      PROC  
ATOM   4251  HD2 PHE P 279      -7.158  -0.282   6.653  0.00  0.00      PROC  
ATOM   4252  CE2 PHE P 279      -7.509   1.388   5.404  0.00  0.00      PROC  
ATOM   4253  HE2 PHE P 279      -8.331   0.849   4.958  0.00  0.00      PROC  
ATOM   4254  C   PHE P 279      -2.687  -0.782   8.542  0.00  0.00      PROC  
ATOM   4255  O   PHE P 279      -1.859  -0.299   9.263  0.00  0.00      PROC  
ATOM   4256  N   GLY P 280      -3.154  -2.051   8.714  0.00  0.00      PROC  
ATOM   4257  HN  GLY P 280      -3.934  -2.364   8.178  0.00  0.00      PROC  
ATOM   4258  CA  GLY P 280      -2.607  -2.944   9.698  0.00  0.00      PROC  
ATOM   4259  HA1 GLY P 280      -1.556  -2.725   9.822  0.00  0.00      PROC  
ATOM   4260  HA2 GLY P 280      -2.789  -3.966   9.402  0.00  0.00      PROC  
ATOM   4261  C   GLY P 280      -3.200  -2.804  11.063  0.00  0.00      PROC  
ATOM   4262  O   GLY P 280      -2.657  -3.360  11.983  0.00  0.00      PROC  
ATOM   4263  N   ASP P 281      -4.366  -2.166  11.195  0.00  0.00      PROC  
ATOM   4264  HN  ASP P 281      -4.615  -1.588  10.421  0.00  0.00      PROC  
ATOM   4265  CA  ASP P 281      -5.236  -2.185  12.388  0.00  0.00      PROC  
ATOM   4266  HA  ASP P 281      -4.649  -1.896  13.248  0.00  0.00      PROC  
ATOM   4267  CB  ASP P 281      -6.501  -1.297  12.150  0.00  0.00      PROC  
ATOM   4268  HB1 ASP P 281      -6.186  -0.241  12.010  0.00  0.00      PROC  
ATOM   4269  HB2 ASP P 281      -7.037  -1.267  13.123  0.00  0.00      PROC  
ATOM   4270  CG  ASP P 281      -7.450  -1.648  11.005  0.00  0.00      PROC  
ATOM   4271  OD1 ASP P 281      -6.874  -2.323  10.095  0.00  0.00      PROC  
ATOM   4272  OD2 ASP P 281      -8.580  -1.119  10.924  0.00  0.00      PROC  
ATOM   4273  C   ASP P 281      -5.668  -3.621  12.771  0.00  0.00      PROC  
ATOM   4274  O   ASP P 281      -5.441  -4.044  13.928  0.00  0.00      PROC  
ATOM   4275  N   ILE P 282      -6.096  -4.408  11.761  0.00  0.00      PROC  
ATOM   4276  HN  ILE P 282      -6.364  -3.921  10.934  0.00  0.00      PROC  
ATOM   4277  CA  ILE P 282      -6.128  -5.822  11.704  0.00  0.00      PROC  
ATOM   4278  HA  ILE P 282      -5.825  -6.216  12.663  0.00  0.00      PROC  
ATOM   4279  CB  ILE P 282      -7.456  -6.295  11.100  0.00  0.00      PROC  
ATOM   4280  HB  ILE P 282      -7.634  -5.858  10.095  0.00  0.00      PROC  
ATOM   4281  CG2 ILE P 282      -7.451  -7.841  11.123  0.00  0.00      PROC  
ATOM   4282 HG21 ILE P 282      -8.313  -8.262  10.563  0.00  0.00      PROC  
ATOM   4283 HG22 ILE P 282      -7.442  -8.413  12.076  0.00  0.00      PROC  
ATOM   4284 HG23 ILE P 282      -6.632  -8.208  10.468  0.00  0.00      PROC  
ATOM   4285  CG1 ILE P 282      -8.599  -5.702  11.942  0.00  0.00      PROC  
ATOM   4286 HG11 ILE P 282      -8.581  -4.599  12.072  0.00  0.00      PROC  
ATOM   4287 HG12 ILE P 282      -8.529  -5.947  13.023  0.00  0.00      PROC  
ATOM   4288  CD  ILE P 282      -9.962  -6.033  11.456  0.00  0.00      PROC  
ATOM   4289  HD1 ILE P 282     -10.216  -7.045  11.075  0.00  0.00      PROC  
ATOM   4290  HD2 ILE P 282     -10.018  -5.424  10.528  0.00  0.00      PROC  
ATOM   4291  HD3 ILE P 282     -10.682  -5.504  12.116  0.00  0.00      PROC  
ATOM   4292  C   ILE P 282      -5.037  -6.343  10.849  0.00  0.00      PROC  
ATOM   4293  O   ILE P 282      -4.783  -5.867   9.729  0.00  0.00      PROC  
ATOM   4294  N   PHE P 283      -4.268  -7.284  11.394  0.00  0.00      PROC  
ATOM   4295  HN  PHE P 283      -4.330  -7.609  12.334  0.00  0.00      PROC  
ATOM   4296  CA  PHE P 283      -3.237  -7.983  10.743  0.00  0.00      PROC  
ATOM   4297  HA  PHE P 283      -3.339  -7.981   9.668  0.00  0.00      PROC  
ATOM   4298  CB  PHE P 283      -1.773  -7.550  11.133  0.00  0.00      PROC  
ATOM   4299  HB1 PHE P 283      -1.640  -6.501  10.792  0.00  0.00      PROC  
ATOM   4300  HB2 PHE P 283      -0.984  -8.174  10.661  0.00  0.00      PROC  
ATOM   4301  CG  PHE P 283      -1.441  -7.649  12.647  0.00  0.00      PROC  
ATOM   4302  CD1 PHE P 283      -0.633  -8.687  13.176  0.00  0.00      PROC  
ATOM   4303  HD1 PHE P 283      -0.332  -9.491  12.521  0.00  0.00      PROC  
ATOM   4304  CE1 PHE P 283      -0.265  -8.744  14.513  0.00  0.00      PROC  
ATOM   4305  HE1 PHE P 283       0.200  -9.631  14.920  0.00  0.00      PROC  
ATOM   4306  CZ  PHE P 283      -0.623  -7.629  15.333  0.00  0.00      PROC  
ATOM   4307  HZ  PHE P 283      -0.480  -7.509  16.396  0.00  0.00      PROC  
ATOM   4308  CD2 PHE P 283      -1.638  -6.534  13.484  0.00  0.00      PROC  
ATOM   4309  HD2 PHE P 283      -2.025  -5.579  13.159  0.00  0.00      PROC  
ATOM   4310  CE2 PHE P 283      -1.187  -6.500  14.815  0.00  0.00      PROC  
ATOM   4311  HE2 PHE P 283      -1.426  -5.638  15.420  0.00  0.00      PROC  
ATOM   4312  C   PHE P 283      -3.443  -9.437  11.109  0.00  0.00      PROC  
ATOM   4313  O   PHE P 283      -3.966  -9.698  12.211  0.00  0.00      PROC  
ATOM   4314  N   ALA P 284      -3.163 -10.280  10.115  0.00  0.00      PROC  
ATOM   4315  HN  ALA P 284      -2.771  -9.974   9.252  0.00  0.00      PROC  
ATOM   4316  CA  ALA P 284      -3.279 -11.711  10.398  0.00  0.00      PROC  
ATOM   4317  HA  ALA P 284      -4.339 -11.844  10.555  0.00  0.00      PROC  
ATOM   4318  CB  ALA P 284      -2.919 -12.505   9.143  0.00  0.00      PROC  
ATOM   4319  HB1 ALA P 284      -1.894 -12.239   8.804  0.00  0.00      PROC  
ATOM   4320  HB2 ALA P 284      -3.685 -12.205   8.397  0.00  0.00      PROC  
ATOM   4321  HB3 ALA P 284      -2.952 -13.593   9.367  0.00  0.00      PROC  
ATOM   4322  C   ALA P 284      -2.348 -12.228  11.517  0.00  0.00      PROC  
ATOM   4323  O   ALA P 284      -1.229 -11.736  11.636  0.00  0.00      PROC  
ATOM   4324  N   THR P 285      -2.762 -13.179  12.372  0.00  0.00      PROC  
ATOM   4325  HN  THR P 285      -3.668 -13.589  12.294  0.00  0.00      PROC  
ATOM   4326  CA  THR P 285      -1.903 -13.564  13.447  0.00  0.00      PROC  
ATOM   4327  HA  THR P 285      -1.012 -12.955  13.475  0.00  0.00      PROC  
ATOM   4328  CB  THR P 285      -2.452 -13.277  14.847  0.00  0.00      PROC  
ATOM   4329  HB  THR P 285      -1.717 -13.672  15.581  0.00  0.00      PROC  
ATOM   4330  OG1 THR P 285      -3.752 -13.804  15.190  0.00  0.00      PROC  
ATOM   4331  HG1 THR P 285      -4.254 -13.716  14.376  0.00  0.00      PROC  
ATOM   4332  CG2 THR P 285      -2.445 -11.716  15.065  0.00  0.00      PROC  
ATOM   4333 HG21 THR P 285      -3.041 -11.183  14.293  0.00  0.00      PROC  
ATOM   4334 HG22 THR P 285      -1.387 -11.377  15.057  0.00  0.00      PROC  
ATOM   4335 HG23 THR P 285      -2.813 -11.354  16.049  0.00  0.00      PROC  
ATOM   4336  C   THR P 285      -1.415 -14.979  13.480  0.00  0.00      PROC  
ATOM   4337  O   THR P 285      -0.304 -15.307  13.881  0.00  0.00      PROC  
ATOM   4338  N   THR P 286      -2.228 -15.947  13.081  0.00  0.00      PROC  
ATOM   4339  HN  THR P 286      -3.048 -15.755  12.549  0.00  0.00      PROC  
ATOM   4340  CA  THR P 286      -1.804 -17.345  13.033  0.00  0.00      PROC  
ATOM   4341  HA  THR P 286      -1.210 -17.553  13.910  0.00  0.00      PROC  
ATOM   4342  CB  THR P 286      -2.969 -18.207  13.142  0.00  0.00      PROC  
ATOM   4343  HB  THR P 286      -2.602 -19.245  13.293  0.00  0.00      PROC  
ATOM   4344  OG1 THR P 286      -3.800 -18.199  11.942  0.00  0.00      PROC  
ATOM   4345  HG1 THR P 286      -4.101 -17.294  11.830  0.00  0.00      PROC  
ATOM   4346  CG2 THR P 286      -3.810 -17.903  14.387  0.00  0.00      PROC  
ATOM   4347 HG21 THR P 286      -4.826 -18.354  14.375  0.00  0.00      PROC  
ATOM   4348 HG22 THR P 286      -3.963 -16.813  14.534  0.00  0.00      PROC  
ATOM   4349 HG23 THR P 286      -3.226 -18.347  15.221  0.00  0.00      PROC  
ATOM   4350  C   THR P 286      -0.868 -17.664  11.779  0.00  0.00      PROC  
ATOM   4351  O   THR P 286      -0.777 -16.912  10.818  0.00  0.00      PROC  
ATOM   4352  N   VAL P 287      -0.118 -18.800  11.894  0.00  0.00      PROC  
ATOM   4353  HN  VAL P 287      -0.104 -19.310  12.750  0.00  0.00      PROC  
ATOM   4354  CA  VAL P 287       0.807 -19.259  10.819  0.00  0.00      PROC  
ATOM   4355  HA  VAL P 287       1.388 -18.361  10.671  0.00  0.00      PROC  
ATOM   4356  CB  VAL P 287       1.742 -20.287  11.319  0.00  0.00      PROC  
ATOM   4357  HB  VAL P 287       1.183 -21.110  11.813  0.00  0.00      PROC  
ATOM   4358  CG1 VAL P 287       2.611 -20.760  10.165  0.00  0.00      PROC  
ATOM   4359 HG11 VAL P 287       3.574 -21.205  10.495  0.00  0.00      PROC  
ATOM   4360 HG12 VAL P 287       2.815 -19.805   9.637  0.00  0.00      PROC  
ATOM   4361 HG13 VAL P 287       2.105 -21.478   9.484  0.00  0.00      PROC  
ATOM   4362  CG2 VAL P 287       2.684 -19.518  12.295  0.00  0.00      PROC  
ATOM   4363 HG21 VAL P 287       2.201 -19.228  13.253  0.00  0.00      PROC  
ATOM   4364 HG22 VAL P 287       2.894 -18.489  11.931  0.00  0.00      PROC  
ATOM   4365 HG23 VAL P 287       3.591 -20.066  12.630  0.00  0.00      PROC  
ATOM   4366  C   VAL P 287       0.090 -19.610   9.566  0.00  0.00      PROC  
ATOM   4367  O   VAL P 287       0.461 -19.065   8.491  0.00  0.00      PROC  
ATOM   4368  N   LEU P 288      -1.028 -20.368   9.686  0.00  0.00      PROC  
ATOM   4369  HN  LEU P 288      -1.332 -20.701  10.576  0.00  0.00      PROC  
ATOM   4370  CA  LEU P 288      -1.866 -20.777   8.635  0.00  0.00      PROC  
ATOM   4371  HA  LEU P 288      -1.192 -21.100   7.855  0.00  0.00      PROC  
ATOM   4372  CB  LEU P 288      -2.844 -21.863   9.015  0.00  0.00      PROC  
ATOM   4373  HB1 LEU P 288      -3.588 -22.055   8.212  0.00  0.00      PROC  
ATOM   4374  HB2 LEU P 288      -3.390 -21.549   9.930  0.00  0.00      PROC  
ATOM   4375  CG  LEU P 288      -2.286 -23.217   9.421  0.00  0.00      PROC  
ATOM   4376  HG  LEU P 288      -1.614 -23.079  10.295  0.00  0.00      PROC  
ATOM   4377  CD1 LEU P 288      -3.428 -24.147   9.768  0.00  0.00      PROC  
ATOM   4378 HD11 LEU P 288      -3.044 -25.172   9.958  0.00  0.00      PROC  
ATOM   4379 HD12 LEU P 288      -4.112 -24.294   8.905  0.00  0.00      PROC  
ATOM   4380 HD13 LEU P 288      -4.091 -23.823  10.598  0.00  0.00      PROC  
ATOM   4381  CD2 LEU P 288      -1.511 -23.868   8.153  0.00  0.00      PROC  
ATOM   4382 HD21 LEU P 288      -0.663 -23.273   7.750  0.00  0.00      PROC  
ATOM   4383 HD22 LEU P 288      -2.290 -23.961   7.367  0.00  0.00      PROC  
ATOM   4384 HD23 LEU P 288      -1.216 -24.910   8.401  0.00  0.00      PROC  
ATOM   4385  C   LEU P 288      -2.655 -19.596   8.154  0.00  0.00      PROC  
ATOM   4386  O   LEU P 288      -2.706 -19.421   6.993  0.00  0.00      PROC  
ATOM   4387  N   GLY P 289      -3.202 -18.783   9.035  0.00  0.00      PROC  
ATOM   4388  HN  GLY P 289      -3.142 -18.920  10.020  0.00  0.00      PROC  
ATOM   4389  CA  GLY P 289      -3.809 -17.472   8.753  0.00  0.00      PROC  
ATOM   4390  HA1 GLY P 289      -4.127 -17.151   9.733  0.00  0.00      PROC  
ATOM   4391  HA2 GLY P 289      -4.670 -17.703   8.144  0.00  0.00      PROC  
ATOM   4392  C   GLY P 289      -2.951 -16.485   8.013  0.00  0.00      PROC  
ATOM   4393  O   GLY P 289      -3.374 -15.986   6.961  0.00  0.00      PROC  
ATOM   4394  N   ARG P 290      -1.711 -16.158   8.392  0.00  0.00      PROC  
ATOM   4395  HN  ARG P 290      -1.334 -16.529   9.237  0.00  0.00      PROC  
ATOM   4396  CA  ARG P 290      -0.763 -15.435   7.611  0.00  0.00      PROC  
ATOM   4397  HA  ARG P 290      -1.328 -14.547   7.367  0.00  0.00      PROC  
ATOM   4398  CB  ARG P 290       0.511 -15.117   8.391  0.00  0.00      PROC  
ATOM   4399  HB1 ARG P 290       1.356 -14.880   7.710  0.00  0.00      PROC  
ATOM   4400  HB2 ARG P 290       0.934 -15.924   9.027  0.00  0.00      PROC  
ATOM   4401  CG  ARG P 290       0.389 -13.821   9.230  0.00  0.00      PROC  
ATOM   4402  HG1 ARG P 290      -0.553 -13.793   9.817  0.00  0.00      PROC  
ATOM   4403  HG2 ARG P 290       0.354 -12.930   8.567  0.00  0.00      PROC  
ATOM   4404  CD  ARG P 290       1.516 -13.714  10.205  0.00  0.00      PROC  
ATOM   4405  HD1 ARG P 290       2.477 -13.750   9.649  0.00  0.00      PROC  
ATOM   4406  HD2 ARG P 290       1.399 -14.527  10.953  0.00  0.00      PROC  
ATOM   4407  NE  ARG P 290       1.579 -12.371  10.914  0.00  0.00      PROC  
ATOM   4408  HE  ARG P 290       0.979 -11.635  10.600  0.00  0.00      PROC  
ATOM   4409  CZ  ARG P 290       2.429 -12.065  11.924  0.00  0.00      PROC  
ATOM   4410  NH1 ARG P 290       2.397 -10.878  12.502  0.00  0.00      PROC  
ATOM   4411 HH11 ARG P 290       2.939 -10.735  13.330  0.00  0.00      PROC  
ATOM   4412 HH12 ARG P 290       1.835 -10.202  12.026  0.00  0.00      PROC  
ATOM   4413  NH2 ARG P 290       3.112 -12.954  12.521  0.00  0.00      PROC  
ATOM   4414 HH21 ARG P 290       3.101 -13.945  12.394  0.00  0.00      PROC  
ATOM   4415 HH22 ARG P 290       3.894 -12.617  13.046  0.00  0.00      PROC  
ATOM   4416  C   ARG P 290      -0.448 -16.178   6.318  0.00  0.00      PROC  
ATOM   4417  O   ARG P 290      -0.313 -15.556   5.292  0.00  0.00      PROC  
ATOM   4418  N   THR P 291      -0.359 -17.543   6.307  0.00  0.00      PROC  
ATOM   4419  HN  THR P 291      -0.374 -18.087   7.142  0.00  0.00      PROC  
ATOM   4420  CA  THR P 291       0.007 -18.288   5.073  0.00  0.00      PROC  
ATOM   4421  HA  THR P 291       0.912 -17.834   4.698  0.00  0.00      PROC  
ATOM   4422  CB  THR P 291       0.106 -19.846   5.182  0.00  0.00      PROC  
ATOM   4423  HB  THR P 291      -0.906 -20.238   5.423  0.00  0.00      PROC  
ATOM   4424  OG1 THR P 291       1.031 -20.341   6.227  0.00  0.00      PROC  
ATOM   4425  HG1 THR P 291       0.825 -19.945   7.077  0.00  0.00      PROC  
ATOM   4426  CG2 THR P 291       0.573 -20.471   3.886  0.00  0.00      PROC  
ATOM   4427 HG21 THR P 291       1.650 -20.226   3.768  0.00  0.00      PROC  
ATOM   4428 HG22 THR P 291      -0.056 -20.101   3.048  0.00  0.00      PROC  
ATOM   4429 HG23 THR P 291       0.451 -21.575   3.915  0.00  0.00      PROC  
ATOM   4430  C   THR P 291      -1.160 -18.086   4.094  0.00  0.00      PROC  
ATOM   4431  O   THR P 291      -0.958 -17.806   2.920  0.00  0.00      PROC  
ATOM   4432  N   PHE P 292      -2.505 -18.187   4.535  0.00  0.00      PROC  
ATOM   4433  HN  PHE P 292      -2.771 -18.674   5.364  0.00  0.00      PROC  
ATOM   4434  CA  PHE P 292      -3.650 -17.888   3.700  0.00  0.00      PROC  
ATOM   4435  HA  PHE P 292      -3.737 -18.582   2.878  0.00  0.00      PROC  
ATOM   4436  CB  PHE P 292      -4.923 -17.936   4.581  0.00  0.00      PROC  
ATOM   4437  HB1 PHE P 292      -4.925 -17.124   5.340  0.00  0.00      PROC  
ATOM   4438  HB2 PHE P 292      -5.066 -18.935   5.045  0.00  0.00      PROC  
ATOM   4439  CG  PHE P 292      -6.232 -17.776   3.754  0.00  0.00      PROC  
ATOM   4440  CD1 PHE P 292      -6.867 -18.970   3.312  0.00  0.00      PROC  
ATOM   4441  HD1 PHE P 292      -6.370 -19.923   3.419  0.00  0.00      PROC  
ATOM   4442  CE1 PHE P 292      -8.044 -18.858   2.577  0.00  0.00      PROC  
ATOM   4443  HE1 PHE P 292      -8.584 -19.719   2.213  0.00  0.00      PROC  
ATOM   4444  CZ  PHE P 292      -8.590 -17.581   2.416  0.00  0.00      PROC  
ATOM   4445  HZ  PHE P 292      -9.581 -17.576   1.988  0.00  0.00      PROC  
ATOM   4446  CD2 PHE P 292      -6.752 -16.550   3.610  0.00  0.00      PROC  
ATOM   4447  HD2 PHE P 292      -6.326 -15.628   3.977  0.00  0.00      PROC  
ATOM   4448  CE2 PHE P 292      -7.979 -16.384   2.938  0.00  0.00      PROC  
ATOM   4449  HE2 PHE P 292      -8.492 -15.445   2.795  0.00  0.00      PROC  
ATOM   4450  C   PHE P 292      -3.558 -16.526   2.958  0.00  0.00      PROC  
ATOM   4451  O   PHE P 292      -3.831 -16.468   1.745  0.00  0.00      PROC  
ATOM   4452  N   VAL P 293      -3.121 -15.504   3.648  0.00  0.00      PROC  
ATOM   4453  HN  VAL P 293      -2.944 -15.684   4.612  0.00  0.00      PROC  
ATOM   4454  CA  VAL P 293      -2.996 -14.156   3.148  0.00  0.00      PROC  
ATOM   4455  HA  VAL P 293      -3.982 -13.983   2.742  0.00  0.00      PROC  
ATOM   4456  CB  VAL P 293      -2.794 -13.048   4.210  0.00  0.00      PROC  
ATOM   4457  HB  VAL P 293      -1.915 -13.417   4.779  0.00  0.00      PROC  
ATOM   4458  CG1 VAL P 293      -2.335 -11.703   3.636  0.00  0.00      PROC  
ATOM   4459 HG11 VAL P 293      -3.159 -11.178   3.108  0.00  0.00      PROC  
ATOM   4460 HG12 VAL P 293      -1.490 -11.748   2.917  0.00  0.00      PROC  
ATOM   4461 HG13 VAL P 293      -2.148 -11.039   4.506  0.00  0.00      PROC  
ATOM   4462  CG2 VAL P 293      -4.003 -12.997   5.110  0.00  0.00      PROC  
ATOM   4463 HG21 VAL P 293      -4.095 -11.933   5.414  0.00  0.00      PROC  
ATOM   4464 HG22 VAL P 293      -4.009 -13.713   5.960  0.00  0.00      PROC  
ATOM   4465 HG23 VAL P 293      -4.890 -13.360   4.547  0.00  0.00      PROC  
ATOM   4466  C   VAL P 293      -2.005 -14.083   1.974  0.00  0.00      PROC  
ATOM   4467  O   VAL P 293      -2.362 -13.548   0.914  0.00  0.00      PROC  
ATOM   4468  N   VAL P 294      -0.809 -14.736   2.089  0.00  0.00      PROC  
ATOM   4469  HN  VAL P 294      -0.664 -15.249   2.931  0.00  0.00      PROC  
ATOM   4470  CA  VAL P 294       0.319 -14.836   1.172  0.00  0.00      PROC  
ATOM   4471  HA  VAL P 294       0.696 -13.871   0.866  0.00  0.00      PROC  
ATOM   4472  CB  VAL P 294       1.442 -15.657   1.811  0.00  0.00      PROC  
ATOM   4473  HB  VAL P 294       0.988 -16.626   2.110  0.00  0.00      PROC  
ATOM   4474  CG1 VAL P 294       2.501 -15.971   0.809  0.00  0.00      PROC  
ATOM   4475 HG11 VAL P 294       3.258 -16.668   1.227  0.00  0.00      PROC  
ATOM   4476 HG12 VAL P 294       3.027 -15.031   0.538  0.00  0.00      PROC  
ATOM   4477 HG13 VAL P 294       2.105 -16.490  -0.090  0.00  0.00      PROC  
ATOM   4478  CG2 VAL P 294       1.916 -14.889   3.045  0.00  0.00      PROC  
ATOM   4479 HG21 VAL P 294       2.956 -15.201   3.280  0.00  0.00      PROC  
ATOM   4480 HG22 VAL P 294       1.254 -14.787   3.932  0.00  0.00      PROC  
ATOM   4481 HG23 VAL P 294       2.109 -13.846   2.712  0.00  0.00      PROC  
ATOM   4482  C   VAL P 294      -0.250 -15.454  -0.078  0.00  0.00      PROC  
ATOM   4483  O   VAL P 294      -0.113 -14.882  -1.138  0.00  0.00      PROC  
ATOM   4484  N   ILE P 295      -0.998 -16.591   0.035  0.00  0.00      PROC  
ATOM   4485  HN  ILE P 295      -1.120 -16.996   0.938  0.00  0.00      PROC  
ATOM   4486  CA  ILE P 295      -1.525 -17.378  -1.084  0.00  0.00      PROC  
ATOM   4487  HA  ILE P 295      -0.731 -17.498  -1.805  0.00  0.00      PROC  
ATOM   4488  CB  ILE P 295      -2.069 -18.687  -0.679  0.00  0.00      PROC  
ATOM   4489  HB  ILE P 295      -2.910 -18.631   0.045  0.00  0.00      PROC  
ATOM   4490  CG2 ILE P 295      -2.659 -19.363  -1.880  0.00  0.00      PROC  
ATOM   4491 HG21 ILE P 295      -1.938 -19.542  -2.706  0.00  0.00      PROC  
ATOM   4492 HG22 ILE P 295      -3.535 -18.860  -2.343  0.00  0.00      PROC  
ATOM   4493 HG23 ILE P 295      -3.019 -20.402  -1.717  0.00  0.00      PROC  
ATOM   4494  CG1 ILE P 295      -1.006 -19.661  -0.076  0.00  0.00      PROC  
ATOM   4495 HG11 ILE P 295      -0.367 -19.109   0.647  0.00  0.00      PROC  
ATOM   4496 HG12 ILE P 295      -0.249 -19.892  -0.855  0.00  0.00      PROC  
ATOM   4497  CD  ILE P 295      -1.425 -21.047   0.567  0.00  0.00      PROC  
ATOM   4498  HD1 ILE P 295      -0.562 -21.577   1.023  0.00  0.00      PROC  
ATOM   4499  HD2 ILE P 295      -1.824 -21.743  -0.202  0.00  0.00      PROC  
ATOM   4500  HD3 ILE P 295      -2.195 -20.855   1.344  0.00  0.00      PROC  
ATOM   4501  C   ILE P 295      -2.604 -16.508  -1.782  0.00  0.00      PROC  
ATOM   4502  O   ILE P 295      -2.642 -16.413  -2.965  0.00  0.00      PROC  
ATOM   4503  N   PHE P 296      -3.491 -15.893  -0.983  0.00  0.00      PROC  
ATOM   4504  HN  PHE P 296      -3.399 -15.997   0.004  0.00  0.00      PROC  
ATOM   4505  CA  PHE P 296      -4.576 -15.094  -1.532  0.00  0.00      PROC  
ATOM   4506  HA  PHE P 296      -5.168 -15.646  -2.247  0.00  0.00      PROC  
ATOM   4507  CB  PHE P 296      -5.434 -14.542  -0.386  0.00  0.00      PROC  
ATOM   4508  HB1 PHE P 296      -4.774 -13.990   0.317  0.00  0.00      PROC  
ATOM   4509  HB2 PHE P 296      -5.863 -15.376   0.209  0.00  0.00      PROC  
ATOM   4510  CG  PHE P 296      -6.609 -13.690  -0.880  0.00  0.00      PROC  
ATOM   4511  CD1 PHE P 296      -7.586 -14.235  -1.804  0.00  0.00      PROC  
ATOM   4512  HD1 PHE P 296      -7.465 -15.273  -2.075  0.00  0.00      PROC  
ATOM   4513  CE1 PHE P 296      -8.544 -13.419  -2.323  0.00  0.00      PROC  
ATOM   4514  HE1 PHE P 296      -9.302 -13.811  -2.985  0.00  0.00      PROC  
ATOM   4515  CZ  PHE P 296      -8.623 -12.076  -2.011  0.00  0.00      PROC  
ATOM   4516  HZ  PHE P 296      -9.374 -11.507  -2.538  0.00  0.00      PROC  
ATOM   4517  CD2 PHE P 296      -6.743 -12.417  -0.485  0.00  0.00      PROC  
ATOM   4518  HD2 PHE P 296      -5.964 -12.133   0.207  0.00  0.00      PROC  
ATOM   4519  CE2 PHE P 296      -7.701 -11.552  -1.030  0.00  0.00      PROC  
ATOM   4520  HE2 PHE P 296      -7.909 -10.544  -0.700  0.00  0.00      PROC  
ATOM   4521  C   PHE P 296      -4.142 -13.934  -2.331  0.00  0.00      PROC  
ATOM   4522  O   PHE P 296      -4.660 -13.639  -3.408  0.00  0.00      PROC  
ATOM   4523  N   ILE P 297      -3.053 -13.238  -1.847  0.00  0.00      PROC  
ATOM   4524  HN  ILE P 297      -2.638 -13.438  -0.963  0.00  0.00      PROC  
ATOM   4525  CA  ILE P 297      -2.498 -12.163  -2.698  0.00  0.00      PROC  
ATOM   4526  HA  ILE P 297      -3.281 -11.435  -2.854  0.00  0.00      PROC  
ATOM   4527  CB  ILE P 297      -1.280 -11.499  -2.032  0.00  0.00      PROC  
ATOM   4528  HB  ILE P 297      -0.534 -12.296  -1.829  0.00  0.00      PROC  
ATOM   4529  CG2 ILE P 297      -0.667 -10.389  -2.893  0.00  0.00      PROC  
ATOM   4530 HG21 ILE P 297      -0.441 -10.727  -3.927  0.00  0.00      PROC  
ATOM   4531 HG22 ILE P 297       0.371 -10.200  -2.544  0.00  0.00      PROC  
ATOM   4532 HG23 ILE P 297      -1.355  -9.529  -3.033  0.00  0.00      PROC  
ATOM   4533  CG1 ILE P 297      -1.673 -10.733  -0.717  0.00  0.00      PROC  
ATOM   4534 HG11 ILE P 297      -2.321 -11.428  -0.140  0.00  0.00      PROC  
ATOM   4535 HG12 ILE P 297      -2.218  -9.817  -1.030  0.00  0.00      PROC  
ATOM   4536  CD  ILE P 297      -0.519 -10.241   0.121  0.00  0.00      PROC  
ATOM   4537  HD1 ILE P 297       0.031  -9.450  -0.433  0.00  0.00      PROC  
ATOM   4538  HD2 ILE P 297       0.159 -11.114   0.231  0.00  0.00      PROC  
ATOM   4539  HD3 ILE P 297      -0.972  -9.887   1.072  0.00  0.00      PROC  
ATOM   4540  C   ILE P 297      -2.036 -12.660  -4.068  0.00  0.00      PROC  
ATOM   4541  O   ILE P 297      -2.355 -12.100  -5.130  0.00  0.00      PROC  
ATOM   4542  N   MET P 298      -1.270 -13.767  -4.198  0.00  0.00      PROC  
ATOM   4543  HN  MET P 298      -1.029 -14.315  -3.401  0.00  0.00      PROC  
ATOM   4544  CA  MET P 298      -0.903 -14.366  -5.454  0.00  0.00      PROC  
ATOM   4545  HA  MET P 298      -0.343 -13.588  -5.950  0.00  0.00      PROC  
ATOM   4546  CB  MET P 298       0.106 -15.441  -5.042  0.00  0.00      PROC  
ATOM   4547  HB1 MET P 298       0.260 -16.109  -5.916  0.00  0.00      PROC  
ATOM   4548  HB2 MET P 298      -0.391 -16.068  -4.271  0.00  0.00      PROC  
ATOM   4549  CG  MET P 298       1.503 -14.982  -4.575  0.00  0.00      PROC  
ATOM   4550  HG1 MET P 298       1.516 -14.444  -3.603  0.00  0.00      PROC  
ATOM   4551  HG2 MET P 298       1.854 -14.211  -5.295  0.00  0.00      PROC  
ATOM   4552  SD  MET P 298       2.791 -16.253  -4.356  0.00  0.00      PROC  
ATOM   4553  CE  MET P 298       2.022 -16.610  -2.720  0.00  0.00      PROC  
ATOM   4554  HE1 MET P 298       2.177 -15.765  -2.017  0.00  0.00      PROC  
ATOM   4555  HE2 MET P 298       2.395 -17.551  -2.260  0.00  0.00      PROC  
ATOM   4556  HE3 MET P 298       0.925 -16.715  -2.857  0.00  0.00      PROC  
ATOM   4557  C   MET P 298      -1.972 -14.867  -6.412  0.00  0.00      PROC  
ATOM   4558  O   MET P 298      -1.934 -14.537  -7.608  0.00  0.00      PROC  
ATOM   4559  N   ILE P 299      -2.969 -15.571  -5.840  0.00  0.00      PROC  
ATOM   4560  HN  ILE P 299      -2.922 -15.775  -4.865  0.00  0.00      PROC  
ATOM   4561  CA  ILE P 299      -4.270 -15.932  -6.390  0.00  0.00      PROC  
ATOM   4562  HA  ILE P 299      -4.003 -16.521  -7.255  0.00  0.00      PROC  
ATOM   4563  CB  ILE P 299      -5.066 -16.763  -5.396  0.00  0.00      PROC  
ATOM   4564  HB  ILE P 299      -5.060 -16.152  -4.468  0.00  0.00      PROC  
ATOM   4565  CG2 ILE P 299      -6.599 -17.011  -5.807  0.00  0.00      PROC  
ATOM   4566 HG21 ILE P 299      -7.007 -17.885  -5.257  0.00  0.00      PROC  
ATOM   4567 HG22 ILE P 299      -6.755 -17.315  -6.864  0.00  0.00      PROC  
ATOM   4568 HG23 ILE P 299      -7.171 -16.117  -5.479  0.00  0.00      PROC  
ATOM   4569  CG1 ILE P 299      -4.301 -18.178  -5.229  0.00  0.00      PROC  
ATOM   4570 HG11 ILE P 299      -4.712 -18.558  -4.270  0.00  0.00      PROC  
ATOM   4571 HG12 ILE P 299      -3.205 -18.050  -5.099  0.00  0.00      PROC  
ATOM   4572  CD  ILE P 299      -4.553 -19.172  -6.348  0.00  0.00      PROC  
ATOM   4573  HD1 ILE P 299      -3.978 -18.935  -7.268  0.00  0.00      PROC  
ATOM   4574  HD2 ILE P 299      -5.606 -19.223  -6.698  0.00  0.00      PROC  
ATOM   4575  HD3 ILE P 299      -4.364 -20.201  -5.974  0.00  0.00      PROC  
ATOM   4576  C   ILE P 299      -5.076 -14.725  -6.884  0.00  0.00      PROC  
ATOM   4577  O   ILE P 299      -5.623 -14.755  -7.974  0.00  0.00      PROC  
ATOM   4578  N   PHE P 300      -5.194 -13.640  -6.139  0.00  0.00      PROC  
ATOM   4579  HN  PHE P 300      -4.856 -13.601  -5.202  0.00  0.00      PROC  
ATOM   4580  CA  PHE P 300      -5.846 -12.410  -6.623  0.00  0.00      PROC  
ATOM   4581  HA  PHE P 300      -6.782 -12.601  -7.125  0.00  0.00      PROC  
ATOM   4582  CB  PHE P 300      -6.317 -11.495  -5.415  0.00  0.00      PROC  
ATOM   4583  HB1 PHE P 300      -5.518 -11.459  -4.644  0.00  0.00      PROC  
ATOM   4584  HB2 PHE P 300      -7.130 -12.043  -4.892  0.00  0.00      PROC  
ATOM   4585  CG  PHE P 300      -6.681 -10.092  -5.779  0.00  0.00      PROC  
ATOM   4586  CD1 PHE P 300      -7.949  -9.661  -6.287  0.00  0.00      PROC  
ATOM   4587  HD1 PHE P 300      -8.692 -10.394  -6.563  0.00  0.00      PROC  
ATOM   4588  CE1 PHE P 300      -8.262  -8.324  -6.592  0.00  0.00      PROC  
ATOM   4589  HE1 PHE P 300      -9.225  -8.162  -7.054  0.00  0.00      PROC  
ATOM   4590  CZ  PHE P 300      -7.334  -7.349  -6.357  0.00  0.00      PROC  
ATOM   4591  HZ  PHE P 300      -7.480  -6.315  -6.633  0.00  0.00      PROC  
ATOM   4592  CD2 PHE P 300      -5.695  -9.065  -5.668  0.00  0.00      PROC  
ATOM   4593  HD2 PHE P 300      -4.699  -9.340  -5.355  0.00  0.00      PROC  
ATOM   4594  CE2 PHE P 300      -6.035  -7.722  -5.993  0.00  0.00      PROC  
ATOM   4595  HE2 PHE P 300      -5.228  -7.007  -5.929  0.00  0.00      PROC  
ATOM   4596  C   PHE P 300      -5.071 -11.710  -7.720  0.00  0.00      PROC  
ATOM   4597  O   PHE P 300      -5.707 -11.331  -8.706  0.00  0.00      PROC  
ATOM   4598  N   ILE P 301      -3.776 -11.478  -7.553  0.00  0.00      PROC  
ATOM   4599  HN  ILE P 301      -3.323 -11.562  -6.669  0.00  0.00      PROC  
ATOM   4600  CA  ILE P 301      -2.985 -10.786  -8.607  0.00  0.00      PROC  
ATOM   4601  HA  ILE P 301      -3.484  -9.851  -8.814  0.00  0.00      PROC  
ATOM   4602  CB  ILE P 301      -1.666 -10.383  -7.981  0.00  0.00      PROC  
ATOM   4603  HB  ILE P 301      -1.277 -11.273  -7.443  0.00  0.00      PROC  
ATOM   4604  CG2 ILE P 301      -0.652  -9.974  -9.020  0.00  0.00      PROC  
ATOM   4605 HG21 ILE P 301      -0.364 -10.760  -9.750  0.00  0.00      PROC  
ATOM   4606 HG22 ILE P 301       0.332  -9.657  -8.614  0.00  0.00      PROC  
ATOM   4607 HG23 ILE P 301      -0.914  -9.155  -9.724  0.00  0.00      PROC  
ATOM   4608  CG1 ILE P 301      -1.805  -9.213  -7.018  0.00  0.00      PROC  
ATOM   4609 HG11 ILE P 301      -2.563  -9.501  -6.258  0.00  0.00      PROC  
ATOM   4610 HG12 ILE P 301      -2.091  -8.303  -7.586  0.00  0.00      PROC  
ATOM   4611  CD  ILE P 301      -0.441  -8.886  -6.312  0.00  0.00      PROC  
ATOM   4612  HD1 ILE P 301       0.270  -8.236  -6.865  0.00  0.00      PROC  
ATOM   4613  HD2 ILE P 301       0.007  -9.839  -5.957  0.00  0.00      PROC  
ATOM   4614  HD3 ILE P 301      -0.637  -8.255  -5.419  0.00  0.00      PROC  
ATOM   4615  C   ILE P 301      -2.891 -11.520  -9.917  0.00  0.00      PROC  
ATOM   4616  O   ILE P 301      -3.229 -10.965 -10.986  0.00  0.00      PROC  
ATOM   4617  N   GLY P 302      -2.809 -12.862  -9.862  0.00  0.00      PROC  
ATOM   4618  HN  GLY P 302      -2.526 -13.282  -9.004  0.00  0.00      PROC  
ATOM   4619  CA  GLY P 302      -2.978 -13.644 -11.085  0.00  0.00      PROC  
ATOM   4620  HA1 GLY P 302      -2.763 -14.655 -10.772  0.00  0.00      PROC  
ATOM   4621  HA2 GLY P 302      -2.201 -13.372 -11.784  0.00  0.00      PROC  
ATOM   4622  C   GLY P 302      -4.295 -13.585 -11.747  0.00  0.00      PROC  
ATOM   4623  O   GLY P 302      -4.466 -13.432 -12.989  0.00  0.00      PROC  
ATOM   4624  N   LEU P 303      -5.435 -13.591 -11.002  0.00  0.00      PROC  
ATOM   4625  HN  LEU P 303      -5.309 -13.910 -10.065  0.00  0.00      PROC  
ATOM   4626  CA  LEU P 303      -6.707 -13.179 -11.595  0.00  0.00      PROC  
ATOM   4627  HA  LEU P 303      -6.931 -13.685 -12.523  0.00  0.00      PROC  
ATOM   4628  CB  LEU P 303      -7.825 -13.671 -10.636  0.00  0.00      PROC  
ATOM   4629  HB1 LEU P 303      -8.848 -13.541 -11.051  0.00  0.00      PROC  
ATOM   4630  HB2 LEU P 303      -7.706 -13.137  -9.670  0.00  0.00      PROC  
ATOM   4631  CG  LEU P 303      -7.859 -15.237 -10.406  0.00  0.00      PROC  
ATOM   4632  HG  LEU P 303      -6.804 -15.532 -10.218  0.00  0.00      PROC  
ATOM   4633  CD1 LEU P 303      -8.817 -15.647  -9.288  0.00  0.00      PROC  
ATOM   4634 HD11 LEU P 303      -8.594 -15.105  -8.344  0.00  0.00      PROC  
ATOM   4635 HD12 LEU P 303      -8.764 -16.710  -8.969  0.00  0.00      PROC  
ATOM   4636 HD13 LEU P 303      -9.804 -15.408  -9.738  0.00  0.00      PROC  
ATOM   4637  CD2 LEU P 303      -8.305 -16.035 -11.660  0.00  0.00      PROC  
ATOM   4638 HD21 LEU P 303      -9.299 -15.641 -11.961  0.00  0.00      PROC  
ATOM   4639 HD22 LEU P 303      -8.431 -17.138 -11.615  0.00  0.00      PROC  
ATOM   4640 HD23 LEU P 303      -7.657 -15.747 -12.514  0.00  0.00      PROC  
ATOM   4641  C   LEU P 303      -6.835 -11.678 -12.068  0.00  0.00      PROC  
ATOM   4642  O   LEU P 303      -7.339 -11.402 -13.152  0.00  0.00      PROC  
ATOM   4643  N   PHE P 304      -6.393 -10.657 -11.281  0.00  0.00      PROC  
ATOM   4644  HN  PHE P 304      -6.064 -10.916 -10.376  0.00  0.00      PROC  
ATOM   4645  CA  PHE P 304      -6.384  -9.258 -11.619  0.00  0.00      PROC  
ATOM   4646  HA  PHE P 304      -7.407  -8.958 -11.792  0.00  0.00      PROC  
ATOM   4647  CB  PHE P 304      -5.706  -8.415 -10.545  0.00  0.00      PROC  
ATOM   4648  HB1 PHE P 304      -4.699  -8.813 -10.296  0.00  0.00      PROC  
ATOM   4649  HB2 PHE P 304      -6.289  -8.566  -9.611  0.00  0.00      PROC  
ATOM   4650  CG  PHE P 304      -5.652  -6.967 -10.639  0.00  0.00      PROC  
ATOM   4651  CD1 PHE P 304      -4.417  -6.373 -10.462  0.00  0.00      PROC  
ATOM   4652  HD1 PHE P 304      -3.567  -6.912 -10.069  0.00  0.00      PROC  
ATOM   4653  CE1 PHE P 304      -4.285  -4.982 -10.603  0.00  0.00      PROC  
ATOM   4654  HE1 PHE P 304      -3.288  -4.607 -10.422  0.00  0.00      PROC  
ATOM   4655  CZ  PHE P 304      -5.342  -4.192 -10.801  0.00  0.00      PROC  
ATOM   4656  HZ  PHE P 304      -5.165  -3.129 -10.870  0.00  0.00      PROC  
ATOM   4657  CD2 PHE P 304      -6.827  -6.145 -10.971  0.00  0.00      PROC  
ATOM   4658  HD2 PHE P 304      -7.826  -6.553 -10.918  0.00  0.00      PROC  
ATOM   4659  CE2 PHE P 304      -6.631  -4.747 -10.912  0.00  0.00      PROC  
ATOM   4660  HE2 PHE P 304      -7.387  -3.979 -10.987  0.00  0.00      PROC  
ATOM   4661  C   PHE P 304      -5.717  -9.000 -12.904  0.00  0.00      PROC  
ATOM   4662  O   PHE P 304      -6.317  -8.440 -13.807  0.00  0.00      PROC  
ATOM   4663  N   ALA P 305      -4.498  -9.512 -13.063  0.00  0.00      PROC  
ATOM   4664  HN  ALA P 305      -3.901  -9.848 -12.338  0.00  0.00      PROC  
ATOM   4665  CA  ALA P 305      -3.829  -9.479 -14.264  0.00  0.00      PROC  
ATOM   4666  HA  ALA P 305      -3.845  -8.432 -14.530  0.00  0.00      PROC  
ATOM   4667  CB  ALA P 305      -2.355 -10.032 -14.122  0.00  0.00      PROC  
ATOM   4668  HB1 ALA P 305      -1.786  -9.318 -13.490  0.00  0.00      PROC  
ATOM   4669  HB2 ALA P 305      -1.792 -10.056 -15.079  0.00  0.00      PROC  
ATOM   4670  HB3 ALA P 305      -2.297 -11.067 -13.724  0.00  0.00      PROC  
ATOM   4671  C   ALA P 305      -4.498 -10.190 -15.479  0.00  0.00      PROC  
ATOM   4672  O   ALA P 305      -4.633  -9.626 -16.597  0.00  0.00      PROC  
ATOM   4673  N   SER P 306      -5.010 -11.448 -15.206  0.00  0.00      PROC  
ATOM   4674  HN  SER P 306      -4.935 -11.823 -14.285  0.00  0.00      PROC  
ATOM   4675  CA  SER P 306      -5.674 -12.257 -16.254  0.00  0.00      PROC  
ATOM   4676  HA  SER P 306      -5.032 -12.354 -17.117  0.00  0.00      PROC  
ATOM   4677  CB  SER P 306      -6.054 -13.631 -15.583  0.00  0.00      PROC  
ATOM   4678  HB1 SER P 306      -6.750 -13.599 -14.718  0.00  0.00      PROC  
ATOM   4679  HB2 SER P 306      -5.057 -13.933 -15.197  0.00  0.00      PROC  
ATOM   4680  OG  SER P 306      -6.480 -14.546 -16.587  0.00  0.00      PROC  
ATOM   4681  HG1 SER P 306      -7.234 -14.048 -16.910  0.00  0.00      PROC  
ATOM   4682  C   SER P 306      -6.951 -11.682 -16.752  0.00  0.00      PROC  
ATOM   4683  O   SER P 306      -7.470 -11.923 -17.821  0.00  0.00      PROC  
ATOM   4684  N   PHE P 307      -7.589 -10.832 -15.848  0.00  0.00      PROC  
ATOM   4685  HN  PHE P 307      -7.194 -10.687 -14.944  0.00  0.00      PROC  
ATOM   4686  CA  PHE P 307      -8.813 -10.170 -16.195  0.00  0.00      PROC  
ATOM   4687  HA  PHE P 307      -9.301 -10.595 -17.059  0.00  0.00      PROC  
ATOM   4688  CB  PHE P 307      -9.883 -10.387 -15.063  0.00  0.00      PROC  
ATOM   4689  HB1 PHE P 307     -10.739  -9.684 -15.152  0.00  0.00      PROC  
ATOM   4690  HB2 PHE P 307      -9.438 -10.309 -14.048  0.00  0.00      PROC  
ATOM   4691  CG  PHE P 307     -10.436 -11.768 -15.208  0.00  0.00      PROC  
ATOM   4692  CD1 PHE P 307     -10.167 -12.849 -14.271  0.00  0.00      PROC  
ATOM   4693  HD1 PHE P 307      -9.453 -12.705 -13.474  0.00  0.00      PROC  
ATOM   4694  CE1 PHE P 307     -11.032 -13.915 -14.242  0.00  0.00      PROC  
ATOM   4695  HE1 PHE P 307     -10.791 -14.744 -13.594  0.00  0.00      PROC  
ATOM   4696  CZ  PHE P 307     -12.079 -14.033 -15.142  0.00  0.00      PROC  
ATOM   4697  HZ  PHE P 307     -12.719 -14.903 -15.105  0.00  0.00      PROC  
ATOM   4698  CD2 PHE P 307     -11.454 -11.903 -16.128  0.00  0.00      PROC  
ATOM   4699  HD2 PHE P 307     -11.721 -11.140 -16.845  0.00  0.00      PROC  
ATOM   4700  CE2 PHE P 307     -12.270 -13.050 -16.114  0.00  0.00      PROC  
ATOM   4701  HE2 PHE P 307     -13.147 -13.139 -16.739  0.00  0.00      PROC  
ATOM   4702  C   PHE P 307      -8.676  -8.694 -16.462  0.00  0.00      PROC  
ATOM   4703  O   PHE P 307      -9.614  -8.090 -16.926  0.00  0.00      PROC  
ATOM   4704  N   ILE P 308      -7.513  -8.000 -16.197  0.00  0.00      PROC  
ATOM   4705  HN  ILE P 308      -6.815  -8.540 -15.734  0.00  0.00      PROC  
ATOM   4706  CA  ILE P 308      -7.219  -6.606 -16.697  0.00  0.00      PROC  
ATOM   4707  HA  ILE P 308      -8.093  -6.104 -16.307  0.00  0.00      PROC  
ATOM   4708  CB  ILE P 308      -5.990  -5.749 -16.247  0.00  0.00      PROC  
ATOM   4709  HB  ILE P 308      -5.888  -6.010 -15.172  0.00  0.00      PROC  
ATOM   4710  CG2 ILE P 308      -4.633  -6.167 -16.912  0.00  0.00      PROC  
ATOM   4711 HG21 ILE P 308      -4.407  -7.228 -16.673  0.00  0.00      PROC  
ATOM   4712 HG22 ILE P 308      -3.825  -5.567 -16.442  0.00  0.00      PROC  
ATOM   4713 HG23 ILE P 308      -4.494  -6.071 -18.010  0.00  0.00      PROC  
ATOM   4714  CG1 ILE P 308      -6.252  -4.221 -16.271  0.00  0.00      PROC  
ATOM   4715 HG11 ILE P 308      -7.317  -4.151 -15.965  0.00  0.00      PROC  
ATOM   4716 HG12 ILE P 308      -6.047  -3.793 -17.275  0.00  0.00      PROC  
ATOM   4717  CD  ILE P 308      -5.501  -3.430 -15.234  0.00  0.00      PROC  
ATOM   4718  HD1 ILE P 308      -4.416  -3.484 -15.463  0.00  0.00      PROC  
ATOM   4719  HD2 ILE P 308      -5.714  -3.626 -14.162  0.00  0.00      PROC  
ATOM   4720  HD3 ILE P 308      -5.678  -2.351 -15.429  0.00  0.00      PROC  
ATOM   4721  C   ILE P 308      -7.476  -6.326 -18.183  0.00  0.00      PROC  
ATOM   4722  O   ILE P 308      -8.106  -5.302 -18.484  0.00  0.00      PROC  
ATOM   4723  N   PRO P 309      -7.244  -7.034 -19.247  0.00  0.00      PROC  
ATOM   4724  CD  PRO P 309      -6.474  -8.302 -19.280  0.00  0.00      PROC  
ATOM   4725  HD1 PRO P 309      -7.048  -9.069 -18.717  0.00  0.00      PROC  
ATOM   4726  HD2 PRO P 309      -5.429  -8.163 -18.930  0.00  0.00      PROC  
ATOM   4727  CA  PRO P 309      -7.422  -6.559 -20.641  0.00  0.00      PROC  
ATOM   4728  HA  PRO P 309      -7.046  -5.546 -20.642  0.00  0.00      PROC  
ATOM   4729  CB  PRO P 309      -6.489  -7.458 -21.508  0.00  0.00      PROC  
ATOM   4730  HB1 PRO P 309      -5.503  -6.946 -21.520  0.00  0.00      PROC  
ATOM   4731  HB2 PRO P 309      -6.851  -7.560 -22.554  0.00  0.00      PROC  
ATOM   4732  CG  PRO P 309      -6.392  -8.769 -20.714  0.00  0.00      PROC  
ATOM   4733  HG1 PRO P 309      -7.332  -9.356 -20.791  0.00  0.00      PROC  
ATOM   4734  HG2 PRO P 309      -5.531  -9.448 -20.895  0.00  0.00      PROC  
ATOM   4735  C   PRO P 309      -8.889  -6.644 -20.968  0.00  0.00      PROC  
ATOM   4736  O   PRO P 309      -9.383  -5.723 -21.630  0.00  0.00      PROC  
ATOM   4737  N   GLU P 310      -9.584  -7.688 -20.486  0.00  0.00      PROC  
ATOM   4738  HN  GLU P 310      -9.034  -8.275 -19.898  0.00  0.00      PROC  
ATOM   4739  CA  GLU P 310     -11.021  -7.720 -20.523  0.00  0.00      PROC  
ATOM   4740  HA  GLU P 310     -11.311  -7.568 -21.552  0.00  0.00      PROC  
ATOM   4741  CB  GLU P 310     -11.411  -9.166 -19.945  0.00  0.00      PROC  
ATOM   4742  HB1 GLU P 310     -10.648  -9.454 -19.190  0.00  0.00      PROC  
ATOM   4743  HB2 GLU P 310     -11.206  -9.866 -20.784  0.00  0.00      PROC  
ATOM   4744  CG  GLU P 310     -12.822  -9.407 -19.525  0.00  0.00      PROC  
ATOM   4745  HG1 GLU P 310     -13.477  -8.603 -19.923  0.00  0.00      PROC  
ATOM   4746  HG2 GLU P 310     -12.871  -9.503 -18.420  0.00  0.00      PROC  
ATOM   4747  CD  GLU P 310     -13.330 -10.714 -20.080  0.00  0.00      PROC  
ATOM   4748  OE1 GLU P 310     -14.350 -10.688 -20.805  0.00  0.00      PROC  
ATOM   4749  OE2 GLU P 310     -12.821 -11.769 -19.661  0.00  0.00      PROC  
ATOM   4750  C   GLU P 310     -11.699  -6.613 -19.692  0.00  0.00      PROC  
ATOM   4751  O   GLU P 310     -12.651  -5.948 -20.182  0.00  0.00      PROC  
ATOM   4752  N   ILE P 311     -11.332  -6.322 -18.422  0.00  0.00      PROC  
ATOM   4753  HN  ILE P 311     -10.731  -6.914 -17.891  0.00  0.00      PROC  
ATOM   4754  CA  ILE P 311     -11.819  -5.131 -17.748  0.00  0.00      PROC  
ATOM   4755  HA  ILE P 311     -12.879  -5.254 -17.587  0.00  0.00      PROC  
ATOM   4756  CB  ILE P 311     -11.198  -4.772 -16.382  0.00  0.00      PROC  
ATOM   4757  HB  ILE P 311     -10.112  -4.978 -16.490  0.00  0.00      PROC  
ATOM   4758  CG2 ILE P 311     -11.490  -3.308 -15.861  0.00  0.00      PROC  
ATOM   4759 HG21 ILE P 311     -10.990  -2.624 -16.580  0.00  0.00      PROC  
ATOM   4760 HG22 ILE P 311     -11.101  -3.234 -14.823  0.00  0.00      PROC  
ATOM   4761 HG23 ILE P 311     -12.587  -3.131 -15.870  0.00  0.00      PROC  
ATOM   4762  CG1 ILE P 311     -11.815  -5.823 -15.378  0.00  0.00      PROC  
ATOM   4763 HG11 ILE P 311     -11.833  -6.802 -15.904  0.00  0.00      PROC  
ATOM   4764 HG12 ILE P 311     -12.867  -5.626 -15.082  0.00  0.00      PROC  
ATOM   4765  CD  ILE P 311     -10.808  -6.053 -14.116  0.00  0.00      PROC  
ATOM   4766  HD1 ILE P 311     -11.209  -6.747 -13.346  0.00  0.00      PROC  
ATOM   4767  HD2 ILE P 311     -10.692  -5.040 -13.676  0.00  0.00      PROC  
ATOM   4768  HD3 ILE P 311      -9.955  -6.556 -14.622  0.00  0.00      PROC  
ATOM   4769  C   ILE P 311     -11.673  -3.866 -18.601  0.00  0.00      PROC  
ATOM   4770  O   ILE P 311     -12.655  -3.179 -18.956  0.00  0.00      PROC  
ATOM   4771  N   ALA P 312     -10.482  -3.534 -19.123  0.00  0.00      PROC  
ATOM   4772  HN  ALA P 312      -9.762  -4.135 -18.786  0.00  0.00      PROC  
ATOM   4773  CA  ALA P 312     -10.178  -2.391 -19.912  0.00  0.00      PROC  
ATOM   4774  HA  ALA P 312     -10.554  -1.525 -19.388  0.00  0.00      PROC  
ATOM   4775  CB  ALA P 312      -8.641  -2.321 -20.000  0.00  0.00      PROC  
ATOM   4776  HB1 ALA P 312      -8.380  -1.527 -20.733  0.00  0.00      PROC  
ATOM   4777  HB2 ALA P 312      -8.252  -3.206 -20.546  0.00  0.00      PROC  
ATOM   4778  HB3 ALA P 312      -8.192  -2.153 -18.997  0.00  0.00      PROC  
ATOM   4779  C   ALA P 312     -10.929  -2.374 -21.321  0.00  0.00      PROC  
ATOM   4780  O   ALA P 312     -11.403  -1.394 -21.915  0.00  0.00      PROC  
ATOM   4781  N   GLU P 313     -11.100  -3.559 -21.922  0.00  0.00      PROC  
ATOM   4782  HN  GLU P 313     -10.630  -4.314 -21.472  0.00  0.00      PROC  
ATOM   4783  CA  GLU P 313     -11.913  -3.786 -23.084  0.00  0.00      PROC  
ATOM   4784  HA  GLU P 313     -11.509  -3.122 -23.833  0.00  0.00      PROC  
ATOM   4785  CB  GLU P 313     -11.774  -5.196 -23.788  0.00  0.00      PROC  
ATOM   4786  HB1 GLU P 313     -12.184  -5.942 -23.074  0.00  0.00      PROC  
ATOM   4787  HB2 GLU P 313     -10.699  -5.349 -24.024  0.00  0.00      PROC  
ATOM   4788  CG  GLU P 313     -12.503  -5.249 -25.113  0.00  0.00      PROC  
ATOM   4789  HG1 GLU P 313     -11.998  -4.450 -25.696  0.00  0.00      PROC  
ATOM   4790  HG2 GLU P 313     -13.570  -4.944 -25.072  0.00  0.00      PROC  
ATOM   4791  CD  GLU P 313     -12.322  -6.590 -25.788  0.00  0.00      PROC  
ATOM   4792  OE1 GLU P 313     -11.190  -7.014 -25.994  0.00  0.00      PROC  
ATOM   4793  OE2 GLU P 313     -13.374  -7.260 -26.059  0.00  0.00      PROC  
ATOM   4794  C   GLU P 313     -13.361  -3.487 -22.936  0.00  0.00      PROC  
ATOM   4795  O   GLU P 313     -13.940  -2.891 -23.835  0.00  0.00      PROC  
ATOM   4796  N   ILE P 314     -13.993  -3.826 -21.794  0.00  0.00      PROC  
ATOM   4797  HN  ILE P 314     -13.606  -4.423 -21.096  0.00  0.00      PROC  
ATOM   4798  CA  ILE P 314     -15.362  -3.439 -21.484  0.00  0.00      PROC  
ATOM   4799  HA  ILE P 314     -15.959  -3.834 -22.293  0.00  0.00      PROC  
ATOM   4800  CB  ILE P 314     -15.850  -4.072 -20.180  0.00  0.00      PROC  
ATOM   4801  HB  ILE P 314     -15.076  -4.024 -19.385  0.00  0.00      PROC  
ATOM   4802  CG2 ILE P 314     -17.092  -3.420 -19.604  0.00  0.00      PROC  
ATOM   4803 HG21 ILE P 314     -17.582  -3.914 -18.739  0.00  0.00      PROC  
ATOM   4804 HG22 ILE P 314     -17.836  -3.281 -20.418  0.00  0.00      PROC  
ATOM   4805 HG23 ILE P 314     -16.941  -2.405 -19.178  0.00  0.00      PROC  
ATOM   4806  CG1 ILE P 314     -16.111  -5.548 -20.463  0.00  0.00      PROC  
ATOM   4807 HG11 ILE P 314     -15.360  -6.015 -21.135  0.00  0.00      PROC  
ATOM   4808 HG12 ILE P 314     -17.072  -5.663 -21.009  0.00  0.00      PROC  
ATOM   4809  CD  ILE P 314     -16.211  -6.468 -19.232  0.00  0.00      PROC  
ATOM   4810  HD1 ILE P 314     -16.491  -7.461 -19.643  0.00  0.00      PROC  
ATOM   4811  HD2 ILE P 314     -17.048  -6.142 -18.579  0.00  0.00      PROC  
ATOM   4812  HD3 ILE P 314     -15.218  -6.581 -18.747  0.00  0.00      PROC  
ATOM   4813  C   ILE P 314     -15.557  -1.901 -21.493  0.00  0.00      PROC  
ATOM   4814  O   ILE P 314     -16.523  -1.414 -22.020  0.00  0.00      PROC  
ATOM   4815  N   LEU P 315     -14.674  -1.119 -20.842  0.00  0.00      PROC  
ATOM   4816  HN  LEU P 315     -13.874  -1.566 -20.450  0.00  0.00      PROC  
ATOM   4817  CA  LEU P 315     -14.654   0.415 -20.699  0.00  0.00      PROC  
ATOM   4818  HA  LEU P 315     -15.660   0.615 -20.360  0.00  0.00      PROC  
ATOM   4819  CB  LEU P 315     -13.583   0.948 -19.741  0.00  0.00      PROC  
ATOM   4820  HB1 LEU P 315     -13.901   2.008 -19.640  0.00  0.00      PROC  
ATOM   4821  HB2 LEU P 315     -12.569   0.961 -20.196  0.00  0.00      PROC  
ATOM   4822  CG  LEU P 315     -13.677   0.320 -18.328  0.00  0.00      PROC  
ATOM   4823  HG  LEU P 315     -13.439  -0.757 -18.466  0.00  0.00      PROC  
ATOM   4824  CD1 LEU P 315     -12.586   0.799 -17.326  0.00  0.00      PROC  
ATOM   4825 HD11 LEU P 315     -12.699   1.902 -17.257  0.00  0.00      PROC  
ATOM   4826 HD12 LEU P 315     -11.546   0.590 -17.656  0.00  0.00      PROC  
ATOM   4827 HD13 LEU P 315     -12.935   0.556 -16.299  0.00  0.00      PROC  
ATOM   4828  CD2 LEU P 315     -15.074   0.394 -17.776  0.00  0.00      PROC  
ATOM   4829 HD21 LEU P 315     -15.437   1.444 -17.807  0.00  0.00      PROC  
ATOM   4830 HD22 LEU P 315     -15.198  -0.003 -16.745  0.00  0.00      PROC  
ATOM   4831 HD23 LEU P 315     -15.773  -0.199 -18.405  0.00  0.00      PROC  
ATOM   4832  C   LEU P 315     -14.541   0.940 -22.112  0.00  0.00      PROC  
ATOM   4833  O   LEU P 315     -15.266   1.785 -22.516  0.00  0.00      PROC  
ATOM   4834  N   GLY P 316     -13.585   0.330 -22.886  0.00  0.00      PROC  
ATOM   4835  HN  GLY P 316     -12.847  -0.275 -22.599  0.00  0.00      PROC  
ATOM   4836  CA  GLY P 316     -13.308   0.760 -24.200  0.00  0.00      PROC  
ATOM   4837  HA1 GLY P 316     -12.386   0.331 -24.563  0.00  0.00      PROC  
ATOM   4838  HA2 GLY P 316     -13.142   1.827 -24.154  0.00  0.00      PROC  
ATOM   4839  C   GLY P 316     -14.377   0.489 -25.220  0.00  0.00      PROC  
ATOM   4840  O   GLY P 316     -14.316   1.016 -26.324  0.00  0.00      PROC  
ATOM   4841  N   LYS P 317     -15.375  -0.257 -24.829  0.00  0.00      PROC  
ATOM   4842  HN  LYS P 317     -15.416  -0.776 -23.979  0.00  0.00      PROC  
ATOM   4843  CA  LYS P 317     -16.587  -0.463 -25.637  0.00  0.00      PROC  
ATOM   4844  HA  LYS P 317     -16.421  -0.096 -26.639  0.00  0.00      PROC  
ATOM   4845  CB  LYS P 317     -16.861  -1.923 -25.772  0.00  0.00      PROC  
ATOM   4846  HB1 LYS P 317     -17.748  -2.081 -26.422  0.00  0.00      PROC  
ATOM   4847  HB2 LYS P 317     -16.796  -2.542 -24.852  0.00  0.00      PROC  
ATOM   4848  CG  LYS P 317     -15.758  -2.538 -26.676  0.00  0.00      PROC  
ATOM   4849  HG1 LYS P 317     -14.735  -2.348 -26.286  0.00  0.00      PROC  
ATOM   4850  HG2 LYS P 317     -15.878  -2.073 -27.678  0.00  0.00      PROC  
ATOM   4851  CD  LYS P 317     -15.895  -4.081 -26.853  0.00  0.00      PROC  
ATOM   4852  HD1 LYS P 317     -16.901  -4.293 -27.274  0.00  0.00      PROC  
ATOM   4853  HD2 LYS P 317     -15.801  -4.525 -25.839  0.00  0.00      PROC  
ATOM   4854  CE  LYS P 317     -14.889  -4.722 -27.876  0.00  0.00      PROC  
ATOM   4855  HE1 LYS P 317     -13.845  -4.480 -27.583  0.00  0.00      PROC  
ATOM   4856  HE2 LYS P 317     -15.076  -4.427 -28.931  0.00  0.00      PROC  
ATOM   4857  NZ  LYS P 317     -14.968  -6.209 -27.893  0.00  0.00      PROC  
ATOM   4858  HZ1 LYS P 317     -15.949  -6.538 -27.993  0.00  0.00      PROC  
ATOM   4859  HZ2 LYS P 317     -14.555  -6.647 -27.045  0.00  0.00      PROC  
ATOM   4860  HZ3 LYS P 317     -14.335  -6.648 -28.592  0.00  0.00      PROC  
ATOM   4861  C   LYS P 317     -17.854   0.338 -25.211  0.00  0.00      PROC  
ATOM   4862  O   LYS P 317     -18.922   0.123 -25.740  0.00  0.00      PROC  
ATOM   4863  N   ARG P 318     -17.610   1.317 -24.324  0.00  0.00      PROC  
ATOM   4864  HN  ARG P 318     -16.743   1.504 -23.867  0.00  0.00      PROC  
ATOM   4865  CA  ARG P 318     -18.637   2.374 -24.058  0.00  0.00      PROC  
ATOM   4866  HA  ARG P 318     -19.554   1.811 -24.140  0.00  0.00      PROC  
ATOM   4867  CB  ARG P 318     -18.391   3.031 -22.622  0.00  0.00      PROC  
ATOM   4868  HB1 ARG P 318     -19.288   3.667 -22.464  0.00  0.00      PROC  
ATOM   4869  HB2 ARG P 318     -17.406   3.543 -22.661  0.00  0.00      PROC  
ATOM   4870  CG  ARG P 318     -18.380   1.973 -21.488  0.00  0.00      PROC  
ATOM   4871  HG1 ARG P 318     -17.525   1.276 -21.624  0.00  0.00      PROC  
ATOM   4872  HG2 ARG P 318     -19.291   1.340 -21.543  0.00  0.00      PROC  
ATOM   4873  CD  ARG P 318     -18.469   2.645 -20.040  0.00  0.00      PROC  
ATOM   4874  HD1 ARG P 318     -18.480   1.924 -19.195  0.00  0.00      PROC  
ATOM   4875  HD2 ARG P 318     -19.375   3.287 -19.999  0.00  0.00      PROC  
ATOM   4876  NE  ARG P 318     -17.209   3.458 -19.770  0.00  0.00      PROC  
ATOM   4877  HE  ARG P 318     -16.500   3.516 -20.473  0.00  0.00      PROC  
ATOM   4878  CZ  ARG P 318     -17.064   4.249 -18.692  0.00  0.00      PROC  
ATOM   4879  NH1 ARG P 318     -17.903   4.130 -17.705  0.00  0.00      PROC  
ATOM   4880 HH11 ARG P 318     -18.543   3.375 -17.562  0.00  0.00      PROC  
ATOM   4881 HH12 ARG P 318     -17.876   4.834 -16.995  0.00  0.00      PROC  
ATOM   4882  NH2 ARG P 318     -16.226   5.219 -18.819  0.00  0.00      PROC  
ATOM   4883 HH21 ARG P 318     -16.095   5.887 -18.087  0.00  0.00      PROC  
ATOM   4884 HH22 ARG P 318     -15.547   5.159 -19.551  0.00  0.00      PROC  
ATOM   4885  C   ARG P 318     -18.550   3.395 -25.099  0.00  0.00      PROC  
ATOM   4886  O   ARG P 318     -17.537   4.138 -25.173  0.00  0.00      PROC  
ATOM   4887  N   GLN P 319     -19.609   3.557 -25.843  0.00  0.00      PROC  
ATOM   4888  HN  GLN P 319     -20.377   2.928 -25.745  0.00  0.00      PROC  
ATOM   4889  CA  GLN P 319     -19.753   4.603 -26.807  0.00  0.00      PROC  
ATOM   4890  HA  GLN P 319     -18.810   4.831 -27.283  0.00  0.00      PROC  
ATOM   4891  CB  GLN P 319     -20.667   4.138 -27.924  0.00  0.00      PROC  
ATOM   4892  HB1 GLN P 319     -20.744   4.984 -28.641  0.00  0.00      PROC  
ATOM   4893  HB2 GLN P 319     -21.690   4.125 -27.492  0.00  0.00      PROC  
ATOM   4894  CG  GLN P 319     -20.279   2.809 -28.654  0.00  0.00      PROC  
ATOM   4895  HG1 GLN P 319     -20.740   2.763 -29.664  0.00  0.00      PROC  
ATOM   4896  HG2 GLN P 319     -20.666   2.016 -27.978  0.00  0.00      PROC  
ATOM   4897  CD  GLN P 319     -18.791   2.651 -28.891  0.00  0.00      PROC  
ATOM   4898  OE1 GLN P 319     -18.253   3.296 -29.740  0.00  0.00      PROC  
ATOM   4899  NE2 GLN P 319     -18.080   1.783 -28.066  0.00  0.00      PROC  
ATOM   4900 HE21 GLN P 319     -17.143   1.546 -28.320  0.00  0.00      PROC  
ATOM   4901 HE22 GLN P 319     -18.506   1.247 -27.338  0.00  0.00      PROC  
ATOM   4902  C   GLN P 319     -20.115   6.051 -26.212  0.00  0.00      PROC  
ATOM   4903  OT1 GLN P 319     -20.902   6.199 -25.333  0.00  0.00      PROC  
ATOM   4904  OT2 GLN P 319     -19.569   7.076 -26.945  0.00  0.00      PROC  
ATOM   4905 HT2B GLN P 319     -19.926   7.936 -26.710  0.00  0.00      PROC  
ATOM   4906  N   THR P 218       6.547 -25.934 -25.132  0.00  0.00      PROD  
ATOM   4907  HT1 THR P 218       6.549 -25.478 -24.242  0.00  0.00      PROD  
ATOM   4908  HT2 THR P 218       7.241 -26.653 -25.167  0.00  0.00      PROD  
ATOM   4909  CA  THR P 218       6.649 -24.927 -26.307  0.00  0.00      PROD  
ATOM   4910  HA  THR P 218       7.431 -25.255 -26.975  0.00  0.00      PROD  
ATOM   4911  CB  THR P 218       5.312 -24.892 -27.020  0.00  0.00      PROD  
ATOM   4912  HB  THR P 218       4.939 -25.896 -27.314  0.00  0.00      PROD  
ATOM   4913  OG1 THR P 218       5.299 -24.104 -28.204  0.00  0.00      PROD  
ATOM   4914  HG1 THR P 218       4.483 -24.377 -28.629  0.00  0.00      PROD  
ATOM   4915  CG2 THR P 218       4.298 -24.280 -26.084  0.00  0.00      PROD  
ATOM   4916 HG21 THR P 218       3.303 -24.288 -26.578  0.00  0.00      PROD  
ATOM   4917 HG22 THR P 218       4.462 -23.254 -25.691  0.00  0.00      PROD  
ATOM   4918 HG23 THR P 218       4.223 -24.883 -25.153  0.00  0.00      PROD  
ATOM   4919  C   THR P 218       7.097 -23.516 -25.700  0.00  0.00      PROD  
ATOM   4920  O   THR P 218       7.146 -23.319 -24.479  0.00  0.00      PROD  
ATOM   4921  N   SER P 219       7.435 -22.606 -26.582  0.00  0.00      PROD  
ATOM   4922  HN  SER P 219       7.323 -22.685 -27.570  0.00  0.00      PROD  
ATOM   4923  CA  SER P 219       8.159 -21.385 -26.093  0.00  0.00      PROD  
ATOM   4924  HA  SER P 219       9.089 -21.766 -25.698  0.00  0.00      PROD  
ATOM   4925  CB  SER P 219       8.539 -20.548 -27.263  0.00  0.00      PROD  
ATOM   4926  HB1 SER P 219       8.931 -21.241 -28.038  0.00  0.00      PROD  
ATOM   4927  HB2 SER P 219       9.326 -19.867 -26.875  0.00  0.00      PROD  
ATOM   4928  OG  SER P 219       7.475 -19.741 -27.854  0.00  0.00      PROD  
ATOM   4929  HG1 SER P 219       7.111 -20.258 -28.576  0.00  0.00      PROD  
ATOM   4930  C   SER P 219       7.562 -20.467 -25.008  0.00  0.00      PROD  
ATOM   4931  O   SER P 219       8.316 -20.147 -24.076  0.00  0.00      PROD  
ATOM   4932  N   THR P 220       6.225 -20.203 -25.085  0.00  0.00      PROD  
ATOM   4933  HN  THR P 220       5.790 -20.554 -25.910  0.00  0.00      PROD  
ATOM   4934  CA  THR P 220       5.452 -19.608 -24.003  0.00  0.00      PROD  
ATOM   4935  HA  THR P 220       6.015 -18.702 -23.835  0.00  0.00      PROD  
ATOM   4936  CB  THR P 220       3.980 -19.410 -24.484  0.00  0.00      PROD  
ATOM   4937  HB  THR P 220       3.364 -19.041 -23.636  0.00  0.00      PROD  
ATOM   4938  OG1 THR P 220       3.470 -20.601 -25.049  0.00  0.00      PROD  
ATOM   4939  HG1 THR P 220       3.099 -21.201 -24.397  0.00  0.00      PROD  
ATOM   4940  CG2 THR P 220       3.968 -18.394 -25.648  0.00  0.00      PROD  
ATOM   4941 HG21 THR P 220       3.027 -18.377 -26.239  0.00  0.00      PROD  
ATOM   4942 HG22 THR P 220       4.846 -18.516 -26.317  0.00  0.00      PROD  
ATOM   4943 HG23 THR P 220       4.129 -17.421 -25.137  0.00  0.00      PROD  
ATOM   4944  C   THR P 220       5.546 -20.296 -22.658  0.00  0.00      PROD  
ATOM   4945  O   THR P 220       5.788 -19.633 -21.637  0.00  0.00      PROD  
ATOM   4946  N   LEU P 221       5.450 -21.630 -22.590  0.00  0.00      PROD  
ATOM   4947  HN  LEU P 221       5.445 -22.125 -23.456  0.00  0.00      PROD  
ATOM   4948  CA  LEU P 221       5.722 -22.363 -21.429  0.00  0.00      PROD  
ATOM   4949  HA  LEU P 221       5.133 -21.992 -20.604  0.00  0.00      PROD  
ATOM   4950  CB  LEU P 221       5.249 -23.831 -21.507  0.00  0.00      PROD  
ATOM   4951  HB1 LEU P 221       5.703 -24.294 -22.408  0.00  0.00      PROD  
ATOM   4952  HB2 LEU P 221       4.182 -23.762 -21.810  0.00  0.00      PROD  
ATOM   4953  CG  LEU P 221       5.328 -24.725 -20.250  0.00  0.00      PROD  
ATOM   4954  HG  LEU P 221       6.388 -24.791 -19.925  0.00  0.00      PROD  
ATOM   4955  CD1 LEU P 221       4.427 -24.127 -19.143  0.00  0.00      PROD  
ATOM   4956 HD11 LEU P 221       4.912 -23.252 -18.661  0.00  0.00      PROD  
ATOM   4957 HD12 LEU P 221       4.365 -24.885 -18.334  0.00  0.00      PROD  
ATOM   4958 HD13 LEU P 221       3.400 -23.892 -19.497  0.00  0.00      PROD  
ATOM   4959  CD2 LEU P 221       4.713 -26.050 -20.535  0.00  0.00      PROD  
ATOM   4960 HD21 LEU P 221       3.708 -26.007 -21.006  0.00  0.00      PROD  
ATOM   4961 HD22 LEU P 221       4.509 -26.598 -19.590  0.00  0.00      PROD  
ATOM   4962 HD23 LEU P 221       5.387 -26.640 -21.192  0.00  0.00      PROD  
ATOM   4963  C   LEU P 221       7.104 -22.311 -20.948  0.00  0.00      PROD  
ATOM   4964  O   LEU P 221       7.296 -22.088 -19.805  0.00  0.00      PROD  
ATOM   4965  N   ILE P 222       8.122 -22.377 -21.804  0.00  0.00      PROD  
ATOM   4966  HN  ILE P 222       7.933 -22.607 -22.756  0.00  0.00      PROD  
ATOM   4967  CA  ILE P 222       9.538 -22.113 -21.540  0.00  0.00      PROD  
ATOM   4968  HA  ILE P 222       9.717 -22.747 -20.684  0.00  0.00      PROD  
ATOM   4969  CB  ILE P 222      10.363 -22.581 -22.727  0.00  0.00      PROD  
ATOM   4970  HB  ILE P 222       9.928 -22.094 -23.626  0.00  0.00      PROD  
ATOM   4971  CG2 ILE P 222      11.799 -22.032 -22.589  0.00  0.00      PROD  
ATOM   4972 HG21 ILE P 222      12.310 -22.387 -23.509  0.00  0.00      PROD  
ATOM   4973 HG22 ILE P 222      12.402 -22.380 -21.723  0.00  0.00      PROD  
ATOM   4974 HG23 ILE P 222      11.747 -20.924 -22.526  0.00  0.00      PROD  
ATOM   4975  CG1 ILE P 222      10.316 -24.144 -22.885  0.00  0.00      PROD  
ATOM   4976 HG11 ILE P 222       9.237 -24.394 -22.796  0.00  0.00      PROD  
ATOM   4977 HG12 ILE P 222      11.035 -24.583 -22.160  0.00  0.00      PROD  
ATOM   4978  CD  ILE P 222      10.723 -24.626 -24.305  0.00  0.00      PROD  
ATOM   4979  HD1 ILE P 222       9.790 -24.631 -24.908  0.00  0.00      PROD  
ATOM   4980  HD2 ILE P 222      11.181 -25.638 -24.316  0.00  0.00      PROD  
ATOM   4981  HD3 ILE P 222      11.561 -24.047 -24.749  0.00  0.00      PROD  
ATOM   4982  C   ILE P 222       9.772 -20.672 -20.936  0.00  0.00      PROD  
ATOM   4983  O   ILE P 222      10.365 -20.526 -19.863  0.00  0.00      PROD  
ATOM   4984  N   ARG P 223       9.163 -19.618 -21.509  0.00  0.00      PROD  
ATOM   4985  HN  ARG P 223       8.700 -19.751 -22.382  0.00  0.00      PROD  
ATOM   4986  CA  ARG P 223       9.300 -18.271 -20.994  0.00  0.00      PROD  
ATOM   4987  HA  ARG P 223      10.337 -17.970 -21.019  0.00  0.00      PROD  
ATOM   4988  CB  ARG P 223       8.606 -17.363 -22.072  0.00  0.00      PROD  
ATOM   4989  HB1 ARG P 223       8.498 -16.346 -21.637  0.00  0.00      PROD  
ATOM   4990  HB2 ARG P 223       7.636 -17.779 -22.417  0.00  0.00      PROD  
ATOM   4991  CG  ARG P 223       9.470 -17.120 -23.335  0.00  0.00      PROD  
ATOM   4992  HG1 ARG P 223       9.845 -18.123 -23.630  0.00  0.00      PROD  
ATOM   4993  HG2 ARG P 223      10.362 -16.479 -23.166  0.00  0.00      PROD  
ATOM   4994  CD  ARG P 223       8.686 -16.427 -24.449  0.00  0.00      PROD  
ATOM   4995  HD1 ARG P 223       7.734 -16.999 -24.436  0.00  0.00      PROD  
ATOM   4996  HD2 ARG P 223       9.220 -16.520 -25.418  0.00  0.00      PROD  
ATOM   4997  NE  ARG P 223       8.517 -15.006 -24.073  0.00  0.00      PROD  
ATOM   4998  HE  ARG P 223       9.120 -14.563 -23.411  0.00  0.00      PROD  
ATOM   4999  CZ  ARG P 223       7.856 -14.114 -24.853  0.00  0.00      PROD  
ATOM   5000  NH1 ARG P 223       7.151 -14.472 -25.863  0.00  0.00      PROD  
ATOM   5001 HH11 ARG P 223       7.139 -15.423 -26.171  0.00  0.00      PROD  
ATOM   5002 HH12 ARG P 223       6.685 -13.771 -26.402  0.00  0.00      PROD  
ATOM   5003  NH2 ARG P 223       7.963 -12.828 -24.697  0.00  0.00      PROD  
ATOM   5004 HH21 ARG P 223       8.745 -12.538 -24.146  0.00  0.00      PROD  
ATOM   5005 HH22 ARG P 223       7.641 -12.232 -25.433  0.00  0.00      PROD  
ATOM   5006  C   ARG P 223       8.701 -17.912 -19.634  0.00  0.00      PROD  
ATOM   5007  O   ARG P 223       9.374 -17.401 -18.718  0.00  0.00      PROD  
ATOM   5008  N   LEU P 224       7.428 -18.399 -19.479  0.00  0.00      PROD  
ATOM   5009  HN  LEU P 224       7.020 -18.803 -20.294  0.00  0.00      PROD  
ATOM   5010  CA  LEU P 224       6.705 -18.555 -18.236  0.00  0.00      PROD  
ATOM   5011  HA  LEU P 224       6.584 -17.556 -17.842  0.00  0.00      PROD  
ATOM   5012  CB  LEU P 224       5.364 -19.160 -18.533  0.00  0.00      PROD  
ATOM   5013  HB1 LEU P 224       5.579 -20.010 -19.216  0.00  0.00      PROD  
ATOM   5014  HB2 LEU P 224       4.686 -18.475 -19.085  0.00  0.00      PROD  
ATOM   5015  CG  LEU P 224       4.594 -19.825 -17.381  0.00  0.00      PROD  
ATOM   5016  HG  LEU P 224       5.182 -20.682 -16.990  0.00  0.00      PROD  
ATOM   5017  CD1 LEU P 224       4.227 -18.878 -16.254  0.00  0.00      PROD  
ATOM   5018 HD11 LEU P 224       5.101 -18.493 -15.686  0.00  0.00      PROD  
ATOM   5019 HD12 LEU P 224       3.534 -19.488 -15.635  0.00  0.00      PROD  
ATOM   5020 HD13 LEU P 224       3.809 -17.963 -16.725  0.00  0.00      PROD  
ATOM   5021  CD2 LEU P 224       3.232 -20.356 -17.950  0.00  0.00      PROD  
ATOM   5022 HD21 LEU P 224       2.591 -19.565 -18.394  0.00  0.00      PROD  
ATOM   5023 HD22 LEU P 224       2.589 -20.710 -17.116  0.00  0.00      PROD  
ATOM   5024 HD23 LEU P 224       3.385 -21.201 -18.656  0.00  0.00      PROD  
ATOM   5025  C   LEU P 224       7.486 -19.286 -17.139  0.00  0.00      PROD  
ATOM   5026  O   LEU P 224       7.625 -18.704 -16.064  0.00  0.00      PROD  
ATOM   5027  N   VAL P 225       7.921 -20.510 -17.364  0.00  0.00      PROD  
ATOM   5028  HN  VAL P 225       7.625 -20.859 -18.250  0.00  0.00      PROD  
ATOM   5029  CA  VAL P 225       8.605 -21.393 -16.375  0.00  0.00      PROD  
ATOM   5030  HA  VAL P 225       7.923 -21.600 -15.564  0.00  0.00      PROD  
ATOM   5031  CB  VAL P 225       8.925 -22.703 -17.184  0.00  0.00      PROD  
ATOM   5032  HB  VAL P 225       9.260 -22.541 -18.231  0.00  0.00      PROD  
ATOM   5033  CG1 VAL P 225      10.052 -23.589 -16.544  0.00  0.00      PROD  
ATOM   5034 HG11 VAL P 225      11.034 -23.130 -16.783  0.00  0.00      PROD  
ATOM   5035 HG12 VAL P 225      10.070 -24.626 -16.943  0.00  0.00      PROD  
ATOM   5036 HG13 VAL P 225       9.764 -23.563 -15.471  0.00  0.00      PROD  
ATOM   5037  CG2 VAL P 225       7.496 -23.453 -17.211  0.00  0.00      PROD  
ATOM   5038 HG21 VAL P 225       7.281 -23.683 -16.145  0.00  0.00      PROD  
ATOM   5039 HG22 VAL P 225       7.421 -24.221 -18.010  0.00  0.00      PROD  
ATOM   5040 HG23 VAL P 225       6.650 -22.778 -17.462  0.00  0.00      PROD  
ATOM   5041  C   VAL P 225       9.916 -20.837 -15.922  0.00  0.00      PROD  
ATOM   5042  O   VAL P 225      10.212 -20.886 -14.725  0.00  0.00      PROD  
ATOM   5043  N   GLN P 226      10.705 -20.181 -16.892  0.00  0.00      PROD  
ATOM   5044  HN  GLN P 226      10.463 -20.233 -17.857  0.00  0.00      PROD  
ATOM   5045  CA  GLN P 226      11.995 -19.472 -16.464  0.00  0.00      PROD  
ATOM   5046  HA  GLN P 226      12.389 -20.159 -15.730  0.00  0.00      PROD  
ATOM   5047  CB  GLN P 226      12.977 -18.944 -17.606  0.00  0.00      PROD  
ATOM   5048  HB1 GLN P 226      13.807 -18.313 -17.222  0.00  0.00      PROD  
ATOM   5049  HB2 GLN P 226      12.338 -18.351 -18.295  0.00  0.00      PROD  
ATOM   5050  CG  GLN P 226      13.579 -20.028 -18.525  0.00  0.00      PROD  
ATOM   5051  HG1 GLN P 226      14.426 -19.491 -19.004  0.00  0.00      PROD  
ATOM   5052  HG2 GLN P 226      13.057 -20.310 -19.464  0.00  0.00      PROD  
ATOM   5053  CD  GLN P 226      13.990 -21.311 -17.798  0.00  0.00      PROD  
ATOM   5054  OE1 GLN P 226      13.421 -22.385 -17.972  0.00  0.00      PROD  
ATOM   5055  NE2 GLN P 226      15.022 -21.143 -16.916  0.00  0.00      PROD  
ATOM   5056 HE21 GLN P 226      15.531 -21.959 -16.643  0.00  0.00      PROD  
ATOM   5057 HE22 GLN P 226      15.477 -20.256 -16.832  0.00  0.00      PROD  
ATOM   5058  C   GLN P 226      11.623 -18.247 -15.580  0.00  0.00      PROD  
ATOM   5059  O   GLN P 226      12.343 -17.902 -14.647  0.00  0.00      PROD  
ATOM   5060  N   LEU P 227      10.558 -17.506 -15.940  0.00  0.00      PROD  
ATOM   5061  HN  LEU P 227      10.101 -17.611 -16.820  0.00  0.00      PROD  
ATOM   5062  CA  LEU P 227      10.039 -16.417 -15.141  0.00  0.00      PROD
[truncated: 7,492,601 more chars]
