# Supplementary material for: Structural basis of voltage-dependent gating in BK channels
Source: Nat Commun. 2025 Jul 1;16:5846. doi: 10.1038/s41467-025-60639-y (PMC12218146; doi:10.1038/s41467-025-60639-y)
Supplement: Supplementary file 7 — Supplementary Data 1 [file 41467_2025_60639_MOESM7_ESM.zip › Supplementary Data 1/MD trajectories/acBK-R3Qapo.txt]

CRYST1    0.000    0.000    0.000  90.00  90.00  90.00 P 1           1
ATOM      1  N   THR P 218      24.211   7.355 -27.317  1.00  0.00      PROA  
ATOM      2  HT1 THR P 218      24.176   7.676 -26.370  1.00  0.00      PROA  
ATOM      3  HT2 THR P 218      24.999   7.129 -27.868  1.00  0.00      PROA  
ATOM      4  CA  THR P 218      22.858   7.235 -27.884  1.00  0.00      PROA  
ATOM      5  HA  THR P 218      22.831   7.743 -28.837  1.00  0.00      PROA  
ATOM      6  CB  THR P 218      22.491   5.752 -28.065  1.00  0.00      PROA  
ATOM      7  HB  THR P 218      23.230   5.263 -28.735  1.00  0.00      PROA  
ATOM      8  OG1 THR P 218      21.211   5.631 -28.636  1.00  0.00      PROA  
ATOM      9  HG1 THR P 218      21.111   4.705 -28.867  1.00  0.00      PROA  
ATOM     10  CG2 THR P 218      22.471   4.962 -26.763  1.00  0.00      PROA  
ATOM     11 HG21 THR P 218      21.726   5.398 -26.064  1.00  0.00      PROA  
ATOM     12 HG22 THR P 218      23.472   5.000 -26.282  1.00  0.00      PROA  
ATOM     13 HG23 THR P 218      22.193   3.906 -26.966  1.00  0.00      PROA  
ATOM     14  C   THR P 218      21.787   7.986 -27.084  1.00  0.00      PROA  
ATOM     15  O   THR P 218      21.903   8.169 -25.871  1.00  0.00      PROA  
ATOM     16  N   SER P 219      20.706   8.385 -27.759  1.00  0.00      PROA  
ATOM     17  HN  SER P 219      20.623   8.202 -28.734  1.00  0.00      PROA  
ATOM     18  CA  SER P 219      19.567   9.106 -27.174  1.00  0.00      PROA  
ATOM     19  HA  SER P 219      19.927  10.038 -26.761  1.00  0.00      PROA  
ATOM     20  CB  SER P 219      18.528   9.363 -28.268  1.00  0.00      PROA  
ATOM     21  HB1 SER P 219      18.169   8.394 -28.676  1.00  0.00      PROA  
ATOM     22  HB2 SER P 219      18.987   9.961 -29.085  1.00  0.00      PROA  
ATOM     23  OG  SER P 219      17.422  10.075 -27.753  1.00  0.00      PROA  
ATOM     24  HG1 SER P 219      17.741  10.961 -27.567  1.00  0.00      PROA  
ATOM     25  C   SER P 219      18.912   8.372 -25.995  1.00  0.00      PROA  
ATOM     26  O   SER P 219      18.511   9.001 -25.018  1.00  0.00      PROA  
ATOM     27  N   THR P 220      18.858   7.033 -26.025  1.00  0.00      PROA  
ATOM     28  HN  THR P 220      19.196   6.505 -26.800  1.00  0.00      PROA  
ATOM     29  CA  THR P 220      18.293   6.262 -24.908  1.00  0.00      PROA  
ATOM     30  HA  THR P 220      17.316   6.669 -24.695  1.00  0.00      PROA  
ATOM     31  CB  THR P 220      18.177   4.766 -25.220  1.00  0.00      PROA  
ATOM     32  HB  THR P 220      17.805   4.224 -24.325  1.00  0.00      PROA  
ATOM     33  OG1 THR P 220      19.433   4.245 -25.576  1.00  0.00      PROA  
ATOM     34  HG1 THR P 220      19.327   3.292 -25.602  1.00  0.00      PROA  
ATOM     35  CG2 THR P 220      17.205   4.496 -26.362  1.00  0.00      PROA  
ATOM     36 HG21 THR P 220      17.548   5.012 -27.285  1.00  0.00      PROA  
ATOM     37 HG22 THR P 220      16.196   4.877 -26.097  1.00  0.00      PROA  
ATOM     38 HG23 THR P 220      17.153   3.405 -26.564  1.00  0.00      PROA  
ATOM     39  C   THR P 220      19.100   6.481 -23.631  1.00  0.00      PROA  
ATOM     40  O   THR P 220      18.541   6.912 -22.627  1.00  0.00      PROA  
ATOM     41  N   LEU P 221      20.422   6.297 -23.654  1.00  0.00      PROA  
ATOM     42  HN  LEU P 221      20.900   5.993 -24.474  1.00  0.00      PROA  
ATOM     43  CA  LEU P 221      21.254   6.532 -22.474  1.00  0.00      PROA  
ATOM     44  HA  LEU P 221      20.833   5.970 -21.654  1.00  0.00      PROA  
ATOM     45  CB  LEU P 221      22.705   6.100 -22.722  1.00  0.00      PROA  
ATOM     46  HB1 LEU P 221      23.380   6.764 -22.140  1.00  0.00      PROA  
ATOM     47  HB2 LEU P 221      22.933   6.215 -23.803  1.00  0.00      PROA  
ATOM     48  CG  LEU P 221      22.971   4.643 -22.313  1.00  0.00      PROA  
ATOM     49  HG  LEU P 221      22.717   4.526 -21.238  1.00  0.00      PROA  
ATOM     50  CD1 LEU P 221      22.166   3.627 -23.117  1.00  0.00      PROA  
ATOM     51 HD11 LEU P 221      22.414   3.713 -24.197  1.00  0.00      PROA  
ATOM     52 HD12 LEU P 221      21.080   3.817 -22.986  1.00  0.00      PROA  
ATOM     53 HD13 LEU P 221      22.410   2.598 -22.778  1.00  0.00      PROA  
ATOM     54  CD2 LEU P 221      24.450   4.329 -22.497  1.00  0.00      PROA  
ATOM     55 HD21 LEU P 221      25.066   5.005 -21.865  1.00  0.00      PROA  
ATOM     56 HD22 LEU P 221      24.739   4.478 -23.560  1.00  0.00      PROA  
ATOM     57 HD23 LEU P 221      24.654   3.279 -22.197  1.00  0.00      PROA  
ATOM     58  C   LEU P 221      21.179   7.988 -21.994  1.00  0.00      PROA  
ATOM     59  O   LEU P 221      21.105   8.207 -20.787  1.00  0.00      PROA  
ATOM     60  N   ILE P 222      21.084   8.926 -22.916  1.00  0.00      PROA  
ATOM     61  HN  ILE P 222      21.126   8.743 -23.895  1.00  0.00      PROA  
ATOM     62  CA  ILE P 222      20.910  10.292 -22.501  1.00  0.00      PROA  
ATOM     63  HA  ILE P 222      21.789  10.581 -21.944  1.00  0.00      PROA  
ATOM     64  CB  ILE P 222      20.715  11.227 -23.689  1.00  0.00      PROA  
ATOM     65  HB  ILE P 222      19.989  10.777 -24.399  1.00  0.00      PROA  
ATOM     66  CG2 ILE P 222      20.193  12.573 -23.216  1.00  0.00      PROA  
ATOM     67 HG21 ILE P 222      20.700  12.869 -22.273  1.00  0.00      PROA  
ATOM     68 HG22 ILE P 222      19.100  12.510 -23.027  1.00  0.00      PROA  
ATOM     69 HG23 ILE P 222      20.395  13.349 -23.985  1.00  0.00      PROA  
ATOM     70  CG1 ILE P 222      22.036  11.399 -24.435  1.00  0.00      PROA  
ATOM     71 HG11 ILE P 222      21.840  11.957 -25.375  1.00  0.00      PROA  
ATOM     72 HG12 ILE P 222      22.431  10.393 -24.689  1.00  0.00      PROA  
ATOM     73  CD  ILE P 222      23.093  12.144 -23.648  1.00  0.00      PROA  
ATOM     74  HD1 ILE P 222      23.323  11.600 -22.707  1.00  0.00      PROA  
ATOM     75  HD2 ILE P 222      22.726  13.160 -23.389  1.00  0.00      PROA  
ATOM     76  HD3 ILE P 222      24.025  12.225 -24.248  1.00  0.00      PROA  
ATOM     77  C   ILE P 222      19.677  10.348 -21.649  1.00  0.00      PROA  
ATOM     78  O   ILE P 222      19.753  10.614 -20.457  1.00  0.00      PROA  
ATOM     79  N   ARG P 223      18.531  10.071 -22.242  1.00  0.00      PROA  
ATOM     80  HN  ARG P 223      18.463   9.770 -23.190  1.00  0.00      PROA  
ATOM     81  CA  ARG P 223      17.302  10.204 -21.499  1.00  0.00      PROA  
ATOM     82  HA  ARG P 223      17.115  11.256 -21.343  1.00  0.00      PROA  
ATOM     83  CB  ARG P 223      16.165   9.573 -22.265  1.00  0.00      PROA  
ATOM     84  HB1 ARG P 223      16.421   8.511 -22.464  1.00  0.00      PROA  
ATOM     85  HB2 ARG P 223      16.056  10.105 -23.234  1.00  0.00      PROA  
ATOM     86  CG  ARG P 223      14.838   9.619 -21.540  1.00  0.00      PROA  
ATOM     87  HG1 ARG P 223      14.792  10.528 -20.902  1.00  0.00      PROA  
ATOM     88  HG2 ARG P 223      14.734   8.722 -20.894  1.00  0.00      PROA  
ATOM     89  CD  ARG P 223      13.717   9.650 -22.552  1.00  0.00      PROA  
ATOM     90  HD1 ARG P 223      12.737   9.685 -22.031  1.00  0.00      PROA  
ATOM     91  HD2 ARG P 223      13.771   8.753 -23.205  1.00  0.00      PROA  
ATOM     92  NE  ARG P 223      13.818  10.831 -23.400  1.00  0.00      PROA  
ATOM     93  HE  ARG P 223      14.328  11.614 -23.045  1.00  0.00      PROA  
ATOM     94  CZ  ARG P 223      13.282  10.942 -24.610  1.00  0.00      PROA  
ATOM     95  NH1 ARG P 223      13.436  12.064 -25.295  1.00  0.00      PROA  
ATOM     96 HH11 ARG P 223      13.954  12.824 -24.901  1.00  0.00      PROA  
ATOM     97 HH12 ARG P 223      13.035  12.153 -26.206  1.00  0.00      PROA  
ATOM     98  NH2 ARG P 223      12.603   9.937 -25.149  1.00  0.00      PROA  
ATOM     99 HH21 ARG P 223      12.490   9.082 -24.643  1.00  0.00      PROA  
ATOM    100 HH22 ARG P 223      12.205  10.035 -26.061  1.00  0.00      PROA  
ATOM    101  C   ARG P 223      17.434   9.522 -20.168  1.00  0.00      PROA  
ATOM    102  O   ARG P 223      17.242  10.136 -19.137  1.00  0.00      PROA  
ATOM    103  N   LEU P 224      17.781   8.252 -20.176  1.00  0.00      PROA  
ATOM    104  HN  LEU P 224      18.008   7.752 -21.008  1.00  0.00      PROA  
ATOM    105  CA  LEU P 224      17.843   7.528 -18.930  1.00  0.00      PROA  
ATOM    106  HA  LEU P 224      16.833   7.338 -18.600  1.00  0.00      PROA  
ATOM    107  CB  LEU P 224      18.591   6.225 -19.122  1.00  0.00      PROA  
ATOM    108  HB1 LEU P 224      19.156   6.003 -18.192  1.00  0.00      PROA  
ATOM    109  HB2 LEU P 224      19.311   6.352 -19.958  1.00  0.00      PROA  
ATOM    110  CG  LEU P 224      17.690   5.038 -19.436  1.00  0.00      PROA  
ATOM    111  HG  LEU P 224      16.891   4.978 -18.668  1.00  0.00      PROA  
ATOM    112  CD1 LEU P 224      17.050   5.162 -20.808  1.00  0.00      PROA  
ATOM    113 HD11 LEU P 224      17.818   5.032 -21.601  1.00  0.00      PROA  
ATOM    114 HD12 LEU P 224      16.590   6.167 -20.921  1.00  0.00      PROA  
ATOM    115 HD13 LEU P 224      16.273   4.379 -20.935  1.00  0.00      PROA  
ATOM    116  CD2 LEU P 224      18.503   3.762 -19.352  1.00  0.00      PROA  
ATOM    117 HD21 LEU P 224      18.925   3.645 -18.331  1.00  0.00      PROA  
ATOM    118 HD22 LEU P 224      19.342   3.800 -20.079  1.00  0.00      PROA  
ATOM    119 HD23 LEU P 224      17.856   2.887 -19.572  1.00  0.00      PROA  
ATOM    120  C   LEU P 224      18.549   8.368 -17.899  1.00  0.00      PROA  
ATOM    121  O   LEU P 224      17.964   8.772 -16.911  1.00  0.00      PROA  
ATOM    122  N   VAL P 225      19.793   8.685 -18.164  1.00  0.00      PROA  
ATOM    123  HN  VAL P 225      20.242   8.441 -19.020  1.00  0.00      PROA  
ATOM    124  CA  VAL P 225      20.590   9.425 -17.194  1.00  0.00      PROA  
ATOM    125  HA  VAL P 225      20.654   8.832 -16.294  1.00  0.00      PROA  
ATOM    126  CB  VAL P 225      21.992   9.713 -17.738  1.00  0.00      PROA  
ATOM    127  HB  VAL P 225      21.898  10.179 -18.742  1.00  0.00      PROA  
ATOM    128  CG1 VAL P 225      22.794  10.647 -16.838  1.00  0.00      PROA  
ATOM    129 HG11 VAL P 225      22.762  10.287 -15.788  1.00  0.00      PROA  
ATOM    130 HG12 VAL P 225      22.363  11.671 -16.875  1.00  0.00      PROA  
ATOM    131 HG13 VAL P 225      23.854  10.676 -17.171  1.00  0.00      PROA  
ATOM    132  CG2 VAL P 225      22.773   8.399 -17.819  1.00  0.00      PROA  
ATOM    133 HG21 VAL P 225      22.254   7.687 -18.495  1.00  0.00      PROA  
ATOM    134 HG22 VAL P 225      22.847   7.941 -16.810  1.00  0.00      PROA  
ATOM    135 HG23 VAL P 225      23.792   8.589 -18.219  1.00  0.00      PROA  
ATOM    136  C   VAL P 225      19.850  10.677 -16.735  1.00  0.00      PROA  
ATOM    137  O   VAL P 225      19.793  10.917 -15.534  1.00  0.00      PROA  
ATOM    138  N   GLN P 226      19.192  11.420 -17.631  1.00  0.00      PROA  
ATOM    139  HN  GLN P 226      19.241  11.232 -18.609  1.00  0.00      PROA  
ATOM    140  CA  GLN P 226      18.356  12.560 -17.240  1.00  0.00      PROA  
ATOM    141  HA  GLN P 226      18.989  13.287 -16.752  1.00  0.00      PROA  
ATOM    142  CB  GLN P 226      17.679  13.183 -18.465  1.00  0.00      PROA  
ATOM    143  HB1 GLN P 226      16.862  13.851 -18.120  1.00  0.00      PROA  
ATOM    144  HB2 GLN P 226      17.243  12.371 -19.083  1.00  0.00      PROA  
ATOM    145  CG  GLN P 226      18.647  13.997 -19.333  1.00  0.00      PROA  
ATOM    146  HG1 GLN P 226      19.534  13.371 -19.567  1.00  0.00      PROA  
ATOM    147  HG2 GLN P 226      18.974  14.893 -18.764  1.00  0.00      PROA  
ATOM    148  CD  GLN P 226      18.027  14.460 -20.643  1.00  0.00      PROA  
ATOM    149  OE1 GLN P 226      16.889  14.165 -20.981  1.00  0.00      PROA  
ATOM    150  NE2 GLN P 226      18.745  15.222 -21.435  1.00  0.00      PROA  
ATOM    151 HE21 GLN P 226      18.364  15.542 -22.302  1.00  0.00      PROA  
ATOM    152 HE22 GLN P 226      19.674  15.484 -21.171  1.00  0.00      PROA  
ATOM    153  C   GLN P 226      17.279  12.171 -16.222  1.00  0.00      PROA  
ATOM    154  O   GLN P 226      17.161  12.794 -15.168  1.00  0.00      PROA  
ATOM    155  N   LEU P 227      16.510  11.117 -16.510  1.00  0.00      PROA  
ATOM    156  HN  LEU P 227      16.628  10.596 -17.351  1.00  0.00      PROA  
ATOM    157  CA  LEU P 227      15.450  10.657 -15.621  1.00  0.00      PROA  
ATOM    158  HA  LEU P 227      14.803  11.495 -15.406  1.00  0.00      PROA  
ATOM    159  CB  LEU P 227      14.656   9.522 -16.290  1.00  0.00      PROA  
ATOM    160  HB1 LEU P 227      14.030   9.028 -15.518  1.00  0.00      PROA  
ATOM    161  HB2 LEU P 227      15.376   8.782 -16.699  1.00  0.00      PROA  
ATOM    162  CG  LEU P 227      13.742   9.997 -17.431  1.00  0.00      PROA  
ATOM    163  HG  LEU P 227      14.318  10.650 -18.122  1.00  0.00      PROA  
ATOM    164  CD1 LEU P 227      13.207   8.791 -18.194  1.00  0.00      PROA  
ATOM    165 HD11 LEU P 227      12.626   8.135 -17.512  1.00  0.00      PROA  
ATOM    166 HD12 LEU P 227      14.052   8.205 -18.615  1.00  0.00      PROA  
ATOM    167 HD13 LEU P 227      12.540   9.129 -19.016  1.00  0.00      PROA  
ATOM    168  CD2 LEU P 227      12.544  10.786 -16.905  1.00  0.00      PROA  
ATOM    169 HD21 LEU P 227      12.892  11.683 -16.348  1.00  0.00      PROA  
ATOM    170 HD22 LEU P 227      11.946  10.152 -16.217  1.00  0.00      PROA  
ATOM    171 HD23 LEU P 227      11.909  11.120 -17.753  1.00  0.00      PROA  
ATOM    172  C   LEU P 227      16.010  10.222 -14.265  1.00  0.00      PROA  
ATOM    173  O   LEU P 227      15.595  10.754 -13.236  1.00  0.00      PROA  
ATOM    174  N   VAL P 228      16.992   9.324 -14.238  1.00  0.00      PROA  
ATOM    175  HN  VAL P 228      17.396   8.966 -15.076  1.00  0.00      PROA  
ATOM    176  CA  VAL P 228      17.551   8.798 -12.988  1.00  0.00      PROA  
ATOM    177  HA  VAL P 228      16.739   8.404 -12.396  1.00  0.00      PROA  
ATOM    178  CB  VAL P 228      18.575   7.701 -13.287  1.00  0.00      PROA  
ATOM    179  HB  VAL P 228      19.290   8.078 -14.049  1.00  0.00      PROA  
ATOM    180  CG1 VAL P 228      19.359   7.269 -12.048  1.00  0.00      PROA  
ATOM    181 HG11 VAL P 228      18.661   7.046 -11.213  1.00  0.00      PROA  
ATOM    182 HG12 VAL P 228      20.043   8.085 -11.730  1.00  0.00      PROA  
ATOM    183 HG13 VAL P 228      19.948   6.354 -12.273  1.00  0.00      PROA  
ATOM    184  CG2 VAL P 228      17.856   6.474 -13.843  1.00  0.00      PROA  
ATOM    185 HG21 VAL P 228      17.320   6.738 -14.779  1.00  0.00      PROA  
ATOM    186 HG22 VAL P 228      17.116   6.102 -13.103  1.00  0.00      PROA  
ATOM    187 HG23 VAL P 228      18.593   5.675 -14.070  1.00  0.00      PROA  
ATOM    188  C   VAL P 228      18.155   9.910 -12.130  1.00  0.00      PROA  
ATOM    189  O   VAL P 228      17.898   9.973 -10.937  1.00  0.00      PROA  
ATOM    190  N   VAL P 229      18.880  10.840 -12.740  1.00  0.00      PROA  
ATOM    191  HN  VAL P 229      19.096  10.783 -13.711  1.00  0.00      PROA  
ATOM    192  CA  VAL P 229      19.414  12.011 -12.040  1.00  0.00      PROA  
ATOM    193  HA  VAL P 229      20.012  11.667 -11.209  1.00  0.00      PROA  
ATOM    194  CB  VAL P 229      20.261  12.841 -13.002  1.00  0.00      PROA  
ATOM    195  HB  VAL P 229      19.745  12.880 -13.985  1.00  0.00      PROA  
ATOM    196  CG1 VAL P 229      20.504  14.270 -12.525  1.00  0.00      PROA  
ATOM    197 HG11 VAL P 229      20.869  14.266 -11.475  1.00  0.00      PROA  
ATOM    198 HG12 VAL P 229      19.558  14.850 -12.569  1.00  0.00      PROA  
ATOM    199 HG13 VAL P 229      21.271  14.757 -13.165  1.00  0.00      PROA  
ATOM    200  CG2 VAL P 229      21.609  12.146 -13.194  1.00  0.00      PROA  
ATOM    201 HG21 VAL P 229      21.458  11.129 -13.615  1.00  0.00      PROA  
ATOM    202 HG22 VAL P 229      22.129  12.052 -12.216  1.00  0.00      PROA  
ATOM    203 HG23 VAL P 229      22.240  12.731 -13.897  1.00  0.00      PROA  
ATOM    204  C   VAL P 229      18.301  12.852 -11.443  1.00  0.00      PROA  
ATOM    205  O   VAL P 229      18.376  13.226 -10.272  1.00  0.00      PROA  
ATOM    206  N   SER P 230      17.243  13.132 -12.205  1.00  0.00      PROA  
ATOM    207  HN  SER P 230      17.165  12.818 -13.148  1.00  0.00      PROA  
ATOM    208  CA  SER P 230      16.130  13.925 -11.690  1.00  0.00      PROA  
ATOM    209  HA  SER P 230      16.533  14.838 -11.277  1.00  0.00      PROA  
ATOM    210  CB  SER P 230      15.136  14.240 -12.805  1.00  0.00      PROA  
ATOM    211  HB1 SER P 230      15.690  14.584 -13.705  1.00  0.00      PROA  
ATOM    212  HB2 SER P 230      14.446  15.042 -12.467  1.00  0.00      PROA  
ATOM    213  OG  SER P 230      14.369  13.112 -13.158  1.00  0.00      PROA  
ATOM    214  HG1 SER P 230      14.997  12.400 -13.300  1.00  0.00      PROA  
ATOM    215  C   SER P 230      15.447  13.226 -10.513  1.00  0.00      PROA  
ATOM    216  O   SER P 230      15.127  13.867  -9.516  1.00  0.00      PROA  
ATOM    217  N   PHE P 231      15.307  11.903 -10.576  1.00  0.00      PROA  
ATOM    218  HN  PHE P 231      15.618  11.388 -11.370  1.00  0.00      PROA  
ATOM    219  CA  PHE P 231      14.704  11.110  -9.519  1.00  0.00      PROA  
ATOM    220  HA  PHE P 231      13.735  11.526  -9.287  1.00  0.00      PROA  
ATOM    221  CB  PHE P 231      14.574   9.670 -10.008  1.00  0.00      PROA  
ATOM    222  HB1 PHE P 231      15.570   9.301 -10.333  1.00  0.00      PROA  
ATOM    223  HB2 PHE P 231      13.858   9.633 -10.856  1.00  0.00      PROA  
ATOM    224  CG  PHE P 231      14.068   8.723  -8.951  1.00  0.00      PROA  
ATOM    225  CD1 PHE P 231      14.970   8.053  -8.105  1.00  0.00      PROA  
ATOM    226  HD1 PHE P 231      16.032   8.222  -8.206  1.00  0.00      PROA  
ATOM    227  CE1 PHE P 231      14.490   7.166  -7.131  1.00  0.00      PROA  
ATOM    228  HE1 PHE P 231      15.181   6.661  -6.472  1.00  0.00      PROA  
ATOM    229  CZ  PHE P 231      13.112   6.936  -7.015  1.00  0.00      PROA  
ATOM    230  HZ  PHE P 231      12.741   6.245  -6.273  1.00  0.00      PROA  
ATOM    231  CD2 PHE P 231      12.690   8.507  -8.822  1.00  0.00      PROA  
ATOM    232  HD2 PHE P 231      11.997   9.036  -9.460  1.00  0.00      PROA  
ATOM    233  CE2 PHE P 231      12.214   7.603  -7.863  1.00  0.00      PROA  
ATOM    234  HE2 PHE P 231      11.154   7.419  -7.776  1.00  0.00      PROA  
ATOM    235  C   PHE P 231      15.496  11.200  -8.213  1.00  0.00      PROA  
ATOM    236  O   PHE P 231      14.933  11.567  -7.185  1.00  0.00      PROA  
ATOM    237  N   VAL P 232      16.805  10.935  -8.228  1.00  0.00      PROA  
ATOM    238  HN  VAL P 232      17.295  10.665  -9.053  1.00  0.00      PROA  
ATOM    239  CA  VAL P 232      17.589  11.036  -6.991  1.00  0.00      PROA  
ATOM    240  HA  VAL P 232      17.037  10.526  -6.216  1.00  0.00      PROA  
ATOM    241  CB  VAL P 232      18.986  10.427  -7.114  1.00  0.00      PROA  
ATOM    242  HB  VAL P 232      19.535  10.561  -6.157  1.00  0.00      PROA  
ATOM    243  CG1 VAL P 232      18.877   8.942  -7.436  1.00  0.00      PROA  
ATOM    244 HG11 VAL P 232      18.500   8.803  -8.472  1.00  0.00      PROA  
ATOM    245 HG12 VAL P 232      18.170   8.454  -6.732  1.00  0.00      PROA  
ATOM    246 HG13 VAL P 232      19.877   8.464  -7.355  1.00  0.00      PROA  
ATOM    247  CG2 VAL P 232      19.856  11.108  -8.164  1.00  0.00      PROA  
ATOM    248 HG21 VAL P 232      19.990  12.182  -7.911  1.00  0.00      PROA  
ATOM    249 HG22 VAL P 232      19.372  11.036  -9.161  1.00  0.00      PROA  
ATOM    250 HG23 VAL P 232      20.856  10.625  -8.198  1.00  0.00      PROA  
ATOM    251  C   VAL P 232      17.654  12.471  -6.494  1.00  0.00      PROA  
ATOM    252  O   VAL P 232      17.591  12.702  -5.295  1.00  0.00      PROA  
ATOM    253  N   SER P 233      17.685  13.455  -7.391  1.00  0.00      PROA  
ATOM    254  HN  SER P 233      17.732  13.276  -8.371  1.00  0.00      PROA  
ATOM    255  CA  SER P 233      17.653  14.864  -6.997  1.00  0.00      PROA  
ATOM    256  HA  SER P 233      18.472  15.038  -6.314  1.00  0.00      PROA  
ATOM    257  CB  SER P 233      17.779  15.775  -8.215  1.00  0.00      PROA  
ATOM    258  HB1 SER P 233      17.807  16.837  -7.888  1.00  0.00      PROA  
ATOM    259  HB2 SER P 233      16.912  15.619  -8.892  1.00  0.00      PROA  
ATOM    260  OG  SER P 233      18.966  15.485  -8.922  1.00  0.00      PROA  
ATOM    261  HG1 SER P 233      18.831  14.624  -9.324  1.00  0.00      PROA  
ATOM    262  C   SER P 233      16.369  15.209  -6.246  1.00  0.00      PROA  
ATOM    263  O   SER P 233      16.414  15.850  -5.199  1.00  0.00      PROA  
ATOM    264  N   LEU P 234      15.218  14.742  -6.730  1.00  0.00      PROA  
ATOM    265  HN  LEU P 234      15.178  14.248  -7.594  1.00  0.00      PROA  
ATOM    266  CA  LEU P 234      13.943  14.915  -6.043  1.00  0.00      PROA  
ATOM    267  HA  LEU P 234      13.819  15.960  -5.801  1.00  0.00      PROA  
ATOM    268  CB  LEU P 234      12.826  14.431  -6.986  1.00  0.00      PROA  
ATOM    269  HB1 LEU P 234      12.998  13.352  -7.175  1.00  0.00      PROA  
ATOM    270  HB2 LEU P 234      12.934  14.988  -7.939  1.00  0.00      PROA  
ATOM    271  CG  LEU P 234      11.365  14.589  -6.525  1.00  0.00      PROA  
ATOM    272  HG  LEU P 234      10.704  14.490  -7.411  1.00  0.00      PROA  
ATOM    273  CD1 LEU P 234      10.931  13.564  -5.480  1.00  0.00      PROA  
ATOM    274 HD11 LEU P 234      11.439  13.767  -4.513  1.00  0.00      PROA  
ATOM    275 HD12 LEU P 234      11.205  12.542  -5.817  1.00  0.00      PROA  
ATOM    276 HD13 LEU P 234       9.833  13.625  -5.324  1.00  0.00      PROA  
ATOM    277  CD2 LEU P 234      11.056  15.989  -6.009  1.00  0.00      PROA  
ATOM    278 HD21 LEU P 234      11.404  16.751  -6.740  1.00  0.00      PROA  
ATOM    279 HD22 LEU P 234      11.579  16.160  -5.043  1.00  0.00      PROA  
ATOM    280 HD23 LEU P 234       9.961  16.107  -5.868  1.00  0.00      PROA  
ATOM    281  C   LEU P 234      13.962  14.204  -4.686  1.00  0.00      PROA  
ATOM    282  O   LEU P 234      13.676  14.814  -3.664  1.00  0.00      PROA  
ATOM    283  N   TRP P 235      14.346  12.931  -4.653  1.00  0.00      PROA  
ATOM    284  HN  TRP P 235      14.659  12.458  -5.472  1.00  0.00      PROA  
ATOM    285  CA  TRP P 235      14.340  12.139  -3.430  1.00  0.00      PROA  
ATOM    286  HA  TRP P 235      13.347  12.162  -3.008  1.00  0.00      PROA  
ATOM    287  CB  TRP P 235      14.749  10.713  -3.787  1.00  0.00      PROA  
ATOM    288  HB1 TRP P 235      15.745  10.760  -4.274  1.00  0.00      PROA  
ATOM    289  HB2 TRP P 235      14.005  10.320  -4.510  1.00  0.00      PROA  
ATOM    290  CG  TRP P 235      14.848   9.725  -2.674  1.00  0.00      PROA  
ATOM    291  CD1 TRP P 235      14.204   9.767  -1.491  1.00  0.00      PROA  
ATOM    292  HD1 TRP P 235      13.519  10.543  -1.182  1.00  0.00      PROA  
ATOM    293  NE1 TRP P 235      14.554   8.669  -0.737  1.00  0.00      PROA  
ATOM    294  HE1 TRP P 235      14.206   8.484   0.155  1.00  0.00      PROA  
ATOM    295  CE2 TRP P 235      15.452   7.868  -1.393  1.00  0.00      PROA  
ATOM    296  CD2 TRP P 235      15.627   8.496  -2.654  1.00  0.00      PROA  
ATOM    297  CE3 TRP P 235      16.476   7.856  -3.576  1.00  0.00      PROA  
ATOM    298  HE3 TRP P 235      16.629   8.274  -4.560  1.00  0.00      PROA  
ATOM    299  CZ3 TRP P 235      17.142   6.668  -3.244  1.00  0.00      PROA  
ATOM    300  HZ3 TRP P 235      17.786   6.193  -3.970  1.00  0.00      PROA  
ATOM    301  CZ2 TRP P 235      16.119   6.690  -1.044  1.00  0.00      PROA  
ATOM    302  HZ2 TRP P 235      15.986   6.234  -0.075  1.00  0.00      PROA  
ATOM    303  CH2 TRP P 235      16.978   6.092  -1.974  1.00  0.00      PROA  
ATOM    304  HH2 TRP P 235      17.513   5.191  -1.715  1.00  0.00      PROA  
ATOM    305  C   TRP P 235      15.244  12.726  -2.338  1.00  0.00      PROA  
ATOM    306  O   TRP P 235      14.774  12.957  -1.227  1.00  0.00      PROA  
ATOM    307  N   LEU P 236      16.503  13.031  -2.645  1.00  0.00      PROA  
ATOM    308  HN  LEU P 236      16.867  12.901  -3.564  1.00  0.00      PROA  
ATOM    309  CA  LEU P 236      17.437  13.575  -1.663  1.00  0.00      PROA  
ATOM    310  HA  LEU P 236      17.511  12.880  -0.840  1.00  0.00      PROA  
ATOM    311  CB  LEU P 236      18.809  13.777  -2.327  1.00  0.00      PROA  
ATOM    312  HB1 LEU P 236      19.297  14.649  -1.842  1.00  0.00      PROA  
ATOM    313  HB2 LEU P 236      18.638  14.010  -3.399  1.00  0.00      PROA  
ATOM    314  CG  LEU P 236      19.783  12.591  -2.253  1.00  0.00      PROA  
ATOM    315  HG  LEU P 236      20.684  12.821  -2.862  1.00  0.00      PROA  
ATOM    316  CD1 LEU P 236      20.207  12.313  -0.819  1.00  0.00      PROA  
ATOM    317 HD11 LEU P 236      19.353  11.899  -0.242  1.00  0.00      PROA  
ATOM    318 HD12 LEU P 236      20.540  13.256  -0.333  1.00  0.00      PROA  
ATOM    319 HD13 LEU P 236      21.036  11.574  -0.806  1.00  0.00      PROA  
ATOM    320  CD2 LEU P 236      19.264  11.284  -2.834  1.00  0.00      PROA  
ATOM    321 HD21 LEU P 236      19.020  11.415  -3.910  1.00  0.00      PROA  
ATOM    322 HD22 LEU P 236      18.344  10.971  -2.297  1.00  0.00      PROA  
ATOM    323 HD23 LEU P 236      20.040  10.494  -2.740  1.00  0.00      PROA  
ATOM    324  C   LEU P 236      16.935  14.902  -1.094  1.00  0.00      PROA  
ATOM    325  O   LEU P 236      16.981  15.120   0.119  1.00  0.00      PROA  
ATOM    326  N   THR P 237      16.452  15.794  -1.955  1.00  0.00      PROA  
ATOM    327  HN  THR P 237      16.373  15.603  -2.930  1.00  0.00      PROA  
ATOM    328  CA  THR P 237      16.005  17.119  -1.516  1.00  0.00      PROA  
ATOM    329  HA  THR P 237      16.764  17.518  -0.858  1.00  0.00      PROA  
ATOM    330  CB  THR P 237      15.777  18.075  -2.684  1.00  0.00      PROA  
ATOM    331  HB  THR P 237      15.341  19.023  -2.302  1.00  0.00      PROA  
ATOM    332  OG1 THR P 237      14.905  17.545  -3.641  1.00  0.00      PROA  
ATOM    333  HG1 THR P 237      15.431  16.944  -4.173  1.00  0.00      PROA  
ATOM    334  CG2 THR P 237      17.077  18.419  -3.388  1.00  0.00      PROA  
ATOM    335 HG21 THR P 237      17.552  17.497  -3.786  1.00  0.00      PROA  
ATOM    336 HG22 THR P 237      17.779  18.899  -2.673  1.00  0.00      PROA  
ATOM    337 HG23 THR P 237      16.877  19.109  -4.235  1.00  0.00      PROA  
ATOM    338  C   THR P 237      14.734  17.043  -0.687  1.00  0.00      PROA  
ATOM    339  O   THR P 237      14.685  17.625   0.392  1.00  0.00      PROA  
ATOM    340  N   ALA P 238      13.731  16.284  -1.125  1.00  0.00      PROA  
ATOM    341  HN  ALA P 238      13.792  15.782  -1.984  1.00  0.00      PROA  
ATOM    342  CA  ALA P 238      12.483  16.132  -0.391  1.00  0.00      PROA  
ATOM    343  HA  ALA P 238      12.030  17.105  -0.268  1.00  0.00      PROA  
ATOM    344  CB  ALA P 238      11.583  15.206  -1.204  1.00  0.00      PROA  
ATOM    345  HB1 ALA P 238      12.073  14.218  -1.336  1.00  0.00      PROA  
ATOM    346  HB2 ALA P 238      11.396  15.646  -2.207  1.00  0.00      PROA  
ATOM    347  HB3 ALA P 238      10.618  15.057  -0.675  1.00  0.00      PROA  
ATOM    348  C   ALA P 238      12.724  15.599   1.031  1.00  0.00      PROA  
ATOM    349  O   ALA P 238      12.111  16.072   1.987  1.00  0.00      PROA  
ATOM    350  N   ALA P 239      13.682  14.684   1.193  1.00  0.00      PROA  
ATOM    351  HN  ALA P 239      14.202  14.323   0.423  1.00  0.00      PROA  
ATOM    352  CA  ALA P 239      14.030  14.155   2.502  1.00  0.00      PROA  
ATOM    353  HA  ALA P 239      13.132  13.781   2.970  1.00  0.00      PROA  
ATOM    354  CB  ALA P 239      15.052  13.040   2.325  1.00  0.00      PROA  
ATOM    355  HB1 ALA P 239      15.965  13.435   1.830  1.00  0.00      PROA  
ATOM    356  HB2 ALA P 239      14.626  12.233   1.692  1.00  0.00      PROA  
ATOM    357  HB3 ALA P 239      15.337  12.627   3.316  1.00  0.00      PROA  
ATOM    358  C   ALA P 239      14.548  15.245   3.439  1.00  0.00      PROA  
ATOM    359  O   ALA P 239      14.153  15.291   4.598  1.00  0.00      PROA  
ATOM    360  N   GLY P 240      15.368  16.168   2.944  1.00  0.00      PROA  
ATOM    361  HN  GLY P 240      15.680  16.148   1.997  1.00  0.00      PROA  
ATOM    362  CA  GLY P 240      15.863  17.272   3.760  1.00  0.00      PROA  
ATOM    363  HA1 GLY P 240      16.572  17.836   3.171  1.00  0.00      PROA  
ATOM    364  HA2 GLY P 240      16.350  16.857   4.630  1.00  0.00      PROA  
ATOM    365  C   GLY P 240      14.737  18.190   4.205  1.00  0.00      PROA  
ATOM    366  O   GLY P 240      14.697  18.626   5.351  1.00  0.00      PROA  
ATOM    367  N   PHE P 241      13.774  18.419   3.316  1.00  0.00      PROA  
ATOM    368  HN  PHE P 241      13.791  18.008   2.408  1.00  0.00      PROA  
ATOM    369  CA  PHE P 241      12.640  19.275   3.596  1.00  0.00      PROA  
ATOM    370  HA  PHE P 241      13.006  20.211   3.992  1.00  0.00      PROA  
ATOM    371  CB  PHE P 241      11.865  19.500   2.298  1.00  0.00      PROA  
ATOM    372  HB1 PHE P 241      11.095  18.709   2.179  1.00  0.00      PROA  
ATOM    373  HB2 PHE P 241      12.565  19.485   1.435  1.00  0.00      PROA  
ATOM    374  CG  PHE P 241      11.160  20.831   2.294  1.00  0.00      PROA  
ATOM    375  CD1 PHE P 241       9.912  20.978   2.909  1.00  0.00      PROA  
ATOM    376  HD1 PHE P 241       9.435  20.125   3.367  1.00  0.00      PROA  
ATOM    377  CE1 PHE P 241       9.277  22.230   2.933  1.00  0.00      PROA  
ATOM    378  HE1 PHE P 241       8.317  22.338   3.415  1.00  0.00      PROA  
ATOM    379  CZ  PHE P 241       9.885  23.337   2.335  1.00  0.00      PROA  
ATOM    380  HZ  PHE P 241       9.396  24.300   2.347  1.00  0.00      PROA  
ATOM    381  CD2 PHE P 241      11.772  21.939   1.704  1.00  0.00      PROA  
ATOM    382  HD2 PHE P 241      12.739  21.834   1.234  1.00  0.00      PROA  
ATOM    383  CE2 PHE P 241      11.133  23.189   1.720  1.00  0.00      PROA  
ATOM    384  HE2 PHE P 241      11.608  24.041   1.255  1.00  0.00      PROA  
ATOM    385  C   PHE P 241      11.768  18.692   4.709  1.00  0.00      PROA  
ATOM    386  O   PHE P 241      11.507  19.359   5.708  1.00  0.00      PROA  
ATOM    387  N   LEU P 242      11.387  17.418   4.592  1.00  0.00      PROA  
ATOM    388  HN  LEU P 242      11.598  16.873   3.785  1.00  0.00      PROA  
ATOM    389  CA  LEU P 242      10.636  16.746   5.646  1.00  0.00      PROA  
ATOM    390  HA  LEU P 242       9.772  17.347   5.887  1.00  0.00      PROA  
ATOM    391  CB  LEU P 242      10.211  15.360   5.148  1.00  0.00      PROA  
ATOM    392  HB1 LEU P 242      11.124  14.792   4.872  1.00  0.00      PROA  
ATOM    393  HB2 LEU P 242       9.581  15.491   4.243  1.00  0.00      PROA  
ATOM    394  CG  LEU P 242       9.421  14.540   6.174  1.00  0.00      PROA  
ATOM    395  HG  LEU P 242      10.043  14.417   7.086  1.00  0.00      PROA  
ATOM    396  CD1 LEU P 242       8.099  15.190   6.567  1.00  0.00      PROA  
ATOM    397 HD11 LEU P 242       7.453  15.312   5.672  1.00  0.00      PROA  
ATOM    398 HD12 LEU P 242       8.287  16.193   7.007  1.00  0.00      PROA  
ATOM    399 HD13 LEU P 242       7.568  14.551   7.304  1.00  0.00      PROA  
ATOM    400  CD2 LEU P 242       9.106  13.186   5.574  1.00  0.00      PROA  
ATOM    401 HD21 LEU P 242      10.047  12.654   5.318  1.00  0.00      PROA  
ATOM    402 HD22 LEU P 242       8.507  13.314   4.647  1.00  0.00      PROA  
ATOM    403 HD23 LEU P 242       8.539  12.572   6.305  1.00  0.00      PROA  
ATOM    404  C   LEU P 242      11.441  16.666   6.948  1.00  0.00      PROA  
ATOM    405  O   LEU P 242      10.890  16.905   8.023  1.00  0.00      PROA  
ATOM    406  N   HSD P 243      12.734  16.351   6.869  1.00  0.00      PROA  
ATOM    407  HN  HSD P 243      13.173  16.160   5.995  1.00  0.00      PROA  
ATOM    408  CA  HSD P 243      13.599  16.262   8.041  1.00  0.00      PROA  
ATOM    409  HA  HSD P 243      13.221  15.481   8.683  1.00  0.00      PROA  
ATOM    410  CB  HSD P 243      15.030  15.950   7.602  1.00  0.00      PROA  
ATOM    411  HB1 HSD P 243      15.327  16.667   6.807  1.00  0.00      PROA  
ATOM    412  HB2 HSD P 243      15.065  14.918   7.194  1.00  0.00      PROA  
ATOM    413  ND1 HSD P 243      16.300  15.039   9.631  1.00  0.00      PROA  
ATOM    414  HD1 HSD P 243      15.920  14.115   9.620  1.00  0.00      PROA  
ATOM    415  CG  HSD P 243      16.020  16.050   8.725  1.00  0.00      PROA  
ATOM    416  CE1 HSD P 243      17.171  15.556  10.507  1.00  0.00      PROA  
ATOM    417  HE1 HSD P 243      17.593  14.996  11.341  1.00  0.00      PROA  
ATOM    418  NE2 HSD P 243      17.432  16.833  10.202  1.00  0.00      PROA  
ATOM    419  CD2 HSD P 243      16.712  17.166   9.079  1.00  0.00      PROA  
ATOM    420  HD2 HSD P 243      16.760  18.156   8.642  1.00  0.00      PROA  
ATOM    421  C   HSD P 243      13.578  17.553   8.844  1.00  0.00      PROA  
ATOM    422  O   HSD P 243      13.475  17.517  10.069  1.00  0.00      PROA  
ATOM    423  N   LEU P 244      13.646  18.693   8.160  1.00  0.00      PROA  
ATOM    424  HN  LEU P 244      13.722  18.709   7.166  1.00  0.00      PROA  
ATOM    425  CA  LEU P 244      13.614  19.986   8.813  1.00  0.00      PROA  
ATOM    426  HA  LEU P 244      14.375  20.002   9.579  1.00  0.00      PROA  
ATOM    427  CB  LEU P 244      13.873  21.080   7.769  1.00  0.00      PROA  
ATOM    428  HB1 LEU P 244      13.045  21.069   7.030  1.00  0.00      PROA  
ATOM    429  HB2 LEU P 244      14.826  20.853   7.245  1.00  0.00      PROA  
ATOM    430  CG  LEU P 244      13.970  22.488   8.378  1.00  0.00      PROA  
ATOM    431  HG  LEU P 244      14.300  22.413   9.436  1.00  0.00      PROA  
ATOM    432  CD1 LEU P 244      14.971  23.327   7.592  1.00  0.00      PROA  
ATOM    433 HD11 LEU P 244      14.648  23.415   6.533  1.00  0.00      PROA  
ATOM    434 HD12 LEU P 244      15.972  22.846   7.619  1.00  0.00      PROA  
ATOM    435 HD13 LEU P 244      15.035  24.347   8.029  1.00  0.00      PROA  
ATOM    436  CD2 LEU P 244      12.632  23.226   8.360  1.00  0.00      PROA  
ATOM    437 HD21 LEU P 244      11.876  22.659   8.943  1.00  0.00      PROA  
ATOM    438 HD22 LEU P 244      12.271  23.328   7.314  1.00  0.00      PROA  
ATOM    439 HD23 LEU P 244      12.750  24.233   8.815  1.00  0.00      PROA  
ATOM    440  C   LEU P 244      12.294  20.176   9.554  1.00  0.00      PROA  
ATOM    441  O   LEU P 244      12.312  20.468  10.747  1.00  0.00      PROA  
ATOM    442  N   LEU P 245      11.159  19.992   8.875  1.00  0.00      PROA  
ATOM    443  HN  LEU P 245      11.162  19.706   7.920  1.00  0.00      PROA  
ATOM    444  CA  LEU P 245       9.844  20.193   9.468  1.00  0.00      PROA  
ATOM    445  HA  LEU P 245       9.768  21.226   9.774  1.00  0.00      PROA  
ATOM    446  CB  LEU P 245       8.744  19.853   8.455  1.00  0.00      PROA  
ATOM    447  HB1 LEU P 245       7.767  19.870   8.982  1.00  0.00      PROA  
ATOM    448  HB2 LEU P 245       8.929  18.828   8.071  1.00  0.00      PROA  
ATOM    449  CG  LEU P 245       8.663  20.807   7.261  1.00  0.00      PROA  
ATOM    450  HG  LEU P 245       9.653  20.856   6.760  1.00  0.00      PROA  
ATOM    451  CD1 LEU P 245       7.615  20.324   6.266  1.00  0.00      PROA  
ATOM    452 HD11 LEU P 245       6.618  20.279   6.754  1.00  0.00      PROA  
ATOM    453 HD12 LEU P 245       7.879  19.308   5.902  1.00  0.00      PROA  
ATOM    454 HD13 LEU P 245       7.558  21.026   5.407  1.00  0.00      PROA  
ATOM    455  CD2 LEU P 245       8.279  22.204   7.717  1.00  0.00      PROA  
ATOM    456 HD21 LEU P 245       9.117  22.665   8.284  1.00  0.00      PROA  
ATOM    457 HD22 LEU P 245       7.388  22.155   8.379  1.00  0.00      PROA  
ATOM    458 HD23 LEU P 245       8.055  22.842   6.835  1.00  0.00      PROA  
ATOM    459  C   LEU P 245       9.676  19.360  10.733  1.00  0.00      PROA  
ATOM    460  O   LEU P 245       9.433  19.906  11.805  1.00  0.00      PROA  
ATOM    461  N   GLU P 246       9.845  18.047  10.636  1.00  0.00      PROA  
ATOM    462  HN  GLU P 246      10.146  17.602   9.796  1.00  0.00      PROA  
ATOM    463  CA  GLU P 246       9.591  17.185  11.780  1.00  0.00      PROA  
ATOM    464  HA  GLU P 246       8.615  17.425  12.174  1.00  0.00      PROA  
ATOM    465  CB  GLU P 246       9.650  15.718  11.349  1.00  0.00      PROA  
ATOM    466  HB1 GLU P 246       9.859  15.088  12.240  1.00  0.00      PROA  
ATOM    467  HB2 GLU P 246      10.475  15.590  10.616  1.00  0.00      PROA  
ATOM    468  CG  GLU P 246       8.336  15.254  10.707  1.00  0.00      PROA  
ATOM    469  HG1 GLU P 246       8.448  14.196  10.388  1.00  0.00      PROA  
ATOM    470  HG2 GLU P 246       8.131  15.884   9.816  1.00  0.00      PROA  
ATOM    471  CD  GLU P 246       7.124  15.350  11.659  1.00  0.00      PROA  
ATOM    472  OE1 GLU P 246       7.326  15.493  12.879  1.00  0.00      PROA  
ATOM    473  OE2 GLU P 246       5.968  15.351  11.170  1.00  0.00      PROA  
ATOM    474  C   GLU P 246      10.547  17.458  12.937  1.00  0.00      PROA  
ATOM    475  O   GLU P 246      10.105  17.571  14.079  1.00  0.00      PROA  
ATOM    476  N   ASN P 247      11.843  17.656  12.683  1.00  0.00      PROA  
ATOM    477  HN  ASN P 247      12.238  17.590  11.770  1.00  0.00      PROA  
ATOM    478  CA  ASN P 247      12.747  17.987  13.781  1.00  0.00      PROA  
ATOM    479  HA  ASN P 247      12.550  17.307  14.596  1.00  0.00      PROA  
ATOM    480  CB  ASN P 247      14.196  17.867  13.329  1.00  0.00      PROA  
ATOM    481  HB1 ASN P 247      14.858  18.388  14.054  1.00  0.00      PROA  
ATOM    482  HB2 ASN P 247      14.315  18.334  12.328  1.00  0.00      PROA  
ATOM    483  CG  ASN P 247      14.595  16.420  13.249  1.00  0.00      PROA  
ATOM    484  OD1 ASN P 247      15.020  15.823  14.221  1.00  0.00      PROA  
ATOM    485  ND2 ASN P 247      14.486  15.822  12.101  1.00  0.00      PROA  
ATOM    486 HD21 ASN P 247      14.743  14.860  12.012  1.00  0.00      PROA  
ATOM    487 HD22 ASN P 247      14.146  16.324  11.306  1.00  0.00      PROA  
ATOM    488  C   ASN P 247      12.466  19.364  14.381  1.00  0.00      PROA  
ATOM    489  O   ASN P 247      12.828  19.609  15.527  1.00  0.00      PROA  
ATOM    490  N   SER P 248      11.816  20.263  13.647  1.00  0.00      PROA  
ATOM    491  HN  SER P 248      11.552  20.078  12.704  1.00  0.00      PROA  
ATOM    492  CA  SER P 248      11.444  21.577  14.163  1.00  0.00      PROA  
ATOM    493  HA  SER P 248      12.256  21.940  14.776  1.00  0.00      PROA  
ATOM    494  CB  SER P 248      11.175  22.542  13.007  1.00  0.00      PROA  
ATOM    495  HB1 SER P 248      10.913  23.544  13.409  1.00  0.00      PROA  
ATOM    496  HB2 SER P 248      10.336  22.160  12.388  1.00  0.00      PROA  
ATOM    497  OG  SER P 248      12.319  22.665  12.194  1.00  0.00      PROA  
ATOM    498  HG1 SER P 248      12.413  21.825  11.740  1.00  0.00      PROA  
ATOM    499  C   SER P 248      10.204  21.538  15.048  1.00  0.00      PROA  
ATOM    500  O   SER P 248      10.043  22.420  15.886  1.00  0.00      PROA  
ATOM    501  N   GLY P 249       9.289  20.592  14.850  1.00  0.00      PROA  
ATOM    502  HN  GLY P 249       9.500  19.701  14.457  1.00  0.00      PROA  
ATOM    503  CA  GLY P 249       7.899  20.850  15.220  1.00  0.00      PROA  
ATOM    504  HA1 GLY P 249       7.873  21.167  16.252  1.00  0.00      PROA  
ATOM    505  HA2 GLY P 249       7.337  19.936  15.097  1.00  0.00      PROA  
ATOM    506  C   GLY P 249       7.299  21.947  14.330  1.00  0.00      PROA  
ATOM    507  O   GLY P 249       7.887  22.298  13.309  1.00  0.00      PROA  
ATOM    508  N   ASP P 250       6.164  22.537  14.694  1.00  0.00      PROA  
ATOM    509  HN  ASP P 250       5.659  22.255  15.505  1.00  0.00      PROA  
ATOM    510  CA  ASP P 250       5.579  23.647  13.922  1.00  0.00      PROA  
ATOM    511  HA  ASP P 250       6.388  24.253  13.540  1.00  0.00      PROA  
ATOM    512  CB  ASP P 250       4.719  23.102  12.758  1.00  0.00      PROA  
ATOM    513  HB1 ASP P 250       5.410  22.664  12.008  1.00  0.00      PROA  
ATOM    514  HB2 ASP P 250       4.185  23.963  12.305  1.00  0.00      PROA  
ATOM    515  CG  ASP P 250       3.668  22.038  13.077  1.00  0.00      PROA  
ATOM    516  OD1 ASP P 250       3.294  21.872  14.252  1.00  0.00      PROA  
ATOM    517  OD2 ASP P 250       3.206  21.381  12.117  1.00  0.00      PROA  
ATOM    518  C   ASP P 250       4.906  24.750  14.781  1.00  0.00      PROA  
ATOM    519  O   ASP P 250       4.613  24.532  15.961  1.00  0.00      PROA  
ATOM    520  N   PRO P 251       4.719  25.978  14.243  1.00  0.00      PROA  
ATOM    521  CD  PRO P 251       4.915  26.364  12.855  1.00  0.00      PROA  
ATOM    522  HD1 PRO P 251       3.993  26.142  12.277  1.00  0.00      PROA  
ATOM    523  HD2 PRO P 251       5.772  25.798  12.433  1.00  0.00      PROA  
ATOM    524  CA  PRO P 251       4.424  27.170  15.049  1.00  0.00      PROA  
ATOM    525  HA  PRO P 251       5.140  27.250  15.850  1.00  0.00      PROA  
ATOM    526  CB  PRO P 251       4.441  28.356  14.081  1.00  0.00      PROA  
ATOM    527  HB1 PRO P 251       4.955  29.229  14.537  1.00  0.00      PROA  
ATOM    528  HB2 PRO P 251       3.407  28.653  13.804  1.00  0.00      PROA  
ATOM    529  CG  PRO P 251       5.203  27.857  12.864  1.00  0.00      PROA  
ATOM    530  HG1 PRO P 251       4.835  28.342  11.935  1.00  0.00      PROA  
ATOM    531  HG2 PRO P 251       6.292  28.055  12.965  1.00  0.00      PROA  
ATOM    532  C   PRO P 251       3.079  27.124  15.772  1.00  0.00      PROA  
ATOM    533  O   PRO P 251       2.915  27.723  16.833  1.00  0.00      PROA  
ATOM    534  N   PHE P 252       2.115  26.391  15.221  1.00  0.00      PROA  
ATOM    535  HN  PHE P 252       2.269  25.908  14.363  1.00  0.00      PROA  
ATOM    536  CA  PHE P 252       0.776  26.220  15.790  1.00  0.00      PROA  
ATOM    537  HA  PHE P 252       0.320  27.193  15.901  1.00  0.00      PROA  
ATOM    538  CB  PHE P 252      -0.039  25.338  14.834  1.00  0.00      PROA  
ATOM    539  HB1 PHE P 252      -1.119  25.467  15.056  1.00  0.00      PROA  
ATOM    540  HB2 PHE P 252       0.258  24.278  14.979  1.00  0.00      PROA  
ATOM    541  CG  PHE P 252       0.152  25.654  13.363  1.00  0.00      PROA  
ATOM    542  CD1 PHE P 252      -0.108  26.946  12.877  1.00  0.00      PROA  
ATOM    543  HD1 PHE P 252      -0.463  27.714  13.549  1.00  0.00      PROA  
ATOM    544  CE1 PHE P 252       0.093  27.242  11.519  1.00  0.00      PROA  
ATOM    545  HE1 PHE P 252      -0.110  28.236  11.147  1.00  0.00      PROA  
ATOM    546  CZ  PHE P 252       0.558  26.248  10.645  1.00  0.00      PROA  
ATOM    547  HZ  PHE P 252       0.706  26.475   9.599  1.00  0.00      PROA  
ATOM    548  CD2 PHE P 252       0.632  24.664  12.486  1.00  0.00      PROA  
ATOM    549  HD2 PHE P 252       0.848  23.674  12.858  1.00  0.00      PROA  
ATOM    550  CE2 PHE P 252       0.831  24.961  11.129  1.00  0.00      PROA  
ATOM    551  HE2 PHE P 252       1.195  24.198  10.457  1.00  0.00      PROA  
ATOM    552  C   PHE P 252       0.808  25.585  17.188  1.00  0.00      PROA  
ATOM    553  O   PHE P 252      -0.047  25.859  18.029  1.00  0.00      PROA  
ATOM    554  N   PHE P 253       1.835  24.776  17.441  1.00  0.00      PROA  
ATOM    555  HN  PHE P 253       2.490  24.570  16.720  1.00  0.00      PROA  
ATOM    556  CA  PHE P 253       2.133  24.121  18.711  1.00  0.00      PROA  
ATOM    557  HA  PHE P 253       1.420  24.459  19.448  1.00  0.00      PROA  
ATOM    558  CB  PHE P 253       2.034  22.603  18.511  1.00  0.00      PROA  
ATOM    559  HB1 PHE P 253       2.195  22.092  19.484  1.00  0.00      PROA  
ATOM    560  HB2 PHE P 253       2.802  22.278  17.777  1.00  0.00      PROA  
ATOM    561  CG  PHE P 253       0.683  22.155  17.982  1.00  0.00      PROA  
ATOM    562  CD1 PHE P 253      -0.385  21.915  18.865  1.00  0.00      PROA  
ATOM    563  HD1 PHE P 253      -0.231  22.004  19.930  1.00  0.00      PROA  
ATOM    564  CE1 PHE P 253      -1.650  21.560  18.368  1.00  0.00      PROA  
ATOM    565  HE1 PHE P 253      -2.462  21.362  19.052  1.00  0.00      PROA  
ATOM    566  CZ  PHE P 253      -1.860  21.463  16.983  1.00  0.00      PROA  
ATOM    567  HZ  PHE P 253      -2.834  21.200  16.600  1.00  0.00      PROA  
ATOM    568  CD2 PHE P 253       0.469  22.042  16.597  1.00  0.00      PROA  
ATOM    569  HD2 PHE P 253       1.287  22.213  15.912  1.00  0.00      PROA  
ATOM    570  CE2 PHE P 253      -0.800  21.709  16.100  1.00  0.00      PROA  
ATOM    571  HE2 PHE P 253      -0.960  21.642  15.034  1.00  0.00      PROA  
ATOM    572  C   PHE P 253       3.478  24.616  19.275  1.00  0.00      PROA  
ATOM    573  O   PHE P 253       4.190  23.881  19.960  1.00  0.00      PROA  
ATOM    574  N   ASP P 254       3.849  25.855  18.924  1.00  0.00      PROA  
ATOM    575  HN  ASP P 254       3.279  26.374  18.295  1.00  0.00      PROA  
ATOM    576  CA  ASP P 254       5.040  26.586  19.362  1.00  0.00      PROA  
ATOM    577  HA  ASP P 254       5.304  27.285  18.582  1.00  0.00      PROA  
ATOM    578  CB  ASP P 254       4.791  27.337  20.680  1.00  0.00      PROA  
ATOM    579  HB1 ASP P 254       3.960  28.056  20.518  1.00  0.00      PROA  
ATOM    580  HB2 ASP P 254       5.714  27.898  20.939  1.00  0.00      PROA  
ATOM    581  CG  ASP P 254       4.424  26.463  21.881  1.00  0.02      PROA  
ATOM    582  OD1 ASP P 254       3.243  26.069  22.006  1.00  0.02      PROA  
ATOM    583  OD2 ASP P 254       5.284  26.251  22.762  1.00  0.04      PROA  
ATOM    584  C   ASP P 254       6.321  25.746  19.336  1.00  0.00      PROA  
ATOM    585  O   ASP P 254       7.155  25.816  20.236  1.00  0.00      PROA  
ATOM    586  N   PHE P 255       6.481  24.937  18.286  1.00  0.00      PROA  
ATOM    587  HN  PHE P 255       5.787  24.877  17.574  1.00  0.00      PROA  
ATOM    588  CA  PHE P 255       7.654  24.084  18.079  1.00  0.00      PROA  
ATOM    589  HA  PHE P 255       7.456  23.430  17.243  1.00  0.00      PROA  
ATOM    590  CB  PHE P 255       8.883  24.968  17.797  1.00  0.00      PROA  
ATOM    591  HB1 PHE P 255       9.702  24.335  17.394  1.00  0.00      PROA  
ATOM    592  HB2 PHE P 255       9.206  25.455  18.742  1.00  0.00      PROA  
ATOM    593  CG  PHE P 255       8.637  26.074  16.788  1.00  0.00      PROA  
ATOM    594  CD1 PHE P 255       8.630  25.789  15.412  1.00  0.00      PROA  
ATOM    595  HD1 PHE P 255       8.797  24.779  15.068  1.00  0.00      PROA  
ATOM    596  CE1 PHE P 255       8.406  26.819  14.486  1.00  0.00      PROA  
ATOM    597  HE1 PHE P 255       8.407  26.603  13.428  1.00  0.00      PROA  
ATOM    598  CZ  PHE P 255       8.181  28.131  14.933  1.00  0.00      PROA  
ATOM    599  HZ  PHE P 255       8.034  28.927  14.218  1.00  0.00      PROA  
ATOM    600  CD2 PHE P 255       8.382  27.382  17.233  1.00  0.00      PROA  
ATOM    601  HD2 PHE P 255       8.367  27.598  18.291  1.00  0.00      PROA  
ATOM    602  CE2 PHE P 255       8.147  28.409  16.308  1.00  0.00      PROA  
ATOM    603  HE2 PHE P 255       7.941  29.412  16.653  1.00  0.00      PROA  
ATOM    604  C   PHE P 255       7.872  23.013  19.173  1.00  0.00      PROA  
ATOM    605  O   PHE P 255       8.960  22.450  19.289  1.00  0.00      PROA  
ATOM    606  N   GLY P 256       6.848  22.704  19.978  1.00  0.00      PROA  
ATOM    607  HN  GLY P 256       5.966  23.155  19.877  1.00  0.00      PROA  
ATOM    608  CA  GLY P 256       6.911  21.707  21.055  1.00  0.00      PROA  
ATOM    609  HA1 GLY P 256       6.182  21.991  21.799  1.00  0.00      PROA  
ATOM    610  HA2 GLY P 256       7.906  21.749  21.474  1.00  0.00      PROA  
ATOM    611  C   GLY P 256       6.626  20.265  20.618  1.00  0.00      PROA  
ATOM    612  O   GLY P 256       6.950  19.319  21.335  1.00  0.00      PROA  
ATOM    613  N   ASN P 257       6.035  20.080  19.439  1.00  0.00      PROA  
ATOM    614  HN  ASN P 257       5.912  20.849  18.819  1.00  0.00      PROA  
ATOM    615  CA  ASN P 257       5.519  18.810  18.922  1.00  0.00      PROA  
ATOM    616  HA  ASN P 257       5.411  18.119  19.745  1.00  0.00      PROA  
ATOM    617  CB  ASN P 257       4.161  19.087  18.253  1.00  0.00      PROA  
ATOM    618  HB1 ASN P 257       3.504  19.609  18.981  1.00  0.00      PROA  
ATOM    619  HB2 ASN P 257       3.697  18.118  17.971  1.00  0.00      PROA  
ATOM    620  CG  ASN P 257       4.267  19.946  17.005  1.00  0.00      PROA  
ATOM    621  OD1 ASN P 257       5.216  20.686  16.795  1.00  0.00      PROA  
ATOM    622  ND2 ASN P 257       3.285  19.895  16.153  1.00  0.00      PROA  
ATOM    623 HD21 ASN P 257       3.243  20.551  15.399  1.00  0.00      PROA  
ATOM    624 HD22 ASN P 257       2.573  19.201  16.252  1.00  0.00      PROA  
ATOM    625  C   ASN P 257       6.484  18.061  17.979  1.00  0.00      PROA  
ATOM    626  O   ASN P 257       6.035  17.278  17.147  1.00  0.00      PROA  
ATOM    627  N   ALA P 258       7.791  18.314  18.043  1.00  0.00      PROA  
ATOM    628  HN  ALA P 258       8.171  18.903  18.752  1.00  0.00      PROA  
ATOM    629  CA  ALA P 258       8.766  17.762  17.099  1.00  0.00      PROA  
ATOM    630  HA  ALA P 258       8.428  17.962  16.093  1.00  0.00      PROA  
ATOM    631  CB  ALA P 258      10.112  18.436  17.368  1.00  0.00      PROA  
ATOM    632  HB1 ALA P 258      10.438  18.236  18.411  1.00  0.00      PROA  
ATOM    633  HB2 ALA P 258      10.019  19.535  17.231  1.00  0.00      PROA  
ATOM    634  HB3 ALA P 258      10.881  18.036  16.673  1.00  0.00      PROA  
ATOM    635  C   ALA P 258       8.909  16.224  17.168  1.00  0.00      PROA  
ATOM    636  O   ALA P 258       8.726  15.628  18.231  1.00  0.00      PROA  
ATOM    637  N   GLN P 259       9.327  15.589  16.070  1.00  0.00      PROA  
ATOM    638  HN  GLN P 259       9.270  16.024  15.175  1.00  0.00      PROA  
ATOM    639  CA  GLN P 259       9.895  14.233  16.063  1.00  0.00      PROA  
ATOM    640  HA  GLN P 259       9.763  13.819  17.051  1.00  0.00      PROA  
ATOM    641  CB  GLN P 259       9.228  13.325  15.023  1.00  0.00      PROA  
ATOM    642  HB1 GLN P 259       9.814  12.385  14.950  1.00  0.00      PROA  
ATOM    643  HB2 GLN P 259       9.252  13.841  14.040  1.00  0.00      PROA  
ATOM    644  CG  GLN P 259       7.782  12.970  15.348  1.00  0.00      PROA  
ATOM    645  HG1 GLN P 259       7.198  13.906  15.480  1.00  0.00      PROA  
ATOM    646  HG2 GLN P 259       7.753  12.386  16.292  1.00  0.00      PROA  
ATOM    647  CD  GLN P 259       7.138  12.141  14.238  1.00  0.00      PROA  
ATOM    648  OE1 GLN P 259       6.381  12.627  13.418  1.00  0.00      PROA  
ATOM    649  NE2 GLN P 259       7.372  10.852  14.169  1.00  0.00      PROA  
ATOM    650 HE21 GLN P 259       6.953  10.306  13.444  1.00  0.00      PROA  
ATOM    651 HE22 GLN P 259       7.970  10.416  14.841  1.00  0.00      PROA  
ATOM    652  C   GLN P 259      11.395  14.300  15.763  1.00  0.00      PROA  
ATOM    653  O   GLN P 259      11.821  14.920  14.794  1.00  0.00      PROA  
ATOM    654  N   HSD P 260      12.210  13.605  16.549  1.00  0.00      PROA  
ATOM    655  HN  HSD P 260      11.854  13.011  17.265  1.00  0.00      PROA  
ATOM    656  CA  HSD P 260      13.674  13.646  16.440  1.00  0.00      PROA  
ATOM    657  HA  HSD P 260      13.962  14.602  16.028  1.00  0.00      PROA  
ATOM    658  CB  HSD P 260      14.274  13.453  17.834  1.00  0.00      PROA  
ATOM    659  HB1 HSD P 260      15.379  13.560  17.779  1.00  0.00      PROA  
ATOM    660  HB2 HSD P 260      14.025  12.437  18.206  1.00  0.00      PROA  
ATOM    661  ND1 HSD P 260      14.036  15.831  18.768  1.00  0.00      PROA  
ATOM    662  HD1 HSD P 260      14.714  16.274  18.181  1.00  0.00      PROA  
ATOM    663  CG  HSD P 260      13.732  14.472  18.796  1.00  0.00      PROA  
ATOM    664  CE1 HSD P 260      13.239  16.405  19.681  1.00  0.00      PROA  
ATOM    665  HE1 HSD P 260      13.242  17.474  19.897  1.00  0.00      PROA  
ATOM    666  NE2 HSD P 260      12.464  15.485  20.266  1.00  0.00      PROA  
ATOM    667  CD2 HSD P 260      12.758  14.257  19.719  1.00  0.00      PROA  
ATOM    668  HD2 HSD P 260      12.251  13.355  20.036  1.00  0.00      PROA  
ATOM    669  C   HSD P 260      14.218  12.679  15.382  1.00  0.00      PROA  
ATOM    670  O   HSD P 260      15.141  11.911  15.638  1.00  0.00      PROA  
ATOM    671  N   LEU P 261      13.619  12.666  14.193  1.00  0.00      PROA  
ATOM    672  HN  LEU P 261      12.861  13.281  13.993  1.00  0.00      PROA  
ATOM    673  CA  LEU P 261      14.001  11.778  13.097  1.00  0.00      PROA  
ATOM    674  HA  LEU P 261      14.003  10.766  13.473  1.00  0.00      PROA  
ATOM    675  CB  LEU P 261      13.019  11.909  11.924  1.00  0.00      PROA  
ATOM    676  HB1 LEU P 261      13.292  11.148  11.163  1.00  0.00      PROA  
ATOM    677  HB2 LEU P 261      13.145  12.921  11.484  1.00  0.00      PROA  
ATOM    678  CG  LEU P 261      11.539  11.724  12.268  1.00  0.00      PROA  
ATOM    679  HG  LEU P 261      11.224  12.511  12.986  1.00  0.00      PROA  
ATOM    680  CD1 LEU P 261      10.696  11.822  11.001  1.00  0.00      PROA  
ATOM    681 HD11 LEU P 261      11.000  11.035  10.279  1.00  0.00      PROA  
ATOM    682 HD12 LEU P 261      10.843  12.816  10.525  1.00  0.00      PROA  
ATOM    683 HD13 LEU P 261       9.623  11.681  11.249  1.00  0.00      PROA  
ATOM    684  CD2 LEU P 261      11.261  10.382  12.935  1.00  0.00      PROA  
ATOM    685 HD21 LEU P 261      11.840  10.299  13.880  1.00  0.00      PROA  
ATOM    686 HD22 LEU P 261      11.564   9.554  12.259  1.00  0.00      PROA  
ATOM    687 HD23 LEU P 261      10.180  10.295  13.172  1.00  0.00      PROA  
ATOM    688  C   LEU P 261      15.412  12.101  12.607  1.00  0.00      PROA  
ATOM    689  O   LEU P 261      15.734  13.267  12.391  1.00  0.00      PROA  
ATOM    690  N   THR P 262      16.241  11.099  12.335  1.00  0.00      PROA  
ATOM    691  HN  THR P 262      16.082  10.173  12.667  1.00  0.00      PROA  
ATOM    692  CA  THR P 262      17.450  11.298  11.523  1.00  0.00      PROA  
ATOM    693  HA  THR P 262      17.992  12.133  11.943  1.00  0.00      PROA  
ATOM    694  CB  THR P 262      18.345  10.059  11.495  1.00  0.00      PROA  
ATOM    695  HB  THR P 262      19.248  10.263  10.881  1.00  0.00      PROA  
ATOM    696  OG1 THR P 262      17.658   8.974  10.940  1.00  0.00      PROA  
ATOM    697  HG1 THR P 262      16.989   8.728  11.583  1.00  0.00      PROA  
ATOM    698  CG2 THR P 262      18.834   9.654  12.876  1.00  0.00      PROA  
ATOM    699 HG21 THR P 262      17.970   9.426  13.535  1.00  0.00      PROA  
ATOM    700 HG22 THR P 262      19.416  10.485  13.330  1.00  0.00      PROA  
ATOM    701 HG23 THR P 262      19.472   8.748  12.800  1.00  0.00      PROA  
ATOM    702  C   THR P 262      17.074  11.643  10.087  1.00  0.00      PROA  
ATOM    703  O   THR P 262      16.015  11.249   9.593  1.00  0.00      PROA  
ATOM    704  N   TYR P 263      17.975  12.306   9.365  1.00  0.00      PROA  
ATOM    705  HN  TYR P 263      18.804  12.696   9.760  1.00  0.00      PROA  
ATOM    706  CA  TYR P 263      17.778  12.492   7.930  1.00  0.00      PROA  
ATOM    707  HA  TYR P 263      16.833  12.991   7.778  1.00  0.00      PROA  
ATOM    708  CB  TYR P 263      18.924  13.328   7.364  1.00  0.00      PROA  
ATOM    709  HB1 TYR P 263      19.891  12.847   7.623  1.00  0.00      PROA  
ATOM    710  HB2 TYR P 263      18.879  14.351   7.795  1.00  0.00      PROA  
ATOM    711  CG  TYR P 263      18.886  13.474   5.861  1.00  0.00      PROA  
ATOM    712  CD1 TYR P 263      19.542  12.531   5.053  1.00  0.00      PROA  
ATOM    713  HD1 TYR P 263      20.083  11.715   5.509  1.00  0.00      PROA  
ATOM    714  CE1 TYR P 263      19.498  12.646   3.654  1.00  0.00      PROA  
ATOM    715  HE1 TYR P 263      19.992  11.909   3.038  1.00  0.00      PROA  
ATOM    716  CZ  TYR P 263      18.815  13.716   3.054  1.00  0.00      PROA  
ATOM    717  OH  TYR P 263      18.777  13.824   1.703  1.00  0.00      PROA  
ATOM    718  HH  TYR P 263      18.146  14.511   1.478  1.00  0.00      PROA  
ATOM    719  CD2 TYR P 263      18.220  14.557   5.265  1.00  0.00      PROA  
ATOM    720  HD2 TYR P 263      17.721  15.291   5.881  1.00  0.00      PROA  
ATOM    721  CE2 TYR P 263      18.205  14.685   3.864  1.00  0.00      PROA  
ATOM    722  HE2 TYR P 263      17.720  15.536   3.409  1.00  0.00      PROA  
ATOM    723  C   TYR P 263      17.669  11.137   7.223  1.00  0.00      PROA  
ATOM    724  O   TYR P 263      16.853  10.962   6.325  1.00  0.00      PROA  
ATOM    725  N   TRP P 264      18.417  10.136   7.682  1.00  0.00      PROA  
ATOM    726  HN  TRP P 264      19.062  10.267   8.431  1.00  0.00      PROA  
ATOM    727  CA  TRP P 264      18.355   8.789   7.135  1.00  0.00      PROA  
ATOM    728  HA  TRP P 264      18.523   8.843   6.070  1.00  0.00      PROA  
ATOM    729  CB  TRP P 264      19.427   7.939   7.811  1.00  0.00      PROA  
ATOM    730  HB1 TRP P 264      19.465   6.947   7.313  1.00  0.00      PROA  
ATOM    731  HB2 TRP P 264      19.156   7.802   8.879  1.00  0.00      PROA  
ATOM    732  CG  TRP P 264      20.787   8.551   7.746  1.00  0.00      PROA  
ATOM    733  CD1 TRP P 264      21.566   8.876   8.799  1.00  0.00      PROA  
ATOM    734  HD1 TRP P 264      21.323   8.696   9.836  1.00  0.00      PROA  
ATOM    735  NE1 TRP P 264      22.721   9.474   8.344  1.00  0.00      PROA  
ATOM    736  HE1 TRP P 264      23.447   9.776   8.922  1.00  0.00      PROA  
ATOM    737  CE2 TRP P 264      22.724   9.592   6.976  1.00  0.00      PROA  
ATOM    738  CD2 TRP P 264      21.520   8.963   6.561  1.00  0.00      PROA  
ATOM    739  CE3 TRP P 264      21.273   8.898   5.175  1.00  0.00      PROA  
ATOM    740  HE3 TRP P 264      20.385   8.413   4.799  1.00  0.00      PROA  
ATOM    741  CZ3 TRP P 264      22.171   9.460   4.253  1.00  0.00      PROA  
ATOM    742  HZ3 TRP P 264      21.964   9.397   3.195  1.00  0.00      PROA  
ATOM    743  CZ2 TRP P 264      23.618  10.170   6.071  1.00  0.00      PROA  
ATOM    744  HZ2 TRP P 264      24.518  10.666   6.405  1.00  0.00      PROA  
ATOM    745  CH2 TRP P 264      23.336  10.103   4.699  1.00  0.00      PROA  
ATOM    746  HH2 TRP P 264      24.016  10.547   3.986  1.00  0.00      PROA  
ATOM    747  C   TRP P 264      16.968   8.166   7.262  1.00  0.00      PROA  
ATOM    748  O   TRP P 264      16.468   7.605   6.294  1.00  0.00      PROA  
ATOM    749  N   GLU P 265      16.295   8.325   8.400  1.00  0.00      PROA  
ATOM    750  HN  GLU P 265      16.708   8.729   9.213  1.00  0.00      PROA  
ATOM    751  CA  GLU P 265      14.902   7.912   8.516  1.00  0.00      PROA  
ATOM    752  HA  GLU P 265      14.844   6.862   8.271  1.00  0.00      PROA  
ATOM    753  CB  GLU P 265      14.382   8.155   9.929  1.00  0.00      PROA  
ATOM    754  HB1 GLU P 265      13.273   8.200   9.912  1.00  0.00      PROA  
ATOM    755  HB2 GLU P 265      14.775   9.124  10.306  1.00  0.00      PROA  
ATOM    756  CG  GLU P 265      14.830   7.031  10.855  1.00  0.00      PROA  
ATOM    757  HG1 GLU P 265      15.841   6.684  10.550  1.00  0.00      PROA  
ATOM    758  HG2 GLU P 265      14.115   6.185  10.779  1.00  0.00      PROA  
ATOM    759  CD  GLU P 265      14.886   7.501  12.304  1.00  0.00      PROA  
ATOM    760  OE1 GLU P 265      15.696   8.403  12.592  1.00  0.00      PROA  
ATOM    761  OE2 GLU P 265      14.162   6.942  13.151  1.00  0.00      PROA  
ATOM    762  C   GLU P 265      14.020   8.640   7.516  1.00  0.00      PROA  
ATOM    763  O   GLU P 265      13.198   8.002   6.876  1.00  0.00      PROA  
ATOM    764  N   CYS P 266      14.194   9.942   7.321  1.00  0.00      PROA  
ATOM    765  HN  CYS P 266      14.896  10.464   7.800  1.00  0.00      PROA  
ATOM    766  CA  CYS P 266      13.358  10.688   6.385  1.00  0.00      PROA  
ATOM    767  HA  CYS P 266      12.326  10.442   6.584  1.00  0.00      PROA  
ATOM    768  CB  CYS P 266      13.591  12.185   6.555  1.00  0.00      PROA  
ATOM    769  HB1 CYS P 266      12.961  12.744   5.831  1.00  0.00      PROA  
ATOM    770  HB2 CYS P 266      14.656  12.422   6.343  1.00  0.00      PROA  
ATOM    771  SG  CYS P 266      13.166  12.649   8.253  1.00  0.00      PROA  
ATOM    772  HG1 CYS P 266      14.057  11.848   8.818  1.00  0.00      PROA  
ATOM    773  C   CYS P 266      13.590  10.248   4.940  1.00  0.00      PROA  
ATOM    774  O   CYS P 266      12.638  10.095   4.179  1.00  0.00      PROA  
ATOM    775  N   LEU P 267      14.834   9.979   4.558  1.00  0.00      PROA  
ATOM    776  HN  LEU P 267      15.610  10.123   5.167  1.00  0.00      PROA  
ATOM    777  CA  LEU P 267      15.160   9.460   3.236  1.00  0.00      PROA  
ATOM    778  HA  LEU P 267      14.715  10.103   2.492  1.00  0.00      PROA  
ATOM    779  CB  LEU P 267      16.687   9.438   3.098  1.00  0.00      PROA  
ATOM    780  HB1 LEU P 267      17.095   8.697   3.817  1.00  0.00      PROA  
ATOM    781  HB2 LEU P 267      17.079  10.445   3.358  1.00  0.00      PROA  
ATOM    782  CG  LEU P 267      17.178   9.073   1.691  1.00  0.00      PROA  
ATOM    783  HG  LEU P 267      16.599   8.203   1.317  1.00  0.00      PROA  
ATOM    784  CD1 LEU P 267      17.006  10.240   0.727  1.00  0.00      PROA  
ATOM    785 HD11 LEU P 267      17.588  11.118   1.082  1.00  0.00      PROA  
ATOM    786 HD12 LEU P 267      15.935  10.526   0.667  1.00  0.00      PROA  
ATOM    787 HD13 LEU P 267      17.375   9.955  -0.282  1.00  0.00      PROA  
ATOM    788  CD2 LEU P 267      18.659   8.726   1.734  1.00  0.00      PROA  
ATOM    789 HD21 LEU P 267      18.830   7.862   2.411  1.00  0.00      PROA  
ATOM    790 HD22 LEU P 267      19.240   9.594   2.114  1.00  0.00      PROA  
ATOM    791 HD23 LEU P 267      19.014   8.455   0.717  1.00  0.00      PROA  
ATOM    792  C   LEU P 267      14.528   8.080   3.014  1.00  0.00      PROA  
ATOM    793  O   LEU P 267      13.926   7.834   1.972  1.00  0.00      PROA  
ATOM    794  N   TYR P 268      14.597   7.202   4.012  1.00  0.00      PROA  
ATOM    795  HN  TYR P 268      15.119   7.401   4.838  1.00  0.00      PROA  
ATOM    796  CA  TYR P 268      13.935   5.901   3.995  1.00  0.00      PROA  
ATOM    797  HA  TYR P 268      14.240   5.368   3.107  1.00  0.00      PROA  
ATOM    798  CB  TYR P 268      14.351   5.145   5.257  1.00  0.00      PROA  
ATOM    799  HB1 TYR P 268      14.415   5.869   6.097  1.00  0.00      PROA  
ATOM    800  HB2 TYR P 268      15.343   4.678   5.078  1.00  0.00      PROA  
ATOM    801  CG  TYR P 268      13.429   4.037   5.713  1.00  0.00      PROA  
ATOM    802  CD1 TYR P 268      13.507   2.759   5.135  1.00  0.00      PROA  
ATOM    803  HD1 TYR P 268      14.171   2.582   4.302  1.00  0.00      PROA  
ATOM    804  CE1 TYR P 268      12.720   1.712   5.643  1.00  0.00      PROA  
ATOM    805  HE1 TYR P 268      12.783   0.729   5.202  1.00  0.00      PROA  
ATOM    806  CZ  TYR P 268      11.849   1.942   6.726  1.00  0.00      PROA  
ATOM    807  OH  TYR P 268      11.100   0.928   7.220  1.00  0.00      PROA  
ATOM    808  HH  TYR P 268      10.465   1.301   7.836  1.00  0.00      PROA  
ATOM    809  CD2 TYR P 268      12.542   4.271   6.776  1.00  0.00      PROA  
ATOM    810  HD2 TYR P 268      12.465   5.260   7.203  1.00  0.00      PROA  
ATOM    811  CE2 TYR P 268      11.755   3.226   7.287  1.00  0.00      PROA  
ATOM    812  HE2 TYR P 268      11.080   3.410   8.109  1.00  0.00      PROA  
ATOM    813  C   TYR P 268      12.425   6.048   3.903  1.00  0.00      PROA  
ATOM    814  O   TYR P 268      11.792   5.440   3.048  1.00  0.00      PROA  
ATOM    815  N   PHE P 269      11.834   6.898   4.728  1.00  0.00      PROA  
ATOM    816  HN  PHE P 269      12.364   7.460   5.358  1.00  0.00      PROA  
ATOM    817  CA  PHE P 269      10.398   7.087   4.790  1.00  0.00      PROA  
ATOM    818  HA  PHE P 269       9.932   6.132   4.976  1.00  0.00      PROA  
ATOM    819  CB  PHE P 269      10.094   8.066   5.912  1.00  0.00      PROA  
ATOM    820  HB1 PHE P 269      10.707   8.984   5.783  1.00  0.00      PROA  
ATOM    821  HB2 PHE P 269      10.318   7.593   6.892  1.00  0.00      PROA  
ATOM    822  CG  PHE P 269       8.651   8.481   5.927  1.00  0.00      PROA  
ATOM    823  CD1 PHE P 269       7.674   7.613   6.427  1.00  0.00      PROA  
ATOM    824  HD1 PHE P 269       7.960   6.650   6.822  1.00  0.00      PROA  
ATOM    825  CE1 PHE P 269       6.326   7.993   6.415  1.00  0.00      PROA  
ATOM    826  HE1 PHE P 269       5.574   7.324   6.805  1.00  0.00      PROA  
ATOM    827  CZ  PHE P 269       5.953   9.240   5.898  1.00  0.00      PROA  
ATOM    828  HZ  PHE P 269       4.916   9.540   5.903  1.00  0.00      PROA  
ATOM    829  CD2 PHE P 269       8.277   9.715   5.383  1.00  0.00      PROA  
ATOM    830  HD2 PHE P 269       9.028  10.373   4.970  1.00  0.00      PROA  
ATOM    831  CE2 PHE P 269       6.929  10.097   5.374  1.00  0.00      PROA  
ATOM    832  HE2 PHE P 269       6.643  11.054   4.962  1.00  0.00      PROA  
ATOM    833  C   PHE P 269       9.819   7.576   3.467  1.00  0.00      PROA  
ATOM    834  O   PHE P 269       8.792   7.067   3.014  1.00  0.00      PROA  
ATOM    835  N   LEU P 270      10.479   8.517   2.794  1.00  0.00      PROA  
ATOM    836  HN  LEU P 270      11.280   8.984   3.161  1.00  0.00      PROA  
ATOM    837  CA  LEU P 270      10.042   8.907   1.464  1.00  0.00      PROA  
ATOM    838  HA  LEU P 270       8.973   9.055   1.501  1.00  0.00      PROA  
ATOM    839  CB  LEU P 270      10.725  10.181   0.983  1.00  0.00      PROA  
ATOM    840  HB1 LEU P 270      10.454  10.345  -0.081  1.00  0.00      PROA  
ATOM    841  HB2 LEU P 270      11.824  10.040   1.057  1.00  0.00      PROA  
ATOM    842  CG  LEU P 270      10.343  11.433   1.779  1.00  0.00      PROA  
ATOM    843  HG  LEU P 270      10.775  11.382   2.802  1.00  0.00      PROA  
ATOM    844  CD1 LEU P 270      10.900  12.635   1.037  1.00  0.00      PROA  
ATOM    845 HD11 LEU P 270      10.469  12.686   0.014  1.00  0.00      PROA  
ATOM    846 HD12 LEU P 270      12.005  12.549   0.952  1.00  0.00      PROA  
ATOM    847 HD13 LEU P 270      10.639  13.569   1.579  1.00  0.00      PROA  
ATOM    848  CD2 LEU P 270       8.844  11.655   1.926  1.00  0.00      PROA  
ATOM    849 HD21 LEU P 270       8.409  10.889   2.603  1.00  0.00      PROA  
ATOM    850 HD22 LEU P 270       8.351  11.574   0.934  1.00  0.00      PROA  
ATOM    851 HD23 LEU P 270       8.652  12.661   2.358  1.00  0.00      PROA  
ATOM    852  C   LEU P 270      10.195   7.785   0.450  1.00  0.00      PROA  
ATOM    853  O   LEU P 270       9.371   7.702  -0.441  1.00  0.00      PROA  
ATOM    854  N   MET P 271      11.141   6.864   0.577  1.00  0.00      PROA  
ATOM    855  HN  MET P 271      11.867   6.924   1.259  1.00  0.00      PROA  
ATOM    856  CA  MET P 271      11.154   5.699  -0.301  1.00  0.00      PROA  
ATOM    857  HA  MET P 271      10.965   6.033  -1.311  1.00  0.00      PROA  
ATOM    858  CB  MET P 271      12.509   5.007  -0.210  1.00  0.00      PROA  
ATOM    859  HB1 MET P 271      12.691   4.697   0.841  1.00  0.00      PROA  
ATOM    860  HB2 MET P 271      13.304   5.720  -0.516  1.00  0.00      PROA  
ATOM    861  CG  MET P 271      12.563   3.782  -1.109  1.00  0.00      PROA  
ATOM    862  HG1 MET P 271      11.853   3.032  -0.704  1.00  0.00      PROA  
ATOM    863  HG2 MET P 271      13.589   3.362  -1.050  1.00  0.00      PROA  
ATOM    864  SD  MET P 271      12.159   4.090  -2.841  1.00  0.00      PROA  
ATOM    865  CE  MET P 271      13.572   5.080  -3.329  1.00  0.00      PROA  
ATOM    866  HE1 MET P 271      14.527   4.596  -3.031  1.00  0.00      PROA  
ATOM    867  HE2 MET P 271      13.528   6.078  -2.843  1.00  0.00      PROA  
ATOM    868  HE3 MET P 271      13.585   5.214  -4.432  1.00  0.00      PROA  
ATOM    869  C   MET P 271       9.983   4.756  -0.001  1.00  0.00      PROA  
ATOM    870  O   MET P 271       9.266   4.320  -0.897  1.00  0.00      PROA  
ATOM    871  N   VAL P 272       9.719   4.478   1.269  1.00  0.00      PROA  
ATOM    872  HN  VAL P 272      10.287   4.842   2.003  1.00  0.00      PROA  
ATOM    873  CA  VAL P 272       8.606   3.638   1.706  1.00  0.00      PROA  
ATOM    874  HA  VAL P 272       8.670   2.690   1.194  1.00  0.00      PROA  
ATOM    875  CB  VAL P 272       8.702   3.444   3.223  1.00  0.00      PROA  
ATOM    876  HB  VAL P 272       8.951   4.423   3.686  1.00  0.00      PROA  
ATOM    877  CG1 VAL P 272       7.437   2.921   3.864  1.00  0.00      PROA  
ATOM    878 HG11 VAL P 272       7.072   2.028   3.314  1.00  0.00      PROA  
ATOM    879 HG12 VAL P 272       6.648   3.703   3.836  1.00  0.00      PROA  
ATOM    880 HG13 VAL P 272       7.639   2.631   4.917  1.00  0.00      PROA  
ATOM    881  CG2 VAL P 272       9.816   2.455   3.533  1.00  0.00      PROA  
ATOM    882 HG21 VAL P 272      10.786   2.840   3.151  1.00  0.00      PROA  
ATOM    883 HG22 VAL P 272       9.604   1.481   3.044  1.00  0.00      PROA  
ATOM    884 HG23 VAL P 272       9.900   2.312   4.632  1.00  0.00      PROA  
ATOM    885  C   VAL P 272       7.250   4.197   1.274  1.00  0.00      PROA  
ATOM    886  O   VAL P 272       6.351   3.432   0.944  1.00  0.00      PROA  
ATOM    887  N   THR P 273       7.075   5.512   1.215  1.00  0.00      PROA  
ATOM    888  HN  THR P 273       7.782   6.150   1.512  1.00  0.00      PROA  
ATOM    889  CA  THR P 273       5.835   6.122   0.711  1.00  0.00      PROA  
ATOM    890  HA  THR P 273       5.029   5.430   0.902  1.00  0.00      PROA  
ATOM    891  CB  THR P 273       5.542   7.459   1.379  1.00  0.00      PROA  
ATOM    892  HB  THR P 273       4.709   7.970   0.850  1.00  0.00      PROA  
ATOM    893  OG1 THR P 273       6.674   8.273   1.331  1.00  0.00      PROA  
ATOM    894  HG1 THR P 273       7.246   7.974   2.042  1.00  0.00      PROA  
ATOM    895  CG2 THR P 273       5.165   7.287   2.832  1.00  0.00      PROA  
ATOM    896 HG21 THR P 273       5.912   6.645   3.347  1.00  0.00      PROA  
ATOM    897 HG22 THR P 273       4.168   6.804   2.909  1.00  0.00      PROA  
ATOM    898 HG23 THR P 273       5.142   8.277   3.336  1.00  0.00      PROA  
ATOM    899  C   THR P 273       5.832   6.308  -0.796  1.00  0.00      PROA  
ATOM    900  O   THR P 273       4.819   6.039  -1.429  1.00  0.00      PROA  
ATOM    901  N   MET P 274       6.940   6.687  -1.423  1.00  0.00      PROA  
ATOM    902  HN  MET P 274       7.776   6.894  -0.921  1.00  0.00      PROA  
ATOM    903  CA  MET P 274       7.030   6.832  -2.877  1.00  0.00      PROA  
ATOM    904  HA  MET P 274       6.265   7.522  -3.203  1.00  0.00      PROA  
ATOM    905  CB  MET P 274       8.422   7.360  -3.225  1.00  0.00      PROA  
ATOM    906  HB1 MET P 274       9.173   6.615  -2.889  1.00  0.00      PROA  
ATOM    907  HB2 MET P 274       8.584   8.309  -2.672  1.00  0.00      PROA  
ATOM    908  CG  MET P 274       8.642   7.626  -4.705  1.00  0.00      PROA  
ATOM    909  HG1 MET P 274       7.985   8.468  -5.007  1.00  0.00      PROA  
ATOM    910  HG2 MET P 274       8.333   6.722  -5.269  1.00  0.00      PROA  
ATOM    911  SD  MET P 274      10.349   8.030  -5.126  1.00  0.00      PROA  
ATOM    912  CE  MET P 274      10.537   9.656  -4.385  1.00  0.00      PROA  
ATOM    913  HE1 MET P 274      10.547   9.596  -3.276  1.00  0.00      PROA  
ATOM    914  HE2 MET P 274       9.695  10.315  -4.686  1.00  0.00      PROA  
ATOM    915  HE3 MET P 274      11.493  10.119  -4.711  1.00  0.00      PROA  
ATOM    916  C   MET P 274       6.761   5.509  -3.594  1.00  0.00      PROA  
ATOM    917  O   MET P 274       6.075   5.473  -4.604  1.00  0.00      PROA  
ATOM    918  N   SER P 275       7.222   4.397  -3.035  1.00  0.00      PROA  
ATOM    919  HN  SER P 275       7.815   4.435  -2.235  1.00  0.00      PROA  
ATOM    920  CA  SER P 275       6.920   3.046  -3.516  1.00  0.00      PROA  
ATOM    921  HA  SER P 275       7.013   3.036  -4.592  1.00  0.00      PROA  
ATOM    922  CB  SER P 275       7.900   2.072  -2.880  1.00  0.00      PROA  
ATOM    923  HB1 SER P 275       8.940   2.331  -3.175  1.00  0.00      PROA  
ATOM    924  HB2 SER P 275       7.671   1.035  -3.204  1.00  0.00      PROA  
ATOM    925  OG  SER P 275       7.782   2.156  -1.477  1.00  0.00      PROA  
ATOM    926  HG1 SER P 275       8.282   2.933  -1.215  1.00  0.00      PROA  
ATOM    927  C   SER P 275       5.490   2.584  -3.220  1.00  0.00      PROA  
ATOM    928  O   SER P 275       5.108   1.485  -3.603  1.00  0.00      PROA  
ATOM    929  N   THR P 276       4.678   3.388  -2.535  1.00  0.00      PROA  
ATOM    930  HN  THR P 276       4.989   4.299  -2.280  1.00  0.00      PROA  
ATOM    931  CA  THR P 276       3.307   3.084  -2.084  1.00  0.00      PROA  
ATOM    932  HA  THR P 276       3.017   3.859  -1.390  1.00  0.00      PROA  
ATOM    933  CB  THR P 276       2.294   3.015  -3.233  1.00  0.00      PROA  
ATOM    934  HB  THR P 276       1.264   2.996  -2.817  1.00  0.00      PROA  
ATOM    935  OG1 THR P 276       2.482   1.864  -4.013  1.00  0.00      PROA  
ATOM    936  HG1 THR P 276       3.379   1.569  -3.837  1.00  0.00      PROA  
ATOM    937  CG2 THR P 276       2.368   4.222  -4.154  1.00  0.00      PROA  
ATOM    938 HG21 THR P 276       3.381   4.297  -4.606  1.00  0.00      PROA  
ATOM    939 HG22 THR P 276       2.168   5.151  -3.578  1.00  0.00      PROA  
ATOM    940 HG23 THR P 276       1.622   4.121  -4.971  1.00  0.00      PROA  
ATOM    941  C   THR P 276       3.181   1.889  -1.135  1.00  0.00      PROA  
ATOM    942  O   THR P 276       2.082   1.386  -0.906  1.00  0.00      PROA  
ATOM    943  N   VAL P 277       4.285   1.437  -0.540  1.00  0.00      PROA  
ATOM    944  HN  VAL P 277       5.178   1.839  -0.728  1.00  0.00      PROA  
ATOM    945  CA  VAL P 277       4.284   0.336   0.420  1.00  0.00      PROA  
ATOM    946  HA  VAL P 277       3.601  -0.419   0.063  1.00  0.00      PROA  
ATOM    947  CB  VAL P 277       5.689  -0.244   0.566  1.00  0.00      PROA  
ATOM    948  HB  VAL P 277       6.392   0.571   0.843  1.00  0.00      PROA  
ATOM    949  CG1 VAL P 277       5.737  -1.329   1.634  1.00  0.00      PROA  
ATOM    950 HG11 VAL P 277       4.924  -2.067   1.465  1.00  0.00      PROA  
ATOM    951 HG12 VAL P 277       5.602  -0.876   2.639  1.00  0.00      PROA  
ATOM    952 HG13 VAL P 277       6.713  -1.859   1.591  1.00  0.00      PROA  
ATOM    953  CG2 VAL P 277       6.136  -0.854  -0.761  1.00  0.00      PROA  
ATOM    954 HG21 VAL P 277       6.146  -0.076  -1.554  1.00  0.00      PROA  
ATOM    955 HG22 VAL P 277       5.433  -1.659  -1.063  1.00  0.00      PROA  
ATOM    956 HG23 VAL P 277       7.161  -1.270  -0.660  1.00  0.00      PROA  
ATOM    957  C   VAL P 277       3.703   0.785   1.754  1.00  0.00      PROA  
ATOM    958  O   VAL P 277       2.688   0.257   2.194  1.00  0.00      PROA  
ATOM    959  N   GLY P 278       4.294   1.802   2.374  1.00  0.00      PROA  
ATOM    960  HN  GLY P 278       5.152   2.184   2.040  1.00  0.00      PROA  
ATOM    961  CA  GLY P 278       3.753   2.439   3.573  1.00  0.00      PROA  
ATOM    962  HA1 GLY P 278       2.783   2.837   3.316  1.00  0.00      PROA  
ATOM    963  HA2 GLY P 278       4.425   3.241   3.842  1.00  0.00      PROA  
ATOM    964  C   GLY P 278       3.594   1.514   4.779  1.00  0.00      PROA  
ATOM    965  O   GLY P 278       2.481   1.136   5.131  1.00  0.00      PROA  
ATOM    966  N   PHE P 279       4.692   1.164   5.444  1.00  0.00      PROA  
ATOM    967  HN  PHE P 279       5.595   1.495   5.180  1.00  0.00      PROA  
ATOM    968  CA  PHE P 279       4.653   0.271   6.608  1.00  0.00      PROA  
ATOM    969  HA  PHE P 279       4.053  -0.589   6.353  1.00  0.00      PROA  
ATOM    970  CB  PHE P 279       6.071  -0.159   6.986  1.00  0.00      PROA  
ATOM    971  HB1 PHE P 279       6.029  -0.781   7.905  1.00  0.00      PROA  
ATOM    972  HB2 PHE P 279       6.690   0.747   7.165  1.00  0.00      PROA  
ATOM    973  CG  PHE P 279       6.776  -0.974   5.933  1.00  0.00      PROA  
ATOM    974  CD1 PHE P 279       6.240  -2.199   5.519  1.00  0.00      PROA  
ATOM    975  HD1 PHE P 279       5.322  -2.562   5.957  1.00  0.00      PROA  
ATOM    976  CE1 PHE P 279       6.894  -2.954   4.537  1.00  0.00      PROA  
ATOM    977  HE1 PHE P 279       6.477  -3.895   4.211  1.00  0.00      PROA  
ATOM    978  CZ  PHE P 279       8.089  -2.487   3.980  1.00  0.00      PROA  
ATOM    979  HZ  PHE P 279       8.594  -3.068   3.223  1.00  0.00      PROA  
ATOM    980  CD2 PHE P 279       7.978  -0.516   5.383  1.00  0.00      PROA  
ATOM    981  HD2 PHE P 279       8.402   0.420   5.717  1.00  0.00      PROA  
ATOM    982  CE2 PHE P 279       8.632  -1.268   4.401  1.00  0.00      PROA  
ATOM    983  HE2 PHE P 279       9.554  -0.908   3.969  1.00  0.00      PROA  
ATOM    984  C   PHE P 279       3.980   0.880   7.837  1.00  0.00      PROA  
ATOM    985  O   PHE P 279       3.490   0.150   8.695  1.00  0.00      PROA  
ATOM    986  N   GLY P 280       3.958   2.204   7.957  1.00  0.00      PROA  
ATOM    987  HN  GLY P 280       4.313   2.804   7.244  1.00  0.00      PROA  
ATOM    988  CA  GLY P 280       3.413   2.871   9.140  1.00  0.00      PROA  
ATOM    989  HA1 GLY P 280       2.441   2.445   9.337  1.00  0.00      PROA  
ATOM    990  HA2 GLY P 280       3.319   3.922   8.908  1.00  0.00      PROA  
ATOM    991  C   GLY P 280       4.282   2.718  10.393  1.00  0.00      PROA  
ATOM    992  O   GLY P 280       3.768   2.777  11.504  1.00  0.00      PROA  
ATOM    993  N   ASP P 281       5.587   2.504  10.233  1.00  0.00      PROA  
ATOM    994  HN  ASP P 281       5.964   2.347   9.324  1.00  0.00      PROA  
ATOM    995  CA  ASP P 281       6.581   2.475  11.313  1.00  0.00      PROA  
ATOM    996  HA  ASP P 281       6.109   2.070  12.195  1.00  0.00      PROA  
ATOM    997  CB  ASP P 281       7.782   1.609  10.900  1.00  0.00      PROA  
ATOM    998  HB1 ASP P 281       7.436   0.559  10.811  1.00  0.00      PROA  
ATOM    999  HB2 ASP P 281       8.548   1.676  11.702  1.00  0.00      PROA  
ATOM   1000  CG  ASP P 281       8.463   1.990   9.572  1.00  0.00      PROA  
ATOM   1001  OD1 ASP P 281       7.914   2.816   8.809  1.00  0.00      PROA  
ATOM   1002  OD2 ASP P 281       9.562   1.452   9.305  1.00  0.00      PROA  
ATOM   1003  C   ASP P 281       7.065   3.884  11.709  1.00  0.00      PROA  
ATOM   1004  O   ASP P 281       7.201   4.172  12.895  1.00  0.00      PROA  
ATOM   1005  N   ILE P 282       7.295   4.762  10.728  1.00  0.00      PROA  
ATOM   1006  HN  ILE P 282       7.104   4.512   9.783  1.00  0.00      PROA  
ATOM   1007  CA  ILE P 282       7.824   6.123  10.888  1.00  0.00      PROA  
ATOM   1008  HA  ILE P 282       7.890   6.335  11.945  1.00  0.00      PROA  
ATOM   1009  CB  ILE P 282       9.219   6.245  10.227  1.00  0.00      PROA  
ATOM   1010  HB  ILE P 282       9.114   6.101   9.131  1.00  0.00      PROA  
ATOM   1011  CG2 ILE P 282       9.860   7.617  10.493  1.00  0.00      PROA  
ATOM   1012 HG21 ILE P 282       9.820   7.854  11.578  1.00  0.00      PROA  
ATOM   1013 HG22 ILE P 282       9.309   8.406   9.938  1.00  0.00      PROA  
ATOM   1014 HG23 ILE P 282      10.924   7.607  10.171  1.00  0.00      PROA  
ATOM   1015  CG1 ILE P 282      10.214   5.161  10.689  1.00  0.00      PROA  
ATOM   1016 HG11 ILE P 282      11.150   5.284  10.105  1.00  0.00      PROA  
ATOM   1017 HG12 ILE P 282       9.772   4.170  10.459  1.00  0.00      PROA  
ATOM   1018  CD  ILE P 282      10.578   5.183  12.175  1.00  0.00      PROA  
ATOM   1019  HD1 ILE P 282       9.666   5.043  12.794  1.00  0.00      PROA  
ATOM   1020  HD2 ILE P 282      11.038   6.160  12.437  1.00  0.00      PROA  
ATOM   1021  HD3 ILE P 282      11.291   4.362  12.402  1.00  0.00      PROA  
ATOM   1022  C   ILE P 282       6.807   7.149  10.366  1.00  0.00      PROA  
ATOM   1023  O   ILE P 282       7.049   7.859   9.397  1.00  0.00      PROA  
ATOM   1024  N   PHE P 283       5.614   7.209  10.954  1.00  0.00      PROA  
ATOM   1025  HN  PHE P 283       5.361   6.603  11.703  1.00  0.00      PROA  
ATOM   1026  CA  PHE P 283       4.596   8.176  10.533  1.00  0.00      PROA  
ATOM   1027  HA  PHE P 283       4.639   8.262   9.457  1.00  0.00      PROA  
ATOM   1028  CB  PHE P 283       3.206   7.713  10.977  1.00  0.00      PROA  
ATOM   1029  HB1 PHE P 283       2.996   6.717  10.532  1.00  0.00      PROA  
ATOM   1030  HB2 PHE P 283       2.451   8.452  10.634  1.00  0.00      PROA  
ATOM   1031  CG  PHE P 283       3.042   7.574  12.469  1.00  0.00      PROA  
ATOM   1032  CD1 PHE P 283       3.369   6.370  13.108  1.00  0.00      PROA  
ATOM   1033  HD1 PHE P 283       3.710   5.527  12.526  1.00  0.00      PROA  
ATOM   1034  CE1 PHE P 283       3.255   6.258  14.502  1.00  0.00      PROA  
ATOM   1035  HE1 PHE P 283       3.518   5.333  14.993  1.00  0.00      PROA  
ATOM   1036  CZ  PHE P 283       2.800   7.348  15.257  1.00  0.00      PROA  
ATOM   1037  HZ  PHE P 283       2.719   7.266  16.331  1.00  0.00      PROA  
ATOM   1038  CD2 PHE P 283       2.572   8.656  13.225  1.00  0.00      PROA  
ATOM   1039  HD2 PHE P 283       2.302   9.579  12.733  1.00  0.00      PROA  
ATOM   1040  CE2 PHE P 283       2.451   8.545  14.617  1.00  0.00      PROA  
ATOM   1041  HE2 PHE P 283       2.089   9.382  15.196  1.00  0.00      PROA  
ATOM   1042  C   PHE P 283       4.924   9.600  11.013  1.00  0.00      PROA  
ATOM   1043  O   PHE P 283       5.479   9.795  12.094  1.00  0.00      PROA  
ATOM   1044  N   ALA P 284       4.576  10.599  10.200  1.00  0.00      PROA  
ATOM   1045  HN  ALA P 284       4.166  10.408   9.313  1.00  0.00      PROA  
ATOM   1046  CA  ALA P 284       4.745  12.024  10.495  1.00  0.00      PROA  
ATOM   1047  HA  ALA P 284       5.703  12.171  10.972  1.00  0.00      PROA  
ATOM   1048  CB  ALA P 284       4.670  12.781   9.167  1.00  0.00      PROA  
ATOM   1049  HB1 ALA P 284       3.686  12.605   8.682  1.00  0.00      PROA  
ATOM   1050  HB2 ALA P 284       5.471  12.427   8.484  1.00  0.00      PROA  
ATOM   1051  HB3 ALA P 284       4.787  13.872   9.346  1.00  0.00      PROA  
ATOM   1052  C   ALA P 284       3.676  12.539  11.469  1.00  0.00      PROA  
ATOM   1053  O   ALA P 284       2.591  11.967  11.553  1.00  0.00      PROA  
ATOM   1054  N   THR P 285       3.921  13.646  12.165  1.00  0.00      PROA  
ATOM   1055  HN  THR P 285       4.755  14.176  12.031  1.00  0.00      PROA  
ATOM   1056  CA  THR P 285       2.990  14.167  13.175  1.00  0.00      PROA  
ATOM   1057  HA  THR P 285       1.997  13.829  12.920  1.00  0.00      PROA  
ATOM   1058  CB  THR P 285       3.374  13.677  14.573  1.00  0.00      PROA  
ATOM   1059  HB  THR P 285       2.671  14.090  15.327  1.00  0.00      PROA  
ATOM   1060  OG1 THR P 285       4.666  14.109  14.870  1.00  0.00      PROA  
ATOM   1061  HG1 THR P 285       5.235  13.727  14.198  1.00  0.00      PROA  
ATOM   1062  CG2 THR P 285       3.328  12.170  14.756  1.00  0.00      PROA  
ATOM   1063 HG21 THR P 285       4.029  11.678  14.048  1.00  0.00      PROA  
ATOM   1064 HG22 THR P 285       2.302  11.796  14.556  1.00  0.00      PROA  
ATOM   1065 HG23 THR P 285       3.627  11.906  15.793  1.00  0.00      PROA  
ATOM   1066  C   THR P 285       2.891  15.687  13.208  1.00  0.00      PROA  
ATOM   1067  O   THR P 285       1.850  16.201  13.608  1.00  0.00      PROA  
ATOM   1068  N   THR P 286       3.886  16.439  12.749  1.00  0.00      PROA  
ATOM   1069  HN  THR P 286       4.791  16.070  12.551  1.00  0.00      PROA  
ATOM   1070  CA  THR P 286       3.696  17.872  12.508  1.00  0.00      PROA  
ATOM   1071  HA  THR P 286       3.330  18.310  13.425  1.00  0.00      PROA  
ATOM   1072  CB  THR P 286       4.979  18.573  12.078  1.00  0.00      PROA  
ATOM   1073  HB  THR P 286       4.749  19.626  11.808  1.00  0.00      PROA  
ATOM   1074  OG1 THR P 286       5.572  17.956  10.974  1.00  0.00      PROA  
ATOM   1075  HG1 THR P 286       5.766  17.057  11.246  1.00  0.00      PROA  
ATOM   1076  CG2 THR P 286       5.974  18.670  13.215  1.00  0.00      PROA  
ATOM   1077 HG21 THR P 286       6.243  17.654  13.575  1.00  0.00      PROA  
ATOM   1078 HG22 THR P 286       5.530  19.240  14.059  1.00  0.00      PROA  
ATOM   1079 HG23 THR P 286       6.899  19.179  12.866  1.00  0.00      PROA  
ATOM   1080  C   THR P 286       2.644  18.078  11.434  1.00  0.00      PROA  
ATOM   1081  O   THR P 286       2.561  17.328  10.466  1.00  0.00      PROA  
ATOM   1082  N   VAL P 287       1.821  19.108  11.584  1.00  0.00      PROA  
ATOM   1083  HN  VAL P 287       1.848  19.687  12.395  1.00  0.00      PROA  
ATOM   1084  CA  VAL P 287       0.820  19.470  10.579  1.00  0.00      PROA  
ATOM   1085  HA  VAL P 287       0.208  18.602  10.384  1.00  0.00      PROA  
ATOM   1086  CB  VAL P 287      -0.042  20.630  11.092  1.00  0.00      PROA  
ATOM   1087  HB  VAL P 287       0.619  21.481  11.363  1.00  0.00      PROA  
ATOM   1088  CG1 VAL P 287      -1.049  21.096  10.041  1.00  0.00      PROA  
ATOM   1089 HG11 VAL P 287      -1.606  20.226   9.634  1.00  0.00      PROA  
ATOM   1090 HG12 VAL P 287      -0.517  21.599   9.205  1.00  0.00      PROA  
ATOM   1091 HG13 VAL P 287      -1.776  21.800  10.500  1.00  0.00      PROA  
ATOM   1092  CG2 VAL P 287      -0.819  20.208  12.342  1.00  0.00      PROA  
ATOM   1093 HG21 VAL P 287      -0.114  19.907  13.146  1.00  0.00      PROA  
ATOM   1094 HG22 VAL P 287      -1.476  19.345  12.105  1.00  0.00      PROA  
ATOM   1095 HG23 VAL P 287      -1.434  21.057  12.709  1.00  0.00      PROA  
ATOM   1096  C   VAL P 287       1.514  19.846   9.278  1.00  0.00      PROA  
ATOM   1097  O   VAL P 287       1.115  19.411   8.198  1.00  0.00      PROA  
ATOM   1098  N   LEU P 288       2.612  20.588   9.368  1.00  0.00      PROA  
ATOM   1099  HN  LEU P 288       2.923  20.975  10.233  1.00  0.00      PROA  
ATOM   1100  CA  LEU P 288       3.432  20.882   8.201  1.00  0.00      PROA  
ATOM   1101  HA  LEU P 288       2.790  21.274   7.426  1.00  0.00      PROA  
ATOM   1102  CB  LEU P 288       4.512  21.902   8.568  1.00  0.00      PROA  
ATOM   1103  HB1 LEU P 288       5.132  22.098   7.667  1.00  0.00      PROA  
ATOM   1104  HB2 LEU P 288       5.156  21.463   9.359  1.00  0.00      PROA  
ATOM   1105  CG  LEU P 288       3.961  23.243   9.079  1.00  0.00      PROA  
ATOM   1106  HG  LEU P 288       3.419  23.085  10.035  1.00  0.00      PROA  
ATOM   1107  CD1 LEU P 288       5.118  24.210   9.299  1.00  0.00      PROA  
ATOM   1108 HD11 LEU P 288       5.663  24.377   8.345  1.00  0.00      PROA  
ATOM   1109 HD12 LEU P 288       5.827  23.789  10.043  1.00  0.00      PROA  
ATOM   1110 HD13 LEU P 288       4.732  25.187   9.662  1.00  0.00      PROA  
ATOM   1111  CD2 LEU P 288       2.984  23.890   8.099  1.00  0.00      PROA  
ATOM   1112 HD21 LEU P 288       2.118  23.218   7.924  1.00  0.00      PROA  
ATOM   1113 HD22 LEU P 288       3.491  24.077   7.128  1.00  0.00      PROA  
ATOM   1114 HD23 LEU P 288       2.610  24.850   8.516  1.00  0.00      PROA  
ATOM   1115  C   LEU P 288       4.031  19.607   7.592  1.00  0.00      PROA  
ATOM   1116  O   LEU P 288       3.996  19.445   6.379  1.00  0.00      PROA  
ATOM   1117  N   GLY P 289       4.517  18.660   8.393  1.00  0.00      PROA  
ATOM   1118  HN  GLY P 289       4.564  18.780   9.382  1.00  0.00      PROA  
ATOM   1119  CA  GLY P 289       5.013  17.387   7.882  1.00  0.00      PROA  
ATOM   1120  HA1 GLY P 289       5.373  16.805   8.717  1.00  0.00      PROA  
ATOM   1121  HA2 GLY P 289       5.821  17.591   7.194  1.00  0.00      PROA  
ATOM   1122  C   GLY P 289       3.920  16.614   7.162  1.00  0.00      PROA  
ATOM   1123  O   GLY P 289       4.092  16.243   6.007  1.00  0.00      PROA  
ATOM   1124  N   ARG P 290       2.761  16.432   7.798  1.00  0.00      PROA  
ATOM   1125  HN  ARG P 290       2.616  16.768   8.725  1.00  0.00      PROA  
ATOM   1126  CA  ARG P 290       1.624  15.734   7.192  1.00  0.00      PROA  
ATOM   1127  HA  ARG P 290       1.935  14.727   6.960  1.00  0.00      PROA  
ATOM   1128  CB  ARG P 290       0.429  15.715   8.153  1.00  0.00      PROA  
ATOM   1129  HB1 ARG P 290      -0.479  15.427   7.583  1.00  0.00      PROA  
ATOM   1130  HB2 ARG P 290       0.288  16.738   8.562  1.00  0.00      PROA  
ATOM   1131  CG  ARG P 290       0.601  14.740   9.323  1.00  0.00      PROA  
ATOM   1132  HG1 ARG P 290       1.511  15.006   9.903  1.00  0.00      PROA  
ATOM   1133  HG2 ARG P 290       0.712  13.705   8.936  1.00  0.00      PROA  
ATOM   1134  CD  ARG P 290      -0.633  14.826  10.227  1.00  0.00      PROA  
ATOM   1135  HD1 ARG P 290      -1.540  14.571   9.639  1.00  0.00      PROA  
ATOM   1136  HD2 ARG P 290      -0.720  15.856  10.635  1.00  0.00      PROA  
ATOM   1137  NE  ARG P 290      -0.575  13.902  11.371  1.00  0.00      PROA  
ATOM   1138  HE  ARG P 290      -0.290  14.292  12.245  1.00  0.00      PROA  
ATOM   1139  CZ  ARG P 290      -0.858  12.616  11.365  1.00  0.00      PROA  
ATOM   1140  NH1 ARG P 290      -0.892  11.950  12.476  1.00  0.00      PROA  
ATOM   1141 HH11 ARG P 290      -0.703  12.413  13.342  1.00  0.00      PROA  
ATOM   1142 HH12 ARG P 290      -1.107  10.974  12.467  1.00  0.00      PROA  
ATOM   1143  NH2 ARG P 290      -1.133  11.966  10.276  1.00  0.00      PROA  
ATOM   1144 HH21 ARG P 290      -1.195  10.968  10.292  1.00  0.00      PROA  
ATOM   1145 HH22 ARG P 290      -1.282  12.463   9.421  1.00  0.00      PROA  
ATOM   1146  C   ARG P 290       1.220  16.382   5.878  1.00  0.00      PROA  
ATOM   1147  O   ARG P 290       1.097  15.707   4.867  1.00  0.00      PROA  
ATOM   1148  N   THR P 291       1.060  17.698   5.852  1.00  0.00      PROA  
ATOM   1149  HN  THR P 291       1.205  18.269   6.657  1.00  0.00      PROA  
ATOM   1150  CA  THR P 291       0.657  18.395   4.626  1.00  0.00      PROA  
ATOM   1151  HA  THR P 291      -0.180  17.859   4.206  1.00  0.00      PROA  
ATOM   1152  CB  THR P 291       0.267  19.846   4.885  1.00  0.00      PROA  
ATOM   1153  HB  THR P 291       0.181  20.388   3.919  1.00  0.00      PROA  
ATOM   1154  OG1 THR P 291       1.232  20.486   5.673  1.00  0.00      PROA  
ATOM   1155  HG1 THR P 291       1.159  20.099   6.548  1.00  0.00      PROA  
ATOM   1156  CG2 THR P 291      -1.063  19.934   5.619  1.00  0.00      PROA  
ATOM   1157 HG21 THR P 291      -0.994  19.412   6.597  1.00  0.00      PROA  
ATOM   1158 HG22 THR P 291      -1.861  19.453   5.014  1.00  0.00      PROA  
ATOM   1159 HG23 THR P 291      -1.323  20.999   5.803  1.00  0.00      PROA  
ATOM   1160  C   THR P 291       1.731  18.327   3.551  1.00  0.00      PROA  
ATOM   1161  O   THR P 291       1.398  18.122   2.388  1.00  0.00      PROA  
ATOM   1162  N   PHE P 292       3.015  18.380   3.905  1.00  0.00      PROA  
ATOM   1163  HN  PHE P 292       3.307  18.584   4.836  1.00  0.00      PROA  
ATOM   1164  CA  PHE P 292       4.069  18.138   2.930  1.00  0.00      PROA  
ATOM   1165  HA  PHE P 292       3.892  18.784   2.083  1.00  0.00      PROA  
ATOM   1166  CB  PHE P 292       5.445  18.417   3.526  1.00  0.00      PROA  
ATOM   1167  HB1 PHE P 292       5.597  17.798   4.435  1.00  0.00      PROA  
ATOM   1168  HB2 PHE P 292       5.538  19.495   3.779  1.00  0.00      PROA  
ATOM   1169  CG  PHE P 292       6.537  18.074   2.540  1.00  0.00      PROA  
ATOM   1170  CD1 PHE P 292       6.729  18.877   1.406  1.00  0.00      PROA  
ATOM   1171  HD1 PHE P 292       6.139  19.772   1.275  1.00  0.00      PROA  
ATOM   1172  CE1 PHE P 292       7.685  18.523   0.440  1.00  0.00      PROA  
ATOM   1173  HE1 PHE P 292       7.832  19.149  -0.428  1.00  0.00      PROA  
ATOM   1174  CZ  PHE P 292       8.449  17.359   0.600  1.00  0.00      PROA  
ATOM   1175  HZ  PHE P 292       9.184  17.086  -0.142  1.00  0.00      PROA  
ATOM   1176  CD2 PHE P 292       7.295  16.903   2.691  1.00  0.00      PROA  
ATOM   1177  HD2 PHE P 292       7.140  16.270   3.552  1.00  0.00      PROA  
ATOM   1178  CE2 PHE P 292       8.253  16.552   1.730  1.00  0.00      PROA  
ATOM   1179  HE2 PHE P 292       8.843  15.657   1.860  1.00  0.00      PROA  
ATOM   1180  C   PHE P 292       3.996  16.718   2.374  1.00  0.00      PROA  
ATOM   1181  O   PHE P 292       4.069  16.546   1.167  1.00  0.00      PROA  
ATOM   1182  N   VAL P 293       3.772  15.706   3.213  1.00  0.00      PROA  
ATOM   1183  HN  VAL P 293       3.703  15.850   4.197  1.00  0.00      PROA  
ATOM   1184  CA  VAL P 293       3.612  14.323   2.765  1.00  0.00      PROA  
ATOM   1185  HA  VAL P 293       4.481  14.061   2.180  1.00  0.00      PROA  
ATOM   1186  CB  VAL P 293       3.468  13.370   3.956  1.00  0.00      PROA  
ATOM   1187  HB  VAL P 293       2.741  13.808   4.672  1.00  0.00      PROA  
ATOM   1188  CG1 VAL P 293       2.989  11.973   3.570  1.00  0.00      PROA  
ATOM   1189 HG11 VAL P 293       3.604  11.576   2.734  1.00  0.00      PROA  
ATOM   1190 HG12 VAL P 293       1.929  12.015   3.242  1.00  0.00      PROA  
ATOM   1191 HG13 VAL P 293       3.086  11.287   4.438  1.00  0.00      PROA  
ATOM   1192  CG2 VAL P 293       4.822  13.213   4.630  1.00  0.00      PROA  
ATOM   1193 HG21 VAL P 293       5.187  14.200   4.988  1.00  0.00      PROA  
ATOM   1194 HG22 VAL P 293       5.560  12.804   3.907  1.00  0.00      PROA  
ATOM   1195 HG23 VAL P 293       4.734  12.530   5.501  1.00  0.00      PROA  
ATOM   1196  C   VAL P 293       2.457  14.196   1.783  1.00  0.00      PROA  
ATOM   1197  O   VAL P 293       2.621  13.567   0.745  1.00  0.00      PROA  
ATOM   1198  N   VAL P 294       1.316  14.834   2.030  1.00  0.00      PROA  
ATOM   1199  HN  VAL P 294       1.170  15.365   2.861  1.00  0.00      PROA  
ATOM   1200  CA  VAL P 294       0.197  14.790   1.078  1.00  0.00      PROA  
ATOM   1201  HA  VAL P 294      -0.013  13.754   0.861  1.00  0.00      PROA  
ATOM   1202  CB  VAL P 294      -1.046  15.472   1.655  1.00  0.00      PROA  
ATOM   1203  HB  VAL P 294      -0.775  16.500   1.978  1.00  0.00      PROA  
ATOM   1204  CG1 VAL P 294      -2.179  15.556   0.646  1.00  0.00      PROA  
ATOM   1205 HG11 VAL P 294      -1.938  14.945  -0.250  1.00  0.00      PROA  
ATOM   1206 HG12 VAL P 294      -2.324  16.611   0.328  1.00  0.00      PROA  
ATOM   1207 HG13 VAL P 294      -3.117  15.169   1.098  1.00  0.00      PROA  
ATOM   1208  CG2 VAL P 294      -1.573  14.689   2.849  1.00  0.00      PROA  
ATOM   1209 HG21 VAL P 294      -0.796  14.634   3.642  1.00  0.00      PROA  
ATOM   1210 HG22 VAL P 294      -1.836  13.656   2.537  1.00  0.00      PROA  
ATOM   1211 HG23 VAL P 294      -2.470  15.194   3.266  1.00  0.00      PROA  
ATOM   1212  C   VAL P 294       0.587  15.391  -0.271  1.00  0.00      PROA  
ATOM   1213  O   VAL P 294       0.334  14.795  -1.314  1.00  0.00      PROA  
ATOM   1214  N   ILE P 295       1.264  16.535  -0.276  1.00  0.00      PROA  
ATOM   1215  HN  ILE P 295       1.499  17.013   0.567  1.00  0.00      PROA  
ATOM   1216  CA  ILE P 295       1.710  17.170  -1.520  1.00  0.00      PROA  
ATOM   1217  HA  ILE P 295       0.863  17.240  -2.186  1.00  0.00      PROA  
ATOM   1218  CB  ILE P 295       2.278  18.568  -1.227  1.00  0.00      PROA  
ATOM   1219  HB  ILE P 295       3.028  18.493  -0.411  1.00  0.00      PROA  
ATOM   1220  CG2 ILE P 295       2.944  19.172  -2.466  1.00  0.00      PROA  
ATOM   1221 HG21 ILE P 295       2.262  19.100  -3.340  1.00  0.00      PROA  
ATOM   1222 HG22 ILE P 295       3.880  18.621  -2.699  1.00  0.00      PROA  
ATOM   1223 HG23 ILE P 295       3.177  20.244  -2.286  1.00  0.00      PROA  
ATOM   1224  CG1 ILE P 295       1.153  19.497  -0.734  1.00  0.00      PROA  
ATOM   1225 HG11 ILE P 295       0.507  18.932  -0.030  1.00  0.00      PROA  
ATOM   1226 HG12 ILE P 295       0.544  19.813  -1.607  1.00  0.00      PROA  
ATOM   1227  CD  ILE P 295       1.674  20.743  -0.026  1.00  0.00      PROA  
ATOM   1228  HD1 ILE P 295       2.313  21.336  -0.716  1.00  0.00      PROA  
ATOM   1229  HD2 ILE P 295       2.282  20.451   0.857  1.00  0.00      PROA  
ATOM   1230  HD3 ILE P 295       0.822  21.377   0.300  1.00  0.00      PROA  
ATOM   1231  C   ILE P 295       2.731  16.285  -2.227  1.00  0.00      PROA  
ATOM   1232  O   ILE P 295       2.630  16.043  -3.425  1.00  0.00      PROA  
ATOM   1233  N   PHE P 296       3.682  15.744  -1.479  1.00  0.00      PROA  
ATOM   1234  HN  PHE P 296       3.739  15.931  -0.502  1.00  0.00      PROA  
ATOM   1235  CA  PHE P 296       4.699  14.856  -1.997  1.00  0.00      PROA  
ATOM   1236  HA  PHE P 296       5.244  15.374  -2.773  1.00  0.00      PROA  
ATOM   1237  CB  PHE P 296       5.628  14.458  -0.860  1.00  0.00      PROA  
ATOM   1238  HB1 PHE P 296       5.029  14.109   0.008  1.00  0.00      PROA  
ATOM   1239  HB2 PHE P 296       6.255  15.328  -0.567  1.00  0.00      PROA  
ATOM   1240  CG  PHE P 296       6.550  13.345  -1.255  1.00  0.00      PROA  
ATOM   1241  CD1 PHE P 296       7.687  13.628  -2.021  1.00  0.00      PROA  
ATOM   1242  HD1 PHE P 296       7.913  14.647  -2.301  1.00  0.00      PROA  
ATOM   1243  CE1 PHE P 296       8.530  12.586  -2.423  1.00  0.00      PROA  
ATOM   1244  HE1 PHE P 296       9.411  12.798  -3.011  1.00  0.00      PROA  
ATOM   1245  CZ  PHE P 296       8.227  11.267  -2.059  1.00  0.00      PROA  
ATOM   1246  HZ  PHE P 296       8.889  10.466  -2.352  1.00  0.00      PROA  
ATOM   1247  CD2 PHE P 296       6.235  12.024  -0.910  1.00  0.00      PROA  
ATOM   1248  HD2 PHE P 296       5.348  11.812  -0.331  1.00  0.00      PROA  
ATOM   1249  CE2 PHE P 296       7.074  10.980  -1.318  1.00  0.00      PROA  
ATOM   1250  HE2 PHE P 296       6.834   9.959  -1.063  1.00  0.00      PROA  
ATOM   1251  C   PHE P 296       4.099  13.631  -2.678  1.00  0.00      PROA  
ATOM   1252  O   PHE P 296       4.537  13.278  -3.767  1.00  0.00      PROA  
ATOM   1253  N   ILE P 297       3.070  13.018  -2.089  1.00  0.00      PROA  
ATOM   1254  HN  ILE P 297       2.716  13.315  -1.206  1.00  0.00      PROA  
ATOM   1255  CA  ILE P 297       2.393  11.871  -2.697  1.00  0.00      PROA  
ATOM   1256  HA  ILE P 297       3.143  11.131  -2.933  1.00  0.00      PROA  
ATOM   1257  CB  ILE P 297       1.338  11.274  -1.745  1.00  0.00      PROA  
ATOM   1258  HB  ILE P 297       0.694  12.093  -1.359  1.00  0.00      PROA  
ATOM   1259  CG2 ILE P 297       0.461  10.237  -2.451  1.00  0.00      PROA  
ATOM   1260 HG21 ILE P 297       1.097   9.502  -2.988  1.00  0.00      PROA  
ATOM   1261 HG22 ILE P 297      -0.199  10.740  -3.189  1.00  0.00      PROA  
ATOM   1262 HG23 ILE P 297      -0.157   9.694  -1.705  1.00  0.00      PROA  
ATOM   1263  CG1 ILE P 297       2.034  10.611  -0.545  1.00  0.00      PROA  
ATOM   1264 HG11 ILE P 297       2.906  11.234  -0.252  1.00  0.00      PROA  
ATOM   1265 HG12 ILE P 297       2.396   9.608  -0.854  1.00  0.00      PROA  
ATOM   1266  CD  ILE P 297       1.123  10.448   0.667  1.00  0.00      PROA  
ATOM   1267  HD1 ILE P 297       0.249   9.816   0.405  1.00  0.00      PROA  
ATOM   1268  HD2 ILE P 297       0.755  11.442   1.000  1.00  0.00      PROA  
ATOM   1269  HD3 ILE P 297       1.679   9.959   1.495  1.00  0.00      PROA  
ATOM   1270  C   ILE P 297       1.799  12.278  -4.040  1.00  0.00      PROA  
ATOM   1271  O   ILE P 297       2.095  11.655  -5.055  1.00  0.00      PROA  
ATOM   1272  N   MET P 298       1.008  13.350  -4.079  1.00  0.00      PROA  
ATOM   1273  HN  MET P 298       0.815  13.904  -3.273  1.00  0.00      PROA  
ATOM   1274  CA  MET P 298       0.376  13.771  -5.327  1.00  0.00      PROA  
ATOM   1275  HA  MET P 298      -0.180  12.932  -5.717  1.00  0.00      PROA  
ATOM   1276  CB  MET P 298      -0.554  14.959  -5.104  1.00  0.00      PROA  
ATOM   1277  HB1 MET P 298      -0.893  15.342  -6.090  1.00  0.00      PROA  
ATOM   1278  HB2 MET P 298       0.007  15.763  -4.581  1.00  0.00      PROA  
ATOM   1279  CG  MET P 298      -1.773  14.584  -4.272  1.00  0.00      PROA  
ATOM   1280  HG1 MET P 298      -1.438  14.386  -3.232  1.00  0.00      PROA  
ATOM   1281  HG2 MET P 298      -2.203  13.648  -4.685  1.00  0.00      PROA  
ATOM   1282  SD  MET P 298      -3.043  15.867  -4.255  1.00  0.00      PROA  
ATOM   1283  CE  MET P 298      -2.147  17.195  -3.423  1.00  0.00      PROA  
ATOM   1284  HE1 MET P 298      -1.345  17.609  -4.071  1.00  0.00      PROA  
ATOM   1285  HE2 MET P 298      -1.674  16.815  -2.492  1.00  0.00      PROA  
ATOM   1286  HE3 MET P 298      -2.841  18.024  -3.165  1.00  0.00      PROA  
ATOM   1287  C   MET P 298       1.403  14.153  -6.384  1.00  0.00      PROA  
ATOM   1288  O   MET P 298       1.311  13.695  -7.518  1.00  0.00      PROA  
ATOM   1289  N   ILE P 299       2.390  14.976  -6.041  1.00  0.00      PROA  
ATOM   1290  HN  ILE P 299       2.525  15.285  -5.102  1.00  0.00      PROA  
ATOM   1291  CA  ILE P 299       3.339  15.478  -7.028  1.00  0.00      PROA  
ATOM   1292  HA  ILE P 299       2.788  15.756  -7.914  1.00  0.00      PROA  
ATOM   1293  CB  ILE P 299       4.102  16.694  -6.467  1.00  0.00      PROA  
ATOM   1294  HB  ILE P 299       3.412  17.287  -5.831  1.00  0.00      PROA  
ATOM   1295  CG2 ILE P 299       5.320  16.297  -5.633  1.00  0.00      PROA  
ATOM   1296 HG21 ILE P 299       6.111  15.875  -6.289  1.00  0.00      PROA  
ATOM   1297 HG22 ILE P 299       5.032  15.528  -4.885  1.00  0.00      PROA  
ATOM   1298 HG23 ILE P 299       5.730  17.190  -5.113  1.00  0.00      PROA  
ATOM   1299  CG1 ILE P 299       4.560  17.647  -7.579  1.00  0.00      PROA  
ATOM   1300 HG11 ILE P 299       4.994  17.047  -8.407  1.00  0.00      PROA  
ATOM   1301 HG12 ILE P 299       5.346  18.319  -7.172  1.00  0.00      PROA  
ATOM   1302  CD  ILE P 299       3.429  18.501  -8.136  1.00  0.00      PROA  
ATOM   1303  HD1 ILE P 299       2.988  19.124  -7.329  1.00  0.00      PROA  
ATOM   1304  HD2 ILE P 299       2.634  17.849  -8.556  1.00  0.00      PROA  
ATOM   1305  HD3 ILE P 299       3.819  19.174  -8.929  1.00  0.00      PROA  
ATOM   1306  C   ILE P 299       4.236  14.351  -7.537  1.00  0.00      PROA  
ATOM   1307  O   ILE P 299       4.558  14.329  -8.721  1.00  0.00      PROA  
ATOM   1308  N   PHE P 300       4.571  13.366  -6.701  1.00  0.00      PROA  
ATOM   1309  HN  PHE P 300       4.370  13.402  -5.725  1.00  0.00      PROA  
ATOM   1310  CA  PHE P 300       5.254  12.179  -7.177  1.00  0.00      PROA  
ATOM   1311  HA  PHE P 300       6.101  12.501  -7.765  1.00  0.00      PROA  
ATOM   1312  CB  PHE P 300       5.723  11.293  -6.031  1.00  0.00      PROA  
ATOM   1313  HB1 PHE P 300       4.864  11.014  -5.385  1.00  0.00      PROA  
ATOM   1314  HB2 PHE P 300       6.498  11.818  -5.431  1.00  0.00      PROA  
ATOM   1315  CG  PHE P 300       6.329  10.030  -6.585  1.00  0.00      PROA  
ATOM   1316  CD1 PHE P 300       7.526  10.106  -7.316  1.00  0.00      PROA  
ATOM   1317  HD1 PHE P 300       8.078  11.034  -7.352  1.00  0.00      PROA  
ATOM   1318  CE1 PHE P 300       8.007   8.978  -8.000  1.00  0.00      PROA  
ATOM   1319  HE1 PHE P 300       8.927   9.040  -8.562  1.00  0.00      PROA  
ATOM   1320  CZ  PHE P 300       7.292   7.771  -7.953  1.00  0.00      PROA  
ATOM   1321  HZ  PHE P 300       7.658   6.905  -8.483  1.00  0.00      PROA  
ATOM   1322  CD2 PHE P 300       5.618   8.821  -6.532  1.00  0.00      PROA  
ATOM   1323  HD2 PHE P 300       4.701   8.759  -5.966  1.00  0.00      PROA  
ATOM   1324  CE2 PHE P 300       6.100   7.693  -7.215  1.00  0.00      PROA  
ATOM   1325  HE2 PHE P 300       5.553   6.763  -7.173  1.00  0.00      PROA  
ATOM   1326  C   PHE P 300       4.371  11.384  -8.134  1.00  0.00      PROA  
ATOM   1327  O   PHE P 300       4.822  11.063  -9.227  1.00  0.00      PROA  
ATOM   1328  N   ILE P 301       3.118  11.092  -7.788  1.00  0.00      PROA  
ATOM   1329  HN  ILE P 301       2.743  11.338  -6.898  1.00  0.00      PROA  
ATOM   1330  CA  ILE P 301       2.209  10.386  -8.703  1.00  0.00      PROA  
ATOM   1331  HA  ILE P 301       2.677   9.457  -8.993  1.00  0.00      PROA  
ATOM   1332  CB  ILE P 301       0.856  10.115  -8.002  1.00  0.00      PROA  
ATOM   1333  HB  ILE P 301       0.752  10.827  -7.156  1.00  0.00      PROA  
ATOM   1334  CG2 ILE P 301      -0.372  10.264  -8.913  1.00  0.00      PROA  
ATOM   1335 HG21 ILE P 301      -0.306   9.551  -9.762  1.00  0.00      PROA  
ATOM   1336 HG22 ILE P 301      -0.417  11.297  -9.320  1.00  0.00      PROA  
ATOM   1337 HG23 ILE P 301      -1.297  10.047  -8.338  1.00  0.00      PROA  
ATOM   1338  CG1 ILE P 301       0.799   8.689  -7.419  1.00  0.00      PROA  
ATOM   1339 HG11 ILE P 301       0.768   7.973  -8.266  1.00  0.00      PROA  
ATOM   1340 HG12 ILE P 301      -0.138   8.595  -6.832  1.00  0.00      PROA  
ATOM   1341  CD  ILE P 301       1.966   8.299  -6.513  1.00  0.00      PROA  
ATOM   1342  HD1 ILE P 301       2.130   9.083  -5.743  1.00  0.00      PROA  
ATOM   1343  HD2 ILE P 301       2.894   8.194  -7.115  1.00  0.00      PROA  
ATOM   1344  HD3 ILE P 301       1.743   7.340  -6.000  1.00  0.00      PROA  
ATOM   1345  C   ILE P 301       2.073  11.140 -10.030  1.00  0.00      PROA  
ATOM   1346  O   ILE P 301       2.139  10.518 -11.085  1.00  0.00      PROA  
ATOM   1347  N   GLY P 302       1.952  12.467 -10.006  1.00  0.00      PROA  
ATOM   1348  HN  GLY P 302       1.939  12.973  -9.147  1.00  0.00      PROA  
ATOM   1349  CA  GLY P 302       1.831  13.279 -11.215  1.00  0.00      PROA  
ATOM   1350  HA1 GLY P 302       1.659  14.302 -10.914  1.00  0.00      PROA  
ATOM   1351  HA2 GLY P 302       0.989  12.911 -11.781  1.00  0.00      PROA  
ATOM   1352  C   GLY P 302       3.085  13.218 -12.087  1.00  0.00      PROA  
ATOM   1353  O   GLY P 302       3.005  12.882 -13.270  1.00  0.00      PROA  
ATOM   1354  N   LEU P 303       4.258  13.465 -11.500  1.00  0.00      PROA  
ATOM   1355  HN  LEU P 303       4.316  13.743 -10.544  1.00  0.00      PROA  
ATOM   1356  CA  LEU P 303       5.534  13.350 -12.203  1.00  0.00      PROA  
ATOM   1357  HA  LEU P 303       5.519  14.018 -13.052  1.00  0.00      PROA  
ATOM   1358  CB  LEU P 303       6.670  13.723 -11.239  1.00  0.00      PROA  
ATOM   1359  HB1 LEU P 303       6.587  13.090 -10.331  1.00  0.00      PROA  
ATOM   1360  HB2 LEU P 303       6.552  14.788 -10.947  1.00  0.00      PROA  
ATOM   1361  CG  LEU P 303       8.074  13.532 -11.846  1.00  0.00      PROA  
ATOM   1362  HG  LEU P 303       8.000  13.515 -12.954  1.00  0.00      PROA  
ATOM   1363  CD1 LEU P 303       8.989  14.672 -11.416  1.00  0.00      PROA  
ATOM   1364 HD11 LEU P 303       9.077  14.695 -10.309  1.00  0.00      PROA  
ATOM   1365 HD12 LEU P 303       8.571  15.643 -11.758  1.00  0.00      PROA  
ATOM   1366 HD13 LEU P 303      10.002  14.528 -11.849  1.00  0.00      PROA  
ATOM   1367  CD2 LEU P 303       8.731  12.229 -11.392  1.00  0.00      PROA  
ATOM   1368 HD21 LEU P 303       8.110  11.361 -11.699  1.00  0.00      PROA  
ATOM   1369 HD22 LEU P 303       8.830  12.221 -10.285  1.00  0.00      PROA  
ATOM   1370 HD23 LEU P 303       9.735  12.130 -11.858  1.00  0.00      PROA  
ATOM   1371  C   LEU P 303       5.705  11.947 -12.781  1.00  0.00      PROA  
ATOM   1372  O   LEU P 303       5.951  11.796 -13.978  1.00  0.00      PROA  
ATOM   1373  N   PHE P 304       5.505  10.921 -11.963  1.00  0.00      PROA  
ATOM   1374  HN  PHE P 304       5.215  11.048 -11.018  1.00  0.00      PROA  
ATOM   1375  CA  PHE P 304       5.696   9.552 -12.390  1.00  0.00      PROA  
ATOM   1376  HA  PHE P 304       6.688   9.464 -12.808  1.00  0.00      PROA  
ATOM   1377  CB  PHE P 304       5.532   8.614 -11.204  1.00  0.00      PROA  
ATOM   1378  HB1 PHE P 304       4.482   8.639 -10.843  1.00  0.00      PROA  
ATOM   1379  HB2 PHE P 304       6.224   8.910 -10.387  1.00  0.00      PROA  
ATOM   1380  CG  PHE P 304       5.856   7.198 -11.599  1.00  0.00      PROA  
ATOM   1381  CD1 PHE P 304       7.198   6.809 -11.739  1.00  0.00      PROA  
ATOM   1382  HD1 PHE P 304       7.990   7.504 -11.498  1.00  0.00      PROA  
ATOM   1383  CE1 PHE P 304       7.512   5.517 -12.193  1.00  0.00      PROA  
ATOM   1384  HE1 PHE P 304       8.544   5.220 -12.306  1.00  0.00      PROA  
ATOM   1385  CZ  PHE P 304       6.483   4.614 -12.499  1.00  0.00      PROA  
ATOM   1386  HZ  PHE P 304       6.723   3.620 -12.846  1.00  0.00      PROA  
ATOM   1387  CD2 PHE P 304       4.827   6.297 -11.913  1.00  0.00      PROA  
ATOM   1388  HD2 PHE P 304       3.795   6.599 -11.815  1.00  0.00      PROA  
ATOM   1389  CE2 PHE P 304       5.143   5.003 -12.354  1.00  0.00      PROA  
ATOM   1390  HE2 PHE P 304       4.352   4.305 -12.583  1.00  0.00      PROA  
ATOM   1391  C   PHE P 304       4.745   9.178 -13.522  1.00  0.00      PROA  
ATOM   1392  O   PHE P 304       5.193   8.653 -14.535  1.00  0.00      PROA  
ATOM   1393  N   ALA P 305       3.462   9.532 -13.422  1.00  0.00      PROA  
ATOM   1394  HN  ALA P 305       3.108   9.991 -12.611  1.00  0.00      PROA  
ATOM   1395  CA  ALA P 305       2.490   9.279 -14.479  1.00  0.00      PROA  
ATOM   1396  HA  ALA P 305       2.471   8.219 -14.680  1.00  0.00      PROA  
ATOM   1397  CB  ALA P 305       1.116   9.768 -14.016  1.00  0.00      PROA  
ATOM   1398  HB1 ALA P 305       1.152  10.857 -13.799  1.00  0.00      PROA  
ATOM   1399  HB2 ALA P 305       0.816   9.232 -13.091  1.00  0.00      PROA  
ATOM   1400  HB3 ALA P 305       0.363   9.590 -14.813  1.00  0.00      PROA  
ATOM   1401  C   ALA P 305       2.889   9.932 -15.808  1.00  0.00      PROA  
ATOM   1402  O   ALA P 305       2.744   9.318 -16.861  1.00  0.00      PROA  
ATOM   1403  N   SER P 306       3.467  11.137 -15.782  1.00  0.00      PROA  
ATOM   1404  HN  SER P 306       3.576  11.656 -14.938  1.00  0.00      PROA  
ATOM   1405  CA  SER P 306       3.978  11.771 -17.002  1.00  0.00      PROA  
ATOM   1406  HA  SER P 306       3.199  11.742 -17.749  1.00  0.00      PROA  
ATOM   1407  CB  SER P 306       4.386  13.217 -16.710  1.00  0.00      PROA  
ATOM   1408  HB1 SER P 306       3.648  13.673 -16.016  1.00  0.00      PROA  
ATOM   1409  HB2 SER P 306       4.404  13.792 -17.661  1.00  0.00      PROA  
ATOM   1410  OG  SER P 306       5.665  13.303 -16.116  1.00  0.00      PROA  
ATOM   1411  HG1 SER P 306       5.659  12.682 -15.384  1.00  0.00      PROA  
ATOM   1412  C   SER P 306       5.139  10.986 -17.629  1.00  0.00      PROA  
ATOM   1413  O   SER P 306       5.296  10.978 -18.848  1.00  0.00      PROA  
ATOM   1414  N   PHE P 307       5.933  10.294 -16.814  1.00  0.00      PROA  
ATOM   1415  HN  PHE P 307       5.763  10.274 -15.833  1.00  0.00      PROA  
ATOM   1416  CA  PHE P 307       7.091   9.522 -17.248  1.00  0.00      PROA  
ATOM   1417  HA  PHE P 307       7.401   9.886 -18.217  1.00  0.00      PROA  
ATOM   1418  CB  PHE P 307       8.215   9.689 -16.223  1.00  0.00      PROA  
ATOM   1419  HB1 PHE P 307       9.060   9.030 -16.515  1.00  0.00      PROA  
ATOM   1420  HB2 PHE P 307       7.828   9.396 -15.224  1.00  0.00      PROA  
ATOM   1421  CG  PHE P 307       8.794  11.085 -16.066  1.00  0.00      PROA  
ATOM   1422  CD1 PHE P 307       8.615  12.093 -17.040  1.00  0.00      PROA  
ATOM   1423  HD1 PHE P 307       8.008  11.896 -17.911  1.00  0.00      PROA  
ATOM   1424  CE1 PHE P 307       9.221  13.349 -16.883  1.00  0.00      PROA  
ATOM   1425  HE1 PHE P 307       9.072  14.116 -17.629  1.00  0.00      PROA  
ATOM   1426  CZ  PHE P 307      10.020  13.611 -15.761  1.00  0.00      PROA  
ATOM   1427  HZ  PHE P 307      10.490  14.577 -15.644  1.00  0.00      PROA  
ATOM   1428  CD2 PHE P 307       9.592  11.361 -14.941  1.00  0.00      PROA  
ATOM   1429  HD2 PHE P 307       9.733  10.602 -14.186  1.00  0.00      PROA  
ATOM   1430  CE2 PHE P 307      10.207  12.615 -14.791  1.00  0.00      PROA  
ATOM   1431  HE2 PHE P 307      10.825  12.813 -13.927  1.00  0.00      PROA  
ATOM   1432  C   PHE P 307       6.812   8.043 -17.529  1.00  0.00      PROA  
ATOM   1433  O   PHE P 307       7.625   7.432 -18.205  1.00  0.00      PROA  
ATOM   1434  N   ILE P 308       5.680   7.456 -17.120  1.00  0.00      PROA  
ATOM   1435  HN  ILE P 308       5.024   7.936 -16.543  1.00  0.00      PROA  
ATOM   1436  CA  ILE P 308       5.315   6.069 -17.484  1.00  0.00      PROA  
ATOM   1437  HA  ILE P 308       6.033   5.408 -17.022  1.00  0.00      PROA  
ATOM   1438  CB  ILE P 308       3.883   5.713 -17.013  1.00  0.00      PROA  
ATOM   1439  HB  ILE P 308       3.204   6.557 -17.258  1.00  0.00      PROA  
ATOM   1440  CG2 ILE P 308       3.348   4.431 -17.681  1.00  0.00      PROA  
ATOM   1441 HG21 ILE P 308       4.007   3.571 -17.438  1.00  0.00      PROA  
ATOM   1442 HG22 ILE P 308       3.327   4.561 -18.784  1.00  0.00      PROA  
ATOM   1443 HG23 ILE P 308       2.325   4.211 -17.310  1.00  0.00      PROA  
ATOM   1444  CG1 ILE P 308       3.873   5.534 -15.482  1.00  0.00      PROA  
ATOM   1445 HG11 ILE P 308       4.361   6.420 -15.022  1.00  0.00      PROA  
ATOM   1446 HG12 ILE P 308       4.463   4.627 -15.231  1.00  0.00      PROA  
ATOM   1447  CD  ILE P 308       2.471   5.384 -14.876  1.00  0.00      PROA  
ATOM   1448  HD1 ILE P 308       2.034   4.405 -15.164  1.00  0.00      PROA  
ATOM   1449  HD2 ILE P 308       1.809   6.193 -15.252  1.00  0.00      PROA  
ATOM   1450  HD3 ILE P 308       2.531   5.434 -13.768  1.00  0.00      PROA  
ATOM   1451  C   ILE P 308       5.515   5.769 -18.985  1.00  0.00      PROA  
ATOM   1452  O   ILE P 308       6.245   4.827 -19.294  1.00  0.00      PROA  
ATOM   1453  N   PRO P 309       4.958   6.611 -19.859  1.00  0.00      PROA  
ATOM   1454  CD  PRO P 309       4.159   7.823 -19.620  1.00  0.00      PROA  
ATOM   1455  HD1 PRO P 309       4.522   8.351 -18.713  1.00  0.00      PROA  
ATOM   1456  HD2 PRO P 309       3.087   7.561 -19.503  1.00  0.00      PROA  
ATOM   1457  CA  PRO P 309       5.200   6.394 -21.283  1.00  0.00      PROA  
ATOM   1458  HA  PRO P 309       4.811   5.437 -21.590  1.00  0.00      PROA  
ATOM   1459  CB  PRO P 309       4.523   7.601 -21.936  1.00  0.00      PROA  
ATOM   1460  HB1 PRO P 309       3.521   7.324 -22.327  1.00  0.00      PROA  
ATOM   1461  HB2 PRO P 309       5.140   7.990 -22.774  1.00  0.00      PROA  
ATOM   1462  CG  PRO P 309       4.402   8.619 -20.858  1.00  0.00      PROA  
ATOM   1463  HG1 PRO P 309       5.336   9.215 -20.769  1.00  0.00      PROA  
ATOM   1464  HG2 PRO P 309       3.555   9.309 -21.058  1.00  0.00      PROA  
ATOM   1465  C   PRO P 309       6.674   6.410 -21.604  1.00  0.00      PROA  
ATOM   1466  O   PRO P 309       7.150   5.541 -22.319  1.00  0.00      PROA  
ATOM   1467  N   GLU P 310       7.393   7.386 -21.078  1.00  0.00      PROA  
ATOM   1468  HN  GLU P 310       7.013   8.061 -20.450  1.00  0.00      PROA  
ATOM   1469  CA  GLU P 310       8.799   7.514 -21.404  1.00  0.00      PROA  
ATOM   1470  HA  GLU P 310       8.889   7.628 -22.474  1.00  0.00      PROA  
ATOM   1471  CB  GLU P 310       9.389   8.718 -20.690  1.00  0.00      PROA  
ATOM   1472  HB1 GLU P 310      10.490   8.712 -20.838  1.00  0.00      PROA  
ATOM   1473  HB2 GLU P 310       9.172   8.627 -19.605  1.00  0.00      PROA  
ATOM   1474  CG  GLU P 310       8.845  10.044 -21.180  1.00  0.00      PROA  
ATOM   1475  HG1 GLU P 310       7.739  10.042 -21.079  1.00  0.00      PROA  
ATOM   1476  HG2 GLU P 310       9.114  10.173 -22.250  1.00  0.00      PROA  
ATOM   1477  CD  GLU P 310       9.398  11.217 -20.400  1.00  0.00      PROA  
ATOM   1478  OE1 GLU P 310      10.054  10.989 -19.361  1.00  0.00      PROA  
ATOM   1479  OE2 GLU P 310       9.178  12.367 -20.825  1.00  0.00      PROA  
ATOM   1480  C   GLU P 310       9.562   6.287 -20.985  1.00  0.00      PROA  
ATOM   1481  O   GLU P 310      10.416   5.803 -21.713  1.00  0.00      PROA  
ATOM   1482  N   ILE P 311       9.257   5.780 -19.806  1.00  0.00      PROA  
ATOM   1483  HN  ILE P 311       8.537   6.155 -19.227  1.00  0.00      PROA  
ATOM   1484  CA  ILE P 311       9.972   4.636 -19.296  1.00  0.00      PROA  
ATOM   1485  HA  ILE P 311      11.029   4.860 -19.320  1.00  0.00      PROA  
ATOM   1486  CB  ILE P 311       9.525   4.334 -17.875  1.00  0.00      PROA  
ATOM   1487  HB  ILE P 311       8.434   4.125 -17.867  1.00  0.00      PROA  
ATOM   1488  CG2 ILE P 311      10.274   3.131 -17.335  1.00  0.00      PROA  
ATOM   1489 HG21 ILE P 311      11.366   3.257 -17.497  1.00  0.00      PROA  
ATOM   1490 HG22 ILE P 311       9.941   2.211 -17.861  1.00  0.00      PROA  
ATOM   1491 HG23 ILE P 311      10.087   3.028 -16.245  1.00  0.00      PROA  
ATOM   1492  CG1 ILE P 311       9.770   5.546 -16.975  1.00  0.00      PROA  
ATOM   1493 HG11 ILE P 311       9.782   6.459 -17.607  1.00  0.00      PROA  
ATOM   1494 HG12 ILE P 311      10.763   5.432 -16.490  1.00  0.00      PROA  
ATOM   1495  CD  ILE P 311       8.725   5.720 -15.897  1.00  0.00      PROA  
ATOM   1496  HD1 ILE P 311       8.703   4.826 -15.239  1.00  0.00      PROA  
ATOM   1497  HD2 ILE P 311       7.723   5.846 -16.359  1.00  0.00      PROA  
ATOM   1498  HD3 ILE P 311       8.966   6.611 -15.277  1.00  0.00      PROA  
ATOM   1499  C   ILE P 311       9.658   3.458 -20.172  1.00  0.00      PROA  
ATOM   1500  O   ILE P 311      10.539   2.689 -20.533  1.00  0.00      PROA  
ATOM   1501  N   ALA P 312       8.391   3.315 -20.516  1.00  0.00      PROA  
ATOM   1502  HN  ALA P 312       7.678   3.935 -20.199  1.00  0.00      PROA  
ATOM   1503  CA  ALA P 312       7.967   2.227 -21.389  1.00  0.00      PROA  
ATOM   1504  HA  ALA P 312       8.233   1.290 -20.924  1.00  0.00      PROA  
ATOM   1505  CB  ALA P 312       6.454   2.324 -21.590  1.00  0.00      PROA  
ATOM   1506  HB1 ALA P 312       6.193   3.299 -22.055  1.00  0.00      PROA  
ATOM   1507  HB2 ALA P 312       5.937   2.249 -20.610  1.00  0.00      PROA  
ATOM   1508  HB3 ALA P 312       6.109   1.508 -22.259  1.00  0.00      PROA  
ATOM   1509  C   ALA P 312       8.702   2.242 -22.738  1.00  0.00      PROA  
ATOM   1510  O   ALA P 312       9.124   1.198 -23.227  1.00  0.00      PROA  
ATOM   1511  N   GLU P 313       8.900   3.418 -23.333  1.00  0.00      PROA  
ATOM   1512  HN  GLU P 313       8.575   4.271 -22.932  1.00  0.00      PROA  
ATOM   1513  CA  GLU P 313       9.603   3.544 -24.607  1.00  0.00      PROA  
ATOM   1514  HA  GLU P 313       9.212   2.803 -25.287  1.00  0.00      PROA  
ATOM   1515  CB  GLU P 313       9.388   4.958 -25.165  1.00  0.00      PROA  
ATOM   1516  HB1 GLU P 313       9.880   5.687 -24.485  1.00  0.00      PROA  
ATOM   1517  HB2 GLU P 313       8.298   5.168 -25.190  1.00  0.00      PROA  
ATOM   1518  CG  GLU P 313       9.955   5.146 -26.577  1.00  0.00      PROA  
ATOM   1519  HG1 GLU P 313      11.034   4.883 -26.563  1.00  0.00      PROA  
ATOM   1520  HG2 GLU P 313       9.844   6.213 -26.864  1.00  0.00      PROA  
ATOM   1521  CD  GLU P 313       9.265   4.286 -27.653  1.00  0.00      PROA  
ATOM   1522  OE1 GLU P 313       8.207   3.674 -27.389  1.00  0.00      PROA  
ATOM   1523  OE2 GLU P 313       9.768   4.254 -28.795  1.00  0.00      PROA  
ATOM   1524  C   GLU P 313      11.094   3.214 -24.483  1.00  0.00      PROA  
ATOM   1525  O   GLU P 313      11.604   2.358 -25.203  1.00  0.00      PROA  
ATOM   1526  N   ILE P 314      11.807   3.849 -23.550  1.00  0.00      PROA  
ATOM   1527  HN  ILE P 314      11.393   4.506 -22.925  1.00  0.00      PROA  
ATOM   1528  CA  ILE P 314      13.251   3.622 -23.382  1.00  0.00      PROA  
ATOM   1529  HA  ILE P 314      13.703   3.622 -24.363  1.00  0.00      PROA  
ATOM   1530  CB  ILE P 314      13.890   4.714 -22.503  1.00  0.00      PROA  
ATOM   1531  HB  ILE P 314      14.982   4.528 -22.410  1.00  0.00      PROA  
ATOM   1532  CG2 ILE P 314      13.654   6.093 -23.145  1.00  0.00      PROA  
ATOM   1533 HG21 ILE P 314      12.581   6.369 -23.073  1.00  0.00      PROA  
ATOM   1534 HG22 ILE P 314      13.943   6.066 -24.218  1.00  0.00      PROA  
ATOM   1535 HG23 ILE P 314      14.255   6.864 -22.616  1.00  0.00      PROA  
ATOM   1536  CG1 ILE P 314      13.410   4.605 -21.040  1.00  0.00      PROA  
ATOM   1537 HG11 ILE P 314      13.935   3.747 -20.571  1.00  0.00      PROA  
ATOM   1538 HG12 ILE P 314      12.320   4.399 -21.053  1.00  0.00      PROA  
ATOM   1539  CD  ILE P 314      13.646   5.839 -20.162  1.00  0.00      PROA  
ATOM   1540  HD1 ILE P 314      12.979   6.668 -20.481  1.00  0.00      PROA  
ATOM   1541  HD2 ILE P 314      14.701   6.176 -20.258  1.00  0.00      PROA  
ATOM   1542  HD3 ILE P 314      13.427   5.596 -19.101  1.00  0.00      PROA  
ATOM   1543  C   ILE P 314      13.569   2.211 -22.868  1.00  0.00      PROA  
ATOM   1544  O   ILE P 314      14.668   1.715 -23.099  1.00  0.00      PROA  
ATOM   1545  N   LEU P 315      12.610   1.531 -22.232  1.00  0.00      PROA  
ATOM   1546  HN  LEU P 315      11.790   1.988 -21.898  1.00  0.00      PROA  
ATOM   1547  CA  LEU P 315      12.669   0.092 -21.972  1.00  0.00      PROA  
ATOM   1548  HA  LEU P 315      13.663  -0.158 -21.633  1.00  0.00      PROA  
ATOM   1549  CB  LEU P 315      11.621  -0.241 -20.897  1.00  0.00      PROA  
ATOM   1550  HB1 LEU P 315      10.633   0.120 -21.253  1.00  0.00      PROA  
ATOM   1551  HB2 LEU P 315      11.892   0.305 -19.969  1.00  0.00      PROA  
ATOM   1552  CG  LEU P 315      11.492  -1.731 -20.556  1.00  0.00      PROA  
ATOM   1553  HG  LEU P 315      11.215  -2.288 -21.476  1.00  0.00      PROA  
ATOM   1554  CD1 LEU P 315      12.791  -2.310 -19.999  1.00  0.00      PROA  
ATOM   1555 HD11 LEU P 315      13.081  -1.773 -19.070  1.00  0.00      PROA  
ATOM   1556 HD12 LEU P 315      13.607  -2.194 -20.744  1.00  0.00      PROA  
ATOM   1557 HD13 LEU P 315      12.654  -3.386 -19.759  1.00  0.00      PROA  
ATOM   1558  CD2 LEU P 315      10.402  -1.899 -19.503  1.00  0.00      PROA  
ATOM   1559 HD21 LEU P 315       9.481  -1.363 -19.818  1.00  0.00      PROA  
ATOM   1560 HD22 LEU P 315      10.744  -1.476 -18.534  1.00  0.00      PROA  
ATOM   1561 HD23 LEU P 315      10.161  -2.976 -19.377  1.00  0.00      PROA  
ATOM   1562  C   LEU P 315      12.434  -0.728 -23.251  1.00  0.00      PROA  
ATOM   1563  O   LEU P 315      13.168  -1.675 -23.530  1.00  0.00      PROA  
ATOM   1564  N   GLY P 316      11.418  -0.364 -24.036  1.00  0.00      PROA  
ATOM   1565  HN  GLY P 316      10.891   0.459 -23.840  1.00  0.00      PROA  
ATOM   1566  CA  GLY P 316      10.984  -1.103 -25.223  1.00  0.00      PROA  
ATOM   1567  HA1 GLY P 316      10.048  -0.672 -25.544  1.00  0.00      PROA  
ATOM   1568  HA2 GLY P 316      10.839  -2.130 -24.925  1.00  0.00      PROA  
ATOM   1569  C   GLY P 316      11.962  -1.073 -26.404  1.00  0.00      PROA  
ATOM   1570  O   GLY P 316      11.993  -2.018 -27.190  1.00  0.00      PROA  
ATOM   1571  N   LYS P 317      12.790  -0.030 -26.523  1.00  0.00      PROA  
ATOM   1572  HN  LYS P 317      12.789   0.705 -25.850  1.00  0.00      PROA  
ATOM   1573  CA  LYS P 317      13.759   0.138 -27.624  1.00  0.00      PROA  
ATOM   1574  HA  LYS P 317      13.251  -0.055 -28.557  1.00  0.00      PROA  
ATOM   1575  CB  LYS P 317      14.318   1.574 -27.597  1.00  0.00      PROA  
ATOM   1576  HB1 LYS P 317      15.290   1.599 -28.135  1.00  0.00      PROA  
ATOM   1577  HB2 LYS P 317      14.484   1.882 -26.543  1.00  0.00      PROA  
ATOM   1578  CG  LYS P 317      13.347   2.557 -28.263  1.00  0.00      PROA  
ATOM   1579  HG1 LYS P 317      12.408   2.596 -27.672  1.00  0.00      PROA  
ATOM   1580  HG2 LYS P 317      13.113   2.198 -29.287  1.00  0.00      PROA  
ATOM   1581  CD  LYS P 317      13.943   3.970 -28.351  1.00  0.00      PROA  
ATOM   1582  HD1 LYS P 317      14.941   3.926 -28.838  1.00  0.00      PROA  
ATOM   1583  HD2 LYS P 317      14.062   4.390 -27.329  1.00  0.00      PROA  
ATOM   1584  CE  LYS P 317      13.008   4.865 -29.171  1.00  0.00      PROA  
ATOM   1585  HE1 LYS P 317      12.049   5.001 -28.627  1.00  0.00      PROA  
ATOM   1586  HE2 LYS P 317      12.823   4.402 -30.163  1.00  0.00      PROA  
ATOM   1587  NZ  LYS P 317      13.587   6.212 -29.405  1.00  0.00      PROA  
ATOM   1588  HZ1 LYS P 317      14.484   6.120 -29.924  1.00  0.00      PROA  
ATOM   1589  HZ2 LYS P 317      13.762   6.678 -28.492  1.00  0.00      PROA  
ATOM   1590  HZ3 LYS P 317      12.921   6.784 -29.963  1.00  0.00      PROA  
ATOM   1591  C   LYS P 317      14.907  -0.884 -27.679  1.00  0.00      PROA  
ATOM   1592  O   LYS P 317      15.595  -0.943 -28.700  1.00  0.00      PROA  
ATOM   1593  N   ARG P 318      15.049  -1.740 -26.682  1.00  0.00      PROA  
ATOM   1594  HN  ARG P 318      14.425  -1.774 -25.905  1.00  0.00      PROA  
ATOM   1595  CA  ARG P 318      16.150  -2.687 -26.683  1.00  0.00      PROA  
ATOM   1596  HA  ARG P 318      17.057  -2.154 -26.928  1.00  0.00      PROA  
ATOM   1597  CB  ARG P 318      16.261  -3.333 -25.307  1.00  0.00      PROA  
ATOM   1598  HB1 ARG P 318      17.165  -3.978 -25.294  1.00  0.00      PROA  
ATOM   1599  HB2 ARG P 318      15.364  -3.966 -25.143  1.00  0.00      PROA  
ATOM   1600  CG  ARG P 318      16.364  -2.343 -24.163  1.00  0.00      PROA  
ATOM   1601  HG1 ARG P 318      15.490  -1.658 -24.194  1.00  0.00      PROA  
ATOM   1602  HG2 ARG P 318      17.293  -1.745 -24.281  1.00  0.00      PROA  
ATOM   1603  CD  ARG P 318      16.394  -3.051 -22.822  1.00  0.00      PROA  
ATOM   1604  HD1 ARG P 318      15.533  -3.749 -22.747  1.00  0.00      PROA  
ATOM   1605  HD2 ARG P 318      16.352  -2.302 -22.002  1.00  0.00      PROA  
ATOM   1606  NE  ARG P 318      17.616  -3.832 -22.648  1.00  0.00      PROA  
ATOM   1607  HE  ARG P 318      18.403  -3.372 -22.239  1.00  0.00      PROA  
ATOM   1608  CZ  ARG P 318      17.761  -5.108 -22.993  1.00  0.00      PROA  
ATOM   1609  NH1 ARG P 318      18.921  -5.714 -22.786  1.00  0.00      PROA  
ATOM   1610 HH11 ARG P 318      19.681  -5.211 -22.373  1.00  0.00      PROA  
ATOM   1611 HH12 ARG P 318      19.037  -6.673 -23.043  1.00  0.00      PROA  
ATOM   1612  NH2 ARG P 318      16.763  -5.789 -23.541  1.00  0.00      PROA  
ATOM   1613 HH21 ARG P 318      15.883  -5.343 -23.701  1.00  0.00      PROA  
ATOM   1614 HH22 ARG P 318      16.892  -6.748 -23.794  1.00  0.00      PROA  
ATOM   1615  C   ARG P 318      16.007  -3.785 -27.737  1.00  0.00      PROA  
ATOM   1616  O   ARG P 318      14.928  -4.351 -27.892  1.00  0.00      PROA  
ATOM   1617  N   GLN P 319      17.081  -4.091 -28.462  1.00  0.00      PROA  
ATOM   1618  HN  GLN P 319      17.939  -3.587 -28.396  1.00  0.00      PROA  
ATOM   1619  CA  GLN P 319      17.041  -5.208 -29.409  1.00  0.00      PROA  
ATOM   1620  HA  GLN P 319      16.097  -5.168 -29.931  1.00  0.00      PROA  
ATOM   1621  CB  GLN P 319      18.204  -5.122 -30.407  1.00  0.00      PROA  
ATOM   1622  HB1 GLN P 319      18.278  -6.084 -30.957  1.00  0.00      PROA  
ATOM   1623  HB2 GLN P 319      19.148  -4.955 -29.845  1.00  0.00      PROA  
ATOM   1624  CG  GLN P 319      18.023  -3.986 -31.419  1.00  0.00      PROA  
ATOM   1625  HG1 GLN P 319      18.097  -3.013 -30.888  1.00  0.00      PROA  
ATOM   1626  HG2 GLN P 319      17.018  -4.072 -31.884  1.00  0.00      PROA  
ATOM   1627  CD  GLN P 319      19.074  -4.017 -32.525  1.00  0.00      PROA  
ATOM   1628  OE1 GLN P 319      20.224  -4.386 -32.326  1.00  0.00      PROA  
ATOM   1629  NE2 GLN P 319      18.727  -3.628 -33.728  1.00  0.00      PROA  
ATOM   1630 HE21 GLN P 319      19.398  -3.639 -34.470  1.00  0.00      PROA  
ATOM   1631 HE22 GLN P 319      17.792  -3.320 -33.904  1.00  0.00      PROA  
ATOM   1632  C   GLN P 319      17.086  -6.550 -28.674  1.00  0.00      PROA  
ATOM   1633  OT1 GLN P 319      17.147  -6.682 -27.463  1.00  0.00      PROA  
ATOM   1634  OT2 GLN P 319      17.048  -7.610 -29.587  1.00  0.00      PROA  
ATOM   1635 HT2B GLN P 319      17.073  -8.485 -29.193  1.00  0.00      PROA  
ATOM   1636  N   THR P 218      -8.818  25.367 -25.694  1.00  0.00      PROB  
ATOM   1637  HT1 THR P 218      -9.079  25.287 -24.732  1.00  0.00      PROB  
ATOM   1638  HT2 THR P 218      -8.623  26.181 -26.219  1.00  0.00      PROB  
ATOM   1639  CA  THR P 218      -8.737  24.041 -26.332  1.00  0.00      PROB  
ATOM   1640  HA  THR P 218      -9.302  24.060 -27.252  1.00  0.00      PROB  
ATOM   1641  CB  THR P 218      -7.270  23.683 -26.621  1.00  0.00      PROB  
ATOM   1642  HB  THR P 218      -6.820  24.453 -27.284  1.00  0.00      PROB  
ATOM   1643  OG1 THR P 218      -7.187  22.431 -27.259  1.00  0.00      PROB  
ATOM   1644  HG1 THR P 218      -6.276  22.343 -27.551  1.00  0.00      PROB  
ATOM   1645  CG2 THR P 218      -6.399  23.602 -25.373  1.00  0.00      PROB  
ATOM   1646 HG21 THR P 218      -6.791  22.825 -24.683  1.00  0.00      PROB  
ATOM   1647 HG22 THR P 218      -6.403  24.580 -24.845  1.00  0.00      PROB  
ATOM   1648 HG23 THR P 218      -5.358  23.334 -25.655  1.00  0.00      PROB  
ATOM   1649  C   THR P 218      -9.440  22.934 -25.537  1.00  0.00      PROB  
ATOM   1650  O   THR P 218      -9.547  22.992 -24.311  1.00  0.00      PROB  
ATOM   1651  N   SER P 219      -9.884  21.886 -26.237  1.00  0.00      PROB  
ATOM   1652  HN  SER P 219      -9.762  21.850 -27.225  1.00  0.00      PROB  
ATOM   1653  CA  SER P 219     -10.570  20.721 -25.663  1.00  0.00      PROB  
ATOM   1654  HA  SER P 219     -11.472  21.061 -25.176  1.00  0.00      PROB  
ATOM   1655  CB  SER P 219     -10.899  19.735 -26.786  1.00  0.00      PROB  
ATOM   1656  HB1 SER P 219      -9.958  19.396 -27.271  1.00  0.00      PROB  
ATOM   1657  HB2 SER P 219     -11.545  20.233 -27.540  1.00  0.00      PROB  
ATOM   1658  OG  SER P 219     -11.580  18.606 -26.281  1.00  0.00      PROB  
ATOM   1659  HG1 SER P 219     -12.451  18.916 -26.024  1.00  0.00      PROB  
ATOM   1660  C   SER P 219      -9.767  20.012 -24.563  1.00  0.00      PROB  
ATOM   1661  O   SER P 219     -10.336  19.564 -23.570  1.00  0.00      PROB  
ATOM   1662  N   THR P 220      -8.432  19.958 -24.679  1.00  0.00      PROB  
ATOM   1663  HN  THR P 220      -7.951  20.331 -25.469  1.00  0.00      PROB  
ATOM   1664  CA  THR P 220      -7.596  19.341 -23.640  1.00  0.00      PROB  
ATOM   1665  HA  THR P 220      -7.991  18.355 -23.448  1.00  0.00      PROB  
ATOM   1666  CB  THR P 220      -6.121  19.239 -24.049  1.00  0.00      PROB  
ATOM   1667  HB  THR P 220      -5.526  18.824 -23.208  1.00  0.00      PROB  
ATOM   1668  OG1 THR P 220      -5.619  20.511 -24.376  1.00  0.00      PROB  
ATOM   1669  HG1 THR P 220      -4.669  20.406 -24.465  1.00  0.00      PROB  
ATOM   1670  CG2 THR P 220      -5.926  18.322 -25.250  1.00  0.00      PROB  
ATOM   1671 HG21 THR P 220      -6.496  18.709 -26.122  1.00  0.00      PROB  
ATOM   1672 HG22 THR P 220      -6.293  17.302 -25.010  1.00  0.00      PROB  
ATOM   1673 HG23 THR P 220      -4.849  18.279 -25.521  1.00  0.00      PROB  
ATOM   1674  C   THR P 220      -7.734  20.087 -22.315  1.00  0.00      PROB  
ATOM   1675  O   THR P 220      -8.102  19.481 -21.314  1.00  0.00      PROB  
ATOM   1676  N   LEU P 221      -7.546  21.408 -22.286  1.00  0.00      PROB  
ATOM   1677  HN  LEU P 221      -7.289  21.924 -23.099  1.00  0.00      PROB  
ATOM   1678  CA  LEU P 221      -7.705  22.184 -21.057  1.00  0.00      PROB  
ATOM   1679  HA  LEU P 221      -7.094  21.725 -20.294  1.00  0.00      PROB  
ATOM   1680  CB  LEU P 221      -7.285  23.644 -21.262  1.00  0.00      PROB  
ATOM   1681  HB1 LEU P 221      -7.908  24.291 -20.608  1.00  0.00      PROB  
ATOM   1682  HB2 LEU P 221      -7.466  23.923 -22.322  1.00  0.00      PROB  
ATOM   1683  CG  LEU P 221      -5.803  23.891 -20.933  1.00  0.00      PROB  
ATOM   1684  HG  LEU P 221      -5.619  23.588 -19.881  1.00  0.00      PROB  
ATOM   1685  CD1 LEU P 221      -4.842  23.124 -21.835  1.00  0.00      PROB  
ATOM   1686 HD11 LEU P 221      -4.994  23.421 -22.895  1.00  0.00      PROB  
ATOM   1687 HD12 LEU P 221      -5.026  22.033 -21.742  1.00  0.00      PROB  
ATOM   1688 HD13 LEU P 221      -3.792  23.352 -21.550  1.00  0.00      PROB  
ATOM   1689  CD2 LEU P 221      -5.498  25.377 -21.066  1.00  0.00      PROB  
ATOM   1690 HD21 LEU P 221      -6.131  25.961 -20.364  1.00  0.00      PROB  
ATOM   1691 HD22 LEU P 221      -5.712  25.716 -22.102  1.00  0.00      PROB  
ATOM   1692 HD23 LEU P 221      -4.430  25.568 -20.823  1.00  0.00      PROB  
ATOM   1693  C   LEU P 221      -9.129  22.086 -20.491  1.00  0.00      PROB  
ATOM   1694  O   LEU P 221      -9.274  21.956 -19.278  1.00  0.00      PROB  
ATOM   1695  N   ILE P 222     -10.121  22.035 -21.358  1.00  0.00      PROB  
ATOM   1696  HN  ILE P 222      -9.998  22.123 -22.343  1.00  0.00      PROB  
ATOM   1697  CA  ILE P 222     -11.460  21.843 -20.867  1.00  0.00      PROB  
ATOM   1698  HA  ILE P 222     -11.710  22.696 -20.253  1.00  0.00      PROB  
ATOM   1699  CB  ILE P 222     -12.469  21.704 -22.003  1.00  0.00      PROB  
ATOM   1700  HB  ILE P 222     -12.066  21.012 -22.773  1.00  0.00      PROB  
ATOM   1701  CG2 ILE P 222     -13.784  21.160 -21.472  1.00  0.00      PROB  
ATOM   1702 HG21 ILE P 222     -14.019  21.622 -20.489  1.00  0.00      PROB  
ATOM   1703 HG22 ILE P 222     -13.711  20.060 -21.339  1.00  0.00      PROB  
ATOM   1704 HG23 ILE P 222     -14.605  21.398 -22.181  1.00  0.00      PROB  
ATOM   1705  CG1 ILE P 222     -12.681  23.057 -22.674  1.00  0.00      PROB  
ATOM   1706 HG11 ILE P 222     -13.295  22.905 -23.586  1.00  0.00      PROB  
ATOM   1707 HG12 ILE P 222     -11.690  23.462 -22.970  1.00  0.00      PROB  
ATOM   1708  CD  ILE P 222     -13.373  24.077 -21.794  1.00  0.00      PROB  
ATOM   1709  HD1 ILE P 222     -12.771  24.263 -20.879  1.00  0.00      PROB  
ATOM   1710  HD2 ILE P 222     -14.372  23.699 -21.491  1.00  0.00      PROB  
ATOM   1711  HD3 ILE P 222     -13.486  25.036 -22.344  1.00  0.00      PROB  
ATOM   1712  C   ILE P 222     -11.468  20.570 -20.072  1.00  0.00      PROB  
ATOM   1713  O   ILE P 222     -11.660  20.591 -18.864  1.00  0.00      PROB  
ATOM   1714  N   ARG P 223     -11.232  19.454 -20.734  1.00  0.00      PROB  
ATOM   1715  HN  ARG P 223     -10.991  19.432 -21.701  1.00  0.00      PROB  
ATOM   1716  CA  ARG P 223     -11.321  18.190 -20.044  1.00  0.00      PROB  
ATOM   1717  HA  ARG P 223     -12.361  17.995 -19.830  1.00  0.00      PROB  
ATOM   1718  CB  ARG P 223     -10.744  17.092 -20.900  1.00  0.00      PROB  
ATOM   1719  HB1 ARG P 223      -9.695  17.358 -21.153  1.00  0.00      PROB  
ATOM   1720  HB2 ARG P 223     -11.336  17.029 -21.837  1.00  0.00      PROB  
ATOM   1721  CG  ARG P 223     -10.748  15.732 -20.237  1.00  0.00      PROB  
ATOM   1722  HG1 ARG P 223     -11.615  15.656 -19.547  1.00  0.00      PROB  
ATOM   1723  HG2 ARG P 223      -9.812  15.598 -19.654  1.00  0.00      PROB  
ATOM   1724  CD  ARG P 223     -10.845  14.659 -21.297  1.00  0.00      PROB  
ATOM   1725  HD1 ARG P 223     -10.849  13.656 -20.821  1.00  0.00      PROB  
ATOM   1726  HD2 ARG P 223      -9.990  14.744 -22.002  1.00  0.00      PROB  
ATOM   1727  NE  ARG P 223     -12.077  14.800 -22.064  1.00  0.00      PROB  
ATOM   1728  HE  ARG P 223     -12.835  15.292 -21.637  1.00  0.00      PROB  
ATOM   1729  CZ  ARG P 223     -12.264  14.322 -23.289  1.00  0.00      PROB  
ATOM   1730  NH1 ARG P 223     -13.425  14.508 -23.895  1.00  0.00      PROB  
ATOM   1731 HH11 ARG P 223     -14.157  15.007 -23.431  1.00  0.00      PROB  
ATOM   1732 HH12 ARG P 223     -13.570  14.150 -24.817  1.00  0.00      PROB  
ATOM   1733  NH2 ARG P 223     -11.296  13.669 -23.920  1.00  0.00      PROB  
ATOM   1734 HH21 ARG P 223     -10.412  13.532 -23.473  1.00  0.00      PROB  
ATOM   1735 HH22 ARG P 223     -11.450  13.315 -24.842  1.00  0.00      PROB  
ATOM   1736  C   ARG P 223     -10.558  18.260 -18.752  1.00  0.00      PROB  
ATOM   1737  O   ARG P 223     -11.108  18.019 -17.696  1.00  0.00      PROB  
ATOM   1738  N   LEU P 224      -9.290  18.605 -18.823  1.00  0.00      PROB  
ATOM   1739  HN  LEU P 224      -8.841  18.869 -19.673  1.00  0.00      PROB  
ATOM   1740  CA  LEU P 224      -8.490  18.610 -17.623  1.00  0.00      PROB  
ATOM   1741  HA  LEU P 224      -8.283  17.586 -17.352  1.00  0.00      PROB  
ATOM   1742  CB  LEU P 224      -7.199  19.365 -17.860  1.00  0.00      PROB  
ATOM   1743  HB1 LEU P 224      -6.917  19.885 -16.920  1.00  0.00      PROB  
ATOM   1744  HB2 LEU P 224      -7.375  20.124 -18.652  1.00  0.00      PROB  
ATOM   1745  CG  LEU P 224      -6.037  18.480 -18.289  1.00  0.00      PROB  
ATOM   1746  HG  LEU P 224      -5.930  17.645 -17.564  1.00  0.00      PROB  
ATOM   1747  CD1 LEU P 224      -6.249  17.906 -19.678  1.00  0.00      PROB  
ATOM   1748 HD11 LEU P 224      -6.166  18.711 -20.440  1.00  0.00      PROB  
ATOM   1749 HD12 LEU P 224      -7.260  17.453 -19.749  1.00  0.00      PROB  
ATOM   1750 HD13 LEU P 224      -5.477  17.136 -19.890  1.00  0.00      PROB  
ATOM   1751  CD2 LEU P 224      -4.756  19.288 -18.246  1.00  0.00      PROB  
ATOM   1752 HD21 LEU P 224      -4.574  19.661 -17.215  1.00  0.00      PROB  
ATOM   1753 HD22 LEU P 224      -4.836  20.161 -18.929  1.00  0.00      PROB  
ATOM   1754 HD23 LEU P 224      -3.897  18.652 -18.550  1.00  0.00      PROB  
ATOM   1755  C   LEU P 224      -9.262  19.266 -16.509  1.00  0.00      PROB  
ATOM   1756  O   LEU P 224      -9.606  18.636 -15.526  1.00  0.00      PROB  
ATOM   1757  N   VAL P 225      -9.592  20.521 -16.696  1.00  0.00      PROB  
ATOM   1758  HN  VAL P 225      -9.401  21.009 -17.544  1.00  0.00      PROB  
ATOM   1759  CA  VAL P 225     -10.268  21.272 -15.644  1.00  0.00      PROB  
ATOM   1760  HA  VAL P 225      -9.619  21.293 -14.781  1.00  0.00      PROB  
ATOM   1761  CB  VAL P 225     -10.584  22.698 -16.103  1.00  0.00      PROB  
ATOM   1762  HB  VAL P 225     -11.109  22.651 -17.080  1.00  0.00      PROB  
ATOM   1763  CG1 VAL P 225     -11.459  23.457 -15.111  1.00  0.00      PROB  
ATOM   1764 HG11 VAL P 225     -11.035  23.376 -14.087  1.00  0.00      PROB  
ATOM   1765 HG12 VAL P 225     -12.484  23.029 -15.106  1.00  0.00      PROB  
ATOM   1766 HG13 VAL P 225     -11.504  24.531 -15.391  1.00  0.00      PROB  
ATOM   1767  CG2 VAL P 225      -9.276  23.481 -16.229  1.00  0.00      PROB  
ATOM   1768 HG21 VAL P 225      -8.609  22.994 -16.972  1.00  0.00      PROB  
ATOM   1769 HG22 VAL P 225      -8.755  23.508 -15.248  1.00  0.00      PROB  
ATOM   1770 HG23 VAL P 225      -9.487  24.518 -16.569  1.00  0.00      PROB  
ATOM   1771  C   VAL P 225     -11.491  20.512 -15.145  1.00  0.00      PROB  
ATOM   1772  O   VAL P 225     -11.656  20.397 -13.935  1.00  0.00      PROB  
ATOM   1773  N   GLN P 226     -12.289  19.896 -16.022  1.00  0.00      PROB  
ATOM   1774  HN  GLN P 226     -12.160  19.990 -17.006  1.00  0.00      PROB  
ATOM   1775  CA  GLN P 226     -13.407  19.042 -15.601  1.00  0.00      PROB  
ATOM   1776  HA  GLN P 226     -14.099  19.652 -15.040  1.00  0.00      PROB  
ATOM   1777  CB  GLN P 226     -14.106  18.425 -16.816  1.00  0.00      PROB  
ATOM   1778  HB1 GLN P 226     -14.753  17.592 -16.470  1.00  0.00      PROB  
ATOM   1779  HB2 GLN P 226     -13.334  18.020 -17.504  1.00  0.00      PROB  
ATOM   1780  CG  GLN P 226     -14.970  19.432 -17.585  1.00  0.00      PROB  
ATOM   1781  HG1 GLN P 226     -14.357  20.330 -17.815  1.00  0.00      PROB  
ATOM   1782  HG2 GLN P 226     -15.828  19.731 -16.946  1.00  0.00      PROB  
ATOM   1783  CD  GLN P 226     -15.515  18.876 -18.892  1.00  0.00      PROB  
ATOM   1784  OE1 GLN P 226     -15.244  17.755 -19.301  1.00  0.00      PROB  
ATOM   1785  NE2 GLN P 226     -16.321  19.629 -19.601  1.00  0.00      PROB  
ATOM   1786 HE21 GLN P 226     -16.693  19.289 -20.464  1.00  0.00      PROB  
ATOM   1787 HE22 GLN P 226     -16.563  20.545 -19.279  1.00  0.00      PROB  
ATOM   1788  C   GLN P 226     -12.958  17.919 -14.662  1.00  0.00      PROB  
ATOM   1789  O   GLN P 226     -13.515  17.752 -13.578  1.00  0.00      PROB  
ATOM   1790  N   LEU P 227     -11.927  17.163 -15.051  1.00  0.00      PROB  
ATOM   1791  HN  LEU P 227     -11.459  17.319 -15.917  1.00  0.00      PROB  
ATOM   1792  CA  LEU P 227     -11.415  16.063 -14.243  1.00  0.00      PROB  
ATOM   1793  HA  LEU P 227     -12.239  15.407 -14.006  1.00  0.00      PROB  
ATOM   1794  CB  LEU P 227     -10.328  15.303 -15.017  1.00  0.00      PROB  
ATOM   1795  HB1 LEU P 227      -9.787  14.642 -14.308  1.00  0.00      PROB  
ATOM   1796  HB2 LEU P 227      -9.612  16.042 -15.437  1.00  0.00      PROB  
ATOM   1797  CG  LEU P 227     -10.874  14.442 -16.169  1.00  0.00      PROB  
ATOM   1798  HG  LEU P 227     -11.567  15.048 -16.791  1.00  0.00      PROB  
ATOM   1799  CD1 LEU P 227      -9.719  13.945 -17.029  1.00  0.00      PROB  
ATOM   1800 HD11 LEU P 227      -9.023  13.333 -16.417  1.00  0.00      PROB  
ATOM   1801 HD12 LEU P 227      -9.158  14.810 -17.446  1.00  0.00      PROB  
ATOM   1802 HD13 LEU P 227     -10.108  13.317 -17.858  1.00  0.00      PROB  
ATOM   1803  CD2 LEU P 227     -11.633  13.223 -15.651  1.00  0.00      PROB  
ATOM   1804 HD21 LEU P 227     -12.492  13.546 -15.026  1.00  0.00      PROB  
ATOM   1805 HD22 LEU P 227     -10.959  12.594 -15.030  1.00  0.00      PROB  
ATOM   1806 HD23 LEU P 227     -12.019  12.628 -16.505  1.00  0.00      PROB  
ATOM   1807  C   LEU P 227     -10.896  16.560 -12.891  1.00  0.00      PROB  
ATOM   1808  O   LEU P 227     -11.365  16.096 -11.852  1.00  0.00      PROB  
ATOM   1809  N   VAL P 228      -9.996  17.538 -12.873  1.00  0.00      PROB  
ATOM   1810  HN  VAL P 228      -9.688  17.981 -13.711  1.00  0.00      PROB  
ATOM   1811  CA  VAL P 228      -9.392  18.037 -11.633  1.00  0.00      PROB  
ATOM   1812  HA  VAL P 228      -8.964  17.198 -11.105  1.00  0.00      PROB  
ATOM   1813  CB  VAL P 228      -8.312  19.074 -11.951  1.00  0.00      PROB  
ATOM   1814  HB  VAL P 228      -8.732  19.824 -12.654  1.00  0.00      PROB  
ATOM   1815  CG1 VAL P 228      -7.801  19.800 -10.706  1.00  0.00      PROB  
ATOM   1816 HG11 VAL P 228      -7.528  19.064  -9.920  1.00  0.00      PROB  
ATOM   1817 HG12 VAL P 228      -8.593  20.469 -10.307  1.00  0.00      PROB  
ATOM   1818 HG13 VAL P 228      -6.899  20.398 -10.960  1.00  0.00      PROB  
ATOM   1819  CG2 VAL P 228      -7.124  18.381 -12.615  1.00  0.00      PROB  
ATOM   1820 HG21 VAL P 228      -7.447  17.889 -13.557  1.00  0.00      PROB  
ATOM   1821 HG22 VAL P 228      -6.709  17.607 -11.935  1.00  0.00      PROB  
ATOM   1822 HG23 VAL P 228      -6.337  19.128 -12.856  1.00  0.00      PROB  
ATOM   1823  C   VAL P 228     -10.446  18.600 -10.681  1.00  0.00      PROB  
ATOM   1824  O   VAL P 228     -10.435  18.287  -9.500  1.00  0.00      PROB  
ATOM   1825  N   VAL P 229     -11.410  19.353 -11.197  1.00  0.00      PROB  
ATOM   1826  HN  VAL P 229     -11.412  19.615 -12.159  1.00  0.00      PROB  
ATOM   1827  CA  VAL P 229     -12.533  19.853 -10.401  1.00  0.00      PROB  
ATOM   1828  HA  VAL P 229     -12.135  20.410  -9.566  1.00  0.00      PROB  
ATOM   1829  CB  VAL P 229     -13.419  20.746 -11.269  1.00  0.00      PROB  
ATOM   1830  HB  VAL P 229     -13.519  20.278 -12.271  1.00  0.00      PROB  
ATOM   1831  CG1 VAL P 229     -14.815  20.966 -10.694  1.00  0.00      PROB  
ATOM   1832 HG11 VAL P 229     -14.744  21.280  -9.630  1.00  0.00      PROB  
ATOM   1833 HG12 VAL P 229     -15.399  20.023 -10.748  1.00  0.00      PROB  
ATOM   1834 HG13 VAL P 229     -15.337  21.763 -11.265  1.00  0.00      PROB  
ATOM   1835  CG2 VAL P 229     -12.733  22.100 -11.440  1.00  0.00      PROB  
ATOM   1836 HG21 VAL P 229     -11.744  21.969 -11.930  1.00  0.00      PROB  
ATOM   1837 HG22 VAL P 229     -12.576  22.573 -10.447  1.00  0.00      PROB  
ATOM   1838 HG23 VAL P 229     -13.358  22.764 -12.075  1.00  0.00      PROB  
ATOM   1839  C   VAL P 229     -13.340  18.715  -9.807  1.00  0.00      PROB  
ATOM   1840  O   VAL P 229     -13.639  18.735  -8.612  1.00  0.00      PROB  
ATOM   1841  N   SER P 230     -13.669  17.694 -10.599  1.00  0.00      PROB  
ATOM   1842  HN  SER P 230     -13.412  17.660 -11.562  1.00  0.00      PROB  
ATOM   1843  CA  SER P 230     -14.433  16.558 -10.088  1.00  0.00      PROB  
ATOM   1844  HA  SER P 230     -15.317  16.941  -9.600  1.00  0.00      PROB  
ATOM   1845  CB  SER P 230     -14.820  15.617 -11.228  1.00  0.00      PROB  
ATOM   1846  HB1 SER P 230     -15.216  16.213 -12.078  1.00  0.00      PROB  
ATOM   1847  HB2 SER P 230     -15.601  14.912 -10.874  1.00  0.00      PROB  
ATOM   1848  OG  SER P 230     -13.718  14.867 -11.686  1.00  0.00      PROB  
ATOM   1849  HG1 SER P 230     -13.013  15.501 -11.842  1.00  0.00      PROB  
ATOM   1850  C   SER P 230     -13.663  15.820  -8.991  1.00  0.00      PROB  
ATOM   1851  O   SER P 230     -14.243  15.453  -7.973  1.00  0.00      PROB  
ATOM   1852  N   PHE P 231     -12.348  15.683  -9.143  1.00  0.00      PROB  
ATOM   1853  HN  PHE P 231     -11.881  16.031  -9.952  1.00  0.00      PROB  
ATOM   1854  CA  PHE P 231     -11.493  15.029  -8.165  1.00  0.00      PROB  
ATOM   1855  HA  PHE P 231     -11.896  14.050  -7.954  1.00  0.00      PROB  
ATOM   1856  CB  PHE P 231     -10.087  14.923  -8.749  1.00  0.00      PROB  
ATOM   1857  HB1 PHE P 231      -9.736  15.934  -9.050  1.00  0.00      PROB  
ATOM   1858  HB2 PHE P 231     -10.104  14.247  -9.630  1.00  0.00      PROB  
ATOM   1859  CG  PHE P 231      -9.077  14.368  -7.778  1.00  0.00      PROB  
ATOM   1860  CD1 PHE P 231      -8.354  15.229  -6.932  1.00  0.00      PROB  
ATOM   1861  HD1 PHE P 231      -8.527  16.295  -6.970  1.00  0.00      PROB  
ATOM   1862  CE1 PHE P 231      -7.408  14.704  -6.039  1.00  0.00      PROB  
ATOM   1863  HE1 PHE P 231      -6.859  15.362  -5.381  1.00  0.00      PROB  
ATOM   1864  CZ  PHE P 231      -7.177  13.320  -6.004  1.00  0.00      PROB  
ATOM   1865  HZ  PHE P 231      -6.442  12.913  -5.324  1.00  0.00      PROB  
ATOM   1866  CD2 PHE P 231      -8.858  12.986  -7.728  1.00  0.00      PROB  
ATOM   1867  HD2 PHE P 231      -9.427  12.324  -8.364  1.00  0.00      PROB  
ATOM   1868  CE2 PHE P 231      -7.898  12.465  -6.850  1.00  0.00      PROB  
ATOM   1869  HE2 PHE P 231      -7.712  11.402  -6.825  1.00  0.00      PROB  
ATOM   1870  C   PHE P 231     -11.500  15.761  -6.821  1.00  0.00      PROB  
ATOM   1871  O   PHE P 231     -11.804  15.148  -5.800  1.00  0.00      PROB  
ATOM   1872  N   VAL P 232     -11.231  17.067  -6.791  1.00  0.00      PROB  
ATOM   1873  HN  VAL P 232     -11.009  17.595  -7.608  1.00  0.00      PROB  
ATOM   1874  CA  VAL P 232     -11.253  17.793  -5.514  1.00  0.00      PROB  
ATOM   1875  HA  VAL P 232     -10.697  17.205  -4.799  1.00  0.00      PROB  
ATOM   1876  CB  VAL P 232     -10.650  19.193  -5.609  1.00  0.00      PROB  
ATOM   1877  HB  VAL P 232     -10.722  19.697  -4.621  1.00  0.00      PROB  
ATOM   1878  CG1 VAL P 232      -9.187  19.100  -6.027  1.00  0.00      PROB  
ATOM   1879 HG11 VAL P 232      -9.112  18.772  -7.086  1.00  0.00      PROB  
ATOM   1880 HG12 VAL P 232      -8.657  18.361  -5.388  1.00  0.00      PROB  
ATOM   1881 HG13 VAL P 232      -8.701  20.095  -5.929  1.00  0.00      PROB  
ATOM   1882  CG2 VAL P 232     -11.391  20.113  -6.573  1.00  0.00      PROB  
ATOM   1883 HG21 VAL P 232     -12.446  20.235  -6.249  1.00  0.00      PROB  
ATOM   1884 HG22 VAL P 232     -11.381  19.677  -7.595  1.00  0.00      PROB  
ATOM   1885 HG23 VAL P 232     -10.907  21.113  -6.589  1.00  0.00      PROB  
ATOM   1886  C   VAL P 232     -12.654  17.836  -4.927  1.00  0.00      PROB  
ATOM   1887  O   VAL P 232     -12.811  17.715  -3.720  1.00  0.00      PROB  
ATOM   1888  N   SER P 233     -13.692  17.908  -5.758  1.00  0.00      PROB  
ATOM   1889  HN  SER P 233     -13.574  18.000  -6.744  1.00  0.00      PROB  
ATOM   1890  CA  SER P 233     -15.075  17.858  -5.279  1.00  0.00      PROB  
ATOM   1891  HA  SER P 233     -15.203  18.644  -4.550  1.00  0.00      PROB  
ATOM   1892  CB  SER P 233     -16.058  18.041  -6.432  1.00  0.00      PROB  
ATOM   1893  HB1 SER P 233     -17.097  18.053  -6.040  1.00  0.00      PROB  
ATOM   1894  HB2 SER P 233     -15.945  17.207  -7.157  1.00  0.00      PROB  
ATOM   1895  OG  SER P 233     -15.809  19.260  -7.099  1.00  0.00      PROB  
ATOM   1896  HG1 SER P 233     -14.974  19.145  -7.559  1.00  0.00      PROB  
ATOM   1897  C   SER P 233     -15.376  16.540  -4.571  1.00  0.00      PROB  
ATOM   1898  O   SER P 233     -15.951  16.536  -3.485  1.00  0.00      PROB  
ATOM   1899  N   LEU P 234     -14.944  15.413  -5.136  1.00  0.00      PROB  
ATOM   1900  HN  LEU P 234     -14.504  15.414  -6.030  1.00  0.00      PROB  
ATOM   1901  CA  LEU P 234     -15.078  14.107  -4.501  1.00  0.00      PROB  
ATOM   1902  HA  LEU P 234     -16.106  13.972  -4.200  1.00  0.00      PROB  
ATOM   1903  CB  LEU P 234     -14.657  13.035  -5.524  1.00  0.00      PROB  
ATOM   1904  HB1 LEU P 234     -13.591  13.217  -5.773  1.00  0.00      PROB  
ATOM   1905  HB2 LEU P 234     -15.272  13.187  -6.434  1.00  0.00      PROB  
ATOM   1906  CG  LEU P 234     -14.789  11.555  -5.123  1.00  0.00      PROB  
ATOM   1907  HG  LEU P 234     -14.745  10.937  -6.044  1.00  0.00      PROB  
ATOM   1908  CD1 LEU P 234     -13.704  11.072  -4.165  1.00  0.00      PROB  
ATOM   1909 HD11 LEU P 234     -13.845  11.534  -3.164  1.00  0.00      PROB  
ATOM   1910 HD12 LEU P 234     -12.703  11.362  -4.551  1.00  0.00      PROB  
ATOM   1911 HD13 LEU P 234     -13.758   9.968  -4.058  1.00  0.00      PROB  
ATOM   1912  CD2 LEU P 234     -16.157  11.221  -4.537  1.00  0.00      PROB  
ATOM   1913 HD21 LEU P 234     -16.960  11.602  -5.203  1.00  0.00      PROB  
ATOM   1914 HD22 LEU P 234     -16.267  11.698  -3.540  1.00  0.00      PROB  
ATOM   1915 HD23 LEU P 234     -16.268  10.120  -4.440  1.00  0.00      PROB  
ATOM   1916  C   LEU P 234     -14.284  14.062  -3.191  1.00  0.00      PROB  
ATOM   1917  O   LEU P 234     -14.832  13.728  -2.147  1.00  0.00      PROB  
ATOM   1918  N   TRP P 235     -13.011  14.443  -3.218  1.00  0.00      PROB  
ATOM   1919  HN  TRP P 235     -12.587  14.794  -4.050  1.00  0.00      PROB  
ATOM   1920  CA  TRP P 235     -12.145  14.379  -2.049  1.00  0.00      PROB  
ATOM   1921  HA  TRP P 235     -12.143  13.367  -1.674  1.00  0.00      PROB  
ATOM   1922  CB  TRP P 235     -10.742  14.805  -2.473  1.00  0.00      PROB  
ATOM   1923  HB1 TRP P 235     -10.816  15.824  -2.908  1.00  0.00      PROB  
ATOM   1924  HB2 TRP P 235     -10.396  14.097  -3.254  1.00  0.00      PROB  
ATOM   1925  CG  TRP P 235      -9.687  14.851  -1.421  1.00  0.00      PROB  
ATOM   1926  CD1 TRP P 235      -9.657  14.151  -0.269  1.00  0.00      PROB  
ATOM   1927  HD1 TRP P 235     -10.413  13.451   0.055  1.00  0.00      PROB  
ATOM   1928  NE1 TRP P 235      -8.514  14.466   0.431  1.00  0.00      PROB  
ATOM   1929  HE1 TRP P 235      -8.275  14.076   1.293  1.00  0.00      PROB  
ATOM   1930  CE2 TRP P 235      -7.753  15.394  -0.230  1.00  0.00      PROB  
ATOM   1931  CD2 TRP P 235      -8.456  15.629  -1.440  1.00  0.00      PROB  
ATOM   1932  CE3 TRP P 235      -7.872  16.519  -2.360  1.00  0.00      PROB  
ATOM   1933  HE3 TRP P 235      -8.348  16.718  -3.308  1.00  0.00      PROB  
ATOM   1934  CZ3 TRP P 235      -6.662  17.168  -2.070  1.00  0.00      PROB  
ATOM   1935  HZ3 TRP P 235      -6.229  17.845  -2.793  1.00  0.00      PROB  
ATOM   1936  CZ2 TRP P 235      -6.552  16.043   0.076  1.00  0.00      PROB  
ATOM   1937  HZ2 TRP P 235      -6.036  15.864   1.008  1.00  0.00      PROB  
ATOM   1938  CH2 TRP P 235      -6.010  16.945  -0.849  1.00  0.00      PROB  
ATOM   1939  HH2 TRP P 235      -5.092  17.468  -0.622  1.00  0.00      PROB  
ATOM   1940  C   TRP P 235     -12.660  15.231  -0.882  1.00  0.00      PROB  
ATOM   1941  O   TRP P 235     -12.823  14.709   0.218  1.00  0.00      PROB  
ATOM   1942  N   LEU P 236     -12.980  16.504  -1.110  1.00  0.00      PROB  
ATOM   1943  HN  LEU P 236     -12.907  16.911  -2.017  1.00  0.00      PROB  
ATOM   1944  CA  LEU P 236     -13.458  17.390  -0.052  1.00  0.00      PROB  
ATOM   1945  HA  LEU P 236     -12.711  17.425   0.728  1.00  0.00      PROB  
ATOM   1946  CB  LEU P 236     -13.697  18.793  -0.637  1.00  0.00      PROB  
ATOM   1947  HB1 LEU P 236     -14.534  19.258  -0.076  1.00  0.00      PROB  
ATOM   1948  HB2 LEU P 236     -13.996  18.673  -1.699  1.00  0.00      PROB  
ATOM   1949  CG  LEU P 236     -12.504  19.762  -0.591  1.00  0.00      PROB  
ATOM   1950  HG  LEU P 236     -12.766  20.691  -1.141  1.00  0.00      PROB  
ATOM   1951  CD1 LEU P 236     -12.138  20.117   0.841  1.00  0.00      PROB  
ATOM   1952 HD11 LEU P 236     -11.692  19.237   1.351  1.00  0.00      PROB  
ATOM   1953 HD12 LEU P 236     -13.048  20.427   1.398  1.00  0.00      PROB  
ATOM   1954 HD13 LEU P 236     -11.395  20.944   0.848  1.00  0.00      PROB  
ATOM   1955  CD2 LEU P 236     -11.238  19.271  -1.276  1.00  0.00      PROB  
ATOM   1956 HD21 LEU P 236     -11.436  19.079  -2.352  1.00  0.00      PROB  
ATOM   1957 HD22 LEU P 236     -10.894  18.326  -0.804  1.00  0.00      PROB  
ATOM   1958 HD23 LEU P 236     -10.441  20.041  -1.195  1.00  0.00      PROB  
ATOM   1959  C   LEU P 236     -14.749  16.862   0.573  1.00  0.00      PROB  
ATOM   1960  O   LEU P 236     -14.892  16.852   1.798  1.00  0.00      PROB  
ATOM   1961  N   THR P 237     -15.694  16.420  -0.252  1.00  0.00      PROB  
ATOM   1962  HN  THR P 237     -15.563  16.387  -1.240  1.00  0.00      PROB  
ATOM   1963  CA  THR P 237     -16.991  15.953   0.246  1.00  0.00      PROB  
ATOM   1964  HA  THR P 237     -17.345  16.680   0.962  1.00  0.00      PROB  
ATOM   1965  CB  THR P 237     -18.018  15.780  -0.869  1.00  0.00      PROB  
ATOM   1966  HB  THR P 237     -18.940  15.327  -0.449  1.00  0.00      PROB  
ATOM   1967  OG1 THR P 237     -17.552  14.955  -1.897  1.00  0.00      PROB  
ATOM   1968  HG1 THR P 237     -16.983  15.506  -2.441  1.00  0.00      PROB  
ATOM   1969  CG2 THR P 237     -18.402  17.113  -1.490  1.00  0.00      PROB  
ATOM   1970 HG21 THR P 237     -17.504  17.606  -1.922  1.00  0.00      PROB  
ATOM   1971 HG22 THR P 237     -18.834  17.781  -0.715  1.00  0.00      PROB  
ATOM   1972 HG23 THR P 237     -19.144  16.953  -2.301  1.00  0.00      PROB  
ATOM   1973  C   THR P 237     -16.868  14.645   1.009  1.00  0.00      PROB  
ATOM   1974  O   THR P 237     -17.381  14.544   2.118  1.00  0.00      PROB  
ATOM   1975  N   ALA P 238     -16.140  13.664   0.477  1.00  0.00      PROB  
ATOM   1976  HN  ALA P 238     -15.691  13.765  -0.407  1.00  0.00      PROB  
ATOM   1977  CA  ALA P 238     -15.947  12.383   1.141  1.00  0.00      PROB  
ATOM   1978  HA  ALA P 238     -16.911  11.925   1.303  1.00  0.00      PROB  
ATOM   1979  CB  ALA P 238     -15.075  11.521   0.230  1.00  0.00      PROB  
ATOM   1980  HB1 ALA P 238     -14.095  12.016   0.060  1.00  0.00      PROB  
ATOM   1981  HB2 ALA P 238     -15.576  11.381  -0.751  1.00  0.00      PROB  
ATOM   1982  HB3 ALA P 238     -14.895  10.532   0.703  1.00  0.00      PROB  
ATOM   1983  C   ALA P 238     -15.327  12.555   2.537  1.00  0.00      PROB  
ATOM   1984  O   ALA P 238     -15.742  11.899   3.490  1.00  0.00      PROB  
ATOM   1985  N   ALA P 239     -14.400  13.505   2.687  1.00  0.00      PROB  
ATOM   1986  HN  ALA P 239     -14.085  14.061   1.922  1.00  0.00      PROB  
ATOM   1987  CA  ALA P 239     -13.790  13.791   3.975  1.00  0.00      PROB  
ATOM   1988  HA  ALA P 239     -13.389  12.872   4.377  1.00  0.00      PROB  
ATOM   1989  CB  ALA P 239     -12.686  14.819   3.778  1.00  0.00      PROB  
ATOM   1990  HB1 ALA P 239     -13.107  15.755   3.352  1.00  0.00      PROB  
ATOM   1991  HB2 ALA P 239     -11.920  14.423   3.077  1.00  0.00      PROB  
ATOM   1992  HB3 ALA P 239     -12.211  15.057   4.754  1.00  0.00      PROB  
ATOM   1993  C   ALA P 239     -14.817  14.264   5.002  1.00  0.00      PROB  
ATOM   1994  O   ALA P 239     -14.795  13.815   6.141  1.00  0.00      PROB  
ATOM   1995  N   GLY P 240     -15.767  15.105   4.604  1.00  0.00      PROB  
ATOM   1996  HN  GLY P 240     -15.805  15.460   3.673  1.00  0.00      PROB  
ATOM   1997  CA  GLY P 240     -16.817  15.563   5.509  1.00  0.00      PROB  
ATOM   1998  HA1 GLY P 240     -17.413  16.298   4.989  1.00  0.00      PROB  
ATOM   1999  HA2 GLY P 240     -16.346  16.009   6.373  1.00  0.00      PROB  
ATOM   2000  C   GLY P 240     -17.709  14.417   5.957  1.00  0.00      PROB  
ATOM   2001  O   GLY P 240     -18.075  14.323   7.125  1.00  0.00      PROB  
ATOM   2002  N   PHE P 241     -17.995  13.498   5.039  1.00  0.00      PROB  
ATOM   2003  HN  PHE P 241     -17.639  13.558   4.110  1.00  0.00      PROB  
ATOM   2004  CA  PHE P 241     -18.837  12.351   5.318  1.00  0.00      PROB  
ATOM   2005  HA  PHE P 241     -19.745  12.698   5.788  1.00  0.00      PROB  
ATOM   2006  CB  PHE P 241     -19.145  11.640   4.001  1.00  0.00      PROB  
ATOM   2007  HB1 PHE P 241     -18.364  10.878   3.794  1.00  0.00      PROB  
ATOM   2008  HB2 PHE P 241     -19.183  12.381   3.174  1.00  0.00      PROB  
ATOM   2009  CG  PHE P 241     -20.475  10.935   4.048  1.00  0.00      PROB  
ATOM   2010  CD1 PHE P 241     -20.587   9.660   4.610  1.00  0.00      PROB  
ATOM   2011  HD1 PHE P 241     -19.708   9.161   4.990  1.00  0.00      PROB  
ATOM   2012  CE1 PHE P 241     -21.838   9.025   4.682  1.00  0.00      PROB  
ATOM   2013  HE1 PHE P 241     -21.919   8.044   5.124  1.00  0.00      PROB  
ATOM   2014  CZ  PHE P 241     -22.977   9.660   4.183  1.00  0.00      PROB  
ATOM   2015  HZ  PHE P 241     -23.938   9.170   4.231  1.00  0.00      PROB  
ATOM   2016  CD2 PHE P 241     -21.615  11.574   3.556  1.00  0.00      PROB  
ATOM   2017  HD2 PHE P 241     -21.536  12.562   3.126  1.00  0.00      PROB  
ATOM   2018  CE2 PHE P 241     -22.864  10.935   3.620  1.00  0.00      PROB  
ATOM   2019  HE2 PHE P 241     -23.741  11.431   3.232  1.00  0.00      PROB  
ATOM   2020  C   PHE P 241     -18.189  11.427   6.351  1.00  0.00      PROB  
ATOM   2021  O   PHE P 241     -18.793  11.120   7.375  1.00  0.00      PROB  
ATOM   2022  N   LEU P 242     -16.925  11.052   6.137  1.00  0.00      PROB  
ATOM   2023  HN  LEU P 242     -16.429  11.301   5.308  1.00  0.00      PROB  
ATOM   2024  CA  LEU P 242     -16.193  10.252   7.111  1.00  0.00      PROB  
ATOM   2025  HA  LEU P 242     -16.780   9.378   7.347  1.00  0.00      PROB  
ATOM   2026  CB  LEU P 242     -14.841   9.851   6.508  1.00  0.00      PROB  
ATOM   2027  HB1 LEU P 242     -14.287  10.776   6.242  1.00  0.00      PROB  
ATOM   2028  HB2 LEU P 242     -15.028   9.265   5.584  1.00  0.00      PROB  
ATOM   2029  CG  LEU P 242     -13.963   9.013   7.443  1.00  0.00      PROB  
ATOM   2030  HG  LEU P 242     -13.782   9.591   8.374  1.00  0.00      PROB  
ATOM   2031  CD1 LEU P 242     -14.590   7.675   7.813  1.00  0.00      PROB  
ATOM   2032 HD11 LEU P 242     -14.767   7.071   6.898  1.00  0.00      PROB  
ATOM   2033 HD12 LEU P 242     -15.563   7.842   8.323  1.00  0.00      PROB  
ATOM   2034 HD13 LEU P 242     -13.908   7.111   8.484  1.00  0.00      PROB  
ATOM   2035  CD2 LEU P 242     -12.649   8.727   6.746  1.00  0.00      PROB  
ATOM   2036 HD21 LEU P 242     -12.130   9.680   6.503  1.00  0.00      PROB  
ATOM   2037 HD22 LEU P 242     -12.835   8.173   5.801  1.00  0.00      PROB  
ATOM   2038 HD23 LEU P 242     -11.992   8.126   7.410  1.00  0.00      PROB  
ATOM   2039  C   LEU P 242     -16.029  10.995   8.442  1.00  0.00      PROB  
ATOM   2040  O   LEU P 242     -16.202  10.394   9.502  1.00  0.00      PROB  
ATOM   2041  N   HSD P 243     -15.715  12.289   8.405  1.00  0.00      PROB  
ATOM   2042  HN  HSD P 243     -15.576  12.768   7.542  1.00  0.00      PROB  
ATOM   2043  CA  HSD P 243     -15.551  13.099   9.608  1.00  0.00      PROB  
ATOM   2044  HA  HSD P 243     -14.732  12.691  10.183  1.00  0.00      PROB  
ATOM   2045  CB  HSD P 243     -15.262  14.548   9.218  1.00  0.00      PROB  
ATOM   2046  HB1 HSD P 243     -16.024  14.882   8.483  1.00  0.00      PROB  
ATOM   2047  HB2 HSD P 243     -14.256  14.601   8.750  1.00  0.00      PROB  
ATOM   2048  ND1 HSD P 243     -14.223  15.722  11.245  1.00  0.00      PROB  
ATOM   2049  HD1 HSD P 243     -13.301  15.343  11.159  1.00  0.00      PROB  
ATOM   2050  CG  HSD P 243     -15.290  15.485  10.391  1.00  0.00      PROB  
ATOM   2051  CE1 HSD P 243     -14.682  16.550  12.190  1.00  0.00      PROB  
ATOM   2052  HE1 HSD P 243     -14.069  16.933  13.006  1.00  0.00      PROB  
ATOM   2053  NE2 HSD P 243     -15.976  16.825  11.978  1.00  0.00      PROB  
ATOM   2054  CD2 HSD P 243     -16.379  16.160  10.846  1.00  0.00      PROB  
ATOM   2055  HD2 HSD P 243     -17.393  16.229  10.474  1.00  0.00      PROB  
ATOM   2056  C   HSD P 243     -16.790  13.040  10.487  1.00  0.00      PROB  
ATOM   2057  O   HSD P 243     -16.680  12.880  11.702  1.00  0.00      PROB  
ATOM   2058  N   LEU P 244     -17.970  13.141   9.880  1.00  0.00      PROB  
ATOM   2059  HN  LEU P 244     -18.046  13.265   8.894  1.00  0.00      PROB  
ATOM   2060  CA  LEU P 244     -19.221  13.078  10.609  1.00  0.00      PROB  
ATOM   2061  HA  LEU P 244     -19.187  13.802  11.410  1.00  0.00      PROB  
ATOM   2062  CB  LEU P 244     -20.376  13.387   9.648  1.00  0.00      PROB  
ATOM   2063  HB1 LEU P 244     -20.413  12.595   8.871  1.00  0.00      PROB  
ATOM   2064  HB2 LEU P 244     -20.178  14.364   9.157  1.00  0.00      PROB  
ATOM   2065  CG  LEU P 244     -21.743  13.455  10.348  1.00  0.00      PROB  
ATOM   2066  HG  LEU P 244     -21.600  13.736  11.414  1.00  0.00      PROB  
ATOM   2067  CD1 LEU P 244     -22.627  14.491   9.663  1.00  0.00      PROB  
ATOM   2068 HD11 LEU P 244     -22.781  14.217   8.597  1.00  0.00      PROB  
ATOM   2069 HD12 LEU P 244     -22.141  15.490   9.706  1.00  0.00      PROB  
ATOM   2070 HD13 LEU P 244     -23.617  14.535  10.165  1.00  0.00      PROB  
ATOM   2071  CD2 LEU P 244     -22.486  12.120  10.312  1.00  0.00      PROB  
ATOM   2072 HD21 LEU P 244     -21.886  11.336  10.822  1.00  0.00      PROB  
ATOM   2073 HD22 LEU P 244     -22.654  11.810   9.259  1.00  0.00      PROB  
ATOM   2074 HD23 LEU P 244     -23.461  12.217  10.834  1.00  0.00      PROB  
ATOM   2075  C   LEU P 244     -19.369  11.724  11.297  1.00  0.00      PROB  
ATOM   2076  O   LEU P 244     -19.586  11.686  12.506  1.00  0.00      PROB  
ATOM   2077  N   LEU P 245     -19.230  10.623  10.555  1.00  0.00      PROB  
ATOM   2078  HN  LEU P 245     -19.002  10.671   9.586  1.00  0.00      PROB  
ATOM   2079  CA  LEU P 245     -19.399   9.282  11.098  1.00  0.00      PROB  
ATOM   2080  HA  LEU P 245     -20.411   9.192  11.462  1.00  0.00      PROB  
ATOM   2081  CB  LEU P 245     -19.124   8.231  10.015  1.00  0.00      PROB  
ATOM   2082  HB1 LEU P 245     -19.111   7.230  10.495  1.00  0.00      PROB  
ATOM   2083  HB2 LEU P 245     -18.124   8.434   9.577  1.00  0.00      PROB  
ATOM   2084  CG  LEU P 245     -20.150   8.207   8.880  1.00  0.00      PROB  
ATOM   2085  HG  LEU P 245     -20.225   9.220   8.430  1.00  0.00      PROB  
ATOM   2086  CD1 LEU P 245     -19.734   7.207   7.809  1.00  0.00      PROB  
ATOM   2087 HD11 LEU P 245     -19.662   6.188   8.245  1.00  0.00      PROB  
ATOM   2088 HD12 LEU P 245     -18.741   7.487   7.396  1.00  0.00      PROB  
ATOM   2089 HD13 LEU P 245     -20.487   7.192   6.993  1.00  0.00      PROB  
ATOM   2090  CD2 LEU P 245     -21.519   7.801   9.402  1.00  0.00      PROB  
ATOM   2091 HD21 LEU P 245     -21.941   8.611  10.035  1.00  0.00      PROB  
ATOM   2092 HD22 LEU P 245     -21.431   6.880  10.016  1.00  0.00      PROB  
ATOM   2093 HD23 LEU P 245     -22.209   7.620   8.551  1.00  0.00      PROB  
ATOM   2094  C   LEU P 245     -18.489   9.055  12.300  1.00  0.00      PROB  
ATOM   2095  O   LEU P 245     -18.969   8.761  13.390  1.00  0.00      PROB  
ATOM   2096  N   GLU P 246     -17.184   9.228  12.130  1.00  0.00      PROB  
ATOM   2097  HN  GLU P 246     -16.791   9.570  11.280  1.00  0.00      PROB  
ATOM   2098  CA  GLU P 246     -16.254   8.918  13.204  1.00  0.00      PROB  
ATOM   2099  HA  GLU P 246     -16.471   7.923  13.563  1.00  0.00      PROB  
ATOM   2100  CB  GLU P 246     -14.815   8.999  12.686  1.00  0.00      PROB  
ATOM   2101  HB1 GLU P 246     -14.130   9.166  13.545  1.00  0.00      PROB  
ATOM   2102  HB2 GLU P 246     -14.730   9.858  11.987  1.00  0.00      PROB  
ATOM   2103  CG  GLU P 246     -14.397   7.716  11.955  1.00  0.00      PROB  
ATOM   2104  HG1 GLU P 246     -13.360   7.841  11.576  1.00  0.00      PROB  
ATOM   2105  HG2 GLU P 246     -15.082   7.554  11.096  1.00  0.00      PROB  
ATOM   2106  CD  GLU P 246     -14.438   6.461  12.854  1.00  0.00      PROB  
ATOM   2107  OE1 GLU P 246     -14.503   6.605  14.089  1.00  0.00      PROB  
ATOM   2108  OE2 GLU P 246     -14.473   5.329  12.312  1.00  0.00      PROB  
ATOM   2109  C   GLU P 246     -16.453   9.820  14.420  1.00  0.00      PROB  
ATOM   2110  O   GLU P 246     -16.495   9.324  15.545  1.00  0.00      PROB  
ATOM   2111  N   ASN P 247     -16.661  11.127  14.240  1.00  0.00      PROB  
ATOM   2112  HN  ASN P 247     -16.649  11.565  13.344  1.00  0.00      PROB  
ATOM   2113  CA  ASN P 247     -16.920  11.977  15.398  1.00  0.00      PROB  
ATOM   2114  HA  ASN P 247     -16.189  11.742  16.158  1.00  0.00      PROB  
ATOM   2115  CB  ASN P 247     -16.825  13.445  15.008  1.00  0.00      PROB  
ATOM   2116  HB1 ASN P 247     -17.298  14.072  15.794  1.00  0.00      PROB  
ATOM   2117  HB2 ASN P 247     -17.352  13.610  14.044  1.00  0.00      PROB  
ATOM   2118  CG  ASN P 247     -15.382  13.848  14.857  1.00  0.00      PROB  
ATOM   2119  OD1 ASN P 247     -14.728  14.227  15.809  1.00  0.00      PROB  
ATOM   2120  ND2 ASN P 247     -14.858  13.793  13.670  1.00  0.00      PROB  
ATOM   2121 HD21 ASN P 247     -13.902  14.054  13.533  1.00  0.00      PROB  
ATOM   2122 HD22 ASN P 247     -15.410  13.491  12.893  1.00  0.00      PROB  
ATOM   2123  C   ASN P 247     -18.259  11.669  16.068  1.00  0.00      PROB  
ATOM   2124  O   ASN P 247     -18.431  11.975  17.242  1.00  0.00      PROB  
ATOM   2125  N   SER P 248     -19.204  11.054  15.361  1.00  0.00      PROB  
ATOM   2126  HN  SER P 248     -19.078  10.835  14.397  1.00  0.00      PROB  
ATOM   2127  CA  SER P 248     -20.484  10.658  15.940  1.00  0.00      PROB  
ATOM   2128  HA  SER P 248     -20.805  11.440  16.612  1.00  0.00      PROB  
ATOM   2129  CB  SER P 248     -21.520  10.445  14.834  1.00  0.00      PROB  
ATOM   2130  HB1 SER P 248     -22.496  10.165  15.284  1.00  0.00      PROB  
ATOM   2131  HB2 SER P 248     -21.180   9.636  14.154  1.00  0.00      PROB  
ATOM   2132  OG  SER P 248     -21.689  11.625  14.085  1.00  0.00      PROB  
ATOM   2133  HG1 SER P 248     -20.877  11.740  13.585  1.00  0.00      PROB  
ATOM   2134  C   SER P 248     -20.394   9.378  16.761  1.00  0.00      PROB  
ATOM   2135  O   SER P 248     -21.224   9.177  17.643  1.00  0.00      PROB  
ATOM   2136  N   GLY P 249     -19.464   8.474  16.462  1.00  0.00      PROB  
ATOM   2137  HN  GLY P 249     -18.597   8.704  16.025  1.00  0.00      PROB  
ATOM   2138  CA  GLY P 249     -19.704   7.067  16.781  1.00  0.00      PROB  
ATOM   2139  HA1 GLY P 249     -19.956   6.993  17.828  1.00  0.00      PROB  
ATOM   2140  HA2 GLY P 249     -18.801   6.512  16.575  1.00  0.00      PROB  
ATOM   2141  C   GLY P 249     -20.856   6.510  15.934  1.00  0.00      PROB  
ATOM   2142  O   GLY P 249     -21.267   7.146  14.965  1.00  0.00      PROB  
ATOM   2143  N   ASP P 250     -21.427   5.360  16.280  1.00  0.00      PROB  
ATOM   2144  HN  ASP P 250     -21.097   4.818  17.049  1.00  0.00      PROB  
ATOM   2145  CA  ASP P 250     -22.584   4.811  15.551  1.00  0.00      PROB  
ATOM   2146  HA  ASP P 250     -23.210   5.637  15.247  1.00  0.00      PROB  
ATOM   2147  CB  ASP P 250     -22.115   4.008  14.316  1.00  0.00      PROB  
ATOM   2148  HB1 ASP P 250     -21.722   4.734  13.574  1.00  0.00      PROB  
ATOM   2149  HB2 ASP P 250     -23.003   3.495  13.893  1.00  0.00      PROB  
ATOM   2150  CG  ASP P 250     -21.036   2.944  14.519  1.00  0.00      PROB  
ATOM   2151  OD1 ASP P 250     -20.798   2.512  15.662  1.00  0.00      PROB  
ATOM   2152  OD2 ASP P 250     -20.441   2.526  13.500  1.00  0.00      PROB  
ATOM   2153  C   ASP P 250     -23.634   4.099  16.445  1.00  0.00      PROB  
ATOM   2154  O   ASP P 250     -23.343   3.750  17.593  1.00  0.00      PROB  
ATOM   2155  N   PRO P 251     -24.893   3.937  15.975  1.00  0.00      PROB  
ATOM   2156  CD  PRO P 251     -25.365   4.199  14.624  1.00  0.00      PROB  
ATOM   2157  HD1 PRO P 251     -25.182   3.306  13.990  1.00  0.00      PROB  
ATOM   2158  HD2 PRO P 251     -24.823   5.075  14.208  1.00  0.00      PROB  
ATOM   2159  CA  PRO P 251     -26.034   3.605  16.839  1.00  0.00      PROB  
ATOM   2160  HA  PRO P 251     -26.060   4.282  17.677  1.00  0.00      PROB  
ATOM   2161  CB  PRO P 251     -27.277   3.669  15.948  1.00  0.00      PROB  
ATOM   2162  HB1 PRO P 251     -28.118   4.163  16.481  1.00  0.00      PROB  
ATOM   2163  HB2 PRO P 251     -27.594   2.650  15.642  1.00  0.00      PROB  
ATOM   2164  CG  PRO P 251     -26.852   4.486  14.740  1.00  0.00      PROB  
ATOM   2165  HG1 PRO P 251     -27.394   4.162  13.827  1.00  0.00      PROB  
ATOM   2166  HG2 PRO P 251     -27.039   5.569  14.903  1.00  0.00      PROB  
ATOM   2167  C   PRO P 251     -25.947   2.228  17.493  1.00  0.00      PROB  
ATOM   2168  O   PRO P 251     -26.479   2.014  18.580  1.00  0.00      PROB  
ATOM   2169  N   PHE P 252     -25.252   1.291  16.853  1.00  0.00      PROB  
ATOM   2170  HN  PHE P 252     -24.821   1.486  15.976  1.00  0.00      PROB  
ATOM   2171  CA  PHE P 252     -25.051  -0.074  17.347  1.00  0.00      PROB  
ATOM   2172  HA  PHE P 252     -26.016  -0.534  17.495  1.00  0.00      PROB  
ATOM   2173  CB  PHE P 252     -24.231  -0.843  16.301  1.00  0.00      PROB  
ATOM   2174  HB1 PHE P 252     -24.347  -1.933  16.479  1.00  0.00      PROB  
ATOM   2175  HB2 PHE P 252     -23.162  -0.552  16.394  1.00  0.00      PROB  
ATOM   2176  CG  PHE P 252     -24.638  -0.583  14.863  1.00  0.00      PROB  
ATOM   2177  CD1 PHE P 252     -25.957  -0.820  14.446  1.00  0.00      PROB  
ATOM   2178  HD1 PHE P 252     -26.682  -1.207  15.146  1.00  0.00      PROB  
ATOM   2179  CE1 PHE P 252     -26.336  -0.554  13.119  1.00  0.00      PROB  
ATOM   2180  HE1 PHE P 252     -27.351  -0.739  12.800  1.00  0.00      PROB  
ATOM   2181  CZ  PHE P 252     -25.398  -0.048  12.209  1.00  0.00      PROB  
ATOM   2182  HZ  PHE P 252     -25.688   0.151  11.188  1.00  0.00      PROB  
ATOM   2183  CD2 PHE P 252     -23.702  -0.062  13.950  1.00  0.00      PROB  
ATOM   2184  HD2 PHE P 252     -22.689   0.136  14.270  1.00  0.00      PROB  
ATOM   2185  CE2 PHE P 252     -24.082   0.201  12.625  1.00  0.00      PROB  
ATOM   2186  HE2 PHE P 252     -23.360   0.596  11.925  1.00  0.00      PROB  
ATOM   2187  C   PHE P 252     -24.331  -0.107  18.703  1.00  0.00      PROB  
ATOM   2188  O   PHE P 252     -24.554  -1.001  19.519  1.00  0.00      PROB  
ATOM   2189  N   PHE P 253     -23.504   0.906  18.953  1.00  0.00      PROB  
ATOM   2190  HN  PHE P 253     -23.339   1.594  18.252  1.00  0.00      PROB  
ATOM   2191  CA  PHE P 253     -22.772   1.144  20.193  1.00  0.00      PROB  
ATOM   2192  HA  PHE P 253     -23.066   0.398  20.916  1.00  0.00      PROB  
ATOM   2193  CB  PHE P 253     -21.268   1.053  19.895  1.00  0.00      PROB  
ATOM   2194  HB1 PHE P 253     -20.697   1.168  20.841  1.00  0.00      PROB  
ATOM   2195  HB2 PHE P 253     -20.985   1.855  19.180  1.00  0.00      PROB  
ATOM   2196  CG  PHE P 253     -20.858  -0.272  19.276  1.00  0.00      PROB  
ATOM   2197  CD1 PHE P 253     -20.566  -1.380  20.091  1.00  0.00      PROB  
ATOM   2198  HD1 PHE P 253     -20.586  -1.276  21.166  1.00  0.00      PROB  
ATOM   2199  CE1 PHE P 253     -20.248  -2.620  19.514  1.00  0.00      PROB  
ATOM   2200  HE1 PHE P 253     -20.011  -3.463  20.145  1.00  0.00      PROB  
ATOM   2201  CZ  PHE P 253     -20.237  -2.764  18.118  1.00  0.00      PROB  
ATOM   2202  HZ  PHE P 253     -20.000  -3.719  17.674  1.00  0.00      PROB  
ATOM   2203  CD2 PHE P 253     -20.833  -0.419  17.877  1.00  0.00      PROB  
ATOM   2204  HD2 PHE P 253     -21.045   0.430  17.243  1.00  0.00      PROB  
ATOM   2205  CE2 PHE P 253     -20.534  -1.663  17.302  1.00  0.00      PROB  
ATOM   2206  HE2 PHE P 253     -20.532  -1.773  16.228  1.00  0.00      PROB  
ATOM   2207  C   PHE P 253     -23.226   2.459  20.849  1.00  0.00      PROB  
ATOM   2208  O   PHE P 253     -22.448   3.139  21.519  1.00  0.00      PROB  
ATOM   2209  N   ASP P 254     -24.484   2.847  20.594  1.00  0.00      PROB  
ATOM   2210  HN  ASP P 254     -25.043   2.307  19.973  1.00  0.00      PROB  
ATOM   2211  CA  ASP P 254     -25.182   4.017  21.132  1.00  0.00      PROB  
ATOM   2212  HA  ASP P 254     -25.926   4.318  20.410  1.00  0.00      PROB  
ATOM   2213  CB  ASP P 254     -25.850   3.707  22.481  1.00  0.03      PROB  
ATOM   2214  HB1 ASP P 254     -26.580   2.886  22.325  1.00  0.02      PROB  
ATOM   2215  HB2 ASP P 254     -26.389   4.617  22.818  1.00  0.04      PROB  
ATOM   2216  CG  ASP P 254     -24.905   3.283  23.606  1.00  0.05      PROB  
ATOM   2217  OD1 ASP P 254     -24.508   2.097  23.651  1.00  0.05      PROB  
ATOM   2218  OD2 ASP P 254     -24.637   4.101  24.512  1.00  0.05      PROB  
ATOM   2219  C   ASP P 254     -24.341   5.298  21.114  1.00  0.00      PROB  
ATOM   2220  O   ASP P 254     -24.352   6.089  22.055  1.00  0.02      PROB  
ATOM   2221  N   PHE P 255     -23.598   5.506  20.025  1.00  0.00      PROB  
ATOM   2222  HN  PHE P 255     -23.584   4.845  19.280  1.00  0.00      PROB  
ATOM   2223  CA  PHE P 255     -22.755   6.688  19.819  1.00  0.00      PROB  
ATOM   2224  HA  PHE P 255     -22.155   6.530  18.935  1.00  0.00      PROB  
ATOM   2225  CB  PHE P 255     -23.651   7.929  19.652  1.00  0.00      PROB  
ATOM   2226  HB1 PHE P 255     -23.041   8.767  19.250  1.00  0.00      PROB  
ATOM   2227  HB2 PHE P 255     -24.076   8.207  20.640  1.00  0.00      PROB  
ATOM   2228  CG  PHE P 255     -24.819   7.731  18.703  1.00  0.00      PROB  
ATOM   2229  CD1 PHE P 255     -24.619   7.789  17.313  1.00  0.00      PROB  
ATOM   2230  HD1 PHE P 255     -23.631   7.971  16.915  1.00  0.00      PROB  
ATOM   2231  CE1 PHE P 255     -25.705   7.610  16.443  1.00  0.00      PROB  
ATOM   2232  HE1 PHE P 255     -25.554   7.663  15.375  1.00  0.00      PROB  
ATOM   2233  CZ  PHE P 255     -26.988   7.363  16.960  1.00  0.00      PROB  
ATOM   2234  HZ  PHE P 255     -27.827   7.248  16.290  1.00  0.00      PROB  
ATOM   2235  CD2 PHE P 255     -26.097   7.456  19.216  1.00  0.00      PROB  
ATOM   2236  HD2 PHE P 255     -26.246   7.391  20.284  1.00  0.00      PROB  
ATOM   2237  CE2 PHE P 255     -27.180   7.266  18.345  1.00  0.00      PROB  
ATOM   2238  HE2 PHE P 255     -28.160   7.046  18.741  1.00  0.00      PROB  
ATOM   2239  C   PHE P 255     -21.618   6.854  20.854  1.00  0.00      PROB  
ATOM   2240  O   PHE P 255     -21.045   7.935  20.987  1.00  0.00      PROB  
ATOM   2241  N   GLY P 256     -21.264   5.794  21.590  1.00  0.01      PROB  
ATOM   2242  HN  GLY P 256     -21.724   4.918  21.476  1.00  0.00      PROB  
ATOM   2243  CA  GLY P 256     -20.201   5.804  22.606  1.00  0.03      PROB  
ATOM   2244  HA1 GLY P 256     -20.440   5.039  23.329  1.00  0.05      PROB  
ATOM   2245  HA2 GLY P 256     -20.213   6.777  23.075  1.00  0.05      PROB  
ATOM   2246  C   GLY P 256     -18.790   5.541  22.067  1.00  0.02      PROB  
ATOM   2247  O   GLY P 256     -17.801   5.831  22.738  1.00  0.04      PROB  
ATOM   2248  N   ASN P 257     -18.680   5.007  20.851  1.00  0.00      PROB  
ATOM   2249  HN  ASN P 257     -19.485   4.915  20.274  1.00  0.00      PROB  
ATOM   2250  CA  ASN P 257     -17.446   4.515  20.234  1.00  0.00      PROB  
ATOM   2251  HA  ASN P 257     -16.706   4.368  21.007  1.00  0.00      PROB  
ATOM   2252  CB  ASN P 257     -17.770   3.189  19.520  1.00  0.00      PROB  
ATOM   2253  HB1 ASN P 257     -18.249   2.500  20.247  1.00  0.00      PROB  
ATOM   2254  HB2 ASN P 257     -16.822   2.737  19.158  1.00  0.00      PROB  
ATOM   2255  CG  ASN P 257     -18.703   3.354  18.333  1.00  0.00      PROB  
ATOM   2256  OD1 ASN P 257     -19.451   4.313  18.216  1.00  0.00      PROB  
ATOM   2257  ND2 ASN P 257     -18.709   2.414  17.435  1.00  0.00      PROB  
ATOM   2258 HD21 ASN P 257     -19.409   2.409  16.721  1.00  0.00      PROB  
ATOM   2259 HD22 ASN P 257     -18.013   1.697  17.458  1.00  0.00      PROB  
ATOM   2260  C   ASN P 257     -16.754   5.522  19.292  1.00  0.00      PROB  
ATOM   2261  O   ASN P 257     -16.026   5.114  18.393  1.00  0.00      PROB  
ATOM   2262  N   ALA P 258     -16.998   6.826  19.433  1.00  0.00      PROB  
ATOM   2263  HN  ALA P 258     -17.540   7.172  20.194  1.00  0.00      PROB  
ATOM   2264  CA  ALA P 258     -16.502   7.845  18.504  1.00  0.00      PROB  
ATOM   2265  HA  ALA P 258     -16.763   7.555  17.497  1.00  0.00      PROB  
ATOM   2266  CB  ALA P 258     -17.155   9.176  18.877  1.00  0.00      PROB  
ATOM   2267  HB1 ALA P 258     -16.750   9.542  19.845  1.00  0.00      PROB  
ATOM   2268  HB2 ALA P 258     -18.253   9.043  18.979  1.00  0.00      PROB  
ATOM   2269  HB3 ALA P 258     -16.941   9.935  18.094  1.00  0.00      PROB  
ATOM   2270  C   ALA P 258     -14.963   7.984  18.484  1.00  0.00      PROB  
ATOM   2271  O   ALA P 258     -14.303   7.750  19.499  1.00  0.00      PROB  
ATOM   2272  N   GLN P 259     -14.395   8.453  17.369  1.00  0.00      PROB  
ATOM   2273  HN  GLN P 259     -14.884   8.438  16.501  1.00  0.00      PROB  
ATOM   2274  CA  GLN P 259     -13.041   9.020  17.305  1.00  0.00      PROB  
ATOM   2275  HA  GLN P 259     -12.567   8.841  18.259  1.00  0.00      PROB  
ATOM   2276  CB  GLN P 259     -12.201   8.402  16.181  1.00  0.00      PROB  
ATOM   2277  HB1 GLN P 259     -11.264   8.990  16.078  1.00  0.00      PROB  
ATOM   2278  HB2 GLN P 259     -12.776   8.472  15.234  1.00  0.00      PROB  
ATOM   2279  CG  GLN P 259     -11.831   6.942  16.415  1.00  0.00      PROB  
ATOM   2280  HG1 GLN P 259     -12.758   6.352  16.576  1.00  0.00      PROB  
ATOM   2281  HG2 GLN P 259     -11.189   6.869  17.319  1.00  0.00      PROB  
ATOM   2282  CD  GLN P 259     -11.074   6.352  15.227  1.00  0.00      PROB  
ATOM   2283  OE1 GLN P 259     -11.613   5.635  14.403  1.00  0.00      PROB  
ATOM   2284  NE2 GLN P 259      -9.792   6.589  15.089  1.00  0.00      PROB  
ATOM   2285 HE21 GLN P 259      -9.293   6.205  14.312  1.00  0.00      PROB  
ATOM   2286 HE22 GLN P 259      -9.313   7.155  15.760  1.00  0.00      PROB  
ATOM   2287  C   GLN P 259     -13.122  10.532  17.082  1.00  0.00      PROB  
ATOM   2288  O   GLN P 259     -13.800  11.004  16.173  1.00  0.00      PROB  
ATOM   2289  N   HSD P 260     -12.378  11.309  17.860  1.00  0.00      PROB  
ATOM   2290  HN  HSD P 260     -11.741  10.920  18.521  1.00  0.00      PROB  
ATOM   2291  CA  HSD P 260     -12.420  12.777  17.823  1.00  0.00      PROB  
ATOM   2292  HA  HSD P 260     -13.398  13.085  17.485  1.00  0.00      PROB  
ATOM   2293  CB  HSD P 260     -12.139  13.311  19.229  1.00  0.00      PROB  
ATOM   2294  HB1 HSD P 260     -12.246  14.417  19.233  1.00  0.00      PROB  
ATOM   2295  HB2 HSD P 260     -11.102  13.045  19.525  1.00  0.00      PROB  
ATOM   2296  ND1 HSD P 260     -14.456  13.029  20.296  1.00  0.00      PROB  
ATOM   2297  HD1 HSD P 260     -14.932  13.734  19.769  1.00  0.00      PROB  
ATOM   2298  CG  HSD P 260     -13.098  12.724  20.226  1.00  0.00      PROB  
ATOM   2299  CE1 HSD P 260     -14.976  12.190  21.205  1.00  0.00      PROB  
ATOM   2300  HE1 HSD P 260     -16.028  12.183  21.487  1.00  0.00      PROB  
ATOM   2301  NE2 HSD P 260     -14.023  11.388  21.695  1.00  0.01      PROB  
ATOM   2302  CD2 HSD P 260     -12.830  11.708  21.088  1.00  0.00      PROB  
ATOM   2303  HD2 HSD P 260     -11.911  11.187  21.325  1.00  0.00      PROB  
ATOM   2304  C   HSD P 260     -11.519  13.371  16.733  1.00  0.00      PROB  
ATOM   2305  O   HSD P 260     -10.734  14.279  16.985  1.00  0.00      PROB  
ATOM   2306  N   LEU P 261     -11.582  12.828  15.520  1.00  0.00      PROB  
ATOM   2307  HN  LEU P 261     -12.209  12.080  15.324  1.00  0.00      PROB  
ATOM   2308  CA  LEU P 261     -10.763  13.262  14.390  1.00  0.00      PROB  
ATOM   2309  HA  LEU P 261      -9.729  13.248  14.701  1.00  0.00      PROB  
ATOM   2310  CB  LEU P 261     -10.969  12.336  13.182  1.00  0.00      PROB  
ATOM   2311  HB1 LEU P 261     -10.255  12.644  12.389  1.00  0.00      PROB  
ATOM   2312  HB2 LEU P 261     -12.005  12.482  12.812  1.00  0.00      PROB  
ATOM   2313  CG  LEU P 261     -10.767  10.841  13.444  1.00  0.00      PROB  
ATOM   2314  HG  LEU P 261     -11.508  10.492  14.194  1.00  0.00      PROB  
ATOM   2315  CD1 LEU P 261     -10.946  10.059  12.148  1.00  0.00      PROB  
ATOM   2316 HD11 LEU P 261     -10.204  10.397  11.393  1.00  0.00      PROB  
ATOM   2317 HD12 LEU P 261     -11.966  10.228  11.743  1.00  0.00      PROB  
ATOM   2318 HD13 LEU P 261     -10.792   8.975  12.336  1.00  0.00      PROB  
ATOM   2319  CD2 LEU P 261      -9.388  10.532  14.013  1.00  0.00      PROB  
ATOM   2320 HD21 LEU P 261      -9.244  11.066  14.977  1.00  0.00      PROB  
ATOM   2321 HD22 LEU P 261      -8.602  10.867  13.302  1.00  0.00      PROB  
ATOM   2322 HD23 LEU P 261      -9.289   9.441  14.193  1.00  0.00      PROB  
ATOM   2323  C   LEU P 261     -11.110  14.694  13.988  1.00  0.00      PROB  
ATOM   2324  O   LEU P 261     -12.287  15.026  13.860  1.00  0.00      PROB  
ATOM   2325  N   THR P 262     -10.124  15.534  13.693  1.00  0.00      PROB  
ATOM   2326  HN  THR P 262      -9.179  15.359  13.958  1.00  0.00      PROB  
ATOM   2327  CA  THR P 262     -10.369  16.781  12.953  1.00  0.00      PROB  
ATOM   2328  HA  THR P 262     -11.173  17.303  13.450  1.00  0.00      PROB  
ATOM   2329  CB  THR P 262      -9.131  17.675  12.891  1.00  0.00      PROB  
ATOM   2330  HB  THR P 262      -9.369  18.607  12.334  1.00  0.00      PROB  
ATOM   2331  OG1 THR P 262      -8.086  17.015  12.238  1.00  0.00      PROB  
ATOM   2332  HG1 THR P 262      -7.802  16.316  12.832  1.00  0.00      PROB  
ATOM   2333  CG2 THR P 262      -8.640  18.098  14.265  1.00  0.00      PROB  
ATOM   2334 HG21 THR P 262      -8.374  17.204  14.868  1.00  0.00      PROB  
ATOM   2335 HG22 THR P 262      -9.438  18.659  14.796  1.00  0.00      PROB  
ATOM   2336 HG23 THR P 262      -7.737  18.738  14.164  1.00  0.00      PROB  
ATOM   2337  C   THR P 262     -10.804  16.472  11.525  1.00  0.00      PROB  
ATOM   2338  O   THR P 262     -10.445  15.438  10.959  1.00  0.00      PROB  
ATOM   2339  N   TYR P 263     -11.507  17.407  10.890  1.00  0.00      PROB  
ATOM   2340  HN  TYR P 263     -11.867  18.217  11.347  1.00  0.00      PROB  
ATOM   2341  CA  TYR P 263     -11.783  17.277   9.462  1.00  0.00      PROB  
ATOM   2342  HA  TYR P 263     -12.294  16.340   9.298  1.00  0.00      PROB  
ATOM   2343  CB  TYR P 263     -12.649  18.450   9.002  1.00  0.00      PROB  
ATOM   2344  HB1 TYR P 263     -12.149  19.404   9.276  1.00  0.00      PROB  
ATOM   2345  HB2 TYR P 263     -13.644  18.385   9.492  1.00  0.00      PROB  
ATOM   2346  CG  TYR P 263     -12.886  18.482   7.510  1.00  0.00      PROB  
ATOM   2347  CD1 TYR P 263     -11.994  19.175   6.678  1.00  0.00      PROB  
ATOM   2348  HD1 TYR P 263     -11.149  19.693   7.108  1.00  0.00      PROB  
ATOM   2349  CE1 TYR P 263     -12.195  19.199   5.288  1.00  0.00      PROB  
ATOM   2350  HE1 TYR P 263     -11.496  19.722   4.651  1.00  0.00      PROB  
ATOM   2351  CZ  TYR P 263     -13.303  18.544   4.724  1.00  0.00      PROB  
ATOM   2352  OH  TYR P 263     -13.494  18.569   3.382  1.00  0.00      PROB  
ATOM   2353  HH  TYR P 263     -14.195  17.949   3.171  1.00  0.00      PROB  
ATOM   2354  CD2 TYR P 263     -14.007  17.845   6.953  1.00  0.00      PROB  
ATOM   2355  HD2 TYR P 263     -14.702  17.318   7.589  1.00  0.00      PROB  
ATOM   2356  CE2 TYR P 263     -14.222  17.896   5.563  1.00  0.00      PROB  
ATOM   2357  HE2 TYR P 263     -15.100  17.433   5.139  1.00  0.00      PROB  
ATOM   2358  C   TYR P 263     -10.475  17.201   8.667  1.00  0.00      PROB  
ATOM   2359  O   TYR P 263     -10.358  16.429   7.722  1.00  0.00      PROB  
ATOM   2360  N   TRP P 264      -9.445  17.927   9.098  1.00  0.00      PROB  
ATOM   2361  HN  TRP P 264      -9.527  18.536   9.883  1.00  0.00      PROB  
ATOM   2362  CA  TRP P 264      -8.135  17.891   8.466  1.00  0.00      PROB  
ATOM   2363  HA  TRP P 264      -8.254  18.110   7.415  1.00  0.00      PROB  
ATOM   2364  CB  TRP P 264      -7.241  18.929   9.138  1.00  0.00      PROB  
ATOM   2365  HB1 TRP P 264      -6.281  18.990   8.583  1.00  0.00      PROB  
ATOM   2366  HB2 TRP P 264      -7.039  18.608  10.182  1.00  0.00      PROB  
ATOM   2367  CG  TRP P 264      -7.852  20.291   9.174  1.00  0.00      PROB  
ATOM   2368  CD1 TRP P 264      -8.108  21.020  10.282  1.00  0.00      PROB  
ATOM   2369  HD1 TRP P 264      -7.863  20.729  11.293  1.00  0.00      PROB  
ATOM   2370  NE1 TRP P 264      -8.731  22.195   9.919  1.00  0.00      PROB  
ATOM   2371  HE1 TRP P 264      -8.996  22.892  10.548  1.00  0.00      PROB  
ATOM   2372  CE2 TRP P 264      -8.931  22.262   8.563  1.00  0.00      PROB  
ATOM   2373  CD2 TRP P 264      -8.334  21.080   8.053  1.00  0.00      PROB  
ATOM   2374  CE3 TRP P 264      -8.356  20.897   6.656  1.00  0.00      PROB  
ATOM   2375  HE3 TRP P 264      -7.899  20.027   6.210  1.00  0.00      PROB  
ATOM   2376  CZ3 TRP P 264      -8.970  21.838   5.814  1.00  0.00      PROB  
ATOM   2377  HZ3 TRP P 264      -8.972  21.682   4.745  1.00  0.00      PROB  
ATOM   2378  CZ2 TRP P 264      -9.563  23.199   7.738  1.00  0.00      PROB  
ATOM   2379  HZ2 TRP P 264     -10.034  24.082   8.144  1.00  0.00      PROB  
ATOM   2380  CH2 TRP P 264      -9.581  22.981   6.352  1.00  0.00      PROB  
ATOM   2381  HH2 TRP P 264     -10.065  23.693   5.699  1.00  0.00      PROB  
ATOM   2382  C   TRP P 264      -7.509  16.500   8.489  1.00  0.00      PROB  
ATOM   2383  O   TRP P 264      -7.010  16.045   7.465  1.00  0.00      PROB  
ATOM   2384  N   GLU P 265      -7.599  15.773   9.601  1.00  0.00      PROB  
ATOM   2385  HN  GLU P 265      -7.950  16.147  10.456  1.00  0.00      PROB  
ATOM   2386  CA  GLU P 265      -7.183  14.376   9.626  1.00  0.00      PROB  
ATOM   2387  HA  GLU P 265      -6.150  14.330   9.314  1.00  0.00      PROB  
ATOM   2388  CB  GLU P 265      -7.340  13.789  11.025  1.00  0.00      PROB  
ATOM   2389  HB1 GLU P 265      -7.388  12.682  10.958  1.00  0.00      PROB  
ATOM   2390  HB2 GLU P 265      -8.282  14.163  11.479  1.00  0.00      PROB  
ATOM   2391  CG  GLU P 265      -6.160  14.194  11.899  1.00  0.00      PROB  
ATOM   2392  HG1 GLU P 265      -5.830  15.218  11.621  1.00  0.00      PROB  
ATOM   2393  HG2 GLU P 265      -5.321  13.484  11.737  1.00  0.00      PROB  
ATOM   2394  CD  GLU P 265      -6.539  14.182  13.375  1.00  0.00      PROB  
ATOM   2395  OE1 GLU P 265      -7.420  14.979  13.757  1.00  0.00      PROB  
ATOM   2396  OE2 GLU P 265      -5.933  13.418  14.152  1.00  0.00      PROB  
ATOM   2397  C   GLU P 265      -7.975  13.542   8.632  1.00  0.00      PROB  
ATOM   2398  O   GLU P 265      -7.381  12.752   7.916  1.00  0.00      PROB  
ATOM   2399  N   CYS P 266      -9.287  13.726   8.527  1.00  0.00      PROB  
ATOM   2400  HN  CYS P 266      -9.776  14.405   9.070  1.00  0.00      PROB  
ATOM   2401  CA  CYS P 266     -10.091  12.935   7.600  1.00  0.00      PROB  
ATOM   2402  HA  CYS P 266      -9.836  11.895   7.735  1.00  0.00      PROB  
ATOM   2403  CB  CYS P 266     -11.575  13.161   7.873  1.00  0.00      PROB  
ATOM   2404  HB1 CYS P 266     -12.179  12.566   7.156  1.00  0.00      PROB  
ATOM   2405  HB2 CYS P 266     -11.820  14.235   7.727  1.00  0.00      PROB  
ATOM   2406  SG  CYS P 266     -11.934  12.656   9.575  1.00  0.00      PROB  
ATOM   2407  HG1 CYS P 266     -11.095  13.519  10.131  1.00  0.00      PROB  
ATOM   2408  C   CYS P 266      -9.740  13.235   6.143  1.00  0.00      PROB  
ATOM   2409  O   CYS P 266      -9.639  12.320   5.330  1.00  0.00      PROB  
ATOM   2410  N   LEU P 267      -9.492  14.496   5.804  1.00  0.00      PROB  
ATOM   2411  HN  LEU P 267      -9.596  15.242   6.457  1.00  0.00      PROB  
ATOM   2412  CA  LEU P 267      -9.054  14.884   4.470  1.00  0.00      PROB  
ATOM   2413  HA  LEU P 267      -9.742  14.474   3.746  1.00  0.00      PROB  
ATOM   2414  CB  LEU P 267      -9.037  16.415   4.403  1.00  0.00      PROB  
ATOM   2415  HB1 LEU P 267      -8.250  16.789   5.092  1.00  0.00      PROB  
ATOM   2416  HB2 LEU P 267     -10.023  16.794   4.744  1.00  0.00      PROB  
ATOM   2417  CG  LEU P 267      -8.760  16.972   3.001  1.00  0.00      PROB  
ATOM   2418  HG  LEU P 267      -7.915  16.412   2.546  1.00  0.00      PROB  
ATOM   2419  CD1 LEU P 267      -9.984  16.847   2.103  1.00  0.00      PROB  
ATOM   2420 HD11 LEU P 267     -10.836  17.412   2.538  1.00  0.00      PROB  
ATOM   2421 HD12 LEU P 267     -10.276  15.780   2.009  1.00  0.00      PROB  
ATOM   2422 HD13 LEU P 267      -9.759  17.264   1.098  1.00  0.00      PROB  
ATOM   2423  CD2 LEU P 267      -8.403  18.450   3.092  1.00  0.00      PROB  
ATOM   2424 HD21 LEU P 267      -7.496  18.586   3.720  1.00  0.00      PROB  
ATOM   2425 HD22 LEU P 267      -9.241  19.014   3.553  1.00  0.00      PROB  
ATOM   2426 HD23 LEU P 267      -8.195  18.852   2.077  1.00  0.00      PROB  
ATOM   2427  C   LEU P 267      -7.693  14.262   4.134  1.00  0.00      PROB  
ATOM   2428  O   LEU P 267      -7.514  13.711   3.051  1.00  0.00      PROB  
ATOM   2429  N   TYR P 268      -6.755  14.284   5.077  1.00  0.00      PROB  
ATOM   2430  HN  TYR P 268      -6.900  14.767   5.937  1.00  0.00      PROB  
ATOM   2431  CA  TYR P 268      -5.460  13.624   4.949  1.00  0.00      PROB  
ATOM   2432  HA  TYR P 268      -4.981  13.971   4.045  1.00  0.00      PROB  
ATOM   2433  CB  TYR P 268      -4.627  13.979   6.179  1.00  0.00      PROB  
ATOM   2434  HB1 TYR P 268      -5.296  14.003   7.065  1.00  0.00      PROB  
ATOM   2435  HB2 TYR P 268      -4.168  14.978   6.019  1.00  0.00      PROB  
ATOM   2436  CG  TYR P 268      -3.494  13.036   6.521  1.00  0.00      PROB  
ATOM   2437  CD1 TYR P 268      -2.255  13.141   5.870  1.00  0.00      PROB  
ATOM   2438  HD1 TYR P 268      -2.127  13.843   5.059  1.00  0.00      PROB  
ATOM   2439  CE1 TYR P 268      -1.180  12.331   6.275  1.00  0.00      PROB  
ATOM   2440  HE1 TYR P 268      -0.224  12.416   5.778  1.00  0.00      PROB  
ATOM   2441  CZ  TYR P 268      -1.346  11.410   7.327  1.00  0.00      PROB  
ATOM   2442  OH  TYR P 268      -0.305  10.638   7.722  1.00  0.00      PROB  
ATOM   2443  HH  TYR P 268      -0.641   9.975   8.329  1.00  0.00      PROB  
ATOM   2444  CD2 TYR P 268      -3.666  12.100   7.553  1.00  0.00      PROB  
ATOM   2445  HD2 TYR P 268      -4.627  12.002   8.035  1.00  0.00      PROB  
ATOM   2446  CE2 TYR P 268      -2.594  11.291   7.961  1.00  0.00      PROB  
ATOM   2447  HE2 TYR P 268      -2.728  10.579   8.761  1.00  0.00      PROB  
ATOM   2448  C   TYR P 268      -5.616  12.120   4.795  1.00  0.00      PROB  
ATOM   2449  O   TYR P 268      -5.065  11.528   3.874  1.00  0.00      PROB  
ATOM   2450  N   PHE P 269      -6.416  11.490   5.641  1.00  0.00      PROB  
ATOM   2451  HN  PHE P 269      -6.936  11.990   6.328  1.00  0.00      PROB  
ATOM   2452  CA  PHE P 269      -6.606  10.054   5.648  1.00  0.00      PROB  
ATOM   2453  HA  PHE P 269      -5.641   9.579   5.752  1.00  0.00      PROB  
ATOM   2454  CB  PHE P 269      -7.514   9.696   6.812  1.00  0.00      PROB  
ATOM   2455  HB1 PHE P 269      -8.436  10.315   6.769  1.00  0.00      PROB  
ATOM   2456  HB2 PHE P 269      -6.979   9.874   7.770  1.00  0.00      PROB  
ATOM   2457  CG  PHE P 269      -7.932   8.254   6.785  1.00  0.00      PROB  
ATOM   2458  CD1 PHE P 269      -7.037   7.255   7.184  1.00  0.00      PROB  
ATOM   2459  HD1 PHE P 269      -6.049   7.522   7.532  1.00  0.00      PROB  
ATOM   2460  CE1 PHE P 269      -7.422   5.910   7.132  1.00  0.00      PROB  
ATOM   2461  HE1 PHE P 269      -6.732   5.140   7.444  1.00  0.00      PROB  
ATOM   2462  CZ  PHE P 269      -8.699   5.561   6.676  1.00  0.00      PROB  
ATOM   2463  HZ  PHE P 269      -9.001   4.525   6.651  1.00  0.00      PROB  
ATOM   2464  CD2 PHE P 269      -9.197   7.906   6.301  1.00  0.00      PROB  
ATOM   2465  HD2 PHE P 269      -9.876   8.676   5.965  1.00  0.00      PROB  
ATOM   2466  CE2 PHE P 269      -9.583   6.562   6.252  1.00  0.00      PROB  
ATOM   2467  HE2 PHE P 269     -10.564   6.296   5.887  1.00  0.00      PROB  
ATOM   2468  C   PHE P 269      -7.176   9.537   4.332  1.00  0.00      PROB  
ATOM   2469  O   PHE P 269      -6.701   8.533   3.801  1.00  0.00      PROB  
ATOM   2470  N   LEU P 270      -8.156  10.228   3.750  1.00  0.00      PROB  
ATOM   2471  HN  LEU P 270      -8.597  11.010   4.183  1.00  0.00      PROB  
ATOM   2472  CA  LEU P 270      -8.628   9.856   2.428  1.00  0.00      PROB  
ATOM   2473  HA  LEU P 270      -8.775   8.787   2.423  1.00  0.00      PROB  
ATOM   2474  CB  LEU P 270      -9.927  10.560   2.059  1.00  0.00      PROB  
ATOM   2475  HB1 LEU P 270     -10.156  10.339   0.995  1.00  0.00      PROB  
ATOM   2476  HB2 LEU P 270      -9.778  11.655   2.175  1.00  0.00      PROB  
ATOM   2477  CG  LEU P 270     -11.129  10.140   2.912  1.00  0.00      PROB  
ATOM   2478  HG  LEU P 270     -11.013  10.521   3.949  1.00  0.00      PROB  
ATOM   2479  CD1 LEU P 270     -12.374  10.733   2.274  1.00  0.00      PROB  
ATOM   2480 HD11 LEU P 270     -12.490  10.353   1.237  1.00  0.00      PROB  
ATOM   2481 HD12 LEU P 270     -12.289  11.841   2.238  1.00  0.00      PROB  
ATOM   2482 HD13 LEU P 270     -13.273  10.446   2.860  1.00  0.00      PROB  
ATOM   2483  CD2 LEU P 270     -11.347   8.637   3.003  1.00  0.00      PROB  
ATOM   2484 HD21 LEU P 270     -10.542   8.171   3.610  1.00  0.00      PROB  
ATOM   2485 HD22 LEU P 270     -11.328   8.190   1.986  1.00  0.00      PROB  
ATOM   2486 HD23 LEU P 270     -12.324   8.426   3.487  1.00  0.00      PROB  
ATOM   2487  C   LEU P 270      -7.572  10.055   1.354  1.00  0.00      PROB  
ATOM   2488  O   LEU P 270      -7.546   9.274   0.423  1.00  0.00      PROB  
ATOM   2489  N   MET P 271      -6.641  10.994   1.469  1.00  0.00      PROB  
ATOM   2490  HN  MET P 271      -6.655  11.686   2.187  1.00  0.00      PROB  
ATOM   2491  CA  MET P 271      -5.533  11.048   0.522  1.00  0.00      PROB  
ATOM   2492  HA  MET P 271      -5.929  10.907  -0.473  1.00  0.00      PROB  
ATOM   2493  CB  MET P 271      -4.832  12.398   0.633  1.00  0.00      PROB  
ATOM   2494  HB1 MET P 271      -4.457  12.531   1.670  1.00  0.00      PROB  
ATOM   2495  HB2 MET P 271      -5.559  13.207   0.408  1.00  0.00      PROB  
ATOM   2496  CG  MET P 271      -3.664  12.494  -0.336  1.00  0.00      PROB  
ATOM   2497  HG1 MET P 271      -2.892  11.766  -0.012  1.00  0.00      PROB  
ATOM   2498  HG2 MET P 271      -3.237  13.516  -0.255  1.00  0.00      PROB  
ATOM   2499  SD  MET P 271      -4.081  12.172  -2.063  1.00  0.00      PROB  
ATOM   2500  CE  MET P 271      -5.095  13.606  -2.421  1.00  0.00      PROB  
ATOM   2501  HE1 MET P 271      -4.590  14.546  -2.109  1.00  0.00      PROB  
ATOM   2502  HE2 MET P 271      -6.060  13.539  -1.877  1.00  0.00      PROB  
ATOM   2503  HE3 MET P 271      -5.296  13.671  -3.511  1.00  0.00      PROB  
ATOM   2504  C   MET P 271      -4.577   9.865   0.708  1.00  0.00      PROB  
ATOM   2505  O   MET P 271      -4.199   9.190  -0.246  1.00  0.00      PROB  
ATOM   2506  N   VAL P 272      -4.221   9.540   1.944  1.00  0.00      PROB  
ATOM   2507  HN  VAL P 272      -4.536  10.072   2.725  1.00  0.00      PROB  
ATOM   2508  CA  VAL P 272      -3.359   8.408   2.275  1.00  0.00      PROB  
ATOM   2509  HA  VAL P 272      -2.443   8.496   1.709  1.00  0.00      PROB  
ATOM   2510  CB  VAL P 272      -3.072   8.433   3.780  1.00  0.00      PROB  
ATOM   2511  HB  VAL P 272      -4.019   8.660   4.314  1.00  0.00      PROB  
ATOM   2512  CG1 VAL P 272      -2.514   7.138   4.327  1.00  0.00      PROB  
ATOM   2513 HG11 VAL P 272      -1.657   6.799   3.706  1.00  0.00      PROB  
ATOM   2514 HG12 VAL P 272      -3.298   6.352   4.310  1.00  0.00      PROB  
ATOM   2515 HG13 VAL P 272      -2.159   7.290   5.369  1.00  0.00      PROB  
ATOM   2516  CG2 VAL P 272      -2.062   9.529   4.080  1.00  0.00      PROB  
ATOM   2517 HG21 VAL P 272      -2.465  10.516   3.767  1.00  0.00      PROB  
ATOM   2518 HG22 VAL P 272      -1.120   9.339   3.523  1.00  0.00      PROB  
ATOM   2519 HG23 VAL P 272      -1.851   9.562   5.170  1.00  0.00      PROB  
ATOM   2520  C   VAL P 272      -3.948   7.074   1.815  1.00  0.00      PROB  
ATOM   2521  O   VAL P 272      -3.207   6.191   1.397  1.00  0.00      PROB  
ATOM   2522  N   THR P 273      -5.266   6.903   1.829  1.00  0.00      PROB  
ATOM   2523  HN  THR P 273      -5.881   7.596   2.197  1.00  0.00      PROB  
ATOM   2524  CA  THR P 273      -5.909   5.688   1.306  1.00  0.00      PROB  
ATOM   2525  HA  THR P 273      -5.208   4.874   1.415  1.00  0.00      PROB  
ATOM   2526  CB  THR P 273      -7.203   5.363   2.041  1.00  0.00      PROB  
ATOM   2527  HB  THR P 273      -7.747   4.556   1.506  1.00  0.00      PROB  
ATOM   2528  OG1 THR P 273      -8.015   6.496   2.097  1.00  0.00      PROB  
ATOM   2529  HG1 THR P 273      -7.671   7.033   2.815  1.00  0.00      PROB  
ATOM   2530  CG2 THR P 273      -6.942   4.918   3.461  1.00  0.00      PROB  
ATOM   2531 HG21 THR P 273      -6.267   5.640   3.969  1.00  0.00      PROB  
ATOM   2532 HG22 THR P 273      -6.457   3.919   3.461  1.00  0.00      PROB  
ATOM   2533 HG23 THR P 273      -7.898   4.870   4.024  1.00  0.00      PROB  
ATOM   2534  C   THR P 273      -6.188   5.756  -0.186  1.00  0.00      PROB  
ATOM   2535  O   THR P 273      -5.962   4.774  -0.880  1.00  0.00      PROB  
ATOM   2536  N   MET P 274      -6.602   6.893  -0.734  1.00  0.00      PROB  
ATOM   2537  HN  MET P 274      -6.774   7.704  -0.181  1.00  0.00      PROB  
ATOM   2538  CA  MET P 274      -6.836   7.051  -2.171  1.00  0.00      PROB  
ATOM   2539  HA  MET P 274      -7.545   6.302  -2.489  1.00  0.00      PROB  
ATOM   2540  CB  MET P 274      -7.381   8.458  -2.420  1.00  0.00      PROB  
ATOM   2541  HB1 MET P 274      -6.614   9.193  -2.095  1.00  0.00      PROB  
ATOM   2542  HB2 MET P 274      -8.294   8.594  -1.803  1.00  0.00      PROB  
ATOM   2543  CG  MET P 274      -7.736   8.747  -3.868  1.00  0.00      PROB  
ATOM   2544  HG1 MET P 274      -8.596   8.105  -4.149  1.00  0.00      PROB  
ATOM   2545  HG2 MET P 274      -6.868   8.465  -4.500  1.00  0.00      PROB  
ATOM   2546  SD  MET P 274      -8.160  10.472  -4.182  1.00  0.00      PROB  
ATOM   2547  CE  MET P 274      -9.738  10.626  -3.334  1.00  0.00      PROB  
ATOM   2548  HE1 MET P 274      -9.609  10.583  -2.231  1.00  0.00      PROB  
ATOM   2549  HE2 MET P 274     -10.416   9.799  -3.633  1.00  0.00      PROB  
ATOM   2550  HE3 MET P 274     -10.216  11.597  -3.586  1.00  0.00      PROB  
ATOM   2551  C   MET P 274      -5.561   6.815  -2.979  1.00  0.00      PROB  
ATOM   2552  O   MET P 274      -5.589   6.179  -4.021  1.00  0.00      PROB  
ATOM   2553  N   SER P 275      -4.414   7.250  -2.469  1.00  0.00      PROB  
ATOM   2554  HN  SER P 275      -4.399   7.806  -1.642  1.00  0.00      PROB  
ATOM   2555  CA  SER P 275      -3.098   6.970  -3.047  1.00  0.00      PROB  
ATOM   2556  HA  SER P 275      -3.154   7.114  -4.116  1.00  0.00      PROB  
ATOM   2557  CB  SER P 275      -2.082   7.919  -2.427  1.00  0.00      PROB  
ATOM   2558  HB1 SER P 275      -2.353   8.972  -2.656  1.00  0.00      PROB  
ATOM   2559  HB2 SER P 275      -1.067   7.705  -2.825  1.00  0.00      PROB  
ATOM   2560  OG  SER P 275      -2.080   7.735  -1.029  1.00  0.00      PROB  
ATOM   2561  HG1 SER P 275      -2.837   8.223  -0.697  1.00  0.00      PROB  
ATOM   2562  C   SER P 275      -2.622   5.528  -2.848  1.00  0.00      PROB  
ATOM   2563  O   SER P 275      -1.550   5.165  -3.316  1.00  0.00      PROB  
ATOM   2564  N   THR P 276      -3.385   4.684  -2.154  1.00  0.00      PROB  
ATOM   2565  HN  THR P 276      -4.277   4.982  -1.829  1.00  0.00      PROB  
ATOM   2566  CA  THR P 276      -3.057   3.294  -1.788  1.00  0.00      PROB  
ATOM   2567  HA  THR P 276      -3.786   2.972  -1.061  1.00  0.00      PROB  
ATOM   2568  CB  THR P 276      -3.063   2.336  -2.985  1.00  0.00      PROB  
ATOM   2569  HB  THR P 276      -3.021   1.288  -2.620  1.00  0.00      PROB  
ATOM   2570  OG1 THR P 276      -1.961   2.560  -3.825  1.00  0.00      PROB  
ATOM   2571  HG1 THR P 276      -1.190   2.261  -3.336  1.00  0.00      PROB  
ATOM   2572  CG2 THR P 276      -4.324   2.453  -3.825  1.00  0.00      PROB  
ATOM   2573 HG21 THR P 276      -4.332   3.423  -4.368  1.00  0.00      PROB  
ATOM   2574 HG22 THR P 276      -5.220   2.406  -3.170  1.00  0.00      PROB  
ATOM   2575 HG23 THR P 276      -4.360   1.629  -4.569  1.00  0.00      PROB  
ATOM   2576  C   THR P 276      -1.807   3.123  -0.921  1.00  0.00      PROB  
ATOM   2577  O   THR P 276      -1.295   2.014  -0.776  1.00  0.00      PROB  
ATOM   2578  N   VAL P 277      -1.316   4.197  -0.304  1.00  0.00      PROB  
ATOM   2579  HN  VAL P 277      -1.726   5.098  -0.424  1.00  0.00      PROB  
ATOM   2580  CA  VAL P 277      -0.157   4.151   0.585  1.00  0.00      PROB  
ATOM   2581  HA  VAL P 277       0.574   3.485   0.150  1.00  0.00      PROB  
ATOM   2582  CB  VAL P 277       0.435   5.547   0.760  1.00  0.00      PROB  
ATOM   2583  HB  VAL P 277      -0.358   6.237   1.119  1.00  0.00      PROB  
ATOM   2584  CG1 VAL P 277       1.583   5.544   1.760  1.00  0.00      PROB  
ATOM   2585 HG11 VAL P 277       2.307   4.740   1.508  1.00  0.00      PROB  
ATOM   2586 HG12 VAL P 277       1.192   5.363   2.784  1.00  0.00      PROB  
ATOM   2587 HG13 VAL P 277       2.114   6.520   1.730  1.00  0.00      PROB  
ATOM   2588  CG2 VAL P 277       0.962   6.056  -0.579  1.00  0.00      PROB  
ATOM   2589 HG21 VAL P 277       0.137   6.104  -1.321  1.00  0.00      PROB  
ATOM   2590 HG22 VAL P 277       1.746   5.369  -0.963  1.00  0.00      PROB  
ATOM   2591 HG23 VAL P 277       1.387   7.075  -0.455  1.00  0.00      PROB  
ATOM   2592  C   VAL P 277      -0.525   3.507   1.915  1.00  0.00      PROB  
ATOM   2593  O   VAL P 277       0.027   2.473   2.273  1.00  0.00      PROB  
ATOM   2594  N   GLY P 278      -1.499   4.070   2.624  1.00  0.00      PROB  
ATOM   2595  HN  GLY P 278      -1.896   4.944   2.356  1.00  0.00      PROB  
ATOM   2596  CA  GLY P 278      -2.063   3.472   3.833  1.00  0.00      PROB  
ATOM   2597  HA1 GLY P 278      -2.477   2.515   3.555  1.00  0.00      PROB  
ATOM   2598  HA2 GLY P 278      -2.845   4.130   4.182  1.00  0.00      PROB  
ATOM   2599  C   GLY P 278      -1.065   3.257   4.972  1.00  0.00      PROB  
ATOM   2600  O   GLY P 278      -0.670   2.128   5.247  1.00  0.00      PROB  
ATOM   2601  N   PHE P 279      -0.670   4.322   5.664  1.00  0.00      PROB  
ATOM   2602  HN  PHE P 279      -1.012   5.237   5.463  1.00  0.00      PROB  
ATOM   2603  CA  PHE P 279       0.292   4.228   6.766  1.00  0.00      PROB  
ATOM   2604  HA  PHE P 279       1.134   3.641   6.430  1.00  0.00      PROB  
ATOM   2605  CB  PHE P 279       0.749   5.626   7.184  1.00  0.00      PROB  
ATOM   2606  HB1 PHE P 279       1.427   5.541   8.060  1.00  0.00      PROB  
ATOM   2607  HB2 PHE P 279      -0.141   6.236   7.448  1.00  0.00      PROB  
ATOM   2608  CG  PHE P 279       1.500   6.379   6.116  1.00  0.00      PROB  
ATOM   2609  CD1 PHE P 279       2.695   5.864   5.603  1.00  0.00      PROB  
ATOM   2610  HD1 PHE P 279       3.083   4.927   5.975  1.00  0.00      PROB  
ATOM   2611  CE1 PHE P 279       3.389   6.563   4.608  1.00  0.00      PROB  
ATOM   2612  HE1 PHE P 279       4.307   6.161   4.204  1.00  0.00      PROB  
ATOM   2613  CZ  PHE P 279       2.893   7.783   4.138  1.00  0.00      PROB  
ATOM   2614  HZ  PHE P 279       3.429   8.323   3.371  1.00  0.00      PROB  
ATOM   2615  CD2 PHE P 279       1.011   7.607   5.653  1.00  0.00      PROB  
ATOM   2616  HD2 PHE P 279       0.099   8.015   6.063  1.00  0.00      PROB  
ATOM   2617  CE2 PHE P 279       1.704   8.306   4.659  1.00  0.00      PROB  
ATOM   2618  HE2 PHE P 279       1.322   9.248   4.294  1.00  0.00      PROB  
ATOM   2619  C   PHE P 279      -0.242   3.497   7.999  1.00  0.00      PROB  
ATOM   2620  O   PHE P 279       0.539   2.967   8.786  1.00  0.00      PROB  
ATOM   2621  N   GLY P 280      -1.556   3.469   8.199  1.00  0.00      PROB  
ATOM   2622  HN  GLY P 280      -2.197   3.856   7.541  1.00  0.00      PROB  
ATOM   2623  CA  GLY P 280      -2.150   2.871   9.394  1.00  0.00      PROB  
ATOM   2624  HA1 GLY P 280      -1.716   1.890   9.518  1.00  0.00      PROB  
ATOM   2625  HA2 GLY P 280      -3.213   2.790   9.224  1.00  0.00      PROB  
ATOM   2626  C   GLY P 280      -1.916   3.678  10.675  1.00  0.00      PROB  
ATOM   2627  O   GLY P 280      -1.908   3.113  11.761  1.00  0.00      PROB  
ATOM   2628  N   ASP P 281      -1.709   4.990  10.563  1.00  0.00      PROB  
ATOM   2629  HN  ASP P 281      -1.606   5.409   9.665  1.00  0.00      PROB  
ATOM   2630  CA  ASP P 281      -1.611   5.931  11.686  1.00  0.00      PROB  
ATOM   2631  HA  ASP P 281      -1.154   5.417  12.519  1.00  0.00      PROB  
ATOM   2632  CB  ASP P 281      -0.766   7.150  11.276  1.00  0.00      PROB  
ATOM   2633  HB1 ASP P 281       0.276   6.807  11.104  1.00  0.00      PROB  
ATOM   2634  HB2 ASP P 281      -0.777   7.877  12.116  1.00  0.00      PROB  
ATOM   2635  CG  ASP P 281      -1.228   7.894  10.008  1.00  0.00      PROB  
ATOM   2636  OD1 ASP P 281      -2.101   7.381   9.273  1.00  0.00      PROB  
ATOM   2637  OD2 ASP P 281      -0.704   9.004   9.760  1.00  0.00      PROB  
ATOM   2638  C   ASP P 281      -2.990   6.396  12.190  1.00  0.00      PROB  
ATOM   2639  O   ASP P 281      -3.205   6.477  13.397  1.00  0.00      PROB  
ATOM   2640  N   ILE P 282      -3.927   6.674  11.277  1.00  0.00      PROB  
ATOM   2641  HN  ILE P 282      -3.736   6.530  10.311  1.00  0.00      PROB  
ATOM   2642  CA  ILE P 282      -5.274   7.194  11.546  1.00  0.00      PROB  
ATOM   2643  HA  ILE P 282      -5.420   7.210  12.616  1.00  0.00      PROB  
ATOM   2644  CB  ILE P 282      -5.432   8.618  10.961  1.00  0.00      PROB  
ATOM   2645  HB  ILE P 282      -5.356   8.565   9.854  1.00  0.00      PROB  
ATOM   2646  CG2 ILE P 282      -6.783   9.247  11.341  1.00  0.00      PROB  
ATOM   2647 HG21 ILE P 282      -6.952   9.156  12.435  1.00  0.00      PROB  
ATOM   2648 HG22 ILE P 282      -7.606   8.724  10.810  1.00  0.00      PROB  
ATOM   2649 HG23 ILE P 282      -6.788  10.325  11.070  1.00  0.00      PROB  
ATOM   2650  CG1 ILE P 282      -4.318   9.590  11.400  1.00  0.00      PROB  
ATOM   2651 HG11 ILE P 282      -4.473  10.552  10.868  1.00  0.00      PROB  
ATOM   2652 HG12 ILE P 282      -3.343   9.159  11.089  1.00  0.00      PROB  
ATOM   2653  CD  ILE P 282      -4.247   9.885  12.901  1.00  0.00      PROB  
ATOM   2654  HD1 ILE P 282      -4.071   8.946  13.467  1.00  0.00      PROB  
ATOM   2655  HD2 ILE P 282      -5.204  10.332  13.244  1.00  0.00      PROB  
ATOM   2656  HD3 ILE P 282      -3.410  10.587  13.109  1.00  0.00      PROB  
ATOM   2657  C   ILE P 282      -6.334   6.203  11.041  1.00  0.00      PROB  
ATOM   2658  O   ILE P 282      -7.102   6.491  10.131  1.00  0.00      PROB  
ATOM   2659  N   PHE P 283      -6.360   4.983  11.575  1.00  0.00      PROB  
ATOM   2660  HN  PHE P 283      -5.707   4.695  12.271  1.00  0.00      PROB  
ATOM   2661  CA  PHE P 283      -7.355   3.987  11.168  1.00  0.00      PROB  
ATOM   2662  HA  PHE P 283      -7.508   4.081  10.103  1.00  0.00      PROB  
ATOM   2663  CB  PHE P 283      -6.870   2.577  11.515  1.00  0.00      PROB  
ATOM   2664  HB1 PHE P 283      -5.904   2.389  11.000  1.00  0.00      PROB  
ATOM   2665  HB2 PHE P 283      -7.630   1.839  11.183  1.00  0.00      PROB  
ATOM   2666  CG  PHE P 283      -6.640   2.343  12.987  1.00  0.00      PROB  
ATOM   2667  CD1 PHE P 283      -5.397   2.639  13.565  1.00  0.00      PROB  
ATOM   2668  HD1 PHE P 283      -4.590   3.007  12.948  1.00  0.00      PROB  
ATOM   2669  CE1 PHE P 283      -5.199   2.459  14.942  1.00  0.00      PROB  
ATOM   2670  HE1 PHE P 283      -4.243   2.697  15.386  1.00  0.00      PROB  
ATOM   2671  CZ  PHE P 283      -6.242   1.970  15.742  1.00  0.00      PROB  
ATOM   2672  HZ  PHE P 283      -6.093   1.839  16.804  1.00  0.00      PROB  
ATOM   2673  CD2 PHE P 283      -7.674   1.839  13.785  1.00  0.00      PROB  
ATOM   2674  HD2 PHE P 283      -8.626   1.594  13.339  1.00  0.00      PROB  
ATOM   2675  CE2 PHE P 283      -7.477   1.652  15.162  1.00  0.00      PROB  
ATOM   2676  HE2 PHE P 283      -8.277   1.264  15.774  1.00  0.00      PROB  
ATOM   2677  C   PHE P 283      -8.745   4.292  11.750  1.00  0.00      PROB  
ATOM   2678  O   PHE P 283      -8.871   4.795  12.866  1.00  0.00      PROB  
ATOM   2679  N   ALA P 284      -9.794   3.983  10.984  1.00  0.00      PROB  
ATOM   2680  HN  ALA P 284      -9.659   3.615  10.068  1.00  0.00      PROB  
ATOM   2681  CA  ALA P 284     -11.198   4.139  11.375  1.00  0.00      PROB  
ATOM   2682  HA  ALA P 284     -11.311   5.074  11.904  1.00  0.00      PROB  
ATOM   2683  CB  ALA P 284     -12.035   4.127  10.094  1.00  0.00      PROB  
ATOM   2684  HB1 ALA P 284     -11.892   3.167   9.554  1.00  0.00      PROB  
ATOM   2685  HB2 ALA P 284     -11.719   4.959   9.429  1.00  0.00      PROB  
ATOM   2686  HB3 ALA P 284     -13.111   4.236  10.345  1.00  0.00      PROB  
ATOM   2687  C   ALA P 284     -11.654   3.026  12.328  1.00  0.00      PROB  
ATOM   2688  O   ALA P 284     -11.081   1.937  12.325  1.00  0.00      PROB  
ATOM   2689  N   THR P 285     -12.716   3.236  13.102  1.00  0.00      PROB  
ATOM   2690  HN  THR P 285     -13.252   4.074  13.040  1.00  0.00      PROB  
ATOM   2691  CA  THR P 285     -13.175   2.259  14.097  1.00  0.00      PROB  
ATOM   2692  HA  THR P 285     -12.855   1.280  13.774  1.00  0.00      PROB  
ATOM   2693  CB  THR P 285     -12.598   2.576  15.479  1.00  0.00      PROB  
ATOM   2694  HB  THR P 285     -12.965   1.838  16.223  1.00  0.00      PROB  
ATOM   2695  OG1 THR P 285     -13.008   3.852  15.862  1.00  0.00      PROB  
ATOM   2696  HG1 THR P 285     -12.666   4.452  15.195  1.00  0.00      PROB  
ATOM   2697  CG2 THR P 285     -11.084   2.522  15.565  1.00  0.00      PROB  
ATOM   2698 HG21 THR P 285     -10.635   3.257  14.862  1.00  0.00      PROB  
ATOM   2699 HG22 THR P 285     -10.725   1.507  15.293  1.00  0.00      PROB  
ATOM   2700 HG23 THR P 285     -10.754   2.771  16.596  1.00  0.00      PROB  
ATOM   2701  C   THR P 285     -14.691   2.158  14.219  1.00  0.00      PROB  
ATOM   2702  O   THR P 285     -15.184   1.101  14.601  1.00  0.00      PROB  
ATOM   2703  N   THR P 286     -15.467   3.175  13.856  1.00  0.00      PROB  
ATOM   2704  HN  THR P 286     -15.108   4.089  13.680  1.00  0.00      PROB  
ATOM   2705  CA  THR P 286     -16.913   2.995  13.695  1.00  0.00      PROB  
ATOM   2706  HA  THR P 286     -17.294   2.586  14.619  1.00  0.00      PROB  
ATOM   2707  CB  THR P 286     -17.635   4.298  13.370  1.00  0.00      PROB  
ATOM   2708  HB  THR P 286     -18.703   4.082  13.155  1.00  0.00      PROB  
ATOM   2709  OG1 THR P 286     -17.086   4.943  12.259  1.00  0.00      PROB  
ATOM   2710  HG1 THR P 286     -16.170   5.124  12.484  1.00  0.00      PROB  
ATOM   2711  CG2 THR P 286     -17.660   5.239  14.557  1.00  0.00      PROB  
ATOM   2712 HG21 THR P 286     -16.623   5.491  14.867  1.00  0.00      PROB  
ATOM   2713 HG22 THR P 286     -18.178   4.756  15.412  1.00  0.00      PROB  
ATOM   2714 HG23 THR P 286     -18.186   6.179  14.284  1.00  0.00      PROB  
ATOM   2715  C   THR P 286     -17.188   1.997  12.588  1.00  0.00      PROB  
ATOM   2716  O   THR P 286     -16.501   1.959  11.572  1.00  0.00      PROB  
ATOM   2717  N   VAL P 287     -18.209   1.167  12.762  1.00  0.00      PROB  
ATOM   2718  HN  VAL P 287     -18.736   1.156  13.608  1.00  0.00      PROB  
ATOM   2719  CA  VAL P 287     -18.636   0.214  11.735  1.00  0.00      PROB  
ATOM   2720  HA  VAL P 287     -17.783  -0.388  11.458  1.00  0.00      PROB  
ATOM   2721  CB  VAL P 287     -19.764  -0.670  12.278  1.00  0.00      PROB  
ATOM   2722  HB  VAL P 287     -20.594  -0.022  12.631  1.00  0.00      PROB  
ATOM   2723  CG1 VAL P 287     -20.297  -1.627  11.212  1.00  0.00      PROB  
ATOM   2724 HG11 VAL P 287     -19.455  -2.165  10.727  1.00  0.00      PROB  
ATOM   2725 HG12 VAL P 287     -20.849  -1.057  10.434  1.00  0.00      PROB  
ATOM   2726 HG13 VAL P 287     -20.973  -2.374  11.679  1.00  0.00      PROB  
ATOM   2727  CG2 VAL P 287     -19.268  -1.506  13.461  1.00  0.00      PROB  
ATOM   2728 HG21 VAL P 287     -18.914  -0.840  14.277  1.00  0.00      PROB  
ATOM   2729 HG22 VAL P 287     -18.423  -2.152  13.140  1.00  0.00      PROB  
ATOM   2730 HG23 VAL P 287     -20.094  -2.137  13.851  1.00  0.00      PROB  
ATOM   2731  C   VAL P 287     -19.090   0.970  10.494  1.00  0.00      PROB  
ATOM   2732  O   VAL P 287     -18.723   0.623   9.373  1.00  0.00      PROB  
ATOM   2733  N   LEU P 288     -19.822   2.063  10.682  1.00  0.00      PROB  
ATOM   2734  HN  LEU P 288     -20.153   2.333  11.583  1.00  0.00      PROB  
ATOM   2735  CA  LEU P 288     -20.184   2.936   9.575  1.00  0.00      PROB  
ATOM   2736  HA  LEU P 288     -20.624   2.331   8.797  1.00  0.00      PROB  
ATOM   2737  CB  LEU P 288     -21.177   3.999  10.055  1.00  0.00      PROB  
ATOM   2738  HB1 LEU P 288     -21.425   4.660   9.198  1.00  0.00      PROB  
ATOM   2739  HB2 LEU P 288     -20.688   4.605  10.847  1.00  0.00      PROB  
ATOM   2740  CG  LEU P 288     -22.485   3.423  10.621  1.00  0.00      PROB  
ATOM   2741  HG  LEU P 288     -22.269   2.836  11.539  1.00  0.00      PROB  
ATOM   2742  CD1 LEU P 288     -23.433   4.570  10.955  1.00  0.00      PROB  
ATOM   2743 HD11 LEU P 288     -23.656   5.160  10.040  1.00  0.00      PROB  
ATOM   2744 HD12 LEU P 288     -22.963   5.243  11.704  1.00  0.00      PROB  
ATOM   2745 HD13 LEU P 288     -24.386   4.168  11.359  1.00  0.00      PROB  
ATOM   2746  CD2 LEU P 288     -23.194   2.495   9.638  1.00  0.00      PROB  
ATOM   2747 HD21 LEU P 288     -22.617   1.553   9.518  1.00  0.00      PROB  
ATOM   2748 HD22 LEU P 288     -23.278   2.988   8.646  1.00  0.00      PROB  
ATOM   2749 HD23 LEU P 288     -24.207   2.245  10.018  1.00  0.00      PROB  
ATOM   2750  C   LEU P 288     -18.948   3.562   8.917  1.00  0.00      PROB  
ATOM   2751  O   LEU P 288     -18.861   3.586   7.696  1.00  0.00      PROB  
ATOM   2752  N   GLY P 289     -17.952   4.011   9.680  1.00  0.00      PROB  
ATOM   2753  HN  GLY P 289     -18.011   4.013  10.675  1.00  0.00      PROB  
ATOM   2754  CA  GLY P 289     -16.710   4.530   9.115  1.00  0.00      PROB  
ATOM   2755  HA1 GLY P 289     -16.075   4.850   9.929  1.00  0.00      PROB  
ATOM   2756  HA2 GLY P 289     -16.952   5.370   8.480  1.00  0.00      PROB  
ATOM   2757  C   GLY P 289     -15.988   3.472   8.298  1.00  0.00      PROB  
ATOM   2758  O   GLY P 289     -15.688   3.698   7.132  1.00  0.00      PROB  
ATOM   2759  N   ARG P 290     -15.771   2.285   8.866  1.00  0.00      PROB  
ATOM   2760  HN  ARG P 290     -16.049   2.097   9.804  1.00  0.00      PROB  
ATOM   2761  CA  ARG P 290     -15.114   1.177   8.165  1.00  0.00      PROB  
ATOM   2762  HA  ARG P 290     -14.121   1.499   7.886  1.00  0.00      PROB  
ATOM   2763  CB  ARG P 290     -15.040  -0.061   9.066  1.00  0.00      PROB  
ATOM   2764  HB1 ARG P 290     -14.791  -0.942   8.437  1.00  0.00      PROB  
ATOM   2765  HB2 ARG P 290     -16.035  -0.220   9.531  1.00  0.00      PROB  
ATOM   2766  CG  ARG P 290     -13.994   0.055  10.179  1.00  0.00      PROB  
ATOM   2767  HG1 ARG P 290     -14.220   0.937  10.817  1.00  0.00      PROB  
ATOM   2768  HG2 ARG P 290     -12.984   0.185   9.734  1.00  0.00      PROB  
ATOM   2769  CD  ARG P 290     -14.026  -1.221  11.028  1.00  0.00      PROB  
ATOM   2770  HD1 ARG P 290     -13.807  -2.098  10.383  1.00  0.00      PROB  
ATOM   2771  HD2 ARG P 290     -15.028  -1.329  11.494  1.00  0.00      PROB  
ATOM   2772  NE  ARG P 290     -13.035  -1.217  12.115  1.00  0.00      PROB  
ATOM   2773  HE  ARG P 290     -13.369  -0.974  13.023  1.00  0.00      PROB  
ATOM   2774  CZ  ARG P 290     -11.753  -1.500  12.016  1.00  0.00      PROB  
ATOM   2775  NH1 ARG P 290     -11.019  -1.586  13.080  1.00  0.00      PROB  
ATOM   2776 HH11 ARG P 290     -11.425  -1.437  13.981  1.00  0.00      PROB  
ATOM   2777 HH12 ARG P 290     -10.045  -1.801  13.000  1.00  0.00      PROB  
ATOM   2778  NH2 ARG P 290     -11.171  -1.723  10.876  1.00  0.00      PROB  
ATOM   2779 HH21 ARG P 290     -10.174  -1.786  10.827  1.00  0.00      PROB  
ATOM   2780 HH22 ARG P 290     -11.719  -1.831  10.047  1.00  0.00      PROB  
ATOM   2781  C   ARG P 290     -15.843   0.836   6.876  1.00  0.00      PROB  
ATOM   2782  O   ARG P 290     -15.232   0.759   5.820  1.00  0.00      PROB  
ATOM   2783  N   THR P 291     -17.159   0.678   6.924  1.00  0.00      PROB  
ATOM   2784  HN  THR P 291     -17.678   0.786   7.768  1.00  0.00      PROB  
ATOM   2785  CA  THR P 291     -17.931   0.333   5.726  1.00  0.00      PROB  
ATOM   2786  HA  THR P 291     -17.424  -0.484   5.235  1.00  0.00      PROB  
ATOM   2787  CB  THR P 291     -19.366  -0.069   6.056  1.00  0.00      PROB  
ATOM   2788  HB  THR P 291     -19.966  -0.109   5.122  1.00  0.00      PROB  
ATOM   2789  OG1 THR P 291     -19.953   0.858   6.927  1.00  0.00      PROB  
ATOM   2790  HG1 THR P 291     -19.512   0.743   7.772  1.00  0.00      PROB  
ATOM   2791  CG2 THR P 291     -19.411  -1.431   6.731  1.00  0.00      PROB  
ATOM   2792 HG21 THR P 291     -18.828  -1.407   7.677  1.00  0.00      PROB  
ATOM   2793 HG22 THR P 291     -18.969  -2.199   6.061  1.00  0.00      PROB  
ATOM   2794 HG23 THR P 291     -20.462  -1.700   6.969  1.00  0.00      PROB  
ATOM   2795  C   THR P 291     -17.927   1.457   4.701  1.00  0.00      PROB  
ATOM   2796  O   THR P 291     -17.797   1.179   3.513  1.00  0.00      PROB  
ATOM   2797  N   PHE P 292     -17.956   2.722   5.117  1.00  0.00      PROB  
ATOM   2798  HN  PHE P 292     -18.103   2.970   6.071  1.00  0.00      PROB  
ATOM   2799  CA  PHE P 292     -17.770   3.822   4.179  1.00  0.00      PROB  
ATOM   2800  HA  PHE P 292     -18.466   3.686   3.365  1.00  0.00      PROB  
ATOM   2801  CB  PHE P 292     -18.008   5.168   4.857  1.00  0.00      PROB  
ATOM   2802  HB1 PHE P 292     -17.333   5.277   5.733  1.00  0.00      PROB  
ATOM   2803  HB2 PHE P 292     -19.068   5.249   5.179  1.00  0.00      PROB  
ATOM   2804  CG  PHE P 292     -17.721   6.304   3.903  1.00  0.00      PROB  
ATOM   2805  CD1 PHE P 292     -18.595   6.550   2.831  1.00  0.00      PROB  
ATOM   2806  HD1 PHE P 292     -19.499   5.968   2.729  1.00  0.00      PROB  
ATOM   2807  CE1 PHE P 292     -18.297   7.550   1.892  1.00  0.00      PROB  
ATOM   2808  HE1 PHE P 292     -18.974   7.738   1.072  1.00  0.00      PROB  
ATOM   2809  CZ  PHE P 292     -17.123   8.306   2.015  1.00  0.00      PROB  
ATOM   2810  HZ  PHE P 292     -16.893   9.076   1.292  1.00  0.00      PROB  
ATOM   2811  CD2 PHE P 292     -16.542   7.055   4.017  1.00  0.00      PROB  
ATOM   2812  HD2 PHE P 292     -15.857   6.861   4.829  1.00  0.00      PROB  
ATOM   2813  CE2 PHE P 292     -16.249   8.057   3.082  1.00  0.00      PROB  
ATOM   2814  HE2 PHE P 292     -15.345   8.640   3.184  1.00  0.00      PROB  
ATOM   2815  C   PHE P 292     -16.387   3.774   3.534  1.00  0.00      PROB  
ATOM   2816  O   PHE P 292     -16.291   3.904   2.324  1.00  0.00      PROB  
ATOM   2817  N   VAL P 293     -15.327   3.511   4.298  1.00  0.00      PROB  
ATOM   2818  HN  VAL P 293     -15.410   3.397   5.285  1.00  0.00      PROB  
ATOM   2819  CA  VAL P 293     -13.974   3.371   3.758  1.00  0.00      PROB  
ATOM   2820  HA  VAL P 293     -13.745   4.267   3.199  1.00  0.00      PROB  
ATOM   2821  CB  VAL P 293     -12.949   3.171   4.880  1.00  0.00      PROB  
ATOM   2822  HB  VAL P 293     -13.343   2.412   5.587  1.00  0.00      PROB  
ATOM   2823  CG1 VAL P 293     -11.582   2.710   4.385  1.00  0.00      PROB  
ATOM   2824 HG11 VAL P 293     -11.236   3.364   3.555  1.00  0.00      PROB  
ATOM   2825 HG12 VAL P 293     -11.647   1.666   4.011  1.00  0.00      PROB  
ATOM   2826 HG13 VAL P 293     -10.842   2.765   5.212  1.00  0.00      PROB  
ATOM   2827  CG2 VAL P 293     -12.746   4.493   5.604  1.00  0.00      PROB  
ATOM   2828 HG21 VAL P 293     -13.707   4.842   6.039  1.00  0.00      PROB  
ATOM   2829 HG22 VAL P 293     -12.379   5.263   4.891  1.00  0.00      PROB  
ATOM   2830 HG23 VAL P 293     -12.010   4.365   6.426  1.00  0.00      PROB  
ATOM   2831  C   VAL P 293     -13.912   2.264   2.716  1.00  0.00      PROB  
ATOM   2832  O   VAL P 293     -13.347   2.478   1.650  1.00  0.00      PROB  
ATOM   2833  N   VAL P 294     -14.537   1.112   2.948  1.00  0.00      PROB  
ATOM   2834  HN  VAL P 294     -15.015   0.927   3.803  1.00  0.00      PROB  
ATOM   2835  CA  VAL P 294     -14.555   0.041   1.944  1.00  0.00      PROB  
ATOM   2836  HA  VAL P 294     -13.534  -0.158   1.653  1.00  0.00      PROB  
ATOM   2837  CB  VAL P 294     -15.203  -1.228   2.503  1.00  0.00      PROB  
ATOM   2838  HB  VAL P 294     -16.207  -0.972   2.903  1.00  0.00      PROB  
ATOM   2839  CG1 VAL P 294     -15.354  -2.312   1.448  1.00  0.00      PROB  
ATOM   2840 HG11 VAL P 294     -14.800  -2.028   0.528  1.00  0.00      PROB  
ATOM   2841 HG12 VAL P 294     -16.426  -2.442   1.190  1.00  0.00      PROB  
ATOM   2842 HG13 VAL P 294     -14.942  -3.270   1.829  1.00  0.00      PROB  
ATOM   2843  CG2 VAL P 294     -14.350  -1.812   3.620  1.00  0.00      PROB  
ATOM   2844 HG21 VAL P 294     -14.243  -1.074   4.444  1.00  0.00      PROB  
ATOM   2845 HG22 VAL P 294     -13.338  -2.060   3.233  1.00  0.00      PROB  
ATOM   2846 HG23 VAL P 294     -14.831  -2.728   4.024  1.00  0.00      PROB  
ATOM   2847  C   VAL P 294     -15.237   0.493   0.654  1.00  0.00      PROB  
ATOM   2848  O   VAL P 294     -14.707   0.290  -0.434  1.00  0.00      PROB  
ATOM   2849  N   ILE P 295     -16.377   1.170   0.752  1.00  0.00      PROB  
ATOM   2850  HN  ILE P 295     -16.800   1.366   1.633  1.00  0.00      PROB  
ATOM   2851  CA  ILE P 295     -17.087   1.674  -0.428  1.00  0.00      PROB  
ATOM   2852  HA  ILE P 295     -17.200   0.859  -1.127  1.00  0.00      PROB  
ATOM   2853  CB  ILE P 295     -18.462   2.228  -0.021  1.00  0.00      PROB  
ATOM   2854  HB  ILE P 295     -18.333   2.939   0.823  1.00  0.00      PROB  
ATOM   2855  CG2 ILE P 295     -19.140   2.953  -1.188  1.00  0.00      PROB  
ATOM   2856 HG21 ILE P 295     -19.124   2.313  -2.096  1.00  0.00      PROB  
ATOM   2857 HG22 ILE P 295     -18.600   3.899  -1.411  1.00  0.00      PROB  
ATOM   2858 HG23 ILE P 295     -20.197   3.178  -0.931  1.00  0.00      PROB  
ATOM   2859  CG1 ILE P 295     -19.362   1.082   0.474  1.00  0.00      PROB  
ATOM   2860 HG11 ILE P 295     -18.756   0.404   1.111  1.00  0.00      PROB  
ATOM   2861 HG12 ILE P 295     -19.732   0.515  -0.406  1.00  0.00      PROB  
ATOM   2862  CD  ILE P 295     -20.561   1.569   1.281  1.00  0.00      PROB  
ATOM   2863  HD1 ILE P 295     -21.192   2.240   0.660  1.00  0.00      PROB  
ATOM   2864  HD2 ILE P 295     -20.212   2.135   2.172  1.00  0.00      PROB  
ATOM   2865  HD3 ILE P 295     -21.176   0.703   1.605  1.00  0.00      PROB  
ATOM   2866  C   ILE P 295     -16.243   2.727  -1.139  1.00  0.00      PROB  
ATOM   2867  O   ILE P 295     -16.077   2.683  -2.353  1.00  0.00      PROB  
ATOM   2868  N   PHE P 296     -15.655   3.642  -0.382  1.00  0.00      PROB  
ATOM   2869  HN  PHE P 296     -15.781   3.653   0.606  1.00  0.00      PROB  
ATOM   2870  CA  PHE P 296     -14.797   4.684  -0.905  1.00  0.00      PROB  
ATOM   2871  HA  PHE P 296     -15.360   5.266  -1.620  1.00  0.00      PROB  
ATOM   2872  CB  PHE P 296     -14.327   5.556   0.248  1.00  0.00      PROB  
ATOM   2873  HB1 PHE P 296     -13.925   4.916   1.062  1.00  0.00      PROB  
ATOM   2874  HB2 PHE P 296     -15.174   6.168   0.625  1.00  0.00      PROB  
ATOM   2875  CG  PHE P 296     -13.237   6.497  -0.172  1.00  0.00      PROB  
ATOM   2876  CD1 PHE P 296     -13.564   7.668  -0.865  1.00  0.00      PROB  
ATOM   2877  HD1 PHE P 296     -14.597   7.907  -1.070  1.00  0.00      PROB  
ATOM   2878  CE1 PHE P 296     -12.546   8.528  -1.291  1.00  0.00      PROB  
ATOM   2879  HE1 PHE P 296     -12.790   9.436  -1.824  1.00  0.00      PROB  
ATOM   2880  CZ  PHE P 296     -11.208   8.208  -1.024  1.00  0.00      PROB  
ATOM   2881  HZ  PHE P 296     -10.424   8.883  -1.335  1.00  0.00      PROB  
ATOM   2882  CD2 PHE P 296     -11.897   6.165   0.075  1.00  0.00      PROB  
ATOM   2883  HD2 PHE P 296     -11.651   5.252   0.597  1.00  0.00      PROB  
ATOM   2884  CE2 PHE P 296     -10.879   7.022  -0.358  1.00  0.00      PROB  
ATOM   2885  HE2 PHE P 296      -9.844   6.770  -0.179  1.00  0.00      PROB  
ATOM   2886  C   PHE P 296     -13.618   4.115  -1.689  1.00  0.00      PROB  
ATOM   2887  O   PHE P 296     -13.332   4.604  -2.776  1.00  0.00      PROB  
ATOM   2888  N   ILE P 297     -12.973   3.060  -1.189  1.00  0.00      PROB  
ATOM   2889  HN  ILE P 297     -13.216   2.664  -0.307  1.00  0.00      PROB  
ATOM   2890  CA  ILE P 297     -11.867   2.412  -1.897  1.00  0.00      PROB  
ATOM   2891  HA  ILE P 297     -11.139   3.172  -2.142  1.00  0.00      PROB  
ATOM   2892  CB  ILE P 297     -11.217   1.313  -1.034  1.00  0.00      PROB  
ATOM   2893  HB  ILE P 297     -12.012   0.652  -0.629  1.00  0.00      PROB  
ATOM   2894  CG2 ILE P 297     -10.229   0.469  -1.844  1.00  0.00      PROB  
ATOM   2895 HG21 ILE P 297      -9.525   1.129  -2.395  1.00  0.00      PROB  
ATOM   2896 HG22 ILE P 297     -10.779  -0.155  -2.580  1.00  0.00      PROB  
ATOM   2897 HG23 ILE P 297      -9.642  -0.184  -1.163  1.00  0.00      PROB  
ATOM   2898  CG1 ILE P 297     -10.479   1.951   0.153  1.00  0.00      PROB  
ATOM   2899 HG11 ILE P 297     -11.079   2.809   0.525  1.00  0.00      PROB  
ATOM   2900 HG12 ILE P 297      -9.495   2.327  -0.201  1.00  0.00      PROB  
ATOM   2901  CD  ILE P 297     -10.244   0.983   1.309  1.00  0.00      PROB  
ATOM   2902  HD1 ILE P 297      -9.631   0.122   0.967  1.00  0.00      PROB  
ATOM   2903  HD2 ILE P 297     -11.216   0.600   1.685  1.00  0.00      PROB  
ATOM   2904  HD3 ILE P 297      -9.702   1.500   2.130  1.00  0.00      PROB  
ATOM   2905  C   ILE P 297     -12.359   1.881  -3.239  1.00  0.00      PROB  
ATOM   2906  O   ILE P 297     -11.799   2.225  -4.276  1.00  0.00      PROB  
ATOM   2907  N   MET P 298     -13.435   1.093  -3.249  1.00  0.00      PROB  
ATOM   2908  HN  MET P 298     -13.938   0.863  -2.420  1.00  0.00      PROB  
ATOM   2909  CA  MET P 298     -13.934   0.522  -4.496  1.00  0.00      PROB  
ATOM   2910  HA  MET P 298     -13.121  -0.014  -4.963  1.00  0.00      PROB  
ATOM   2911  CB  MET P 298     -15.108  -0.417  -4.244  1.00  0.00      PROB  
ATOM   2912  HB1 MET P 298     -15.551  -0.709  -5.219  1.00  0.00      PROB  
ATOM   2913  HB2 MET P 298     -15.875   0.119  -3.646  1.00  0.00      PROB  
ATOM   2914  CG  MET P 298     -14.687  -1.675  -3.496  1.00  0.00      PROB  
ATOM   2915  HG1 MET P 298     -14.423  -1.390  -2.456  1.00  0.00      PROB  
ATOM   2916  HG2 MET P 298     -13.779  -2.085  -3.987  1.00  0.00      PROB  
ATOM   2917  SD  MET P 298     -15.971  -2.945  -3.459  1.00  0.00      PROB  
ATOM   2918  CE  MET P 298     -17.240  -2.088  -2.505  1.00  0.00      PROB  
ATOM   2919  HE1 MET P 298     -17.690  -1.256  -3.088  1.00  0.00      PROB  
ATOM   2920  HE2 MET P 298     -16.800  -1.659  -1.579  1.00  0.00      PROB  
ATOM   2921  HE3 MET P 298     -18.053  -2.792  -2.229  1.00  0.00      PROB  
ATOM   2922  C   MET P 298     -14.378   1.596  -5.479  1.00  0.00      PROB  
ATOM   2923  O   MET P 298     -13.991   1.559  -6.641  1.00  0.00      PROB  
ATOM   2924  N   ILE P 299     -15.174   2.567  -5.038  1.00  0.00      PROB  
ATOM   2925  HN  ILE P 299     -15.421   2.659  -4.076  1.00  0.00      PROB  
ATOM   2926  CA  ILE P 299     -15.735   3.562  -5.947  1.00  0.00      PROB  
ATOM   2927  HA  ILE P 299     -16.069   3.053  -6.838  1.00  0.00      PROB  
ATOM   2928  CB  ILE P 299     -16.910   4.297  -5.277  1.00  0.00      PROB  
ATOM   2929  HB  ILE P 299     -17.464   3.577  -4.639  1.00  0.00      PROB  
ATOM   2930  CG2 ILE P 299     -16.459   5.474  -4.412  1.00  0.00      PROB  
ATOM   2931 HG21 ILE P 299     -16.075   6.296  -5.055  1.00  0.00      PROB  
ATOM   2932 HG22 ILE P 299     -15.646   5.151  -3.727  1.00  0.00      PROB  
ATOM   2933 HG23 ILE P 299     -17.316   5.859  -3.820  1.00  0.00      PROB  
ATOM   2934  CG1 ILE P 299     -17.929   4.808  -6.304  1.00  0.00      PROB  
ATOM   2935 HG11 ILE P 299     -17.380   5.281  -7.146  1.00  0.00      PROB  
ATOM   2936 HG12 ILE P 299     -18.571   5.573  -5.818  1.00  0.00      PROB  
ATOM   2937  CD  ILE P 299     -18.819   3.704  -6.860  1.00  0.00      PROB  
ATOM   2938  HD1 ILE P 299     -19.390   3.224  -6.037  1.00  0.00      PROB  
ATOM   2939  HD2 ILE P 299     -18.195   2.931  -7.357  1.00  0.00      PROB  
ATOM   2940  HD3 ILE P 299     -19.539   4.131  -7.590  1.00  0.00      PROB  
ATOM   2941  C   ILE P 299     -14.638   4.481  -6.482  1.00  0.00      PROB  
ATOM   2942  O   ILE P 299     -14.687   4.859  -7.649  1.00  0.00      PROB  
ATOM   2943  N   PHE P 300     -13.601   4.776  -5.694  1.00  0.00      PROB  
ATOM   2944  HN  PHE P 300     -13.575   4.529  -4.729  1.00  0.00      PROB  
ATOM   2945  CA  PHE P 300     -12.445   5.480  -6.210  1.00  0.00      PROB  
ATOM   2946  HA  PHE P 300     -12.800   6.354  -6.736  1.00  0.00      PROB  
ATOM   2947  CB  PHE P 300     -11.488   5.894  -5.100  1.00  0.00      PROB  
ATOM   2948  HB1 PHE P 300     -11.171   5.006  -4.514  1.00  0.00      PROB  
ATOM   2949  HB2 PHE P 300     -11.972   6.639  -4.433  1.00  0.00      PROB  
ATOM   2950  CG  PHE P 300     -10.260   6.526  -5.703  1.00  0.00      PROB  
ATOM   2951  CD1 PHE P 300     -10.377   7.757  -6.370  1.00  0.00      PROB  
ATOM   2952  HD1 PHE P 300     -11.303   8.311  -6.322  1.00  0.00      PROB  
ATOM   2953  CE1 PHE P 300      -9.292   8.268  -7.099  1.00  0.00      PROB  
ATOM   2954  HE1 PHE P 300      -9.385   9.213  -7.614  1.00  0.00      PROB  
ATOM   2955  CZ  PHE P 300      -8.086   7.552  -7.160  1.00  0.00      PROB  
ATOM   2956  HZ  PHE P 300      -7.252   7.944  -7.724  1.00  0.00      PROB  
ATOM   2957  CD2 PHE P 300      -9.052   5.813  -5.758  1.00  0.00      PROB  
ATOM   2958  HD2 PHE P 300      -8.957   4.870  -5.240  1.00  0.00      PROB  
ATOM   2959  CE2 PHE P 300      -7.967   6.326  -6.486  1.00  0.00      PROB  
ATOM   2960  HE2 PHE P 300      -7.038   5.777  -6.528  1.00  0.00      PROB  
ATOM   2961  C   PHE P 300     -11.712   4.644  -7.256  1.00  0.00      PROB  
ATOM   2962  O   PHE P 300     -11.458   5.146  -8.344  1.00  0.00      PROB  
ATOM   2963  N   ILE P 301     -11.404   3.376  -6.987  1.00  0.00      PROB  
ATOM   2964  HN  ILE P 301     -11.596   2.960  -6.102  1.00  0.00      PROB  
ATOM   2965  CA  ILE P 301     -10.759   2.511  -7.985  1.00  0.00      PROB  
ATOM   2966  HA  ILE P 301      -9.848   2.992  -8.309  1.00  0.00      PROB  
ATOM   2967  CB  ILE P 301     -10.449   1.126  -7.368  1.00  0.00      PROB  
ATOM   2968  HB  ILE P 301     -11.106   0.982  -6.485  1.00  0.00      PROB  
ATOM   2969  CG2 ILE P 301     -10.658  -0.057  -8.324  1.00  0.00      PROB  
ATOM   2970 HG21 ILE P 301      -9.999   0.049  -9.212  1.00  0.00      PROB  
ATOM   2971 HG22 ILE P 301     -11.714  -0.083  -8.667  1.00  0.00      PROB  
ATOM   2972 HG23 ILE P 301     -10.408  -1.008  -7.808  1.00  0.00      PROB  
ATOM   2973  CG1 ILE P 301      -8.989   1.041  -6.877  1.00  0.00      PROB  
ATOM   2974 HG11 ILE P 301      -8.326   1.050  -7.767  1.00  0.00      PROB  
ATOM   2975 HG12 ILE P 301      -8.862   0.077  -6.341  1.00  0.00      PROB  
ATOM   2976  CD  ILE P 301      -8.541   2.164  -5.943  1.00  0.00      PROB  
ATOM   2977  HD1 ILE P 301      -9.275   2.292  -5.119  1.00  0.00      PROB  
ATOM   2978  HD2 ILE P 301      -8.470   3.119  -6.506  1.00  0.00      PROB  
ATOM   2979  HD3 ILE P 301      -7.552   1.917  -5.501  1.00  0.00      PROB  
ATOM   2980  C   ILE P 301     -11.593   2.439  -9.268  1.00  0.00      PROB  
ATOM   2981  O   ILE P 301     -11.038   2.553 -10.356  1.00  0.00      PROB  
ATOM   2982  N   GLY P 302     -12.917   2.317  -9.167  1.00  0.00      PROB  
ATOM   2983  HN  GLY P 302     -13.368   2.264  -8.280  1.00  0.00      PROB  
ATOM   2984  CA  GLY P 302     -13.803   2.253 -10.329  1.00  0.00      PROB  
ATOM   2985  HA1 GLY P 302     -14.805   2.067  -9.974  1.00  0.00      PROB  
ATOM   2986  HA2 GLY P 302     -13.472   1.438 -10.955  1.00  0.00      PROB  
ATOM   2987  C   GLY P 302     -13.792   3.546 -11.143  1.00  0.00      PROB  
ATOM   2988  O   GLY P 302     -13.530   3.522 -12.347  1.00  0.00      PROB  
ATOM   2989  N   LEU P 303     -13.999   4.690 -10.487  1.00  0.00      PROB  
ATOM   2990  HN  LEU P 303     -14.217   4.703  -9.515  1.00  0.00      PROB  
ATOM   2991  CA  LEU P 303     -13.923   5.998 -11.134  1.00  0.00      PROB  
ATOM   2992  HA  LEU P 303     -14.641   6.024 -11.940  1.00  0.00      PROB  
ATOM   2993  CB  LEU P 303     -14.231   7.086 -10.097  1.00  0.00      PROB  
ATOM   2994  HB1 LEU P 303     -13.541   6.961  -9.236  1.00  0.00      PROB  
ATOM   2995  HB2 LEU P 303     -15.275   6.954  -9.744  1.00  0.00      PROB  
ATOM   2996  CG  LEU P 303     -14.075   8.518 -10.648  1.00  0.00      PROB  
ATOM   2997  HG  LEU P 303     -14.127   8.496 -11.757  1.00  0.00      PROB  
ATOM   2998  CD1 LEU P 303     -15.184   9.412 -10.105  1.00  0.00      PROB  
ATOM   2999 HD11 LEU P 303     -15.137   9.448  -8.996  1.00  0.00      PROB  
ATOM   3000 HD12 LEU P 303     -16.175   9.010 -10.405  1.00  0.00      PROB  
ATOM   3001 HD13 LEU P 303     -15.064  10.445 -10.498  1.00  0.00      PROB  
ATOM   3002  CD2 LEU P 303     -12.743   9.153 -10.245  1.00  0.00      PROB  
ATOM   3003 HD21 LEU P 303     -11.897   8.547 -10.635  1.00  0.00      PROB  
ATOM   3004 HD22 LEU P 303     -12.665   9.199  -9.138  1.00  0.00      PROB  
ATOM   3005 HD23 LEU P 303     -12.669  10.178 -10.668  1.00  0.00      PROB  
ATOM   3006  C   LEU P 303     -12.559   6.195 -11.789  1.00  0.00      PROB  
ATOM   3007  O   LEU P 303     -12.480   6.498 -12.981  1.00  0.00      PROB  
ATOM   3008  N   PHE P 304     -11.485   5.957 -11.047  1.00  0.00      PROB  
ATOM   3009  HN  PHE P 304     -11.553   5.623 -10.110  1.00  0.00      PROB  
ATOM   3010  CA  PHE P 304     -10.143   6.167 -11.549  1.00  0.00      PROB  
ATOM   3011  HA  PHE P 304     -10.077   7.177 -11.926  1.00  0.00      PROB  
ATOM   3012  CB  PHE P 304      -9.134   5.948 -10.433  1.00  0.00      PROB  
ATOM   3013  HB1 PHE P 304      -9.138   4.882 -10.121  1.00  0.00      PROB  
ATOM   3014  HB2 PHE P 304      -9.377   6.601  -9.567  1.00  0.00      PROB  
ATOM   3015  CG  PHE P 304      -7.745   6.291 -10.899  1.00  0.00      PROB  
ATOM   3016  CD1 PHE P 304      -7.362   7.637 -11.000  1.00  0.00      PROB  
ATOM   3017  HD1 PHE P 304      -8.037   8.417 -10.680  1.00  0.00      PROB  
ATOM   3018  CE1 PHE P 304      -6.099   7.970 -11.517  1.00  0.00      PROB  
ATOM   3019  HE1 PHE P 304      -5.805   9.006 -11.599  1.00  0.00      PROB  
ATOM   3020  CZ  PHE P 304      -5.219   6.957 -11.927  1.00  0.00      PROB  
ATOM   3021  HZ  PHE P 304      -4.247   7.213 -12.323  1.00  0.00      PROB  
ATOM   3022  CD2 PHE P 304      -6.869   5.276 -11.316  1.00  0.00      PROB  
ATOM   3023  HD2 PHE P 304      -7.168   4.241 -11.248  1.00  0.00      PROB  
ATOM   3024  CE2 PHE P 304      -5.602   5.612 -11.822  1.00  0.00      PROB  
ATOM   3025  HE2 PHE P 304      -4.921   4.833 -12.131  1.00  0.00      PROB  
ATOM   3026  C   PHE P 304      -9.844   5.271 -12.746  1.00  0.00      PROB  
ATOM   3027  O   PHE P 304      -9.381   5.766 -13.767  1.00  0.00      PROB  
ATOM   3028  N   ALA P 305     -10.194   3.985 -12.684  1.00  0.00      PROB  
ATOM   3029  HN  ALA P 305     -10.601   3.593 -11.863  1.00  0.00      PROB  
ATOM   3030  CA  ALA P 305     -10.010   3.064 -13.799  1.00  0.00      PROB  
ATOM   3031  HA  ALA P 305      -8.963   3.055 -14.066  1.00  0.00      PROB  
ATOM   3032  CB  ALA P 305     -10.473   1.669 -13.372  1.00  0.00      PROB  
ATOM   3033  HB1 ALA P 305     -11.546   1.694 -13.086  1.00  0.00      PROB  
ATOM   3034  HB2 ALA P 305      -9.880   1.326 -12.497  1.00  0.00      PROB  
ATOM   3035  HB3 ALA P 305     -10.346   0.955 -14.213  1.00  0.00      PROB  
ATOM   3036  C   ALA P 305     -10.743   3.526 -15.066  1.00  0.00      PROB  
ATOM   3037  O   ALA P 305     -10.196   3.430 -16.160  1.00  0.00      PROB  
ATOM   3038  N   SER P 306     -11.943   4.101 -14.938  1.00  0.00      PROB  
ATOM   3039  HN  SER P 306     -12.409   4.169 -14.059  1.00  0.00      PROB  
ATOM   3040  CA  SER P 306     -12.648   4.669 -16.090  1.00  0.00      PROB  
ATOM   3041  HA  SER P 306     -12.667   3.927 -16.874  1.00  0.00      PROB  
ATOM   3042  CB  SER P 306     -14.072   5.063 -15.691  1.00  0.00      PROB  
ATOM   3043  HB1 SER P 306     -14.486   4.293 -15.006  1.00  0.00      PROB  
ATOM   3044  HB2 SER P 306     -14.703   5.126 -16.603  1.00  0.00      PROB  
ATOM   3045  OG  SER P 306     -14.118   6.313 -15.033  1.00  0.00      PROB  
ATOM   3046  HG1 SER P 306     -13.453   6.273 -14.341  1.00  0.00      PROB  
ATOM   3047  C   SER P 306     -11.901   5.858 -16.710  1.00  0.00      PROB  
ATOM   3048  O   SER P 306     -11.967   6.072 -17.918  1.00  0.00      PROB  
ATOM   3049  N   PHE P 307     -11.157   6.613 -15.902  1.00  0.00      PROB  
ATOM   3050  HN  PHE P 307     -11.077   6.397 -14.933  1.00  0.00      PROB  
ATOM   3051  CA  PHE P 307     -10.409   7.790 -16.328  1.00  0.00      PROB  
ATOM   3052  HA  PHE P 307     -10.829   8.145 -17.257  1.00  0.00      PROB  
ATOM   3053  CB  PHE P 307     -10.510   8.865 -15.244  1.00  0.00      PROB  
ATOM   3054  HB1 PHE P 307      -9.868   9.723 -15.537  1.00  0.00      PROB  
ATOM   3055  HB2 PHE P 307     -10.155   8.433 -14.285  1.00  0.00      PROB  
ATOM   3056  CG  PHE P 307     -11.891   9.436 -14.973  1.00  0.00      PROB  
ATOM   3057  CD1 PHE P 307     -12.958   9.303 -15.890  1.00  0.00      PROB  
ATOM   3058  HD1 PHE P 307     -12.816   8.738 -16.799  1.00  0.00      PROB  
ATOM   3059  CE1 PHE P 307     -14.200   9.901 -15.627  1.00  0.00      PROB  
ATOM   3060  HE1 PHE P 307     -15.012   9.786 -16.329  1.00  0.00      PROB  
ATOM   3061  CZ  PHE P 307     -14.390  10.648 -14.454  1.00  0.00      PROB  
ATOM   3062  HZ  PHE P 307     -15.344  11.114 -14.256  1.00  0.00      PROB  
ATOM   3063  CD2 PHE P 307     -12.095  10.180 -13.797  1.00  0.00      PROB  
ATOM   3064  HD2 PHE P 307     -11.290  10.286 -13.085  1.00  0.00      PROB  
ATOM   3065  CE2 PHE P 307     -13.336  10.787 -13.540  1.00  0.00      PROB  
ATOM   3066  HE2 PHE P 307     -13.478  11.362 -12.637  1.00  0.00      PROB  
ATOM   3067  C   PHE P 307      -8.953   7.524 -16.713  1.00  0.00      PROB  
ATOM   3068  O   PHE P 307      -8.381   8.369 -17.388  1.00  0.00      PROB  
ATOM   3069  N   ILE P 308      -8.345   6.374 -16.395  1.00  0.00      PROB  
ATOM   3070  HN  ILE P 308      -8.789   5.692 -15.821  1.00  0.00      PROB  
ATOM   3071  CA  ILE P 308      -6.985   6.027 -16.862  1.00  0.00      PROB  
ATOM   3072  HA  ILE P 308      -6.293   6.723 -16.410  1.00  0.00      PROB  
ATOM   3073  CB  ILE P 308      -6.603   4.575 -16.481  1.00  0.00      PROB  
ATOM   3074  HB  ILE P 308      -7.462   3.908 -16.704  1.00  0.00      PROB  
ATOM   3075  CG2 ILE P 308      -5.367   4.071 -17.251  1.00  0.00      PROB  
ATOM   3076 HG21 ILE P 308      -4.490   4.718 -17.032  1.00  0.00      PROB  
ATOM   3077 HG22 ILE P 308      -5.564   4.100 -18.344  1.00  0.00      PROB  
ATOM   3078 HG23 ILE P 308      -5.126   3.032 -16.941  1.00  0.00      PROB  
ATOM   3079  CG1 ILE P 308      -6.331   4.492 -14.967  1.00  0.00      PROB  
ATOM   3080 HG11 ILE P 308      -7.185   4.958 -14.431  1.00  0.00      PROB  
ATOM   3081 HG12 ILE P 308      -5.408   5.069 -14.744  1.00  0.00      PROB  
ATOM   3082  CD  ILE P 308      -6.148   3.063 -14.438  1.00  0.00      PROB  
ATOM   3083  HD1 ILE P 308      -5.188   2.640 -14.805  1.00  0.00      PROB  
ATOM   3084  HD2 ILE P 308      -6.979   2.419 -14.794  1.00  0.00      PROB  
ATOM   3085  HD3 ILE P 308      -6.130   3.071 -13.327  1.00  0.00      PROB  
ATOM   3086  C   ILE P 308      -6.776   6.297 -18.366  1.00  0.00      PROB  
ATOM   3087  O   ILE P 308      -5.852   7.041 -18.699  1.00  0.00      PROB  
ATOM   3088  N   PRO P 309      -7.673   5.783 -19.212  1.00  0.00      PROB  
ATOM   3089  CD  PRO P 309      -8.871   4.974 -18.937  1.00  0.00      PROB  
ATOM   3090  HD1 PRO P 309      -9.340   5.294 -17.983  1.00  0.00      PROB  
ATOM   3091  HD2 PRO P 309      -8.605   3.898 -18.888  1.00  0.00      PROB  
ATOM   3092  CA  PRO P 309      -7.543   6.091 -20.634  1.00  0.00      PROB  
ATOM   3093  HA  PRO P 309      -6.608   5.716 -21.017  1.00  0.00      PROB  
ATOM   3094  CB  PRO P 309      -8.791   5.447 -21.243  1.00  0.00      PROB  
ATOM   3095  HB1 PRO P 309      -8.542   4.465 -21.698  1.00  0.00      PROB  
ATOM   3096  HB2 PRO P 309      -9.229   6.104 -22.025  1.00  0.00      PROB  
ATOM   3097  CG  PRO P 309      -9.740   5.276 -20.109  1.00  0.00      PROB  
ATOM   3098  HG1 PRO P 309     -10.324   6.206 -19.939  1.00  0.00      PROB  
ATOM   3099  HG2 PRO P 309     -10.444   4.440 -20.305  1.00  0.00      PROB  
ATOM   3100  C   PRO P 309      -7.575   7.578 -20.884  1.00  0.00      PROB  
ATOM   3101  O   PRO P 309      -6.751   8.088 -21.628  1.00  0.00      PROB  
ATOM   3102  N   GLU P 310      -8.514   8.272 -20.265  1.00  0.00      PROB  
ATOM   3103  HN  GLU P 310      -9.149   7.863 -19.615  1.00  0.00      PROB  
ATOM   3104  CA  GLU P 310      -8.658   9.693 -20.515  1.00  0.00      PROB  
ATOM   3105  HA  GLU P 310      -8.836   9.834 -21.571  1.00  0.00      PROB  
ATOM   3106  CB  GLU P 310      -9.814  10.248 -19.702  1.00  0.00      PROB  
ATOM   3107  HB1 GLU P 310      -9.814  11.355 -19.799  1.00  0.00      PROB  
ATOM   3108  HB2 GLU P 310      -9.656   9.980 -18.636  1.00  0.00      PROB  
ATOM   3109  CG  GLU P 310     -11.169   9.728 -20.133  1.00  0.00      PROB  
ATOM   3110  HG1 GLU P 310     -11.163   8.619 -20.084  1.00  0.00      PROB  
ATOM   3111  HG2 GLU P 310     -11.363  10.047 -21.179  1.00  0.00      PROB  
ATOM   3112  CD  GLU P 310     -12.289  10.244 -19.256  1.00  0.00      PROB  
ATOM   3113  OE1 GLU P 310     -11.995  10.851 -18.205  1.00  0.00      PROB  
ATOM   3114  OE2 GLU P 310     -13.465  10.045 -19.621  1.00  0.00      PROB  
ATOM   3115  C   GLU P 310      -7.406  10.433 -20.139  1.00  0.00      PROB  
ATOM   3116  O   GLU P 310      -6.964  11.323 -20.854  1.00  0.00      PROB  
ATOM   3117  N   ILE P 311      -6.828  10.073 -19.009  1.00  0.00      PROB  
ATOM   3118  HN  ILE P 311      -7.167   9.327 -18.442  1.00  0.00      PROB  
ATOM   3119  CA  ILE P 311      -5.651  10.765 -18.538  1.00  0.00      PROB  
ATOM   3120  HA  ILE P 311      -5.873  11.822 -18.498  1.00  0.00      PROB  
ATOM   3121  CB  ILE P 311      -5.264  10.250 -17.160  1.00  0.00      PROB  
ATOM   3122  HB  ILE P 311      -5.058   9.160 -17.217  1.00  0.00      PROB  
ATOM   3123  CG2 ILE P 311      -4.027  10.972 -16.661  1.00  0.00      PROB  
ATOM   3124 HG21 ILE P 311      -4.158  12.071 -16.763  1.00  0.00      PROB  
ATOM   3125 HG22 ILE P 311      -3.142  10.664 -17.258  1.00  0.00      PROB  
ATOM   3126 HG23 ILE P 311      -3.856  10.734 -15.589  1.00  0.00      PROB  
ATOM   3127  CG1 ILE P 311      -6.416  10.453 -16.177  1.00  0.00      PROB  
ATOM   3128 HG11 ILE P 311      -7.366  10.495 -16.750  1.00  0.00      PROB  
ATOM   3129 HG12 ILE P 311      -6.268  11.422 -15.654  1.00  0.00      PROB  
ATOM   3130  CD  ILE P 311      -6.526   9.358 -15.140  1.00  0.00      PROB  
ATOM   3131  HD1 ILE P 311      -5.592   9.305 -14.541  1.00  0.00      PROB  
ATOM   3132  HD2 ILE P 311      -6.683   8.379 -15.640  1.00  0.00      PROB  
ATOM   3133  HD3 ILE P 311      -7.375   9.570 -14.456  1.00  0.00      PROB  
ATOM   3134  C   ILE P 311      -4.531  10.492 -19.499  1.00  0.00      PROB  
ATOM   3135  O   ILE P 311      -3.782  11.388 -19.864  1.00  0.00      PROB  
ATOM   3136  N   ALA P 312      -4.414   9.242 -19.910  1.00  0.00      PROB  
ATOM   3137  HN  ALA P 312      -5.015   8.514 -19.590  1.00  0.00      PROB  
ATOM   3138  CA  ALA P 312      -3.382   8.861 -20.868  1.00  0.00      PROB  
ATOM   3139  HA  ALA P 312      -2.416   9.105 -20.450  1.00  0.00      PROB  
ATOM   3140  CB  ALA P 312      -3.497   7.357 -21.133  1.00  0.00      PROB  
ATOM   3141  HB1 ALA P 312      -4.499   7.119 -21.549  1.00  0.00      PROB  
ATOM   3142  HB2 ALA P 312      -3.363   6.795 -20.184  1.00  0.00      PROB  
ATOM   3143  HB3 ALA P 312      -2.724   7.043 -21.867  1.00  0.00      PROB  
ATOM   3144  C   ALA P 312      -3.479   9.658 -22.177  1.00  0.00      PROB  
ATOM   3145  O   ALA P 312      -2.466  10.102 -22.709  1.00  0.00      PROB  
ATOM   3146  N   GLU P 313      -4.690   9.884 -22.688  1.00  0.00      PROB  
ATOM   3147  HN  GLU P 313      -5.517   9.541 -22.250  1.00  0.00      PROB  
ATOM   3148  CA  GLU P 313      -4.891  10.645 -23.917  1.00  0.00      PROB  
ATOM   3149  HA  GLU P 313      -4.194  10.286 -24.659  1.00  0.00      PROB  
ATOM   3150  CB  GLU P 313      -6.338  10.457 -24.396  1.00  0.00      PROB  
ATOM   3151  HB1 GLU P 313      -7.021  10.916 -23.650  1.00  0.00      PROB  
ATOM   3152  HB2 GLU P 313      -6.552   9.370 -24.460  1.00  0.00      PROB  
ATOM   3153  CG  GLU P 313      -6.611  11.091 -25.765  1.00  0.00      PROB  
ATOM   3154  HG1 GLU P 313      -6.343  12.168 -25.716  1.00  0.00      PROB  
ATOM   3155  HG2 GLU P 313      -7.694  10.995 -25.990  1.00  0.00      PROB  
ATOM   3156  CD  GLU P 313      -5.821  10.452 -26.924  1.00  0.00      PROB  
ATOM   3157  OE1 GLU P 313      -5.197   9.383 -26.748  1.00  0.00      PROB  
ATOM   3158  OE2 GLU P 313      -5.858  11.007 -28.041  1.00  0.00      PROB  
ATOM   3159  C   GLU P 313      -4.549  12.128 -23.744  1.00  0.00      PROB  
ATOM   3160  O   GLU P 313      -3.738  12.673 -24.491  1.00  0.00      PROB  
ATOM   3161  N   ILE P 314      -5.123  12.796 -22.741  1.00  0.00      PROB  
ATOM   3162  HN  ILE P 314      -5.741  12.353 -22.097  1.00  0.00      PROB  
ATOM   3163  CA  ILE P 314      -4.882  14.231 -22.519  1.00  0.00      PROB  
ATOM   3164  HA  ILE P 314      -4.941  14.729 -23.475  1.00  0.00      PROB  
ATOM   3165  CB  ILE P 314      -5.916  14.828 -21.545  1.00  0.00      PROB  
ATOM   3166  HB  ILE P 314      -5.720  15.914 -21.413  1.00  0.00      PROB  
ATOM   3167  CG2 ILE P 314      -7.331  14.623 -22.111  1.00  0.00      PROB  
ATOM   3168 HG21 ILE P 314      -7.605  13.547 -22.073  1.00  0.00      PROB  
ATOM   3169 HG22 ILE P 314      -7.368  14.962 -23.168  1.00  0.00      PROB  
ATOM   3170 HG23 ILE P 314      -8.066  15.198 -21.508  1.00  0.00      PROB  
ATOM   3171  CG1 ILE P 314      -5.718  14.281 -20.116  1.00  0.00      PROB  
ATOM   3172 HG11 ILE P 314      -4.831  14.785 -19.677  1.00  0.00      PROB  
ATOM   3173 HG12 ILE P 314      -5.514  13.193 -20.192  1.00  0.00      PROB  
ATOM   3174  CD  ILE P 314      -6.894  14.474 -19.153  1.00  0.00      PROB  
ATOM   3175  HD1 ILE P 314      -7.742  13.822 -19.451  1.00  0.00      PROB  
ATOM   3176  HD2 ILE P 314      -7.234  15.532 -19.179  1.00  0.00      PROB  
ATOM   3177  HD3 ILE P 314      -6.585  14.206 -18.120  1.00  0.00      PROB  
ATOM   3178  C   ILE P 314      -3.440  14.525 -22.080  1.00  0.00      PROB  
ATOM   3179  O   ILE P 314      -2.956  15.633 -22.288  1.00  0.00      PROB  
ATOM   3180  N   LEU P 315      -2.725  13.537 -21.533  1.00  0.00      PROB  
ATOM   3181  HN  LEU P 315      -3.163  12.703 -21.210  1.00  0.00      PROB  
ATOM   3182  CA  LEU P 315      -1.274  13.583 -21.360  1.00  0.00      PROB  
ATOM   3183  HA  LEU P 315      -1.000  14.560 -20.990  1.00  0.00      PROB  
ATOM   3184  CB  LEU P 315      -0.877  12.485 -20.358  1.00  0.00      PROB  
ATOM   3185  HB1 LEU P 315      -1.261  11.515 -20.737  1.00  0.00      PROB  
ATOM   3186  HB2 LEU P 315      -1.363  12.711 -19.386  1.00  0.00      PROB  
ATOM   3187  CG  LEU P 315       0.629  12.340 -20.116  1.00  0.00      PROB  
ATOM   3188  HG  LEU P 315       1.128  12.105 -21.080  1.00  0.00      PROB  
ATOM   3189  CD1 LEU P 315       1.247  13.611 -19.536  1.00  0.00      PROB  
ATOM   3190 HD11 LEU P 315       0.771  13.858 -18.563  1.00  0.00      PROB  
ATOM   3191 HD12 LEU P 315       1.089  14.461 -20.234  1.00  0.00      PROB  
ATOM   3192 HD13 LEU P 315       2.335  13.461 -19.370  1.00  0.00      PROB  
ATOM   3193  CD2 LEU P 315       0.861  11.202 -19.128  1.00  0.00      PROB  
ATOM   3194 HD21 LEU P 315       0.306  10.297 -19.452  1.00  0.00      PROB  
ATOM   3195 HD22 LEU P 315       0.501  11.498 -18.119  1.00  0.00      PROB  
ATOM   3196 HD23 LEU P 315       1.944  10.957 -19.082  1.00  0.00      PROB  
ATOM   3197  C   LEU P 315      -0.535  13.409 -22.696  1.00  0.00      PROB  
ATOM   3198  O   LEU P 315       0.395  14.154 -22.999  1.00  0.00      PROB  
ATOM   3199  N   GLY P 316      -0.950  12.430 -23.504  1.00  0.00      PROB  
ATOM   3200  HN  GLY P 316      -1.759  11.895 -23.282  1.00  0.00      PROB  
ATOM   3201  CA  GLY P 316      -0.288  12.052 -24.754  1.00  0.00      PROB  
ATOM   3202  HA1 GLY P 316      -0.742  11.133 -25.092  1.00  0.00      PROB  
ATOM   3203  HA2 GLY P 316       0.756  11.892 -24.528  1.00  0.00      PROB  
ATOM   3204  C   GLY P 316      -0.387  13.086 -25.884  1.00  0.00      PROB  
ATOM   3205  O   GLY P 316       0.508  13.155 -26.724  1.00  0.00      PROB  
ATOM   3206  N   LYS P 317      -1.432  13.919 -25.899  1.00  0.00      PROB  
ATOM   3207  HN  LYS P 317      -2.122  13.887 -25.181  1.00  0.00      PROB  
ATOM   3208  CA  LYS P 317      -1.667  14.939 -26.941  1.00  0.00      PROB  
ATOM   3209  HA  LYS P 317      -1.534  14.476 -27.907  1.00  0.00      PROB  
ATOM   3210  CB  LYS P 317      -3.095  15.496 -26.798  1.00  0.00      PROB  
ATOM   3211  HB1 LYS P 317      -3.149  16.492 -27.287  1.00  0.00      PROB  
ATOM   3212  HB2 LYS P 317      -3.336  15.612 -25.720  1.00  0.00      PROB  
ATOM   3213  CG  LYS P 317      -4.121  14.558 -27.447  1.00  0.00      PROB  
ATOM   3214  HG1 LYS P 317      -4.126  13.592 -26.900  1.00  0.00      PROB  
ATOM   3215  HG2 LYS P 317      -3.826  14.373 -28.502  1.00  0.00      PROB  
ATOM   3216  CD  LYS P 317      -5.533  15.157 -27.419  1.00  0.00      PROB  
ATOM   3217  HD1 LYS P 317      -5.515  16.177 -27.861  1.00  0.00      PROB  
ATOM   3218  HD2 LYS P 317      -5.888  15.228 -26.369  1.00  0.00      PROB  
ATOM   3219  CE  LYS P 317      -6.481  14.261 -28.226  1.00  0.00      PROB  
ATOM   3220  HE1 LYS P 317      -6.586  13.278 -27.721  1.00  0.00      PROB  
ATOM   3221  HE2 LYS P 317      -6.080  14.122 -29.253  1.00  0.00      PROB  
ATOM   3222  NZ  LYS P 317      -7.838  14.853 -28.348  1.00  0.00      PROB  
ATOM   3223  HZ1 LYS P 317      -7.773  15.773 -28.829  1.00  0.00      PROB  
ATOM   3224  HZ2 LYS P 317      -8.245  14.986 -27.400  1.00  0.00      PROB  
ATOM   3225  HZ3 LYS P 317      -8.446  14.216 -28.900  1.00  0.00      PROB  
ATOM   3226  C   LYS P 317      -0.646  16.089 -27.005  1.00  0.00      PROB  
ATOM   3227  O   LYS P 317      -0.648  16.823 -27.993  1.00  0.00      PROB  
ATOM   3228  N   ARG P 318       0.272  16.183 -26.057  1.00  0.00      PROB  
ATOM   3229  HN  ARG P 318       0.354  15.522 -25.315  1.00  0.00      PROB  
ATOM   3230  CA  ARG P 318       1.219  17.283 -26.064  1.00  0.00      PROB  
ATOM   3231  HA  ARG P 318       0.674  18.201 -26.230  1.00  0.00      PROB  
ATOM   3232  CB  ARG P 318       1.952  17.328 -24.728  1.00  0.00      PROB  
ATOM   3233  HB1 ARG P 318       2.600  18.230 -24.713  1.00  0.00      PROB  
ATOM   3234  HB2 ARG P 318       2.592  16.424 -24.647  1.00  0.00      PROB  
ATOM   3235  CG  ARG P 318       1.034  17.376 -23.521  1.00  0.00      PROB  
ATOM   3236  HG1 ARG P 318       0.347  16.504 -23.551  1.00  0.00      PROB  
ATOM   3237  HG2 ARG P 318       0.432  18.309 -23.558  1.00  0.00      PROB  
ATOM   3238  CD  ARG P 318       1.822  17.344 -22.226  1.00  0.00      PROB  
ATOM   3239  HD1 ARG P 318       2.521  16.480 -22.233  1.00  0.00      PROB  
ATOM   3240  HD2 ARG P 318       1.125  17.264 -21.365  1.00  0.00      PROB  
ATOM   3241  NE  ARG P 318       2.616  18.556 -22.044  1.00  0.00      PROB  
ATOM   3242  HE  ARG P 318       2.185  19.323 -21.571  1.00  0.00      PROB  
ATOM   3243  CZ  ARG P 318       3.870  18.718 -22.460  1.00  0.00      PROB  
ATOM   3244  NH1 ARG P 318       4.491  19.866 -22.236  1.00  0.00      PROB  
ATOM   3245 HH11 ARG P 318       4.018  20.606 -21.757  1.00  0.00      PROB  
ATOM   3246 HH12 ARG P 318       5.433  19.994 -22.546  1.00  0.00      PROB  
ATOM   3247  NH2 ARG P 318       4.512  17.745 -23.095  1.00  0.00      PROB  
ATOM   3248 HH21 ARG P 318       4.054  16.874 -23.268  1.00  0.00      PROB  
ATOM   3249 HH22 ARG P 318       5.454  17.884 -23.401  1.00  0.00      PROB  
ATOM   3250  C   ARG P 318       2.250  17.188 -27.191  1.00  0.00      PROB  
ATOM   3251  O   ARG P 318       2.803  16.119 -27.431  1.00  0.00      PROB  
ATOM   3252  N   GLN P 319       2.515  18.296 -27.881  1.00  0.00      PROB  
ATOM   3253  HN  GLN P 319       2.021  19.151 -27.742  1.00  0.00      PROB  
ATOM   3254  CA  GLN P 319       3.571  18.300 -28.897  1.00  0.00      PROB  
ATOM   3255  HA  GLN P 319       3.496  17.382 -29.460  1.00  0.00      PROB  
ATOM   3256  CB  GLN P 319       3.427  19.509 -29.831  1.00  0.00      PROB  
ATOM   3257  HB1 GLN P 319       4.354  19.609 -30.435  1.00  0.00      PROB  
ATOM   3258  HB2 GLN P 319       3.299  20.425 -29.216  1.00  0.00      PROB  
ATOM   3259  CG  GLN P 319       2.230  19.377 -30.778  1.00  0.00      PROB  
ATOM   3260  HG1 GLN P 319       1.293  19.427 -30.185  1.00  0.00      PROB  
ATOM   3261  HG2 GLN P 319       2.284  18.395 -31.294  1.00  0.00      PROB  
ATOM   3262  CD  GLN P 319       2.195  20.479 -31.834  1.00  0.00      PROB  
ATOM   3263  OE1 GLN P 319       2.579  21.618 -31.604  1.00  0.00      PROB  
ATOM   3264  NE2 GLN P 319       1.730  20.188 -33.025  1.00  0.00      PROB  
ATOM   3265 HE21 GLN P 319       1.697  20.892 -33.734  1.00  0.00      PROB  
ATOM   3266 HE22 GLN P 319       1.409  19.262 -33.224  1.00  0.00      PROB  
ATOM   3267  C   GLN P 319       4.955  18.310 -28.246  1.00  0.00      PROB  
ATOM   3268  OT1 GLN P 319       5.163  18.315 -27.044  1.00  0.00      PROB  
ATOM   3269  OT2 GLN P 319       5.957  18.314 -29.224  1.00  0.00      PROB  
ATOM   3270 HT2B GLN P 319       6.855  18.320 -28.885  1.00  0.00      PROB  
ATOM   3271  N   THR P 218     -26.823  -7.720 -24.465  1.00  0.00      PROC  
ATOM   3272  HT1 THR P 218     -26.683  -8.024 -23.523  1.00  0.00      PROC  
ATOM   3273  HT2 THR P 218     -27.667  -7.502 -24.929  1.00  0.00      PROC  
ATOM   3274  CA  THR P 218     -25.541  -7.610 -25.179  1.00  0.00      PROC  
ATOM   3275  HA  THR P 218     -25.618  -8.133 -26.121  1.00  0.00      PROC  
ATOM   3276  CB  THR P 218     -25.196  -6.131 -25.424  1.00  0.00      PROC  
ATOM   3277  HB  THR P 218     -26.003  -5.651 -26.017  1.00  0.00      PROC  
ATOM   3278  OG1 THR P 218     -23.986  -6.020 -26.133  1.00  0.00      PROC  
ATOM   3279  HG1 THR P 218     -23.912  -5.097 -26.389  1.00  0.00      PROC  
ATOM   3280  CG2 THR P 218     -25.036  -5.319 -24.145  1.00  0.00      PROC  
ATOM   3281 HG21 THR P 218     -24.219  -5.743 -23.523  1.00  0.00      PROC  
ATOM   3282 HG22 THR P 218     -25.979  -5.346 -23.559  1.00  0.00      PROC  
ATOM   3283 HG23 THR P 218     -24.781  -4.266 -24.394  1.00  0.00      PROC  
ATOM   3284  C   THR P 218     -24.387  -8.349 -24.489  1.00  0.00      PROC  
ATOM   3285  O   THR P 218     -24.370  -8.512 -23.268  1.00  0.00      PROC  
ATOM   3286  N   SER P 219     -23.387  -8.760 -25.272  1.00  0.00      PROC  
ATOM   3287  HN  SER P 219     -23.411  -8.593 -26.254  1.00  0.00      PROC  
ATOM   3288  CA  SER P 219     -22.190  -9.472 -24.803  1.00  0.00      PROC  
ATOM   3289  HA  SER P 219     -22.501 -10.395 -24.338  1.00  0.00      PROC  
ATOM   3290  CB  SER P 219     -21.276  -9.749 -26.001  1.00  0.00      PROC  
ATOM   3291  HB1 SER P 219     -20.965  -8.787 -26.463  1.00  0.00      PROC  
ATOM   3292  HB2 SER P 219     -21.820 -10.360 -26.752  1.00  0.00      PROC  
ATOM   3293  OG  SER P 219     -20.119 -10.452 -25.599  1.00  0.00      PROC  
ATOM   3294  HG1 SER P 219     -20.414 -11.334 -25.363  1.00  0.00      PROC  
ATOM   3295  C   SER P 219     -21.410  -8.720 -23.715  1.00  0.00      PROC  
ATOM   3296  O   SER P 219     -20.903  -9.334 -22.779  1.00  0.00      PROC  
ATOM   3297  N   THR P 220     -21.361  -7.382 -23.773  1.00  0.00      PROC  
ATOM   3298  HN  THR P 220     -21.781  -6.865 -24.515  1.00  0.00      PROC  
ATOM   3299  CA  THR P 220     -20.678  -6.594 -22.737  1.00  0.00      PROC  
ATOM   3300  HA  THR P 220     -19.682  -6.997 -22.626  1.00  0.00      PROC  
ATOM   3301  CB  THR P 220     -20.598  -5.103 -23.083  1.00  0.00      PROC  
ATOM   3302  HB  THR P 220     -20.130  -4.547 -22.242  1.00  0.00      PROC  
ATOM   3303  OG1 THR P 220     -21.886  -4.586 -23.308  1.00  0.00      PROC  
ATOM   3304  HG1 THR P 220     -21.783  -3.632 -23.360  1.00  0.00      PROC  
ATOM   3305  CG2 THR P 220     -19.757  -4.852 -24.330  1.00  0.00      PROC  
ATOM   3306 HG21 THR P 220     -20.198  -5.381 -25.201  1.00  0.00      PROC  
ATOM   3307 HG22 THR P 220     -18.724  -5.229 -24.172  1.00  0.00      PROC  
ATOM   3308 HG23 THR P 220     -19.727  -3.764 -24.554  1.00  0.00      PROC  
ATOM   3309  C   THR P 220     -21.340  -6.792 -21.376  1.00  0.00      PROC  
ATOM   3310  O   THR P 220     -20.673  -7.206 -20.433  1.00  0.00      PROC  
ATOM   3311  N   LEU P 221     -22.656  -6.607 -21.257  1.00  0.00      PROC  
ATOM   3312  HN  LEU P 221     -23.221  -6.315 -22.025  1.00  0.00      PROC  
ATOM   3313  CA  LEU P 221     -23.354  -6.821 -19.990  1.00  0.00      PROC  
ATOM   3314  HA  LEU P 221     -22.846  -6.245 -19.230  1.00  0.00      PROC  
ATOM   3315  CB  LEU P 221     -24.823  -6.392 -20.084  1.00  0.00      PROC  
ATOM   3316  HB1 LEU P 221     -25.429  -7.045 -19.421  1.00  0.00      PROC  
ATOM   3317  HB2 LEU P 221     -25.167  -6.524 -21.132  1.00  0.00      PROC  
ATOM   3318  CG  LEU P 221     -25.045  -4.928 -19.672  1.00  0.00      PROC  
ATOM   3319  HG  LEU P 221     -24.675  -4.792 -18.634  1.00  0.00      PROC  
ATOM   3320  CD1 LEU P 221     -24.333  -3.926 -20.576  1.00  0.00      PROC  
ATOM   3321 HD11 LEU P 221     -24.696  -4.029 -21.621  1.00  0.00      PROC  
ATOM   3322 HD12 LEU P 221     -23.238  -4.114 -20.561  1.00  0.00      PROC  
ATOM   3323 HD13 LEU P 221     -24.539  -2.890 -20.229  1.00  0.00      PROC  
ATOM   3324  CD2 LEU P 221     -26.535  -4.618 -19.699  1.00  0.00      PROC  
ATOM   3325 HD21 LEU P 221     -27.076  -5.283 -18.993  1.00  0.00      PROC  
ATOM   3326 HD22 LEU P 221     -26.937  -4.783 -20.721  1.00  0.00      PROC  
ATOM   3327 HD23 LEU P 221     -26.707  -3.563 -19.396  1.00  0.00      PROC  
ATOM   3328  C   LEU P 221     -23.226  -8.270 -19.496  1.00  0.00      PROC  
ATOM   3329  O   LEU P 221     -23.019  -8.470 -18.301  1.00  0.00      PROC  
ATOM   3330  N   ILE P 222     -23.231  -9.222 -20.409  1.00  0.00      PROC  
ATOM   3331  HN  ILE P 222     -23.379  -9.054 -21.380  1.00  0.00      PROC  
ATOM   3332  CA  ILE P 222     -23.012 -10.581 -19.994  1.00  0.00      PROC  
ATOM   3333  HA  ILE P 222     -23.824 -10.859 -19.340  1.00  0.00      PROC  
ATOM   3334  CB  ILE P 222     -22.947 -11.536 -21.180  1.00  0.00      PROC  
ATOM   3335  HB  ILE P 222     -22.303 -11.098 -21.972  1.00  0.00      PROC  
ATOM   3336  CG2 ILE P 222     -22.375 -12.874 -20.746  1.00  0.00      PROC  
ATOM   3337 HG21 ILE P 222     -22.774 -13.154 -19.748  1.00  0.00      PROC  
ATOM   3338 HG22 ILE P 222     -21.268 -12.808 -20.679  1.00  0.00      PROC  
ATOM   3339 HG23 ILE P 222     -22.659 -13.661 -21.476  1.00  0.00      PROC  
ATOM   3340  CG1 ILE P 222     -24.341 -11.718 -21.774  1.00  0.00      PROC  
ATOM   3341 HG11 ILE P 222     -24.248 -12.290 -22.721  1.00  0.00      PROC  
ATOM   3342 HG12 ILE P 222     -24.761 -10.715 -21.999  1.00  0.00      PROC  
ATOM   3343  CD  ILE P 222     -25.305 -12.449 -20.864  1.00  0.00      PROC  
ATOM   3344  HD1 ILE P 222     -25.430 -11.889 -19.913  1.00  0.00      PROC  
ATOM   3345  HD2 ILE P 222     -24.911 -13.461 -20.631  1.00  0.00      PROC  
ATOM   3346  HD3 ILE P 222     -26.296 -12.538 -21.357  1.00  0.00      PROC  
ATOM   3347  C   ILE P 222     -21.693 -10.627 -19.281  1.00  0.00      PROC  
ATOM   3348  O   ILE P 222     -21.637 -10.873 -18.084  1.00  0.00      PROC  
ATOM   3349  N   ARG P 223     -20.619 -10.359 -19.999  1.00  0.00      PROC  
ATOM   3350  HN  ARG P 223     -20.655 -10.071 -20.953  1.00  0.00      PROC  
ATOM   3351  CA  ARG P 223     -19.315 -10.481 -19.394  1.00  0.00      PROC  
ATOM   3352  HA  ARG P 223     -19.110 -11.530 -19.242  1.00  0.00      PROC  
ATOM   3353  CB  ARG P 223     -18.270  -9.864 -20.290  1.00  0.00      PROC  
ATOM   3354  HB1 ARG P 223     -18.547  -8.805 -20.477  1.00  0.00      PROC  
ATOM   3355  HB2 ARG P 223     -18.267 -10.411 -21.256  1.00  0.00      PROC  
ATOM   3356  CG  ARG P 223     -16.872  -9.899 -19.715  1.00  0.00      PROC  
ATOM   3357  HG1 ARG P 223     -16.754 -10.797 -19.072  1.00  0.00      PROC  
ATOM   3358  HG2 ARG P 223     -16.698  -8.991 -19.099  1.00  0.00      PROC  
ATOM   3359  CD  ARG P 223     -15.868  -9.947 -20.843  1.00  0.00      PROC  
ATOM   3360  HD1 ARG P 223     -14.836  -9.973 -20.432  1.00  0.00      PROC  
ATOM   3361  HD2 ARG P 223     -15.994  -9.060 -21.501  1.00  0.00      PROC  
ATOM   3362  NE  ARG P 223     -16.060 -11.142 -21.655  1.00  0.00      PROC  
ATOM   3363  HE  ARG P 223     -16.526 -11.918 -21.234  1.00  0.00      PROC  
ATOM   3364  CZ  ARG P 223     -15.660 -11.273 -22.915  1.00  0.00      PROC  
ATOM   3365  NH1 ARG P 223     -15.887 -12.406 -23.560  1.00  0.00      PROC  
ATOM   3366 HH11 ARG P 223     -16.357 -13.158 -23.099  1.00  0.00      PROC  
ATOM   3367 HH12 ARG P 223     -15.588 -12.509 -24.509  1.00  0.00      PROC  
ATOM   3368  NH2 ARG P 223     -15.044 -10.277 -23.541  1.00  0.00      PROC  
ATOM   3369 HH21 ARG P 223     -14.875  -9.414 -23.064  1.00  0.00      PROC  
ATOM   3370 HH22 ARG P 223     -14.748 -10.389 -24.490  1.00  0.00      PROC  
ATOM   3371  C   ARG P 223     -19.303  -9.777 -18.067  1.00  0.00      PROC  
ATOM   3372  O   ARG P 223     -18.997 -10.373 -17.055  1.00  0.00      PROC  
ATOM   3373  N   LEU P 224     -19.649  -8.507 -18.059  1.00  0.00      PROC  
ATOM   3374  HN  LEU P 224     -19.964  -8.019 -18.869  1.00  0.00      PROC  
ATOM   3375  CA  LEU P 224     -19.575  -7.763 -16.825  1.00  0.00      PROC  
ATOM   3376  HA  LEU P 224     -18.534  -7.569 -16.610  1.00  0.00      PROC  
ATOM   3377  CB  LEU P 224     -20.340  -6.462 -16.955  1.00  0.00      PROC  
ATOM   3378  HB1 LEU P 224     -20.799  -6.223 -15.972  1.00  0.00      PROC  
ATOM   3379  HB2 LEU P 224     -21.147  -6.601 -17.705  1.00  0.00      PROC  
ATOM   3380  CG  LEU P 224     -19.479  -5.282 -17.385  1.00  0.00      PROC  
ATOM   3381  HG  LEU P 224     -18.599  -5.210 -16.710  1.00  0.00      PROC  
ATOM   3382  CD1 LEU P 224     -18.994  -5.429 -18.816  1.00  0.00      PROC  
ATOM   3383 HD11 LEU P 224     -19.844  -5.310 -19.521  1.00  0.00      PROC  
ATOM   3384 HD12 LEU P 224     -18.549  -6.436 -18.963  1.00  0.00      PROC  
ATOM   3385 HD13 LEU P 224     -18.235  -4.649 -19.040  1.00  0.00      PROC  
ATOM   3386  CD2 LEU P 224     -20.280  -4.004 -17.232  1.00  0.00      PROC  
ATOM   3387 HD21 LEU P 224     -20.586  -3.870 -16.173  1.00  0.00      PROC  
ATOM   3388 HD22 LEU P 224     -21.193  -4.052 -17.862  1.00  0.00      PROC  
ATOM   3389 HD23 LEU P 224     -19.662  -3.131 -17.535  1.00  0.00      PROC  
ATOM   3390  C   LEU P 224     -20.162  -8.586 -15.709  1.00  0.00      PROC  
ATOM   3391  O   LEU P 224     -19.473  -8.974 -14.785  1.00  0.00      PROC  
ATOM   3392  N   VAL P 225     -21.429  -8.906 -15.831  1.00  0.00      PROC  
ATOM   3393  HN  VAL P 225     -21.968  -8.674 -16.637  1.00  0.00      PROC  
ATOM   3394  CA  VAL P 225     -22.114  -9.630 -14.768  1.00  0.00      PROC  
ATOM   3395  HA  VAL P 225     -22.078  -9.022 -13.876  1.00  0.00      PROC  
ATOM   3396  CB  VAL P 225     -23.567  -9.924 -15.150  1.00  0.00      PROC  
ATOM   3397  HB  VAL P 225     -23.583 -10.403 -16.151  1.00  0.00      PROC  
ATOM   3398  CG1 VAL P 225     -24.264 -10.844 -14.153  1.00  0.00      PROC  
ATOM   3399 HG11 VAL P 225     -24.116 -10.467 -13.118  1.00  0.00      PROC  
ATOM   3400 HG12 VAL P 225     -23.838 -11.868 -14.222  1.00  0.00      PROC  
ATOM   3401 HG13 VAL P 225     -25.353 -10.876 -14.366  1.00  0.00      PROC  
ATOM   3402  CG2 VAL P 225     -24.353  -8.611 -15.166  1.00  0.00      PROC  
ATOM   3403 HG21 VAL P 225     -23.911  -7.910 -15.907  1.00  0.00      PROC  
ATOM   3404 HG22 VAL P 225     -24.316  -8.135 -14.162  1.00  0.00      PROC  
ATOM   3405 HG23 VAL P 225     -25.409  -8.806 -15.449  1.00  0.00      PROC  
ATOM   3406  C   VAL P 225     -21.327 -10.875 -14.372  1.00  0.00      PROC  
ATOM   3407  O   VAL P 225     -21.138 -11.095 -13.182  1.00  0.00      PROC  
ATOM   3408  N   GLN P 226     -20.771 -11.632 -15.322  1.00  0.00      PROC  
ATOM   3409  HN  GLN P 226     -20.927 -11.459 -16.291  1.00  0.00      PROC  
ATOM   3410  CA  GLN P 226     -19.894 -12.767 -15.007  1.00  0.00      PROC  
ATOM   3411  HA  GLN P 226     -20.467 -13.484 -14.440  1.00  0.00      PROC  
ATOM   3412  CB  GLN P 226     -19.356 -13.411 -16.289  1.00  0.00      PROC  
ATOM   3413  HB1 GLN P 226     -18.505 -14.074 -16.025  1.00  0.00      PROC  
ATOM   3414  HB2 GLN P 226     -18.990 -12.608 -16.965  1.00  0.00      PROC  
ATOM   3415  CG  GLN P 226     -20.412 -14.238 -17.033  1.00  0.00      PROC  
ATOM   3416  HG1 GLN P 226     -21.319 -13.614 -17.178  1.00  0.00      PROC  
ATOM   3417  HG2 GLN P 226     -20.673 -15.124 -16.417  1.00  0.00      PROC  
ATOM   3418  CD  GLN P 226     -19.939 -14.722 -18.396  1.00  0.00      PROC  
ATOM   3419  OE1 GLN P 226     -18.845 -14.433 -18.861  1.00  0.00      PROC  
ATOM   3420  NE2 GLN P 226     -20.738 -15.496 -19.092  1.00  0.00      PROC  
ATOM   3421 HE21 GLN P 226     -20.453 -15.829 -19.991  1.00  0.00      PROC  
ATOM   3422 HE22 GLN P 226     -21.631 -15.752 -18.723  1.00  0.00      PROC  
ATOM   3423  C   GLN P 226     -18.713 -12.362 -14.121  1.00  0.00      PROC  
ATOM   3424  O   GLN P 226     -18.480 -12.968 -13.076  1.00  0.00      PROC  
ATOM   3425  N   LEU P 227     -17.980 -11.314 -14.509  1.00  0.00      PROC  
ATOM   3426  HN  LEU P 227     -18.188 -10.806 -15.342  1.00  0.00      PROC  
ATOM   3427  CA  LEU P 227     -16.831 -10.840 -13.748  1.00  0.00      PROC  
ATOM   3428  HA  LEU P 227     -16.163 -11.674 -13.590  1.00  0.00      PROC  
ATOM   3429  CB  LEU P 227     -16.116  -9.718 -14.517  1.00  0.00      PROC  
ATOM   3430  HB1 LEU P 227     -15.409  -9.211 -13.826  1.00  0.00      PROC  
ATOM   3431  HB2 LEU P 227     -16.876  -8.983 -14.856  1.00  0.00      PROC  
ATOM   3432  CG  LEU P 227     -15.331 -10.211 -15.744  1.00  0.00      PROC  
ATOM   3433  HG  LEU P 227     -15.977 -10.874 -16.357  1.00  0.00      PROC  
ATOM   3434  CD1 LEU P 227     -14.885  -9.018 -16.580  1.00  0.00      PROC  
ATOM   3435 HD11 LEU P 227     -14.233  -8.351 -15.976  1.00  0.00      PROC  
ATOM   3436 HD12 LEU P 227     -15.771  -8.438 -16.915  1.00  0.00      PROC  
ATOM   3437 HD13 LEU P 227     -14.311  -9.369 -17.464  1.00  0.00      PROC  
ATOM   3438  CD2 LEU P 227     -14.083 -10.994 -15.340  1.00  0.00      PROC  
ATOM   3439 HD21 LEU P 227     -14.368 -11.881 -14.736  1.00  0.00      PROC  
ATOM   3440 HD22 LEU P 227     -13.413 -10.350 -14.731  1.00  0.00      PROC  
ATOM   3441 HD23 LEU P 227     -13.544 -11.341 -16.247  1.00  0.00      PROC  
ATOM   3442  C   LEU P 227     -17.240 -10.383 -12.346  1.00  0.00      PROC  
ATOM   3443  O   LEU P 227     -16.715 -10.899 -11.360  1.00  0.00      PROC  
ATOM   3444  N   VAL P 228     -18.213  -9.485 -12.226  1.00  0.00      PROC  
ATOM   3445  HN  VAL P 228     -18.706  -9.139 -13.020  1.00  0.00      PROC  
ATOM   3446  CA  VAL P 228     -18.632  -8.939 -10.931  1.00  0.00      PROC  
ATOM   3447  HA  VAL P 228     -17.759  -8.536 -10.437  1.00  0.00      PROC  
ATOM   3448  CB  VAL P 228     -19.684  -7.845 -11.133  1.00  0.00      PROC  
ATOM   3449  HB  VAL P 228     -20.478  -8.232 -11.806  1.00  0.00      PROC  
ATOM   3450  CG1 VAL P 228     -20.328  -7.392  -9.823  1.00  0.00      PROC  
ATOM   3451 HG11 VAL P 228     -19.543  -7.156  -9.073  1.00  0.00      PROC  
ATOM   3452 HG12 VAL P 228     -20.972  -8.201  -9.419  1.00  0.00      PROC  
ATOM   3453 HG13 VAL P 228     -20.937  -6.479  -9.997  1.00  0.00      PROC  
ATOM   3454  CG2 VAL P 228     -19.030  -6.628 -11.784  1.00  0.00      PROC  
ATOM   3455 HG21 VAL P 228     -18.599  -6.907 -12.769  1.00  0.00      PROC  
ATOM   3456 HG22 VAL P 228     -18.213  -6.245 -11.135  1.00  0.00      PROC  
ATOM   3457 HG23 VAL P 228     -19.787  -5.830 -11.941  1.00  0.00      PROC  
ATOM   3458  C   VAL P 228     -19.138 -10.035  -9.994  1.00  0.00      PROC  
ATOM   3459  O   VAL P 228     -18.751 -10.079  -8.835  1.00  0.00      PROC  
ATOM   3460  N   VAL P 229     -19.924 -10.974 -10.506  1.00  0.00      PROC  
ATOM   3461  HN  VAL P 229     -20.245 -10.931 -11.449  1.00  0.00      PROC  
ATOM   3462  CA  VAL P 229     -20.376 -12.134  -9.732  1.00  0.00      PROC  
ATOM   3463  HA  VAL P 229     -20.878 -11.776  -8.846  1.00  0.00      PROC  
ATOM   3464  CB  VAL P 229     -21.324 -12.978 -10.583  1.00  0.00      PROC  
ATOM   3465  HB  VAL P 229     -20.918 -13.032 -11.615  1.00  0.00      PROC  
ATOM   3466  CG1 VAL P 229     -21.512 -14.398 -10.059  1.00  0.00      PROC  
ATOM   3467 HG11 VAL P 229     -21.758 -14.375  -8.976  1.00  0.00      PROC  
ATOM   3468 HG12 VAL P 229     -20.575 -14.979 -10.198  1.00  0.00      PROC  
ATOM   3469 HG13 VAL P 229     -22.344 -14.894 -10.602  1.00  0.00      PROC  
ATOM   3470  CG2 VAL P 229     -22.685 -12.284 -10.637  1.00  0.00      PROC  
ATOM   3471 HG21 VAL P 229     -22.581 -11.274 -11.088  1.00  0.00      PROC  
ATOM   3472 HG22 VAL P 229     -23.094 -12.173  -9.610  1.00  0.00      PROC  
ATOM   3473 HG23 VAL P 229     -23.388 -12.878 -11.258  1.00  0.00      PROC  
ATOM   3474  C   VAL P 229     -19.206 -12.966  -9.248  1.00  0.00      PROC  
ATOM   3475  O   VAL P 229     -19.151 -13.321  -8.069  1.00  0.00      PROC  
ATOM   3476  N   SER P 230     -18.237 -13.259 -10.117  1.00  0.00      PROC  
ATOM   3477  HN  SER P 230     -18.262 -12.959 -11.067  1.00  0.00      PROC  
ATOM   3478  CA  SER P 230     -17.073 -14.045  -9.714  1.00  0.00      PROC  
ATOM   3479  HA  SER P 230     -17.426 -14.951  -9.245  1.00  0.00      PROC  
ATOM   3480  CB  SER P 230     -16.207 -14.378 -10.927  1.00  0.00      PROC  
ATOM   3481  HB1 SER P 230     -16.855 -14.734 -11.756  1.00  0.00      PROC  
ATOM   3482  HB2 SER P 230     -15.483 -15.175 -10.655  1.00  0.00      PROC  
ATOM   3483  OG  SER P 230     -15.485 -13.256 -11.378  1.00  0.00      PROC  
ATOM   3484  HG1 SER P 230     -16.125 -12.545 -11.460  1.00  0.00      PROC  
ATOM   3485  C   SER P 230     -16.267 -13.327  -8.630  1.00  0.00      PROC  
ATOM   3486  O   SER P 230     -15.838 -13.952  -7.664  1.00  0.00      PROC  
ATOM   3487  N   PHE P 231     -16.135 -12.006  -8.729  1.00  0.00      PROC  
ATOM   3488  HN  PHE P 231     -16.530 -11.503  -9.493  1.00  0.00      PROC  
ATOM   3489  CA  PHE P 231     -15.421 -11.196  -7.757  1.00  0.00      PROC  
ATOM   3490  HA  PHE P 231     -14.431 -11.608  -7.625  1.00  0.00      PROC  
ATOM   3491  CB  PHE P 231     -15.347  -9.764  -8.281  1.00  0.00      PROC  
ATOM   3492  HB1 PHE P 231     -16.373  -9.399  -8.500  1.00  0.00      PROC  
ATOM   3493  HB2 PHE P 231     -14.728  -9.741  -9.203  1.00  0.00      PROC  
ATOM   3494  CG  PHE P 231     -14.728  -8.800  -7.302  1.00  0.00      PROC  
ATOM   3495  CD1 PHE P 231     -15.533  -8.117  -6.372  1.00  0.00      PROC  
ATOM   3496  HD1 PHE P 231     -16.599  -8.288  -6.352  1.00  0.00      PROC  
ATOM   3497  CE1 PHE P 231     -14.950  -7.214  -5.471  1.00  0.00      PROC  
ATOM   3498  HE1 PHE P 231     -15.564  -6.697  -4.748  1.00  0.00      PROC  
ATOM   3499  CZ  PHE P 231     -13.567  -6.984  -5.511  1.00  0.00      PROC  
ATOM   3500  HZ  PHE P 231     -13.117  -6.282  -4.825  1.00  0.00      PROC  
ATOM   3501  CD2 PHE P 231     -13.345  -8.584  -7.328  1.00  0.00      PROC  
ATOM   3502  HD2 PHE P 231     -12.725  -9.124  -8.029  1.00  0.00      PROC  
ATOM   3503  CE2 PHE P 231     -12.767  -7.665  -6.442  1.00  0.00      PROC  
ATOM   3504  HE2 PHE P 231     -11.703  -7.480  -6.476  1.00  0.00      PROC  
ATOM   3505  C   PHE P 231     -16.065 -11.264  -6.371  1.00  0.00      PROC  
ATOM   3506  O   PHE P 231     -15.392 -11.616  -5.405  1.00  0.00      PROC  
ATOM   3507  N   VAL P 232     -17.368 -10.998  -6.248  1.00  0.00      PROC  
ATOM   3508  HN  VAL P 232     -17.945 -10.741  -7.019  1.00  0.00      PROC  
ATOM   3509  CA  VAL P 232     -18.012 -11.078  -4.931  1.00  0.00      PROC  
ATOM   3510  HA  VAL P 232     -17.378 -10.555  -4.230  1.00  0.00      PROC  
ATOM   3511  CB  VAL P 232     -19.414 -10.471  -4.909  1.00  0.00      PROC  
ATOM   3512  HB  VAL P 232     -19.853 -10.587  -3.895  1.00  0.00      PROC  
ATOM   3513  CG1 VAL P 232     -19.342  -8.992  -5.266  1.00  0.00      PROC  
ATOM   3514 HG11 VAL P 232     -19.081  -8.870  -6.339  1.00  0.00      PROC  
ATOM   3515 HG12 VAL P 232     -18.561  -8.492  -4.653  1.00  0.00      PROC  
ATOM   3516 HG13 VAL P 232     -20.326  -8.510  -5.083  1.00  0.00      PROC  
ATOM   3517  CG2 VAL P 232     -20.393 -11.168  -5.847  1.00  0.00      PROC  
ATOM   3518 HG21 VAL P 232     -20.496 -12.237  -5.565  1.00  0.00      PROC  
ATOM   3519 HG22 VAL P 232     -20.021 -11.111  -6.892  1.00  0.00      PROC  
ATOM   3520 HG23 VAL P 232     -21.391 -10.685  -5.778  1.00  0.00      PROC  
ATOM   3521  C   VAL P 232     -18.021 -12.506  -4.406  1.00  0.00      PROC  
ATOM   3522  O   VAL P 232     -17.827 -12.717  -3.217  1.00  0.00      PROC  
ATOM   3523  N   SER P 233     -18.148 -13.504  -5.279  1.00  0.00      PROC  
ATOM   3524  HN  SER P 233     -18.300 -13.340  -6.251  1.00  0.00      PROC  
ATOM   3525  CA  SER P 233     -18.072 -14.907  -4.867  1.00  0.00      PROC  
ATOM   3526  HA  SER P 233     -18.811 -15.068  -4.096  1.00  0.00      PROC  
ATOM   3527  CB  SER P 233     -18.330 -15.836  -6.050  1.00  0.00      PROC  
ATOM   3528  HB1 SER P 233     -18.319 -16.892  -5.706  1.00  0.00      PROC  
ATOM   3529  HB2 SER P 233     -17.542 -15.689  -6.820  1.00  0.00      PROC  
ATOM   3530  OG  SER P 233     -19.588 -15.558  -6.627  1.00  0.00      PROC  
ATOM   3531  HG1 SER P 233     -19.500 -14.703  -7.055  1.00  0.00      PROC  
ATOM   3532  C   SER P 233     -16.715 -15.240  -4.257  1.00  0.00      PROC  
ATOM   3533  O   SER P 233     -16.644 -15.863  -3.201  1.00  0.00      PROC  
ATOM   3534  N   LEU P 234     -15.623 -14.782  -4.871  1.00  0.00      PROC  
ATOM   3535  HN  LEU P 234     -15.677 -14.301  -5.742  1.00  0.00      PROC  
ATOM   3536  CA  LEU P 234     -14.281 -14.945  -4.326  1.00  0.00      PROC  
ATOM   3537  HA  LEU P 234     -14.129 -15.986  -4.082  1.00  0.00      PROC  
ATOM   3538  CB  LEU P 234     -13.274 -14.477  -5.393  1.00  0.00      PROC  
ATOM   3539  HB1 LEU P 234     -13.466 -13.400  -5.580  1.00  0.00      PROC  
ATOM   3540  HB2 LEU P 234     -13.485 -15.048  -6.320  1.00  0.00      PROC  
ATOM   3541  CG  LEU P 234     -11.772 -14.629  -5.092  1.00  0.00      PROC  
ATOM   3542  HG  LEU P 234     -11.212 -14.544  -6.047  1.00  0.00      PROC  
ATOM   3543  CD1 LEU P 234     -11.225 -13.589  -4.117  1.00  0.00      PROC  
ATOM   3544 HD11 LEU P 234     -11.623 -13.775  -3.097  1.00  0.00      PROC  
ATOM   3545 HD12 LEU P 234     -11.533 -12.571  -4.437  1.00  0.00      PROC  
ATOM   3546 HD13 LEU P 234     -10.116 -13.650  -4.082  1.00  0.00      PROC  
ATOM   3547  CD2 LEU P 234     -11.406 -16.021  -4.590  1.00  0.00      PROC  
ATOM   3548 HD21 LEU P 234     -11.830 -16.794  -5.266  1.00  0.00      PROC  
ATOM   3549 HD22 LEU P 234     -11.819 -16.176  -3.570  1.00  0.00      PROC  
ATOM   3550 HD23 LEU P 234     -10.301 -16.136  -4.568  1.00  0.00      PROC  
ATOM   3551  C   LEU P 234     -14.151 -14.212  -2.987  1.00  0.00      PROC  
ATOM   3552  O   LEU P 234     -13.755 -14.807  -1.991  1.00  0.00      PROC  
ATOM   3553  N   TRP P 235     -14.530 -12.939  -2.932  1.00  0.00      PROC  
ATOM   3554  HN  TRP P 235     -14.930 -12.477  -3.720  1.00  0.00      PROC  
ATOM   3555  CA  TRP P 235     -14.392 -12.128  -1.730  1.00  0.00      PROC  
ATOM   3556  HA  TRP P 235     -13.358 -12.144  -1.418  1.00  0.00      PROC  
ATOM   3557  CB  TRP P 235     -14.838 -10.706  -2.062  1.00  0.00      PROC  
ATOM   3558  HB1 TRP P 235     -15.881 -10.758  -2.437  1.00  0.00      PROC  
ATOM   3559  HB2 TRP P 235     -14.177 -10.324  -2.868  1.00  0.00      PROC  
ATOM   3560  CG  TRP P 235     -14.815  -9.702  -0.961  1.00  0.00      PROC  
ATOM   3561  CD1 TRP P 235     -14.045  -9.725   0.145  1.00  0.00      PROC  
ATOM   3562  HD1 TRP P 235     -13.329 -10.495   0.390  1.00  0.00      PROC  
ATOM   3563  NE1 TRP P 235     -14.311  -8.615   0.914  1.00  0.00      PROC  
ATOM   3564  HE1 TRP P 235     -13.866  -8.415   1.759  1.00  0.00      PROC  
ATOM   3565  CE2 TRP P 235     -15.278  -7.824   0.347  1.00  0.00      PROC  
ATOM   3566  CD2 TRP P 235     -15.590  -8.472  -0.876  1.00  0.00      PROC  
ATOM   3567  CE3 TRP P 235     -16.534  -7.845  -1.710  1.00  0.00      PROC  
ATOM   3568  HE3 TRP P 235     -16.792  -8.276  -2.665  1.00  0.00      PROC  
ATOM   3569  CZ3 TRP P 235     -17.161  -6.650  -1.325  1.00  0.00      PROC  
ATOM   3570  HZ3 TRP P 235     -17.881  -6.185  -1.982  1.00  0.00      PROC  
ATOM   3571  CZ2 TRP P 235     -15.902  -6.639   0.749  1.00  0.00      PROC  
ATOM   3572  HZ2 TRP P 235     -15.662  -6.167   1.690  1.00  0.00      PROC  
ATOM   3573  CH2 TRP P 235     -16.858  -6.055  -0.091  1.00  0.00      PROC  
ATOM   3574  HH2 TRP P 235     -17.361  -5.148   0.210  1.00  0.00      PROC  
ATOM   3575  C   TRP P 235     -15.170 -12.696  -0.536  1.00  0.00      PROC  
ATOM   3576  O   TRP P 235     -14.581 -12.909   0.521  1.00  0.00      PROC  
ATOM   3577  N   LEU P 236     -16.455 -13.005  -0.698  1.00  0.00      PROC  
ATOM   3578  HN  LEU P 236     -16.917 -12.889  -1.574  1.00  0.00      PROC  
ATOM   3579  CA  LEU P 236     -17.275 -13.532   0.389  1.00  0.00      PROC  
ATOM   3580  HA  LEU P 236     -17.258 -12.823   1.204  1.00  0.00      PROC  
ATOM   3581  CB  LEU P 236     -18.711 -13.743  -0.118  1.00  0.00      PROC  
ATOM   3582  HB1 LEU P 236     -19.142 -14.606   0.431  1.00  0.00      PROC  
ATOM   3583  HB2 LEU P 236     -18.657 -13.992  -1.198  1.00  0.00      PROC  
ATOM   3584  CG  LEU P 236     -19.672 -12.555   0.044  1.00  0.00      PROC  
ATOM   3585  HG  LEU P 236     -20.633 -12.792  -0.459  1.00  0.00      PROC  
ATOM   3586  CD1 LEU P 236     -19.937 -12.254   1.511  1.00  0.00      PROC  
ATOM   3587 HD11 LEU P 236     -19.025 -11.831   1.985  1.00  0.00      PROC  
ATOM   3588 HD12 LEU P 236     -20.213 -13.188   2.045  1.00  0.00      PROC  
ATOM   3589 HD13 LEU P 236     -20.760 -11.513   1.602  1.00  0.00      PROC  
ATOM   3590  CD2 LEU P 236     -19.222 -11.257  -0.612  1.00  0.00      PROC  
ATOM   3591 HD21 LEU P 236     -19.098 -11.405  -1.706  1.00  0.00      PROC  
ATOM   3592 HD22 LEU P 236     -18.248 -10.935  -0.185  1.00  0.00      PROC  
ATOM   3593 HD23 LEU P 236     -19.983 -10.465  -0.445  1.00  0.00      PROC  
ATOM   3594  C   LEU P 236     -16.711 -14.850   0.921  1.00  0.00      PROC  
ATOM   3595  O   LEU P 236     -16.625 -15.049   2.135  1.00  0.00      PROC  
ATOM   3596  N   THR P 237     -16.325 -15.757   0.026  1.00  0.00      PROC  
ATOM   3597  HN  THR P 237     -16.353 -15.581  -0.955  1.00  0.00      PROC  
ATOM   3598  CA  THR P 237     -15.832 -17.075   0.434  1.00  0.00      PROC  
ATOM   3599  HA  THR P 237     -16.513 -17.462   1.176  1.00  0.00      PROC  
ATOM   3600  CB  THR P 237     -15.732 -18.049  -0.736  1.00  0.00      PROC  
ATOM   3601  HB  THR P 237     -15.255 -18.990  -0.389  1.00  0.00      PROC  
ATOM   3602  OG1 THR P 237     -14.971 -17.535  -1.790  1.00  0.00      PROC  
ATOM   3603  HG1 THR P 237     -15.552 -16.941  -2.271  1.00  0.00      PROC  
ATOM   3604  CG2 THR P 237     -17.102 -18.403  -1.287  1.00  0.00      PROC  
ATOM   3605 HG21 THR P 237     -17.618 -17.486  -1.645  1.00  0.00      PROC  
ATOM   3606 HG22 THR P 237     -17.720 -18.870  -0.491  1.00  0.00      PROC  
ATOM   3607 HG23 THR P 237     -16.996 -19.106  -2.140  1.00  0.00      PROC  
ATOM   3608  C   THR P 237     -14.478 -16.986   1.119  1.00  0.00      PROC  
ATOM   3609  O   THR P 237     -14.310 -17.551   2.196  1.00  0.00      PROC  
ATOM   3610  N   ALA P 238     -13.530 -16.235   0.561  1.00  0.00      PROC  
ATOM   3611  HN  ALA P 238     -13.684 -15.746  -0.294  1.00  0.00      PROC  
ATOM   3612  CA  ALA P 238     -12.210 -16.073   1.152  1.00  0.00      PROC  
ATOM   3613  HA  ALA P 238     -11.745 -17.043   1.241  1.00  0.00      PROC  
ATOM   3614  CB  ALA P 238     -11.405 -15.161   0.230  1.00  0.00      PROC  
ATOM   3615  HB1 ALA P 238     -11.906 -14.174   0.136  1.00  0.00      PROC  
ATOM   3616  HB2 ALA P 238     -11.327 -15.617  -0.780  1.00  0.00      PROC  
ATOM   3617  HB3 ALA P 238     -10.387 -15.003   0.648  1.00  0.00      PROC  
ATOM   3618  C   ALA P 238     -12.293 -15.518   2.583  1.00  0.00      PROC  
ATOM   3619  O   ALA P 238     -11.580 -15.975   3.474  1.00  0.00      PROC  
ATOM   3620  N   ALA P 239     -13.229 -14.598   2.834  1.00  0.00      PROC  
ATOM   3621  HN  ALA P 239     -13.829 -14.247   2.120  1.00  0.00      PROC  
ATOM   3622  CA  ALA P 239     -13.433 -14.048   4.165  1.00  0.00      PROC  
ATOM   3623  HA  ALA P 239     -12.489 -13.667   4.527  1.00  0.00      PROC  
ATOM   3624  CB  ALA P 239     -14.467 -12.935   4.083  1.00  0.00      PROC  
ATOM   3625  HB1 ALA P 239     -15.428 -13.334   3.696  1.00  0.00      PROC  
ATOM   3626  HB2 ALA P 239     -14.111 -12.138   3.395  1.00  0.00      PROC  
ATOM   3627  HB3 ALA P 239     -14.642 -12.506   5.093  1.00  0.00      PROC  
ATOM   3628  C   ALA P 239     -13.843 -15.122   5.171  1.00  0.00      PROC  
ATOM   3629  O   ALA P 239     -13.323 -15.151   6.279  1.00  0.00      PROC  
ATOM   3630  N   GLY P 240     -14.710 -16.052   4.783  1.00  0.00      PROC  
ATOM   3631  HN  GLY P 240     -15.122 -16.046   3.875  1.00  0.00      PROC  
ATOM   3632  CA  GLY P 240     -15.114 -17.143   5.666  1.00  0.00      PROC  
ATOM   3633  HA1 GLY P 240     -15.882 -17.714   5.166  1.00  0.00      PROC  
ATOM   3634  HA2 GLY P 240     -15.503 -16.713   6.577  1.00  0.00      PROC  
ATOM   3635  C   GLY P 240     -13.944 -18.055   5.999  1.00  0.00      PROC  
ATOM   3636  O   GLY P 240     -13.779 -18.472   7.141  1.00  0.00      PROC  
ATOM   3637  N   PHE P 241     -13.086 -18.298   5.015  1.00  0.00      PROC  
ATOM   3638  HN  PHE P 241     -13.203 -17.900   4.108  1.00  0.00      PROC  
ATOM   3639  CA  PHE P 241     -11.925 -19.151   5.182  1.00  0.00      PROC  
ATOM   3640  HA  PHE P 241     -12.243 -20.080   5.631  1.00  0.00      PROC  
ATOM   3641  CB  PHE P 241     -11.297 -19.398   3.811  1.00  0.00      PROC  
ATOM   3642  HB1 PHE P 241     -10.545 -18.609   3.595  1.00  0.00      PROC  
ATOM   3643  HB2 PHE P 241     -12.087 -19.396   3.030  1.00  0.00      PROC  
ATOM   3644  CG  PHE P 241     -10.596 -20.729   3.752  1.00  0.00      PROC  
ATOM   3645  CD1 PHE P 241      -9.289 -20.867   4.228  1.00  0.00      PROC  
ATOM   3646  HD1 PHE P 241      -8.765 -20.006   4.617  1.00  0.00      PROC  
ATOM   3647  CE1 PHE P 241      -8.654 -22.119   4.203  1.00  0.00      PROC  
ATOM   3648  HE1 PHE P 241      -7.646 -22.219   4.579  1.00  0.00      PROC  
ATOM   3649  CZ  PHE P 241      -9.323 -23.235   3.693  1.00  0.00      PROC  
ATOM   3650  HZ  PHE P 241      -8.834 -24.197   3.667  1.00  0.00      PROC  
ATOM   3651  CD2 PHE P 241     -11.269 -21.845   3.249  1.00  0.00      PROC  
ATOM   3652  HD2 PHE P 241     -12.281 -21.746   2.885  1.00  0.00      PROC  
ATOM   3653  CE2 PHE P 241     -10.630 -23.095   3.216  1.00  0.00      PROC  
ATOM   3654  HE2 PHE P 241     -11.151 -23.953   2.820  1.00  0.00      PROC  
ATOM   3655  C   PHE P 241     -10.938 -18.550   6.184  1.00  0.00      PROC  
ATOM   3656  O   PHE P 241     -10.569 -19.202   7.158  1.00  0.00      PROC  
ATOM   3657  N   LEU P 242     -10.573 -17.279   6.005  1.00  0.00      PROC  
ATOM   3658  HN  LEU P 242     -10.871 -16.746   5.217  1.00  0.00      PROC  
ATOM   3659  CA  LEU P 242      -9.711 -16.592   6.959  1.00  0.00      PROC  
ATOM   3660  HA  LEU P 242      -8.825 -17.190   7.112  1.00  0.00      PROC  
ATOM   3661  CB  LEU P 242      -9.345 -15.214   6.396  1.00  0.00      PROC  
ATOM   3662  HB1 LEU P 242     -10.283 -14.649   6.214  1.00  0.00      PROC  
ATOM   3663  HB2 LEU P 242      -8.818 -15.358   5.429  1.00  0.00      PROC  
ATOM   3664  CG  LEU P 242      -8.447 -14.378   7.316  1.00  0.00      PROC  
ATOM   3665  HG  LEU P 242      -8.964 -14.238   8.289  1.00  0.00      PROC  
ATOM   3666  CD1 LEU P 242      -7.091 -15.023   7.572  1.00  0.00      PROC  
ATOM   3667 HD11 LEU P 242      -6.546 -15.159   6.613  1.00  0.00      PROC  
ATOM   3668 HD12 LEU P 242      -7.229 -16.017   8.047  1.00  0.00      PROC  
ATOM   3669 HD13 LEU P 242      -6.482 -14.372   8.236  1.00  0.00      PROC  
ATOM   3670  CD2 LEU P 242      -8.202 -13.034   6.663  1.00  0.00      PROC  
ATOM   3671 HD21 LEU P 242      -9.166 -12.505   6.504  1.00  0.00      PROC  
ATOM   3672 HD22 LEU P 242      -7.708 -13.176   5.678  1.00  0.00      PROC  
ATOM   3673 HD23 LEU P 242      -7.558 -12.407   7.317  1.00  0.00      PROC  
ATOM   3674  C   LEU P 242     -10.369 -16.490   8.340  1.00  0.00      PROC  
ATOM   3675  O   LEU P 242      -9.703 -16.712   9.352  1.00  0.00      PROC  
ATOM   3676  N   HSD P 243     -11.663 -16.175   8.398  1.00  0.00      PROC  
ATOM   3677  HN  HSD P 243     -12.194 -15.997   7.574  1.00  0.00      PROC  
ATOM   3678  CA  HSD P 243     -12.396 -16.066   9.657  1.00  0.00      PROC  
ATOM   3679  HA  HSD P 243     -11.950 -15.275  10.242  1.00  0.00      PROC  
ATOM   3680  CB  HSD P 243     -13.865 -15.759   9.372  1.00  0.00      PROC  
ATOM   3681  HB1 HSD P 243     -14.246 -16.487   8.625  1.00  0.00      PROC  
ATOM   3682  HB2 HSD P 243     -13.943 -14.732   8.954  1.00  0.00      PROC  
ATOM   3683  ND1 HSD P 243     -14.907 -14.814  11.512  1.00  0.00      PROC  
ATOM   3684  HD1 HSD P 243     -14.532 -13.889  11.444  1.00  0.00      PROC  
ATOM   3685  CG  HSD P 243     -14.727 -15.840  10.598  1.00  0.00      PROC  
ATOM   3686  CE1 HSD P 243     -15.676 -15.317  12.486  1.00  0.00      PROC  
ATOM   3687  HE1 HSD P 243     -16.004 -14.743  13.352  1.00  0.00      PROC  
ATOM   3688  NE2 HSD P 243     -15.967 -16.598  12.232  1.00  0.00      PROC  
ATOM   3689  CD2 HSD P 243     -15.375 -16.951  11.043  1.00  0.00      PROC  
ATOM   3690  HD2 HSD P 243     -15.469 -17.947  10.630  1.00  0.00      PROC  
ATOM   3691  C   HSD P 243     -12.285 -17.343  10.473  1.00  0.00      PROC  
ATOM   3692  O   HSD P 243     -12.048 -17.288  11.678  1.00  0.00      PROC  
ATOM   3693  N   LEU P 244     -12.426 -18.495   9.818  1.00  0.00      PROC  
ATOM   3694  HN  LEU P 244     -12.609 -18.526   8.839  1.00  0.00      PROC  
ATOM   3695  CA  LEU P 244     -12.322 -19.778  10.485  1.00  0.00      PROC  
ATOM   3696  HA  LEU P 244     -12.994 -19.780  11.330  1.00  0.00      PROC  
ATOM   3697  CB  LEU P 244     -12.693 -20.887   9.494  1.00  0.00      PROC  
ATOM   3698  HB1 LEU P 244     -11.951 -20.888   8.668  1.00  0.00      PROC  
ATOM   3699  HB2 LEU P 244     -13.697 -20.667   9.075  1.00  0.00      PROC  
ATOM   3700  CG  LEU P 244     -12.721 -22.285  10.132  1.00  0.00      PROC  
ATOM   3701  HG  LEU P 244     -12.932 -22.192  11.219  1.00  0.00      PROC  
ATOM   3702  CD1 LEU P 244     -13.801 -23.137   9.474  1.00  0.00      PROC  
ATOM   3703 HD11 LEU P 244     -13.595 -23.241   8.387  1.00  0.00      PROC  
ATOM   3704 HD12 LEU P 244     -14.793 -22.654   9.602  1.00  0.00      PROC  
ATOM   3705 HD13 LEU P 244     -13.815 -24.149   9.931  1.00  0.00      PROC  
ATOM   3706  CD2 LEU P 244     -11.394 -23.026   9.980  1.00  0.00      PROC  
ATOM   3707 HD21 LEU P 244     -10.577 -22.451  10.468  1.00  0.00      PROC  
ATOM   3708 HD22 LEU P 244     -11.149 -23.145   8.903  1.00  0.00      PROC  
ATOM   3709 HD23 LEU P 244     -11.461 -24.025  10.462  1.00  0.00      PROC  
ATOM   3710  C   LEU P 244     -10.928 -19.957  11.080  1.00  0.00      PROC  
ATOM   3711  O   LEU P 244     -10.815 -20.228  12.273  1.00  0.00      PROC  
ATOM   3712  N   LEU P 245      -9.875 -19.784  10.278  1.00  0.00      PROC  
ATOM   3713  HN  LEU P 245      -9.982 -19.511   9.325  1.00  0.00      PROC  
ATOM   3714  CA  LEU P 245      -8.503 -19.978  10.727  1.00  0.00      PROC  
ATOM   3715  HA  LEU P 245      -8.393 -21.006  11.037  1.00  0.00      PROC  
ATOM   3716  CB  LEU P 245      -7.521 -19.653   9.594  1.00  0.00      PROC  
ATOM   3717  HB1 LEU P 245      -6.491 -19.660  10.011  1.00  0.00      PROC  
ATOM   3718  HB2 LEU P 245      -7.748 -18.634   9.216  1.00  0.00      PROC  
ATOM   3719  CG  LEU P 245      -7.571 -20.627   8.415  1.00  0.00      PROC  
ATOM   3720  HG  LEU P 245      -8.610 -20.682   8.026  1.00  0.00      PROC  
ATOM   3721  CD1 LEU P 245      -6.638 -20.163   7.303  1.00  0.00      PROC  
ATOM   3722 HD11 LEU P 245      -5.593 -20.111   7.678  1.00  0.00      PROC  
ATOM   3723 HD12 LEU P 245      -6.939 -19.152   6.953  1.00  0.00      PROC  
ATOM   3724 HD13 LEU P 245      -6.675 -20.879   6.455  1.00  0.00      PROC  
ATOM   3725  CD2 LEU P 245      -7.137 -22.017   8.847  1.00  0.00      PROC  
ATOM   3726 HD21 LEU P 245      -7.905 -22.468   9.510  1.00  0.00      PROC  
ATOM   3727 HD22 LEU P 245      -6.178 -21.957   9.405  1.00  0.00      PROC  
ATOM   3728 HD23 LEU P 245      -7.011 -22.668   7.956  1.00  0.00      PROC  
ATOM   3729  C   LEU P 245      -8.198 -19.125  11.953  1.00  0.00      PROC  
ATOM   3730  O   LEU P 245      -7.838 -19.654  13.000  1.00  0.00      PROC  
ATOM   3731  N   GLU P 246      -8.378 -17.813  11.854  1.00  0.00      PROC  
ATOM   3732  HN  GLU P 246      -8.770 -17.381  11.045  1.00  0.00      PROC  
ATOM   3733  CA  GLU P 246      -8.001 -16.932  12.948  1.00  0.00      PROC  
ATOM   3734  HA  GLU P 246      -6.986 -17.166  13.236  1.00  0.00      PROC  
ATOM   3735  CB  GLU P 246      -8.108 -15.472  12.503  1.00  0.00      PROC  
ATOM   3736  HB1 GLU P 246      -8.218 -14.827  13.401  1.00  0.00      PROC  
ATOM   3737  HB2 GLU P 246      -9.008 -15.354  11.863  1.00  0.00      PROC  
ATOM   3738  CG  GLU P 246      -6.872 -15.020  11.713  1.00  0.00      PROC  
ATOM   3739  HG1 GLU P 246      -7.018 -13.967  11.391  1.00  0.00      PROC  
ATOM   3740  HG2 GLU P 246      -6.765 -15.664  10.815  1.00  0.00      PROC  
ATOM   3741  CD  GLU P 246      -5.564 -15.102  12.529  1.00  0.00      PROC  
ATOM   3742  OE1 GLU P 246      -5.631 -15.225  13.766  1.00  0.00      PROC  
ATOM   3743  OE2 GLU P 246      -4.468 -15.112  11.916  1.00  0.00      PROC  
ATOM   3744  C   GLU P 246      -8.824 -17.186  14.208  1.00  0.00      PROC  
ATOM   3745  O   GLU P 246      -8.261 -17.281  15.297  1.00  0.00      PROC  
ATOM   3746  N   ASN P 247     -10.141 -17.386  14.100  1.00  0.00      PROC  
ATOM   3747  HN  ASN P 247     -10.633 -17.333  13.235  1.00  0.00      PROC  
ATOM   3748  CA  ASN P 247     -10.918 -17.698  15.296  1.00  0.00      PROC  
ATOM   3749  HA  ASN P 247     -10.633 -17.003  16.072  1.00  0.00      PROC  
ATOM   3750  CB  ASN P 247     -12.408 -17.585  15.004  1.00  0.00      PROC  
ATOM   3751  HB1 ASN P 247     -12.984 -18.092  15.806  1.00  0.00      PROC  
ATOM   3752  HB2 ASN P 247     -12.635 -18.069  14.030  1.00  0.00      PROC  
ATOM   3753  CG  ASN P 247     -12.815 -16.138  14.943  1.00  0.00      PROC  
ATOM   3754  OD1 ASN P 247     -13.131 -15.527  15.948  1.00  0.00      PROC  
ATOM   3755  ND2 ASN P 247     -12.833 -15.559  13.781  1.00  0.00      PROC  
ATOM   3756 HD21 ASN P 247     -13.098 -14.598  13.705  1.00  0.00      PROC  
ATOM   3757 HD22 ASN P 247     -12.581 -16.074  12.962  1.00  0.00      PROC  
ATOM   3758  C   ASN P 247     -10.572 -19.066  15.883  1.00  0.00      PROC  
ATOM   3759  O   ASN P 247     -10.806 -19.293  17.066  1.00  0.00      PROC  
ATOM   3760  N   SER P 248     -10.006 -19.978  15.097  1.00  0.00      PROC  
ATOM   3761  HN  SER P 248      -9.847 -19.808  14.128  1.00  0.00      PROC  
ATOM   3762  CA  SER P 248      -9.578 -21.283  15.590  1.00  0.00      PROC  
ATOM   3763  HA  SER P 248     -10.316 -21.635  16.295  1.00  0.00      PROC  
ATOM   3764  CB  SER P 248      -9.437 -22.267  14.428  1.00  0.00      PROC  
ATOM   3765  HB1 SER P 248      -9.131 -23.262  14.815  1.00  0.00      PROC  
ATOM   3766  HB2 SER P 248      -8.670 -21.896  13.715  1.00  0.00      PROC  
ATOM   3767  OG  SER P 248     -10.662 -22.402  13.747  1.00  0.00      PROC  
ATOM   3768  HG1 SER P 248     -10.805 -21.568  13.292  1.00  0.00      PROC  
ATOM   3769  C   SER P 248      -8.248 -21.232  16.333  1.00  0.00      PROC  
ATOM   3770  O   SER P 248      -7.997 -22.101  17.163  1.00  0.00      PROC  
ATOM   3771  N   GLY P 249      -7.362 -20.288  16.021  1.00  0.00      PROC  
ATOM   3772  HN  GLY P 249      -7.615 -19.402  15.640  1.00  0.00      PROC  
ATOM   3773  CA  GLY P 249      -5.940 -20.543  16.241  1.00  0.00      PROC  
ATOM   3774  HA1 GLY P 249      -5.801 -20.843  17.269  1.00  0.00      PROC  
ATOM   3775  HA2 GLY P 249      -5.394 -19.632  16.042  1.00  0.00      PROC  
ATOM   3776  C   GLY P 249      -5.440 -21.655  15.309  1.00  0.00      PROC  
ATOM   3777  O   GLY P 249      -6.135 -22.021  14.363  1.00  0.00      PROC  
ATOM   3778  N   ASP P 250      -4.271 -22.241  15.556  1.00  0.00      PROC  
ATOM   3779  HN  ASP P 250      -3.680 -21.947  16.303  1.00  0.00      PROC  
ATOM   3780  CA  ASP P 250      -3.773 -23.363  14.741  1.00  0.00      PROC  
ATOM   3781  HA  ASP P 250      -4.618 -23.974  14.460  1.00  0.00      PROC  
ATOM   3782  CB  ASP P 250      -3.047 -22.838  13.481  1.00  0.00      PROC  
ATOM   3783  HB1 ASP P 250      -3.816 -22.411  12.804  1.00  0.00      PROC  
ATOM   3784  HB2 ASP P 250      -2.563 -23.706  12.987  1.00  0.00      PROC  
ATOM   3785  CG  ASP P 250      -1.969 -21.769  13.667  1.00  0.00      PROC  
ATOM   3786  OD1 ASP P 250      -1.467 -21.585  14.791  1.00  0.00      PROC  
ATOM   3787  OD2 ASP P 250      -1.614 -21.128  12.652  1.00  0.00      PROC  
ATOM   3788  C   ASP P 250      -3.009 -24.453  15.540  1.00  0.00      PROC  
ATOM   3789  O   ASP P 250      -2.589 -24.216  16.677  1.00  0.00      PROC  
ATOM   3790  N   PRO P 251      -2.881 -25.689  15.005  1.00  0.00      PROC  
ATOM   3791  CD  PRO P 251      -3.227 -26.098  13.652  1.00  0.00      PROC  
ATOM   3792  HD1 PRO P 251      -2.373 -25.886  12.973  1.00  0.00      PROC  
ATOM   3793  HD2 PRO P 251      -4.125 -25.538  13.316  1.00  0.00      PROC  
ATOM   3794  CA  PRO P 251      -2.498 -26.868  15.792  1.00  0.00      PROC  
ATOM   3795  HA  PRO P 251      -3.120 -26.933  16.669  1.00  0.00      PROC  
ATOM   3796  CB  PRO P 251      -2.621 -28.070  14.852  1.00  0.00      PROC  
ATOM   3797  HB1 PRO P 251      -3.082 -28.934  15.376  1.00  0.00      PROC  
ATOM   3798  HB2 PRO P 251      -1.623 -28.373  14.469  1.00  0.00      PROC  
ATOM   3799  CG  PRO P 251      -3.511 -27.591  13.717  1.00  0.00      PROC  
ATOM   3800  HG1 PRO P 251      -3.245 -28.091  12.761  1.00  0.00      PROC  
ATOM   3801  HG2 PRO P 251      -4.582 -27.785  13.939  1.00  0.00      PROC  
ATOM   3802  C   PRO P 251      -1.082 -26.812  16.362  1.00  0.00      PROC  
ATOM   3803  O   PRO P 251      -0.803 -27.393  17.409  1.00  0.00      PROC  
ATOM   3804  N   PHE P 252      -0.186 -26.089  15.697  1.00  0.00      PROC  
ATOM   3805  HN  PHE P 252      -0.433 -25.620  14.854  1.00  0.00      PROC  
ATOM   3806  CA  PHE P 252       1.208 -25.909  16.114  1.00  0.00      PROC  
ATOM   3807  HA  PHE P 252       1.675 -26.879  16.191  1.00  0.00      PROC  
ATOM   3808  CB  PHE P 252       1.913 -25.044  15.060  1.00  0.00      PROC  
ATOM   3809  HB1 PHE P 252       3.012 -25.170  15.163  1.00  0.00      PROC  
ATOM   3810  HB2 PHE P 252       1.635 -23.980  15.219  1.00  0.00      PROC  
ATOM   3811  CG  PHE P 252       1.561 -25.384  13.625  1.00  0.00      PROC  
ATOM   3812  CD1 PHE P 252       1.768 -26.682  13.133  1.00  0.00      PROC  
ATOM   3813  HD1 PHE P 252       2.197 -27.438  13.774  1.00  0.00      PROC  
ATOM   3814  CE1 PHE P 252       1.420 -27.000  11.811  1.00  0.00      PROC  
ATOM   3815  HE1 PHE P 252       1.583 -27.999  11.436  1.00  0.00      PROC  
ATOM   3816  CZ  PHE P 252       0.861 -26.021  10.977  1.00  0.00      PROC  
ATOM   3817  HZ  PHE P 252       0.601 -26.264   9.958  1.00  0.00      PROC  
ATOM   3818  CD2 PHE P 252       0.988 -24.407  12.790  1.00  0.00      PROC  
ATOM   3819  HD2 PHE P 252       0.815 -23.409  13.167  1.00  0.00      PROC  
ATOM   3820  CE2 PHE P 252       0.641 -24.726  11.468  1.00  0.00      PROC  
ATOM   3821  HE2 PHE P 252       0.205 -23.973  10.828  1.00  0.00      PROC  
ATOM   3822  C   PHE P 252       1.328 -25.252  17.497  1.00  0.00      PROC  
ATOM   3823  O   PHE P 252       2.270 -25.513  18.244  1.00  0.00      PROC  
ATOM   3824  N   PHE P 253       0.334 -24.438  17.847  1.00  0.00      PROC  
ATOM   3825  HN  PHE P 253      -0.396 -24.241  17.199  1.00  0.00      PROC  
ATOM   3826  CA  PHE P 253       0.178 -23.764  19.132  1.00  0.00      PROC  
ATOM   3827  HA  PHE P 253       0.970 -24.090  19.791  1.00  0.00      PROC  
ATOM   3828  CB  PHE P 253       0.252 -22.249  18.897  1.00  0.00      PROC  
ATOM   3829  HB1 PHE P 253       0.198 -21.721  19.873  1.00  0.00      PROC  
ATOM   3830  HB2 PHE P 253      -0.591 -21.935  18.246  1.00  0.00      PROC  
ATOM   3831  CG  PHE P 253       1.537 -21.810  18.216  1.00  0.00      PROC  
ATOM   3832  CD1 PHE P 253       2.695 -21.556  18.974  1.00  0.00      PROC  
ATOM   3833  HD1 PHE P 253       2.659 -21.626  20.051  1.00  0.00      PROC  
ATOM   3834  CE1 PHE P 253       3.898 -21.211  18.335  1.00  0.00      PROC  
ATOM   3835  HE1 PHE P 253       4.781 -21.003  18.922  1.00  0.00      PROC  
ATOM   3836  CZ  PHE P 253       3.955 -21.136  16.934  1.00  0.00      PROC  
ATOM   3837  HZ  PHE P 253       4.882 -20.879  16.442  1.00  0.00      PROC  
ATOM   3838  CD2 PHE P 253       1.597 -21.720  16.814  1.00  0.00      PROC  
ATOM   3839  HD2 PHE P 253       0.710 -21.901  16.225  1.00  0.00      PROC  
ATOM   3840  CE2 PHE P 253       2.804 -21.396  16.177  1.00  0.00      PROC  
ATOM   3841  HE2 PHE P 253       2.847 -21.346  15.099  1.00  0.00      PROC  
ATOM   3842  C   PHE P 253      -1.097 -24.246  19.848  1.00  0.00      PROC  
ATOM   3843  O   PHE P 253      -1.730 -23.501  20.595  1.00  0.00      PROC  
ATOM   3844  N   ASP P 254      -1.503 -25.491  19.560  1.00  0.00      PROC  
ATOM   3845  HN  ASP P 254      -1.004 -26.020  18.881  1.00  0.00      PROC  
ATOM   3846  CA  ASP P 254      -2.639 -26.214  20.138  1.00  0.00      PROC  
ATOM   3847  HA  ASP P 254      -2.986 -26.924  19.403  1.00  0.00      PROC  
ATOM   3848  CB  ASP P 254      -2.246 -26.943  21.432  1.00  0.00      PROC  
ATOM   3849  HB1 ASP P 254      -1.436 -27.663  21.191  1.00  0.00      PROC  
ATOM   3850  HB2 ASP P 254      -3.133 -27.499  21.800  1.00  0.00      PROC  
ATOM   3851  CG  ASP P 254      -1.751 -26.051  22.571  1.00  0.03      PROC  
ATOM   3852  OD1 ASP P 254      -0.563 -25.657  22.560  1.00  0.03      PROC  
ATOM   3853  OD2 ASP P 254      -2.510 -25.825  23.537  1.00  0.05      PROC  
ATOM   3854  C   ASP P 254      -3.917 -25.373  20.237  1.00  0.00      PROC  
ATOM   3855  O   ASP P 254      -4.646 -25.428  21.225  1.00  0.00      PROC  
ATOM   3856  N   PHE P 255      -4.190 -24.581  19.199  1.00  0.00      PROC  
ATOM   3857  HN  PHE P 255      -3.576 -24.531  18.416  1.00  0.00      PROC  
ATOM   3858  CA  PHE P 255      -5.380 -23.731  19.107  1.00  0.00      PROC  
ATOM   3859  HA  PHE P 255      -5.275 -23.091  18.243  1.00  0.00      PROC  
ATOM   3860  CB  PHE P 255      -6.632 -24.618  18.977  1.00  0.00      PROC  
ATOM   3861  HB1 PHE P 255      -7.491 -23.990  18.657  1.00  0.00      PROC  
ATOM   3862  HB2 PHE P 255      -6.848 -25.088  19.960  1.00  0.00      PROC  
ATOM   3863  CG  PHE P 255      -6.497 -25.740  17.965  1.00  0.00      PROC  
ATOM   3864  CD1 PHE P 255      -6.640 -25.477  16.591  1.00  0.00      PROC  
ATOM   3865  HD1 PHE P 255      -6.842 -24.472  16.250  1.00  0.00      PROC  
ATOM   3866  CE1 PHE P 255      -6.519 -26.523  15.664  1.00  0.00      PROC  
ATOM   3867  HE1 PHE P 255      -6.637 -26.324  14.609  1.00  0.00      PROC  
ATOM   3868  CZ  PHE P 255      -6.244 -27.828  16.104  1.00  0.00      PROC  
ATOM   3869  HZ  PHE P 255      -6.173 -28.635  15.390  1.00  0.00      PROC  
ATOM   3870  CD2 PHE P 255      -6.194 -27.042  18.399  1.00  0.00      PROC  
ATOM   3871  HD2 PHE P 255      -6.063 -27.240  19.452  1.00  0.00      PROC  
ATOM   3872  CE2 PHE P 255      -6.061 -28.083  17.471  1.00  0.00      PROC  
ATOM   3873  HE2 PHE P 255      -5.818 -29.080  17.808  1.00  0.00      PROC  
ATOM   3874  C   PHE P 255      -5.478 -22.642  20.201  1.00  0.00      PROC  
ATOM   3875  O   PHE P 255      -6.546 -22.076  20.426  1.00  0.00      PROC  
ATOM   3876  N   GLY P 256      -4.372 -22.321  20.885  1.00  0.00      PROC  
ATOM   3877  HN  GLY P 256      -3.505 -22.774  20.696  1.00  0.00      PROC  
ATOM   3878  CA  GLY P 256      -4.318 -21.307  21.946  1.00  0.02      PROC  
ATOM   3879  HA1 GLY P 256      -3.511 -21.579  22.610  1.00  0.03      PROC  
ATOM   3880  HA2 GLY P 256      -5.260 -21.340  22.471  1.00  0.03      PROC  
ATOM   3881  C   GLY P 256      -4.084 -19.872  21.458  1.00  0.01      PROC  
ATOM   3882  O   GLY P 256      -4.327 -18.915  22.189  1.00  0.02      PROC  
ATOM   3883  N   ASN P 257      -3.625 -19.706  20.218  1.00  0.00      PROC  
ATOM   3884  HN  ASN P 257      -3.568 -20.485  19.601  1.00  0.00      PROC  
ATOM   3885  CA  ASN P 257      -3.171 -18.446  19.627  1.00  0.00      PROC  
ATOM   3886  HA  ASN P 257      -2.975 -17.740  20.421  1.00  0.00      PROC  
ATOM   3887  CB  ASN P 257      -1.891 -18.735  18.818  1.00  0.00      PROC  
ATOM   3888  HB1 ASN P 257      -1.158 -19.246  19.478  1.00  0.00      PROC  
ATOM   3889  HB2 ASN P 257      -1.460 -17.771  18.472  1.00  0.00      PROC  
ATOM   3890  CG  ASN P 257      -2.135 -19.613  17.603  1.00  0.00      PROC  
ATOM   3891  OD1 ASN P 257      -3.100 -20.356  17.510  1.00  0.00      PROC  
ATOM   3892  ND2 ASN P 257      -1.251 -19.578  16.647  1.00  0.00      PROC  
ATOM   3893 HD21 ASN P 257      -1.292 -20.244  15.903  1.00  0.00      PROC  
ATOM   3894 HD22 ASN P 257      -0.530 -18.884  16.657  1.00  0.00      PROC  
ATOM   3895  C   ASN P 257      -4.233 -17.711  18.784  1.00  0.00      PROC  
ATOM   3896  O   ASN P 257      -3.878 -16.942  17.894  1.00  0.00      PROC  
ATOM   3897  N   ALA P 258      -5.525 -17.962  18.994  1.00  0.00      PROC  
ATOM   3898  HN  ALA P 258      -5.824 -18.539  19.749  1.00  0.00      PROC  
ATOM   3899  CA  ALA P 258      -6.598 -17.424  18.154  1.00  0.00      PROC  
ATOM   3900  HA  ALA P 258      -6.371 -17.639  17.120  1.00  0.00      PROC  
ATOM   3901  CB  ALA P 258      -7.905 -18.093  18.579  1.00  0.00      PROC  
ATOM   3902  HB1 ALA P 258      -8.208 -17.733  19.585  1.00  0.00      PROC  
ATOM   3903  HB2 ALA P 258      -7.769 -19.194  18.622  1.00  0.00      PROC  
ATOM   3904  HB3 ALA P 258      -8.710 -17.843  17.856  1.00  0.00      PROC  
ATOM   3905  C   ALA P 258      -6.734 -15.885  18.213  1.00  0.00      PROC  
ATOM   3906  O   ALA P 258      -6.436 -15.272  19.240  1.00  0.00      PROC  
ATOM   3907  N   GLN P 259      -7.270 -15.268  17.158  1.00  0.00      PROC  
ATOM   3908  HN  GLN P 259      -7.310 -15.717  16.270  1.00  0.00      PROC  
ATOM   3909  CA  GLN P 259      -7.838 -13.910  17.190  1.00  0.00      PROC  
ATOM   3910  HA  GLN P 259      -7.599 -13.479  18.151  1.00  0.00      PROC  
ATOM   3911  CB  GLN P 259      -7.289 -13.021  16.069  1.00  0.00      PROC  
ATOM   3912  HB1 GLN P 259      -7.878 -12.080  16.045  1.00  0.00      PROC  
ATOM   3913  HB2 GLN P 259      -7.419 -13.552  15.103  1.00  0.00      PROC  
ATOM   3914  CG  GLN P 259      -5.815 -12.663  16.228  1.00  0.00      PROC  
ATOM   3915  HG1 GLN P 259      -5.219 -13.597  16.309  1.00  0.00      PROC  
ATOM   3916  HG2 GLN P 259      -5.682 -12.064  17.155  1.00  0.00      PROC  
ATOM   3917  CD  GLN P 259      -5.297 -11.851  15.041  1.00  0.00      PROC  
ATOM   3918  OE1 GLN P 259      -4.635 -12.351  14.151  1.00  0.00      PROC  
ATOM   3919  NE2 GLN P 259      -5.538 -10.563  14.977  1.00  0.00      PROC  
ATOM   3920 HE21 GLN P 259      -5.200 -10.029  14.202  1.00  0.00      PROC  
ATOM   3921 HE22 GLN P 259      -6.059 -10.115  15.703  1.00  0.00      PROC  
ATOM   3922  C   GLN P 259      -9.360 -13.980  17.059  1.00  0.00      PROC  
ATOM   3923  O   GLN P 259      -9.889 -14.617  16.151  1.00  0.00      PROC  
ATOM   3924  N   HSD P 260     -10.085 -13.274  17.917  1.00  0.00      PROC  
ATOM   3925  HN  HSD P 260      -9.653 -12.668  18.581  1.00  0.00      PROC  
ATOM   3926  CA  HSD P 260     -11.551 -13.315  17.970  1.00  0.00      PROC  
ATOM   3927  HA  HSD P 260     -11.881 -14.277  17.607  1.00  0.00      PROC  
ATOM   3928  CB  HSD P 260     -11.997 -13.099  19.418  1.00  0.00      PROC  
ATOM   3929  HB1 HSD P 260     -13.100 -13.206  19.485  1.00  0.00      PROC  
ATOM   3930  HB2 HSD P 260     -11.710 -12.076  19.744  1.00  0.00      PROC  
ATOM   3931  ND1 HSD P 260     -11.656 -15.462  20.359  1.00  0.00      PROC  
ATOM   3932  HD1 HSD P 260     -12.393 -15.913  19.857  1.00  0.00      PROC  
ATOM   3933  CG  HSD P 260     -11.352 -14.103  20.332  1.00  0.00      PROC  
ATOM   3934  CE1 HSD P 260     -10.763 -16.022  21.189  1.00  0.00      PROC  
ATOM   3935  HE1 HSD P 260     -10.741 -17.086  21.422  1.00  0.00      PROC  
ATOM   3936  NE2 HSD P 260      -9.928 -15.093  21.670  1.00  0.01      PROC  
ATOM   3937  CD2 HSD P 260     -10.283 -13.874  21.138  1.00  0.00      PROC  
ATOM   3938  HD2 HSD P 260      -9.745 -12.967  21.382  1.00  0.00      PROC  
ATOM   3939  C   HSD P 260     -12.210 -12.365  16.962  1.00  0.00      PROC  
ATOM   3940  O   HSD P 260     -13.099 -11.592  17.306  1.00  0.00      PROC  
ATOM   3941  N   LEU P 261     -11.744 -12.371  15.715  1.00  0.00      PROC  
ATOM   3942  HN  LEU P 261     -11.010 -12.988  15.444  1.00  0.00      PROC  
ATOM   3943  CA  LEU P 261     -12.245 -11.501  14.653  1.00  0.00      PROC  
ATOM   3944  HA  LEU P 261     -12.207 -10.482  15.010  1.00  0.00      PROC  
ATOM   3945  CB  LEU P 261     -11.397 -11.652  13.382  1.00  0.00      PROC  
ATOM   3946  HB1 LEU P 261     -11.751 -10.903  12.643  1.00  0.00      PROC  
ATOM   3947  HB2 LEU P 261     -11.568 -12.670  12.975  1.00  0.00      PROC  
ATOM   3948  CG  LEU P 261      -9.889 -11.462  13.559  1.00  0.00      PROC  
ATOM   3949  HG  LEU P 261      -9.495 -12.236  14.252  1.00  0.00      PROC  
ATOM   3950  CD1 LEU P 261      -9.190 -11.583  12.209  1.00  0.00      PROC  
ATOM   3951 HD11 LEU P 261      -9.572 -10.808  11.510  1.00  0.00      PROC  
ATOM   3952 HD12 LEU P 261      -9.386 -12.584  11.770  1.00  0.00      PROC  
ATOM   3953 HD13 LEU P 261      -8.095 -11.438  12.335  1.00  0.00      PROC  
ATOM   3954  CD2 LEU P 261      -9.540 -10.110  14.170  1.00  0.00      PROC  
ATOM   3955 HD21 LEU P 261     -10.011 -10.010  15.171  1.00  0.00      PROC  
ATOM   3956 HD22 LEU P 261      -9.915  -9.292  13.518  1.00  0.00      PROC  
ATOM   3957 HD23 LEU P 261      -8.438 -10.020  14.286  1.00  0.00      PROC  
ATOM   3958  C   LEU P 261     -13.701 -11.830  14.326  1.00  0.00      PROC  
ATOM   3959  O   LEU P 261     -14.043 -13.000  14.166  1.00  0.00      PROC  
ATOM   3960  N   THR P 262     -14.556 -10.832  14.130  1.00  0.00      PROC  
ATOM   3961  HN  THR P 262     -14.362  -9.900  14.428  1.00  0.00      PROC  
ATOM   3962  CA  THR P 262     -15.845 -11.042  13.459  1.00  0.00      PROC  
ATOM   3963  HA  THR P 262     -16.336 -11.869  13.949  1.00  0.00      PROC  
ATOM   3964  CB  THR P 262     -16.740  -9.803  13.509  1.00  0.00      PROC  
ATOM   3965  HB  THR P 262     -17.704 -10.016  13.000  1.00  0.00      PROC  
ATOM   3966  OG1 THR P 262     -16.118  -8.729  12.865  1.00  0.00      PROC  
ATOM   3967  HG1 THR P 262     -15.383  -8.473  13.427  1.00  0.00      PROC  
ATOM   3968  CG2 THR P 262     -17.074  -9.376  14.929  1.00  0.00      PROC  
ATOM   3969 HG21 THR P 262     -16.142  -9.136  15.485  1.00  0.00      PROC  
ATOM   3970 HG22 THR P 262     -17.601 -10.199  15.457  1.00  0.00      PROC  
ATOM   3971 HG23 THR P 262     -17.718  -8.470  14.910  1.00  0.00      PROC  
ATOM   3972  C   THR P 262     -15.628 -11.411  11.995  1.00  0.00      PROC  
ATOM   3973  O   THR P 262     -14.630 -11.027  11.383  1.00  0.00      PROC  
ATOM   3974  N   TYR P 263     -16.604 -12.085  11.388  1.00  0.00      PROC  
ATOM   3975  HN  TYR P 263     -17.383 -12.466  11.878  1.00  0.00      PROC  
ATOM   3976  CA  TYR P 263     -16.565 -12.294   9.944  1.00  0.00      PROC  
ATOM   3977  HA  TYR P 263     -15.641 -12.795   9.698  1.00  0.00      PROC  
ATOM   3978  CB  TYR P 263     -17.765 -13.139   9.520  1.00  0.00      PROC  
ATOM   3979  HB1 TYR P 263     -18.698 -12.653   9.876  1.00  0.00      PROC  
ATOM   3980  HB2 TYR P 263     -17.671 -14.154   9.960  1.00  0.00      PROC  
ATOM   3981  CG  TYR P 263     -17.892 -13.309   8.024  1.00  0.00      PROC  
ATOM   3982  CD1 TYR P 263     -18.632 -12.377   7.277  1.00  0.00      PROC  
ATOM   3983  HD1 TYR P 263     -19.117 -11.551   7.776  1.00  0.00      PROC  
ATOM   3984  CE1 TYR P 263     -18.742 -12.515   5.885  1.00  0.00      PROC  
ATOM   3985  HE1 TYR P 263     -19.300 -11.787   5.315  1.00  0.00      PROC  
ATOM   3986  CZ  TYR P 263     -18.128 -13.596   5.230  1.00  0.00      PROC  
ATOM   3987  OH  TYR P 263     -18.237 -13.724   3.885  1.00  0.00      PROC  
ATOM   3988  HH  TYR P 263     -17.633 -14.415   3.603  1.00  0.00      PROC  
ATOM   3989  CD2 TYR P 263     -17.294 -14.402   7.377  1.00  0.00      PROC  
ATOM   3990  HD2 TYR P 263     -16.729 -15.125   7.946  1.00  0.00      PROC  
ATOM   3991  CE2 TYR P 263     -17.432 -14.552   5.984  1.00  0.00      PROC  
ATOM   3992  HE2 TYR P 263     -16.998 -15.410   5.492  1.00  0.00      PROC  
ATOM   3993  C   TYR P 263     -16.534 -10.953   9.207  1.00  0.00      PROC  
ATOM   3994  O   TYR P 263     -15.821 -10.791   8.222  1.00  0.00      PROC  
ATOM   3995  N   TRP P 264     -17.229  -9.943   9.729  1.00  0.00      PROC  
ATOM   3996  HN  TRP P 264     -17.788 -10.061  10.546  1.00  0.00      PROC  
ATOM   3997  CA  TRP P 264     -17.228  -8.604   9.157  1.00  0.00      PROC  
ATOM   3998  HA  TRP P 264     -17.511  -8.673   8.117  1.00  0.00      PROC  
ATOM   3999  CB  TRP P 264     -18.219  -7.743   9.932  1.00  0.00      PROC  
ATOM   4000  HB1 TRP P 264     -18.311  -6.758   9.426  1.00  0.00      PROC  
ATOM   4001  HB2 TRP P 264     -17.832  -7.589  10.962  1.00  0.00      PROC  
ATOM   4002  CG  TRP P 264     -19.578  -8.354  10.026  1.00  0.00      PROC  
ATOM   4003  CD1 TRP P 264     -20.237  -8.661  11.164  1.00  0.00      PROC  
ATOM   4004  HD1 TRP P 264     -19.881  -8.463  12.165  1.00  0.00      PROC  
ATOM   4005  NE1 TRP P 264     -21.434  -9.266  10.848  1.00  0.00      PROC  
ATOM   4006  HE1 TRP P 264     -22.091  -9.559  11.507  1.00  0.00      PROC  
ATOM   4007  CE2 TRP P 264     -21.587  -9.405   9.490  1.00  0.00      PROC  
ATOM   4008  CD2 TRP P 264     -20.437  -8.785   8.935  1.00  0.00      PROC  
ATOM   4009  CE3 TRP P 264     -20.342  -8.743   7.530  1.00  0.00      PROC  
ATOM   4010  HE3 TRP P 264     -19.500  -8.266   7.051  1.00  0.00      PROC  
ATOM   4011  CZ3 TRP P 264     -21.336  -9.318   6.721  1.00  0.00      PROC  
ATOM   4012  HZ3 TRP P 264     -21.246  -9.271   5.646  1.00  0.00      PROC  
ATOM   4013  CZ2 TRP P 264     -22.575  -9.997   8.698  1.00  0.00      PROC  
ATOM   4014  HZ2 TRP P 264     -23.432 -10.485   9.137  1.00  0.00      PROC  
ATOM   4015  CH2 TRP P 264     -22.445  -9.952   7.302  1.00  0.00      PROC  
ATOM   4016  HH2 TRP P 264     -23.198 -10.405   6.674  1.00  0.00      PROC  
ATOM   4017  C   TRP P 264     -15.836  -7.981   9.121  1.00  0.00      PROC  
ATOM   4018  O   TRP P 264     -15.445  -7.435   8.094  1.00  0.00      PROC  
ATOM   4019  N   GLU P 265     -15.042  -8.122  10.180  1.00  0.00      PROC  
ATOM   4020  HN  GLU P 265     -15.362  -8.512  11.040  1.00  0.00      PROC  
ATOM   4021  CA  GLU P 265     -13.644  -7.708  10.137  1.00  0.00      PROC  
ATOM   4022  HA  GLU P 265     -13.613  -6.662   9.870  1.00  0.00      PROC  
ATOM   4023  CB  GLU P 265     -12.973  -7.929  11.488  1.00  0.00      PROC  
ATOM   4024  HB1 GLU P 265     -11.871  -7.975  11.351  1.00  0.00      PROC  
ATOM   4025  HB2 GLU P 265     -13.321  -8.890  11.921  1.00  0.00      PROC  
ATOM   4026  CG  GLU P 265     -13.318  -6.789  12.440  1.00  0.00      PROC  
ATOM   4027  HG1 GLU P 265     -14.355  -6.445  12.241  1.00  0.00      PROC  
ATOM   4028  HG2 GLU P 265     -12.615  -5.944  12.273  1.00  0.00      PROC  
ATOM   4029  CD  GLU P 265     -13.216  -7.235  13.893  1.00  0.00      PROC  
ATOM   4030  OE1 GLU P 265     -13.988  -8.133  14.283  1.00  0.00      PROC  
ATOM   4031  OE2 GLU P 265     -12.403  -6.665  14.647  1.00  0.00      PROC  
ATOM   4032  C   GLU P 265     -12.876  -8.453   9.058  1.00  0.00      PROC  
ATOM   4033  O   GLU P 265     -12.131  -7.826   8.321  1.00  0.00      PROC  
ATOM   4034  N   CYS P 266     -13.071  -9.758   8.905  1.00  0.00      PROC  
ATOM   4035  HN  CYS P 266     -13.716 -10.270   9.466  1.00  0.00      PROC  
ATOM   4036  CA  CYS P 266     -12.341 -10.520   7.895  1.00  0.00      PROC  
ATOM   4037  HA  CYS P 266     -11.293 -10.272   7.977  1.00  0.00      PROC  
ATOM   4038  CB  CYS P 266     -12.554 -12.014   8.113  1.00  0.00      PROC  
ATOM   4039  HB1 CYS P 266     -12.007 -12.585   7.333  1.00  0.00      PROC  
ATOM   4040  HB2 CYS P 266     -13.635 -12.252   8.024  1.00  0.00      PROC  
ATOM   4041  SG  CYS P 266     -11.944 -12.451   9.761  1.00  0.00      PROC  
ATOM   4042  HG1 CYS P 266     -12.767 -11.638  10.408  1.00  0.00      PROC  
ATOM   4043  C   CYS P 266     -12.731 -10.103   6.477  1.00  0.00      PROC  
ATOM   4044  O   CYS P 266     -11.868  -9.963   5.614  1.00  0.00      PROC  
ATOM   4045  N   LEU P 267     -14.010  -9.838   6.229  1.00  0.00      PROC  
ATOM   4046  HN  LEU P 267     -14.714  -9.970   6.922  1.00  0.00      PROC  
ATOM   4047  CA  LEU P 267     -14.478  -9.340   4.942  1.00  0.00      PROC  
ATOM   4048  HA  LEU P 267     -14.116  -9.995   4.164  1.00  0.00      PROC  
ATOM   4049  CB  LEU P 267     -16.011  -9.319   4.973  1.00  0.00      PROC  
ATOM   4050  HB1 LEU P 267     -16.338  -8.565   5.720  1.00  0.00      PROC  
ATOM   4051  HB2 LEU P 267     -16.370 -10.320   5.291  1.00  0.00      PROC  
ATOM   4052  CG  LEU P 267     -16.654  -8.977   3.622  1.00  0.00      PROC  
ATOM   4053  HG  LEU P 267     -16.119  -8.113   3.172  1.00  0.00      PROC  
ATOM   4054  CD1 LEU P 267     -16.589 -10.160   2.664  1.00  0.00      PROC  
ATOM   4055 HD11 LEU P 267     -17.128 -11.030   3.095  1.00  0.00      PROC  
ATOM   4056 HD12 LEU P 267     -15.530 -10.448   2.491  1.00  0.00      PROC  
ATOM   4057 HD13 LEU P 267     -17.066  -9.890   1.698  1.00  0.00      PROC  
ATOM   4058  CD2 LEU P 267     -18.122  -8.627   3.822  1.00  0.00      PROC  
ATOM   4059 HD21 LEU P 267     -18.217  -7.751   4.499  1.00  0.00      PROC  
ATOM   4060 HD22 LEU P 267     -18.657  -9.487   4.278  1.00  0.00      PROC  
ATOM   4061 HD23 LEU P 267     -18.586  -8.372   2.845  1.00  0.00      PROC  
ATOM   4062  C   LEU P 267     -13.876  -7.965   4.630  1.00  0.00      PROC  
ATOM   4063  O   LEU P 267     -13.393  -7.736   3.525  1.00  0.00      PROC  
ATOM   4064  N   TYR P 268     -13.836  -7.071   5.616  1.00  0.00      PROC  
ATOM   4065  HN  TYR P 268     -14.263  -7.256   6.497  1.00  0.00      PROC  
ATOM   4066  CA  TYR P 268     -13.181  -5.771   5.506  1.00  0.00      PROC  
ATOM   4067  HA  TYR P 268     -13.581  -5.252   4.648  1.00  0.00      PROC  
ATOM   4068  CB  TYR P 268     -13.457  -4.994   6.793  1.00  0.00      PROC  
ATOM   4069  HB1 TYR P 268     -13.428  -5.703   7.647  1.00  0.00      PROC  
ATOM   4070  HB2 TYR P 268     -14.462  -4.527   6.716  1.00  0.00      PROC  
ATOM   4071  CG  TYR P 268     -12.491  -3.880   7.127  1.00  0.00      PROC  
ATOM   4072  CD1 TYR P 268     -12.633  -2.611   6.541  1.00  0.00      PROC  
ATOM   4073  HD1 TYR P 268     -13.384  -2.446   5.783  1.00  0.00      PROC  
ATOM   4074  CE1 TYR P 268     -11.796  -1.557   6.943  1.00  0.00      PROC  
ATOM   4075  HE1 TYR P 268     -11.908  -0.580   6.496  1.00  0.00      PROC  
ATOM   4076  CZ  TYR P 268     -10.811  -1.770   7.927  1.00  0.00      PROC  
ATOM   4077  OH  TYR P 268     -10.014  -0.748   8.320  1.00  0.00      PROC  
ATOM   4078  HH  TYR P 268      -9.314  -1.111   8.868  1.00  0.00      PROC  
ATOM   4079  CD2 TYR P 268     -11.493  -4.098   8.090  1.00  0.00      PROC  
ATOM   4080  HD2 TYR P 268     -11.368  -5.080   8.521  1.00  0.00      PROC  
ATOM   4081  CE2 TYR P 268     -10.657  -3.046   8.495  1.00  0.00      PROC  
ATOM   4082  HE2 TYR P 268      -9.896  -3.217   9.242  1.00  0.00      PROC  
ATOM   4083  C   TYR P 268     -11.690  -5.920   5.251  1.00  0.00      PROC  
ATOM   4084  O   TYR P 268     -11.155  -5.327   4.322  1.00  0.00      PROC  
ATOM   4085  N   PHE P 269     -11.012  -6.759   6.019  1.00  0.00      PROC  
ATOM   4086  HN  PHE P 269     -11.469  -7.311   6.711  1.00  0.00      PROC  
ATOM   4087  CA  PHE P 269      -9.577  -6.948   5.927  1.00  0.00      PROC  
ATOM   4088  HA  PHE P 269      -9.094  -5.989   6.045  1.00  0.00      PROC  
ATOM   4089  CB  PHE P 269      -9.151  -7.908   7.024  1.00  0.00      PROC  
ATOM   4090  HB1 PHE P 269      -9.773  -8.827   6.977  1.00  0.00      PROC  
ATOM   4091  HB2 PHE P 269      -9.267  -7.418   8.014  1.00  0.00      PROC  
ATOM   4092  CG  PHE P 269      -7.713  -8.324   6.888  1.00  0.00      PROC  
ATOM   4093  CD1 PHE P 269      -6.689  -7.449   7.265  1.00  0.00      PROC  
ATOM   4094  HD1 PHE P 269      -6.930  -6.479   7.675  1.00  0.00      PROC  
ATOM   4095  CE1 PHE P 269      -5.351  -7.831   7.110  1.00  0.00      PROC  
ATOM   4096  HE1 PHE P 269      -4.560  -7.155   7.403  1.00  0.00      PROC  
ATOM   4097  CZ  PHE P 269      -5.035  -9.086   6.576  1.00  0.00      PROC  
ATOM   4098  HZ  PHE P 269      -4.002  -9.386   6.473  1.00  0.00      PROC  
ATOM   4099  CD2 PHE P 269      -7.401  -9.567   6.327  1.00  0.00      PROC  
ATOM   4100  HD2 PHE P 269      -8.192 -10.230   6.011  1.00  0.00      PROC  
ATOM   4101  CE2 PHE P 269      -6.063  -9.951   6.175  1.00  0.00      PROC  
ATOM   4102  HE2 PHE P 269      -5.822 -10.913   5.749  1.00  0.00      PROC  
ATOM   4103  C   PHE P 269      -9.146  -7.457   4.556  1.00  0.00      PROC  
ATOM   4104  O   PHE P 269      -8.176  -6.958   3.987  1.00  0.00      PROC  
ATOM   4105  N   LEU P 270      -9.875  -8.409   3.976  1.00  0.00      PROC  
ATOM   4106  HN  LEU P 270     -10.630  -8.869   4.436  1.00  0.00      PROC  
ATOM   4107  CA  LEU P 270      -9.586  -8.821   2.612  1.00  0.00      PROC  
ATOM   4108  HA  LEU P 270      -8.519  -8.968   2.534  1.00  0.00      PROC  
ATOM   4109  CB  LEU P 270     -10.316 -10.101   2.229  1.00  0.00      PROC  
ATOM   4110  HB1 LEU P 270     -10.162 -10.281   1.144  1.00  0.00      PROC  
ATOM   4111  HB2 LEU P 270     -11.400  -9.957   2.420  1.00  0.00      PROC  
ATOM   4112  CG  LEU P 270      -9.848 -11.341   2.998  1.00  0.00      PROC  
ATOM   4113  HG  LEU P 270     -10.163 -11.272   4.061  1.00  0.00      PROC  
ATOM   4114  CD1 LEU P 270     -10.483 -12.555   2.342  1.00  0.00      PROC  
ATOM   4115 HD11 LEU P 270     -10.167 -12.623   1.279  1.00  0.00      PROC  
ATOM   4116 HD12 LEU P 270     -11.590 -12.468   2.379  1.00  0.00      PROC  
ATOM   4117 HD13 LEU P 270     -10.162 -13.479   2.867  1.00  0.00      PROC  
ATOM   4118  CD2 LEU P 270      -8.342 -11.563   2.985  1.00  0.00      PROC  
ATOM   4119 HD21 LEU P 270      -7.836 -10.786   3.598  1.00  0.00      PROC  
ATOM   4120 HD22 LEU P 270      -7.959 -11.497   1.944  1.00  0.00      PROC  
ATOM   4121 HD23 LEU P 270      -8.103 -12.561   3.409  1.00  0.00      PROC  
ATOM   4122  C   LEU P 270      -9.849  -7.715   1.603  1.00  0.00      PROC  
ATOM   4123  O   LEU P 270      -9.128  -7.648   0.626  1.00  0.00      PROC  
ATOM   4124  N   MET P 271     -10.776  -6.792   1.818  1.00  0.00      PROC  
ATOM   4125  HN  MET P 271     -11.421  -6.839   2.576  1.00  0.00      PROC  
ATOM   4126  CA  MET P 271     -10.888  -5.641   0.928  1.00  0.00      PROC  
ATOM   4127  HA  MET P 271     -10.810  -5.991  -0.091  1.00  0.00      PROC  
ATOM   4128  CB  MET P 271     -12.226  -4.946   1.155  1.00  0.00      PROC  
ATOM   4129  HB1 MET P 271     -12.292  -4.618   2.214  1.00  0.00      PROC  
ATOM   4130  HB2 MET P 271     -13.049  -5.662   0.949  1.00  0.00      PROC  
ATOM   4131  CG  MET P 271     -12.378  -3.736   0.248  1.00  0.00      PROC  
ATOM   4132  HG1 MET P 271     -11.628  -2.980   0.561  1.00  0.00      PROC  
ATOM   4133  HG2 MET P 271     -13.390  -3.312   0.412  1.00  0.00      PROC  
ATOM   4134  SD  MET P 271     -12.166  -4.072  -1.513  1.00  0.00      PROC  
ATOM   4135  CE  MET P 271     -13.622  -5.069  -1.827  1.00  0.00      PROC  
ATOM   4136  HE1 MET P 271     -14.538  -4.579  -1.434  1.00  0.00      PROC  
ATOM   4137  HE2 MET P 271     -13.522  -6.059  -1.333  1.00  0.00      PROC  
ATOM   4138  HE3 MET P 271     -13.755  -5.219  -2.919  1.00  0.00      PROC  
ATOM   4139  C   MET P 271      -9.691  -4.695   1.083  1.00  0.00      PROC  
ATOM   4140  O   MET P 271      -9.077  -4.275   0.107  1.00  0.00      PROC  
ATOM   4141  N   VAL P 272      -9.290  -4.396   2.312  1.00  0.00      PROC  
ATOM   4142  HN  VAL P 272      -9.773  -4.746   3.110  1.00  0.00      PROC  
ATOM   4143  CA  VAL P 272      -8.136  -3.550   2.610  1.00  0.00      PROC  
ATOM   4144  HA  VAL P 272      -8.256  -2.609   2.092  1.00  0.00      PROC  
ATOM   4145  CB  VAL P 272      -8.067  -3.332   4.126  1.00  0.00      PROC  
ATOM   4146  HB  VAL P 272      -8.263  -4.302   4.629  1.00  0.00      PROC  
ATOM   4147  CG1 VAL P 272      -6.739  -2.800   4.616  1.00  0.00      PROC  
ATOM   4148 HG11 VAL P 272      -6.436  -1.916   4.015  1.00  0.00      PROC  
ATOM   4149 HG12 VAL P 272      -5.957  -3.582   4.514  1.00  0.00      PROC  
ATOM   4150 HG13 VAL P 272      -6.824  -2.492   5.680  1.00  0.00      PROC  
ATOM   4151  CG2 VAL P 272      -9.140  -2.336   4.539  1.00  0.00      PROC  
ATOM   4152 HG21 VAL P 272     -10.145  -2.724   4.270  1.00  0.00      PROC  
ATOM   4153 HG22 VAL P 272      -8.981  -1.369   4.014  1.00  0.00      PROC  
ATOM   4154 HG23 VAL P 272      -9.104  -2.175   5.638  1.00  0.00      PROC  
ATOM   4155  C   VAL P 272      -6.836  -4.118   2.042  1.00  0.00      PROC  
ATOM   4156  O   VAL P 272      -5.978  -3.359   1.602  1.00  0.00      PROC  
ATOM   4157  N   THR P 273      -6.668  -5.434   1.985  1.00  0.00      PROC  
ATOM   4158  HN  THR P 273      -7.337  -6.066   2.367  1.00  0.00      PROC  
ATOM   4159  CA  THR P 273      -5.489  -6.052   1.357  1.00  0.00      PROC  
ATOM   4160  HA  THR P 273      -4.667  -5.357   1.448  1.00  0.00      PROC  
ATOM   4161  CB  THR P 273      -5.124  -7.380   2.011  1.00  0.00      PROC  
ATOM   4162  HB  THR P 273      -4.354  -7.900   1.402  1.00  0.00      PROC  
ATOM   4163  OG1 THR P 273      -6.253  -8.192   2.101  1.00  0.00      PROC  
ATOM   4164  HG1 THR P 273      -6.742  -7.880   2.866  1.00  0.00      PROC  
ATOM   4165  CG2 THR P 273      -4.590  -7.184   3.411  1.00  0.00      PROC  
ATOM   4166 HG21 THR P 273      -5.275  -6.531   3.993  1.00  0.00      PROC  
ATOM   4167 HG22 THR P 273      -3.590  -6.701   3.370  1.00  0.00      PROC  
ATOM   4168 HG23 THR P 273      -4.510  -8.165   3.926  1.00  0.00      PROC  
ATOM   4169  C   THR P 273      -5.650  -6.263  -0.138  1.00  0.00      PROC  
ATOM   4170  O   THR P 273      -4.714  -6.005  -0.882  1.00  0.00      PROC  
ATOM   4171  N   MET P 274      -6.821  -6.651  -0.633  1.00  0.00      PROC  
ATOM   4172  HN  MET P 274      -7.596  -6.848  -0.039  1.00  0.00      PROC  
ATOM   4173  CA  MET P 274      -7.070  -6.819  -2.066  1.00  0.00      PROC  
ATOM   4174  HA  MET P 274      -6.344  -7.513  -2.463  1.00  0.00      PROC  
ATOM   4175  CB  MET P 274      -8.490  -7.352  -2.250  1.00  0.00      PROC  
ATOM   4176  HB1 MET P 274      -9.200  -6.601  -1.844  1.00  0.00      PROC  
ATOM   4177  HB2 MET P 274      -8.588  -8.292  -1.668  1.00  0.00      PROC  
ATOM   4178  CG  MET P 274      -8.871  -7.640  -3.694  1.00  0.00      PROC  
ATOM   4179  HG1 MET P 274      -8.249  -8.486  -4.054  1.00  0.00      PROC  
ATOM   4180  HG2 MET P 274      -8.626  -6.744  -4.302  1.00  0.00      PROC  
ATOM   4181  SD  MET P 274     -10.614  -8.049  -3.918  1.00  0.00      PROC  
ATOM   4182  CE  MET P 274     -10.718  -9.664  -3.135  1.00  0.00      PROC  
ATOM   4183  HE1 MET P 274     -10.605  -9.586  -2.033  1.00  0.00      PROC  
ATOM   4184  HE2 MET P 274      -9.913 -10.327  -3.516  1.00  0.00      PROC  
ATOM   4185  HE3 MET P 274     -11.703 -10.130  -3.347  1.00  0.00      PROC  
ATOM   4186  C   MET P 274      -6.881  -5.508  -2.828  1.00  0.00      PROC  
ATOM   4187  O   MET P 274      -6.311  -5.488  -3.908  1.00  0.00      PROC  
ATOM   4188  N   SER P 275      -7.280  -4.386  -2.240  1.00  0.00      PROC  
ATOM   4189  HN  SER P 275      -7.781  -4.409  -1.380  1.00  0.00      PROC  
ATOM   4190  CA  SER P 275      -7.034  -3.044  -2.774  1.00  0.00      PROC  
ATOM   4191  HA  SER P 275      -7.245  -3.051  -3.833  1.00  0.00      PROC  
ATOM   4192  CB  SER P 275      -7.938  -2.059  -2.050  1.00  0.00      PROC  
ATOM   4193  HB1 SER P 275      -9.003  -2.320  -2.225  1.00  0.00      PROC  
ATOM   4194  HB2 SER P 275      -7.745  -1.027  -2.414  1.00  0.00      PROC  
ATOM   4195  OG  SER P 275      -7.668  -2.120  -0.667  1.00  0.00      PROC  
ATOM   4196  HG1 SER P 275      -8.136  -2.891  -0.340  1.00  0.00      PROC  
ATOM   4197  C   SER P 275      -5.579  -2.578  -2.643  1.00  0.00      PROC  
ATOM   4198  O   SER P 275      -5.243  -1.486  -3.083  1.00  0.00      PROC  
ATOM   4199  N   THR P 276      -4.697  -3.372  -2.039  1.00  0.00      PROC  
ATOM   4200  HN  THR P 276      -4.977  -4.278  -1.737  1.00  0.00      PROC  
ATOM   4201  CA  THR P 276      -3.285  -3.062  -1.746  1.00  0.00      PROC  
ATOM   4202  HA  THR P 276      -2.920  -3.825  -1.075  1.00  0.00      PROC  
ATOM   4203  CB  THR P 276      -2.404  -3.012  -2.999  1.00  0.00      PROC  
ATOM   4204  HB  THR P 276      -1.334  -2.986  -2.699  1.00  0.00      PROC  
ATOM   4205  OG1 THR P 276      -2.677  -1.874  -3.772  1.00  0.00      PROC  
ATOM   4206  HG1 THR P 276      -3.549  -1.575  -3.504  1.00  0.00      PROC  
ATOM   4207  CG2 THR P 276      -2.577  -4.234  -3.887  1.00  0.00      PROC  
ATOM   4208 HG21 THR P 276      -3.632  -4.314  -4.224  1.00  0.00      PROC  
ATOM   4209 HG22 THR P 276      -2.314  -5.153  -3.321  1.00  0.00      PROC  
ATOM   4210 HG23 THR P 276      -1.924  -4.146  -4.782  1.00  0.00      PROC  
ATOM   4211  C   THR P 276      -3.057  -1.852  -0.836  1.00  0.00      PROC  
ATOM   4212  O   THR P 276      -1.940  -1.348  -0.737  1.00  0.00      PROC  
ATOM   4213  N   VAL P 277      -4.089  -1.390  -0.131  1.00  0.00      PROC  
ATOM   4214  HN  VAL P 277      -4.996  -1.794  -0.214  1.00  0.00      PROC  
ATOM   4215  CA  VAL P 277      -3.984  -0.273   0.806  1.00  0.00      PROC  
ATOM   4216  HA  VAL P 277      -3.344   0.477   0.365  1.00  0.00      PROC  
ATOM   4217  CB  VAL P 277      -5.365   0.310   1.095  1.00  0.00      PROC  
ATOM   4218  HB  VAL P 277      -6.032  -0.499   1.460  1.00  0.00      PROC  
ATOM   4219  CG1 VAL P 277      -5.296   1.411   2.145  1.00  0.00      PROC  
ATOM   4220 HG11 VAL P 277      -4.506   2.146   1.877  1.00  0.00      PROC  
ATOM   4221 HG12 VAL P 277      -5.051   0.974   3.136  1.00  0.00      PROC  
ATOM   4222 HG13 VAL P 277      -6.270   1.943   2.200  1.00  0.00      PROC  
ATOM   4223  CG2 VAL P 277      -5.955   0.899  -0.185  1.00  0.00      PROC  
ATOM   4224 HG21 VAL P 277      -6.050   0.109  -0.960  1.00  0.00      PROC  
ATOM   4225 HG22 VAL P 277      -5.290   1.700  -0.575  1.00  0.00      PROC  
ATOM   4226 HG23 VAL P 277      -6.963   1.318   0.021  1.00  0.00      PROC  
ATOM   4227  C   VAL P 277      -3.260  -0.702   2.075  1.00  0.00      PROC  
ATOM   4228  O   VAL P 277      -2.205  -0.167   2.393  1.00  0.00      PROC  
ATOM   4229  N   GLY P 278      -3.779  -1.707   2.773  1.00  0.00      PROC  
ATOM   4230  HN  GLY P 278      -4.669  -2.091   2.542  1.00  0.00      PROC  
ATOM   4231  CA  GLY P 278      -3.110  -2.327   3.915  1.00  0.00      PROC  
ATOM   4232  HA1 GLY P 278      -2.173  -2.730   3.560  1.00  0.00      PROC  
ATOM   4233  HA2 GLY P 278      -3.748  -3.123   4.269  1.00  0.00      PROC  
ATOM   4234  C   GLY P 278      -2.821  -1.381   5.081  1.00  0.00      PROC  
ATOM   4235  O   GLY P 278      -1.675  -0.999   5.303  1.00  0.00      PROC  
ATOM   4236  N   PHE P 279      -3.840  -1.020   5.857  1.00  0.00      PROC  
ATOM   4237  HN  PHE P 279      -4.765  -1.354   5.700  1.00  0.00      PROC  
ATOM   4238  CA  PHE P 279      -3.674  -0.108   6.994  1.00  0.00      PROC  
ATOM   4239  HA  PHE P 279      -3.106   0.748   6.660  1.00  0.00      PROC  
ATOM   4240  CB  PHE P 279      -5.042   0.329   7.519  1.00  0.00      PROC  
ATOM   4241  HB1 PHE P 279      -4.899   0.966   8.418  1.00  0.00      PROC  
ATOM   4242  HB2 PHE P 279      -5.636  -0.572   7.779  1.00  0.00      PROC  
ATOM   4243  CG  PHE P 279      -5.858   1.128   6.537  1.00  0.00      PROC  
ATOM   4244  CD1 PHE P 279      -5.372   2.345   6.047  1.00  0.00      PROC  
ATOM   4245  HD1 PHE P 279      -4.412   2.715   6.376  1.00  0.00      PROC  
ATOM   4246  CE1 PHE P 279      -6.129   3.084   5.131  1.00  0.00      PROC  
ATOM   4247  HE1 PHE P 279      -5.749   4.019   4.745  1.00  0.00      PROC  
ATOM   4248  CZ  PHE P 279      -7.379   2.610   4.715  1.00  0.00      PROC  
ATOM   4249  HZ  PHE P 279      -7.964   3.181   4.009  1.00  0.00      PROC  
ATOM   4250  CD2 PHE P 279      -7.114   0.661   6.129  1.00  0.00      PROC  
ATOM   4251  HD2 PHE P 279      -7.498  -0.268   6.522  1.00  0.00      PROC  
ATOM   4252  CE2 PHE P 279      -7.871   1.398   5.213  1.00  0.00      PROC  
ATOM   4253  HE2 PHE P 279      -8.834   1.033   4.890  1.00  0.00      PROC  
ATOM   4254  C   PHE P 279      -2.869  -0.697   8.153  1.00  0.00      PROC  
ATOM   4255  O   PHE P 279      -2.289   0.046   8.941  1.00  0.00      PROC  
ATOM   4256  N   GLY P 280      -2.832  -2.020   8.291  1.00  0.00      PROC  
ATOM   4257  HN  GLY P 280      -3.261  -2.630   7.630  1.00  0.00      PROC  
ATOM   4258  CA  GLY P 280      -2.162  -2.668   9.417  1.00  0.00      PROC  
ATOM   4259  HA1 GLY P 280      -1.174  -2.239   9.500  1.00  0.00      PROC  
ATOM   4260  HA2 GLY P 280      -2.093  -3.722   9.193  1.00  0.00      PROC  
ATOM   4261  C   GLY P 280      -2.889  -2.494  10.756  1.00  0.00      PROC  
ATOM   4262  O   GLY P 280      -2.256  -2.536  11.804  1.00  0.00      PROC  
ATOM   4263  N   ASP P 281      -4.202  -2.281  10.735  1.00  0.00      PROC  
ATOM   4264  HN  ASP P 281      -4.675  -2.136   9.871  1.00  0.00      PROC  
ATOM   4265  CA  ASP P 281      -5.072  -2.235  11.918  1.00  0.00      PROC  
ATOM   4266  HA  ASP P 281      -4.506  -1.816  12.737  1.00  0.00      PROC  
ATOM   4267  CB  ASP P 281      -6.312  -1.374  11.625  1.00  0.00      PROC  
ATOM   4268  HB1 ASP P 281      -5.977  -0.325  11.481  1.00  0.00      PROC  
ATOM   4269  HB2 ASP P 281      -6.984  -1.426  12.507  1.00  0.00      PROC  
ATOM   4270  CG  ASP P 281      -7.134  -1.776  10.386  1.00  0.00      PROC  
ATOM   4271  OD1 ASP P 281      -6.672  -2.614   9.581  1.00  0.00      PROC  
ATOM   4272  OD2 ASP P 281      -8.256  -1.242  10.232  1.00  0.00      PROC  
ATOM   4273  C   ASP P 281      -5.508  -3.636  12.387  1.00  0.00      PROC  
ATOM   4274  O   ASP P 281      -5.515  -3.905  13.585  1.00  0.00      PROC  
ATOM   4275  N   ILE P 282      -5.846  -4.529  11.451  1.00  0.00      PROC  
ATOM   4276  HN  ILE P 282      -5.762  -4.293  10.487  1.00  0.00      PROC  
ATOM   4277  CA  ILE P 282      -6.352  -5.887  11.690  1.00  0.00      PROC  
ATOM   4278  HA  ILE P 282      -6.301  -6.081  12.751  1.00  0.00      PROC  
ATOM   4279  CB  ILE P 282      -7.811  -6.019  11.188  1.00  0.00      PROC  
ATOM   4280  HB  ILE P 282      -7.827  -5.892  10.085  1.00  0.00      PROC  
ATOM   4281  CG2 ILE P 282      -8.417  -7.386  11.544  1.00  0.00      PROC  
ATOM   4282 HG21 ILE P 282      -8.258  -7.605  12.622  1.00  0.00      PROC  
ATOM   4283 HG22 ILE P 282      -7.929  -8.183  10.944  1.00  0.00      PROC  
ATOM   4284 HG23 ILE P 282      -9.509  -7.380  11.341  1.00  0.00      PROC  
ATOM   4285  CG1 ILE P 282      -8.750  -4.927  11.738  1.00  0.00      PROC  
ATOM   4286 HG11 ILE P 282      -9.744  -5.057  11.261  1.00  0.00      PROC  
ATOM   4287 HG12 ILE P 282      -8.336  -3.939  11.445  1.00  0.00      PROC  
ATOM   4288  CD  ILE P 282      -8.950  -4.924  13.256  1.00  0.00      PROC  
ATOM   4289  HD1 ILE P 282      -7.976  -4.774  13.769  1.00  0.00      PROC  
ATOM   4290  HD2 ILE P 282      -9.377  -5.896  13.583  1.00  0.00      PROC  
ATOM   4291  HD3 ILE P 282      -9.634  -4.098  13.546  1.00  0.00      PROC  
ATOM   4292  C   ILE P 282      -5.397  -6.923  11.076  1.00  0.00      PROC  
ATOM   4293  O   ILE P 282      -5.744  -7.649  10.151  1.00  0.00      PROC  
ATOM   4294  N   PHE P 283      -4.146  -6.975  11.531  1.00  0.00      PROC  
ATOM   4295  HN  PHE P 283      -3.812  -6.356  12.238  1.00  0.00      PROC  
ATOM   4296  CA  PHE P 283      -3.181  -7.949  11.017  1.00  0.00      PROC  
ATOM   4297  HA  PHE P 283      -3.341  -8.052   9.954  1.00  0.00      PROC  
ATOM   4298  CB  PHE P 283      -1.751  -7.480  11.298  1.00  0.00      PROC  
ATOM   4299  HB1 PHE P 283      -1.592  -6.491  10.817  1.00  0.00      PROC  
ATOM   4300  HB2 PHE P 283      -1.037  -8.224  10.886  1.00  0.00      PROC  
ATOM   4301  CG  PHE P 283      -1.423  -7.317  12.761  1.00  0.00      PROC  
ATOM   4302  CD1 PHE P 283      -1.681  -6.103  13.413  1.00  0.00      PROC  
ATOM   4303  HD1 PHE P 283      -2.086  -5.269  12.859  1.00  0.00      PROC  
ATOM   4304  CE1 PHE P 283      -1.414  -5.968  14.784  1.00  0.00      PROC  
ATOM   4305  HE1 PHE P 283      -1.621  -5.034  15.285  1.00  0.00      PROC  
ATOM   4306  CZ  PHE P 283      -0.878  -7.047  15.503  1.00  0.00      PROC  
ATOM   4307  HZ  PHE P 283      -0.679  -6.947  16.560  1.00  0.00      PROC  
ATOM   4308  CD2 PHE P 283      -0.873  -8.389  13.478  1.00  0.00      PROC  
ATOM   4309  HD2 PHE P 283      -0.658  -9.320  12.975  1.00  0.00      PROC  
ATOM   4310  CE2 PHE P 283      -0.601  -8.253  14.848  1.00  0.00      PROC  
ATOM   4311  HE2 PHE P 283      -0.177  -9.080  15.398  1.00  0.00      PROC  
ATOM   4312  C   PHE P 283      -3.453  -9.364  11.553  1.00  0.00      PROC  
ATOM   4313  O   PHE P 283      -3.886  -9.541  12.691  1.00  0.00      PROC  
ATOM   4314  N   ALA P 284      -3.195 -10.377  10.722  1.00  0.00      PROC  
ATOM   4315  HN  ALA P 284      -2.884 -10.200   9.792  1.00  0.00      PROC  
ATOM   4316  CA  ALA P 284      -3.330 -11.797  11.058  1.00  0.00      PROC  
ATOM   4317  HA  ALA P 284      -4.229 -11.934  11.639  1.00  0.00      PROC  
ATOM   4318  CB  ALA P 284      -3.400 -12.575   9.741  1.00  0.00      PROC  
ATOM   4319  HB1 ALA P 284      -2.475 -12.407   9.149  1.00  0.00      PROC  
ATOM   4320  HB2 ALA P 284      -4.271 -12.229   9.144  1.00  0.00      PROC  
ATOM   4321  HB3 ALA P 284      -3.496 -13.662   9.949  1.00  0.00      PROC  
ATOM   4322  C   ALA P 284      -2.159 -12.297  11.916  1.00  0.00      PROC  
ATOM   4323  O   ALA P 284      -1.072 -11.724  11.872  1.00  0.00      PROC  
ATOM   4324  N   THR P 285      -2.326 -13.393  12.654  1.00  0.00      PROC  
ATOM   4325  HN  THR P 285      -3.169 -13.923  12.621  1.00  0.00      PROC  
ATOM   4326  CA  THR P 285      -1.290 -13.898  13.564  1.00  0.00      PROC  
ATOM   4327  HA  THR P 285      -0.331 -13.564  13.195  1.00  0.00      PROC  
ATOM   4328  CB  THR P 285      -1.517 -13.386  14.988  1.00  0.00      PROC  
ATOM   4329  HB  THR P 285      -0.734 -13.788  15.666  1.00  0.00      PROC  
ATOM   4330  OG1 THR P 285      -2.769 -13.811  15.431  1.00  0.00      PROC  
ATOM   4331  HG1 THR P 285      -3.407 -13.436  14.819  1.00  0.00      PROC  
ATOM   4332  CG2 THR P 285      -1.454 -11.876  15.139  1.00  0.00      PROC  
ATOM   4333 HG21 THR P 285      -2.230 -11.396  14.506  1.00  0.00      PROC  
ATOM   4334 HG22 THR P 285      -0.456 -11.505  14.819  1.00  0.00      PROC  
ATOM   4335 HG23 THR P 285      -1.636 -11.594  16.198  1.00  0.00      PROC  
ATOM   4336  C   THR P 285      -1.186 -15.417  13.610  1.00  0.00      PROC  
ATOM   4337  O   THR P 285      -0.107 -15.927  13.902  1.00  0.00      PROC  
ATOM   4338  N   THR P 286      -2.225 -16.175  13.275  1.00  0.00      PROC  
ATOM   4339  HN  THR P 286      -3.146 -15.808  13.172  1.00  0.00      PROC  
ATOM   4340  CA  THR P 286      -2.061 -17.612  13.037  1.00  0.00      PROC  
ATOM   4341  HA  THR P 286      -1.595 -18.035  13.915  1.00  0.00      PROC  
ATOM   4342  CB  THR P 286      -3.383 -18.319  12.762  1.00  0.00      PROC  
ATOM   4343  HB  THR P 286      -3.182 -19.376  12.486  1.00  0.00      PROC  
ATOM   4344  OG1 THR P 286      -4.094 -17.720  11.720  1.00  0.00      PROC  
ATOM   4345  HG1 THR P 286      -4.257 -16.815  11.997  1.00  0.00      PROC  
ATOM   4346  CG2 THR P 286      -4.247 -18.398  14.003  1.00  0.00      PROC  
ATOM   4347 HG21 THR P 286      -4.475 -17.376  14.375  1.00  0.00      PROC  
ATOM   4348 HG22 THR P 286      -3.711 -18.954  14.802  1.00  0.00      PROC  
ATOM   4349 HG23 THR P 286      -5.203 -18.911  13.766  1.00  0.00      PROC  
ATOM   4350  C   THR P 286      -1.132 -17.838  11.858  1.00  0.00      PROC  
ATOM   4351  O   THR P 286      -1.158 -17.103  10.875  1.00  0.00      PROC  
ATOM   4352  N   VAL P 287      -0.298 -18.866  11.933  1.00  0.00      PROC  
ATOM   4353  HN  VAL P 287      -0.237 -19.432  12.751  1.00  0.00      PROC  
ATOM   4354  CA  VAL P 287       0.589 -19.244  10.831  1.00  0.00      PROC  
ATOM   4355  HA  VAL P 287       1.177 -18.379  10.559  1.00  0.00      PROC  
ATOM   4356  CB  VAL P 287       1.501 -20.397  11.265  1.00  0.00      PROC  
ATOM   4357  HB  VAL P 287       0.873 -21.242  11.618  1.00  0.00      PROC  
ATOM   4358  CG1 VAL P 287       2.389 -20.880  10.118  1.00  0.00      PROC  
ATOM   4359 HG11 VAL P 287       2.900 -20.016   9.640  1.00  0.00      PROC  
ATOM   4360 HG12 VAL P 287       1.771 -21.394   9.352  1.00  0.00      PROC  
ATOM   4361 HG13 VAL P 287       3.162 -21.578  10.506  1.00  0.00      PROC  
ATOM   4362  CG2 VAL P 287       2.411 -19.955  12.416  1.00  0.00      PROC  
ATOM   4363 HG21 VAL P 287       1.799 -19.638  13.287  1.00  0.00      PROC  
ATOM   4364 HG22 VAL P 287       3.039 -19.096  12.094  1.00  0.00      PROC  
ATOM   4365 HG23 VAL P 287       3.063 -20.798  12.728  1.00  0.00      PROC  
ATOM   4366  C   VAL P 287      -0.243 -19.641   9.621  1.00  0.00      PROC  
ATOM   4367  O   VAL P 287       0.034 -19.224   8.497  1.00  0.00      PROC  
ATOM   4368  N   LEU P 288      -1.325 -20.380   9.841  1.00  0.00      PROC  
ATOM   4369  HN  LEU P 288      -1.539 -20.752  10.741  1.00  0.00      PROC  
ATOM   4370  CA  LEU P 288      -2.268 -20.692   8.776  1.00  0.00      PROC  
ATOM   4371  HA  LEU P 288      -1.714 -21.095   7.941  1.00  0.00      PROC  
ATOM   4372  CB  LEU P 288      -3.300 -21.706   9.276  1.00  0.00      PROC  
ATOM   4373  HB1 LEU P 288      -4.014 -21.915   8.452  1.00  0.00      PROC  
ATOM   4374  HB2 LEU P 288      -3.853 -21.253  10.126  1.00  0.00      PROC  
ATOM   4375  CG  LEU P 288      -2.694 -23.038   9.745  1.00  0.00      PROC  
ATOM   4376  HG  LEU P 288      -2.051 -22.864  10.634  1.00  0.00      PROC  
ATOM   4377  CD1 LEU P 288      -3.821 -24.001  10.105  1.00  0.00      PROC  
ATOM   4378 HD11 LEU P 288      -4.466 -24.182   9.219  1.00  0.00      PROC  
ATOM   4379 HD12 LEU P 288      -4.445 -23.566  10.915  1.00  0.00      PROC  
ATOM   4380 HD13 LEU P 288      -3.396 -24.971  10.439  1.00  0.00      PROC  
ATOM   4381  CD2 LEU P 288      -1.832 -23.702   8.674  1.00  0.00      PROC  
ATOM   4382 HD21 LEU P 288      -0.897 -23.120   8.521  1.00  0.00      PROC  
ATOM   4383 HD22 LEU P 288      -2.387 -23.740   7.712  1.00  0.00      PROC  
ATOM   4384 HD23 LEU P 288      -1.561 -24.731   8.991  1.00  0.00      PROC  
ATOM   4385  C   LEU P 288      -2.930 -19.427   8.216  1.00  0.00      PROC  
ATOM   4386  O   LEU P 288      -3.029 -19.283   7.004  1.00  0.00      PROC  
ATOM   4387  N   GLY P 289      -3.328 -18.467   9.050  1.00  0.00      PROC  
ATOM   4388  HN  GLY P 289      -3.268 -18.571  10.040  1.00  0.00      PROC  
ATOM   4389  CA  GLY P 289      -3.876 -17.201   8.576  1.00  0.00      PROC  
ATOM   4390  HA1 GLY P 289      -4.141 -16.604   9.436  1.00  0.00      PROC  
ATOM   4391  HA2 GLY P 289      -4.754 -17.413   7.985  1.00  0.00      PROC  
ATOM   4392  C   GLY P 289      -2.870 -16.441   7.728  1.00  0.00      PROC  
ATOM   4393  O   GLY P 289      -3.168 -16.088   6.594  1.00  0.00      PROC  
ATOM   4394  N   ARG P 290      -1.649 -16.249   8.230  1.00  0.00      PROC  
ATOM   4395  HN  ARG P 290      -1.403 -16.568   9.141  1.00  0.00      PROC  
ATOM   4396  CA  ARG P 290      -0.585 -15.562   7.492  1.00  0.00      PROC  
ATOM   4397  HA  ARG P 290      -0.920 -14.557   7.279  1.00  0.00      PROC  
ATOM   4398  CB  ARG P 290       0.706 -15.529   8.316  1.00  0.00      PROC  
ATOM   4399  HB1 ARG P 290       1.547 -15.251   7.645  1.00  0.00      PROC  
ATOM   4400  HB2 ARG P 290       0.892 -16.545   8.724  1.00  0.00      PROC  
ATOM   4401  CG  ARG P 290       0.664 -14.536   9.482  1.00  0.00      PROC  
ATOM   4402  HG1 ARG P 290      -0.176 -14.791  10.162  1.00  0.00      PROC  
ATOM   4403  HG2 ARG P 290       0.511 -13.506   9.093  1.00  0.00      PROC  
ATOM   4404  CD  ARG P 290       1.989 -14.608  10.248  1.00  0.00      PROC  
ATOM   4405  HD1 ARG P 290       2.827 -14.362   9.561  1.00  0.00      PROC  
ATOM   4406  HD2 ARG P 290       2.122 -15.630  10.661  1.00  0.00      PROC  
ATOM   4407  NE  ARG P 290       2.056 -13.666  11.377  1.00  0.00      PROC  
ATOM   4408  HE  ARG P 290       1.870 -14.041  12.283  1.00  0.00      PROC  
ATOM   4409  CZ  ARG P 290       2.336 -12.380  11.318  1.00  0.00      PROC  
ATOM   4410  NH1 ARG P 290       2.491 -11.696  12.408  1.00  0.00      PROC  
ATOM   4411 HH11 ARG P 290       2.398 -12.144  13.297  1.00  0.00      PROC  
ATOM   4412 HH12 ARG P 290       2.704 -10.720  12.360  1.00  0.00      PROC  
ATOM   4413  NH2 ARG P 290       2.489 -11.748  10.195  1.00  0.00      PROC  
ATOM   4414 HH21 ARG P 290       2.552 -10.750  10.187  1.00  0.00      PROC  
ATOM   4415 HH22 ARG P 290       2.544 -12.259   9.337  1.00  0.00      PROC  
ATOM   4416  C   ARG P 290      -0.328 -16.232   6.153  1.00  0.00      PROC  
ATOM   4417  O   ARG P 290      -0.315 -15.573   5.124  1.00  0.00      PROC  
ATOM   4418  N   THR P 291      -0.170 -17.548   6.131  1.00  0.00      PROC  
ATOM   4419  HN  THR P 291      -0.224 -18.105   6.956  1.00  0.00      PROC  
ATOM   4420  CA  THR P 291       0.097 -18.265   4.879  1.00  0.00      PROC  
ATOM   4421  HA  THR P 291       0.883 -17.736   4.361  1.00  0.00      PROC  
ATOM   4422  CB  THR P 291       0.515 -19.713   5.117  1.00  0.00      PROC  
ATOM   4423  HB  THR P 291       0.496 -20.269   4.156  1.00  0.00      PROC  
ATOM   4424  OG1 THR P 291      -0.358 -20.339   6.017  1.00  0.00      PROC  
ATOM   4425  HG1 THR P 291      -0.189 -19.937   6.872  1.00  0.00      PROC  
ATOM   4426  CG2 THR P 291       1.917 -19.790   5.703  1.00  0.00      PROC  
ATOM   4427 HG21 THR P 291       1.955 -19.251   6.674  1.00  0.00      PROC  
ATOM   4428 HG22 THR P 291       2.644 -19.318   5.008  1.00  0.00      PROC  
ATOM   4429 HG23 THR P 291       2.198 -20.851   5.874  1.00  0.00      PROC  
ATOM   4430  C   THR P 291      -1.088 -18.213   3.928  1.00  0.00      PROC  
ATOM   4431  O   THR P 291      -0.885 -18.028   2.732  1.00  0.00      PROC  
ATOM   4432  N   PHE P 292      -2.326 -18.261   4.420  1.00  0.00      PROC  
ATOM   4433  HN  PHE P 292      -2.514 -18.452   5.380  1.00  0.00      PROC  
ATOM   4434  CA  PHE P 292      -3.481 -18.032   3.563  1.00  0.00      PROC  
ATOM   4435  HA  PHE P 292      -3.398 -18.689   2.711  1.00  0.00      PROC  
ATOM   4436  CB  PHE P 292      -4.783 -18.301   4.311  1.00  0.00      PROC  
ATOM   4437  HB1 PHE P 292      -4.835 -17.667   5.222  1.00  0.00      PROC  
ATOM   4438  HB2 PHE P 292      -4.846 -19.374   4.588  1.00  0.00      PROC  
ATOM   4439  CG  PHE P 292      -5.976 -17.971   3.444  1.00  0.00      PROC  
ATOM   4440  CD1 PHE P 292      -6.290 -18.795   2.352  1.00  0.00      PROC  
ATOM   4441  HD1 PHE P 292      -5.717 -19.692   2.173  1.00  0.00      PROC  
ATOM   4442  CE1 PHE P 292      -7.348 -18.455   1.491  1.00  0.00      PROC  
ATOM   4443  HE1 PHE P 292      -7.590 -19.095   0.655  1.00  0.00      PROC  
ATOM   4444  CZ  PHE P 292      -8.089 -17.287   1.715  1.00  0.00      PROC  
ATOM   4445  HZ  PHE P 292      -8.900 -17.023   1.053  1.00  0.00      PROC  
ATOM   4446  CD2 PHE P 292      -6.715 -16.798   3.659  1.00  0.00      PROC  
ATOM   4447  HD2 PHE P 292      -6.468 -16.150   4.488  1.00  0.00      PROC  
ATOM   4448  CE2 PHE P 292      -7.772 -16.463   2.803  1.00  0.00      PROC  
ATOM   4449  HE2 PHE P 292      -8.345 -15.565   2.982  1.00  0.00      PROC  
ATOM   4450  C   PHE P 292      -3.470 -16.622   2.980  1.00  0.00      PROC  
ATOM   4451  O   PHE P 292      -3.674 -16.470   1.785  1.00  0.00      PROC  
ATOM   4452  N   VAL P 293      -3.156 -15.597   3.774  1.00  0.00      PROC  
ATOM   4453  HN  VAL P 293      -2.978 -15.725   4.746  1.00  0.00      PROC  
ATOM   4454  CA  VAL P 293      -3.048 -14.221   3.288  1.00  0.00      PROC  
ATOM   4455  HA  VAL P 293      -3.976 -13.967   2.799  1.00  0.00      PROC  
ATOM   4456  CB  VAL P 293      -2.774 -13.249   4.441  1.00  0.00      PROC  
ATOM   4457  HB  VAL P 293      -1.971 -13.675   5.079  1.00  0.00      PROC  
ATOM   4458  CG1 VAL P 293      -2.342 -11.860   3.981  1.00  0.00      PROC  
ATOM   4459 HG11 VAL P 293      -3.046 -11.476   3.212  1.00  0.00      PROC  
ATOM   4460 HG12 VAL P 293      -1.324 -11.907   3.538  1.00  0.00      PROC  
ATOM   4461 HG13 VAL P 293      -2.342 -11.159   4.843  1.00  0.00      PROC  
ATOM   4462  CG2 VAL P 293      -4.047 -13.080   5.256  1.00  0.00      PROC  
ATOM   4463 HG21 VAL P 293      -4.370 -14.060   5.667  1.00  0.00      PROC  
ATOM   4464 HG22 VAL P 293      -4.858 -12.681   4.611  1.00  0.00      PROC  
ATOM   4465 HG23 VAL P 293      -3.864 -12.383   6.102  1.00  0.00      PROC  
ATOM   4466  C   VAL P 293      -2.006 -14.110   2.184  1.00  0.00      PROC  
ATOM   4467  O   VAL P 293      -2.285 -13.499   1.160  1.00  0.00      PROC  
ATOM   4468  N   VAL P 294      -0.844 -14.746   2.314  1.00  0.00      PROC  
ATOM   4469  HN  VAL P 294      -0.606 -15.262   3.133  1.00  0.00      PROC  
ATOM   4470  CA  VAL P 294       0.162 -14.719   1.244  1.00  0.00      PROC  
ATOM   4471  HA  VAL P 294       0.346 -13.686   0.987  1.00  0.00      PROC  
ATOM   4472  CB  VAL P 294       1.462 -15.392   1.693  1.00  0.00      PROC  
ATOM   4473  HB  VAL P 294       1.230 -16.414   2.061  1.00  0.00      PROC  
ATOM   4474  CG1 VAL P 294       2.478 -15.493   0.567  1.00  0.00      PROC  
ATOM   4475 HG11 VAL P 294       2.140 -14.896  -0.307  1.00  0.00      PROC  
ATOM   4476 HG12 VAL P 294       2.590 -16.552   0.252  1.00  0.00      PROC  
ATOM   4477 HG13 VAL P 294       3.460 -15.098   0.907  1.00  0.00      PROC  
ATOM   4478  CG2 VAL P 294       2.116 -14.590   2.810  1.00  0.00      PROC  
ATOM   4479 HG21 VAL P 294       1.431 -14.521   3.682  1.00  0.00      PROC  
ATOM   4480 HG22 VAL P 294       2.343 -13.562   2.455  1.00  0.00      PROC  
ATOM   4481 HG23 VAL P 294       3.055 -15.088   3.134  1.00  0.00      PROC  
ATOM   4482  C   VAL P 294      -0.373 -15.342  -0.043  1.00  0.00      PROC  
ATOM   4483  O   VAL P 294      -0.235 -14.762  -1.117  1.00  0.00      PROC  
ATOM   4484  N   ILE P 295      -1.044 -16.484   0.044  1.00  0.00      PROC  
ATOM   4485  HN  ILE P 295      -1.184 -16.948   0.915  1.00  0.00      PROC  
ATOM   4486  CA  ILE P 295      -1.623 -17.139  -1.133  1.00  0.00      PROC  
ATOM   4487  HA  ILE P 295      -0.853 -17.220  -1.886  1.00  0.00      PROC  
ATOM   4488  CB  ILE P 295      -2.155 -18.531  -0.757  1.00  0.00      PROC  
ATOM   4489  HB  ILE P 295      -2.811 -18.441   0.135  1.00  0.00      PROC  
ATOM   4490  CG2 ILE P 295      -2.953 -19.154  -1.906  1.00  0.00      PROC  
ATOM   4491 HG21 ILE P 295      -2.370 -19.096  -2.850  1.00  0.00      PROC  
ATOM   4492 HG22 ILE P 295      -3.908 -18.604  -2.044  1.00  0.00      PROC  
ATOM   4493 HG23 ILE P 295      -3.164 -20.221  -1.684  1.00  0.00      PROC  
ATOM   4494  CG1 ILE P 295      -0.983 -19.453  -0.375  1.00  0.00      PROC  
ATOM   4495 HG11 ILE P 295      -0.264 -18.876   0.245  1.00  0.00      PROC  
ATOM   4496 HG12 ILE P 295      -0.472 -19.782  -1.304  1.00  0.00      PROC  
ATOM   4497  CD  ILE P 295      -1.421 -20.687   0.405  1.00  0.00      PROC  
ATOM   4498  HD1 ILE P 295      -2.130 -21.289  -0.201  1.00  0.00      PROC  
ATOM   4499  HD2 ILE P 295      -1.928 -20.380   1.344  1.00  0.00      PROC  
ATOM   4500  HD3 ILE P 295      -0.537 -21.315   0.646  1.00  0.00      PROC  
ATOM   4501  C   ILE P 295      -2.717 -16.264  -1.738  1.00  0.00      PROC  
ATOM   4502  O   ILE P 295      -2.748 -16.042  -2.943  1.00  0.00      PROC  
ATOM   4503  N   PHE P 296      -3.580 -15.710  -0.899  1.00  0.00      PROC  
ATOM   4504  HN  PHE P 296      -3.528 -15.879   0.082  1.00  0.00      PROC  
ATOM   4505  CA  PHE P 296      -4.649 -14.830  -1.317  1.00  0.00      PROC  
ATOM   4506  HA  PHE P 296      -5.274 -15.359  -2.021  1.00  0.00      PROC  
ATOM   4507  CB  PHE P 296      -5.449 -14.414  -0.092  1.00  0.00      PROC  
ATOM   4508  HB1 PHE P 296      -4.759 -14.052   0.701  1.00  0.00      PROC  
ATOM   4509  HB2 PHE P 296      -6.039 -15.278   0.281  1.00  0.00      PROC  
ATOM   4510  CG  PHE P 296      -6.408 -13.306  -0.401  1.00  0.00      PROC  
ATOM   4511  CD1 PHE P 296      -7.622 -13.600  -1.034  1.00  0.00      PROC  
ATOM   4512  HD1 PHE P 296      -7.875 -14.622  -1.272  1.00  0.00      PROC  
ATOM   4513  CE1 PHE P 296      -8.505 -12.564  -1.357  1.00  0.00      PROC  
ATOM   4514  HE1 PHE P 296      -9.445 -12.784  -1.841  1.00  0.00      PROC  
ATOM   4515  CZ  PHE P 296      -8.166 -11.239  -1.051  1.00  0.00      PROC  
ATOM   4516  HZ  PHE P 296      -8.856 -10.441  -1.284  1.00  0.00      PROC  
ATOM   4517  CD2 PHE P 296      -6.059 -11.978  -0.114  1.00  0.00      PROC  
ATOM   4518  HD2 PHE P 296      -5.114 -11.756   0.361  1.00  0.00      PROC  
ATOM   4519  CE2 PHE P 296      -6.939 -10.941  -0.445  1.00  0.00      PROC  
ATOM   4520  HE2 PHE P 296      -6.673  -9.915  -0.234  1.00  0.00      PROC  
ATOM   4521  C   PHE P 296      -4.128 -13.616  -2.080  1.00  0.00      PROC  
ATOM   4522  O   PHE P 296      -4.683 -13.280  -3.119  1.00  0.00      PROC  
ATOM   4523  N   ILE P 297      -3.042 -12.995  -1.617  1.00  0.00      PROC  
ATOM   4524  HN  ILE P 297      -2.592 -13.278  -0.774  1.00  0.00      PROC  
ATOM   4525  CA  ILE P 297      -2.437 -11.858  -2.313  1.00  0.00      PROC  
ATOM   4526  HA  ILE P 297      -3.208 -11.120  -2.475  1.00  0.00      PROC  
ATOM   4527  CB  ILE P 297      -1.283 -11.248  -1.493  1.00  0.00      PROC  
ATOM   4528  HB  ILE P 297      -0.598 -12.061  -1.169  1.00  0.00      PROC  
ATOM   4529  CG2 ILE P 297      -0.491 -10.223  -2.307  1.00  0.00      PROC  
ATOM   4530 HG21 ILE P 297      -1.183  -9.494  -2.781  1.00  0.00      PROC  
ATOM   4531 HG22 ILE P 297       0.084 -10.737  -3.106  1.00  0.00      PROC  
ATOM   4532 HG23 ILE P 297       0.206  -9.669  -1.642  1.00  0.00      PROC  
ATOM   4533  CG1 ILE P 297      -1.844 -10.564  -0.235  1.00  0.00      PROC  
ATOM   4534 HG11 ILE P 297      -2.679 -11.179   0.161  1.00  0.00      PROC  
ATOM   4535 HG12 ILE P 297      -2.237  -9.565  -0.520  1.00  0.00      PROC  
ATOM   4536  CD  ILE P 297      -0.807 -10.383   0.868  1.00  0.00      PROC  
ATOM   4537  HD1 ILE P 297       0.035  -9.756   0.502  1.00  0.00      PROC  
ATOM   4538  HD2 ILE P 297      -0.405 -11.372   1.175  1.00  0.00      PROC  
ATOM   4539  HD3 ILE P 297      -1.270  -9.879   1.743  1.00  0.00      PROC  
ATOM   4540  C   ILE P 297      -1.993 -12.288  -3.707  1.00  0.00      PROC  
ATOM   4541  O   ILE P 297      -2.399 -11.681  -4.693  1.00  0.00      PROC  
ATOM   4542  N   MET P 298      -1.210 -13.361  -3.814  1.00  0.00      PROC  
ATOM   4543  HN  MET P 298      -0.929 -13.901  -3.024  1.00  0.00      PROC  
ATOM   4544  CA  MET P 298      -0.718 -13.804  -5.118  1.00  0.00      PROC  
ATOM   4545  HA  MET P 298      -0.210 -12.971  -5.581  1.00  0.00      PROC  
ATOM   4546  CB  MET P 298       0.233 -14.987  -4.978  1.00  0.00      PROC  
ATOM   4547  HB1 MET P 298       0.464 -15.385  -5.989  1.00  0.00      PROC  
ATOM   4548  HB2 MET P 298      -0.265 -15.781  -4.384  1.00  0.00      PROC  
ATOM   4549  CG  MET P 298       1.534 -14.600  -4.291  1.00  0.00      PROC  
ATOM   4550  HG1 MET P 298       1.316 -14.384  -3.224  1.00  0.00      PROC  
ATOM   4551  HG2 MET P 298       1.916 -13.671  -4.764  1.00  0.00      PROC  
ATOM   4552  SD  MET P 298       2.800 -15.885  -4.392  1.00  0.00      PROC  
ATOM   4553  CE  MET P 298       2.001 -17.197  -3.446  1.00  0.00      PROC  
ATOM   4554  HE1 MET P 298       1.133 -17.619  -3.996  1.00  0.00      PROC  
ATOM   4555  HE2 MET P 298       1.633 -16.800  -2.476  1.00  0.00      PROC  
ATOM   4556  HE3 MET P 298       2.719 -18.021  -3.252  1.00  0.00      PROC  
ATOM   4557  C   MET P 298      -1.853 -14.201  -6.049  1.00  0.00      PROC  
ATOM   4558  O   MET P 298      -1.887 -13.761  -7.194  1.00  0.00      PROC  
ATOM   4559  N   ILE P 299      -2.796 -15.018  -5.586  1.00  0.00      PROC  
ATOM   4560  HN  ILE P 299      -2.826 -15.311  -4.634  1.00  0.00      PROC  
ATOM   4561  CA  ILE P 299      -3.849 -15.535  -6.456  1.00  0.00      PROC  
ATOM   4562  HA  ILE P 299      -3.398 -15.827  -7.393  1.00  0.00      PROC  
ATOM   4563  CB  ILE P 299      -4.544 -16.740  -5.795  1.00  0.00      PROC  
ATOM   4564  HB  ILE P 299      -3.787 -17.322  -5.228  1.00  0.00      PROC  
ATOM   4565  CG2 ILE P 299      -5.664 -16.329  -4.840  1.00  0.00      PROC  
ATOM   4566 HG21 ILE P 299      -6.522 -15.917  -5.413  1.00  0.00      PROC  
ATOM   4567 HG22 ILE P 299      -5.297 -15.547  -4.141  1.00  0.00      PROC  
ATOM   4568 HG23 ILE P 299      -6.013 -17.212  -4.264  1.00  0.00      PROC  
ATOM   4569  CG1 ILE P 299      -5.121 -17.710  -6.834  1.00  0.00      PROC  
ATOM   4570 HG11 ILE P 299      -5.643 -17.122  -7.618  1.00  0.00      PROC  
ATOM   4571 HG12 ILE P 299      -5.856 -18.373  -6.332  1.00  0.00      PROC  
ATOM   4572  CD  ILE P 299      -4.056 -18.574  -7.498  1.00  0.00      PROC  
ATOM   4573  HD1 ILE P 299      -3.527 -19.183  -6.734  1.00  0.00      PROC  
ATOM   4574  HD2 ILE P 299      -3.312 -17.928  -8.013  1.00  0.00      PROC  
ATOM   4575  HD3 ILE P 299      -4.529 -19.259  -8.233  1.00  0.00      PROC  
ATOM   4576  C   ILE P 299      -4.795 -14.415  -6.882  1.00  0.00      PROC  
ATOM   4577  O   ILE P 299      -5.246 -14.410  -8.024  1.00  0.00      PROC  
ATOM   4578  N   PHE P 300      -5.037 -13.415  -6.031  1.00  0.00      PROC  
ATOM   4579  HN  PHE P 300      -4.728 -13.433  -5.083  1.00  0.00      PROC  
ATOM   4580  CA  PHE P 300      -5.770 -12.236  -6.448  1.00  0.00      PROC  
ATOM   4581  HA  PHE P 300      -6.675 -12.567  -6.934  1.00  0.00      PROC  
ATOM   4582  CB  PHE P 300      -6.111 -11.332  -5.271  1.00  0.00      PROC  
ATOM   4583  HB1 PHE P 300      -5.186 -11.043  -4.727  1.00  0.00      PROC  
ATOM   4584  HB2 PHE P 300      -6.815 -11.846  -4.582  1.00  0.00      PROC  
ATOM   4585  CG  PHE P 300      -6.775 -10.076  -5.777  1.00  0.00      PROC  
ATOM   4586  CD1 PHE P 300      -8.046 -10.163  -6.370  1.00  0.00      PROC  
ATOM   4587  HD1 PHE P 300      -8.597 -11.090  -6.329  1.00  0.00      PROC  
ATOM   4588  CE1 PHE P 300      -8.600  -9.047  -7.016  1.00  0.00      PROC  
ATOM   4589  HE1 PHE P 300      -9.575  -9.116  -7.474  1.00  0.00      PROC  
ATOM   4590  CZ  PHE P 300      -7.885  -7.840  -7.066  1.00  0.00      PROC  
ATOM   4591  HZ  PHE P 300      -8.308  -6.981  -7.565  1.00  0.00      PROC  
ATOM   4592  CD2 PHE P 300      -6.064  -8.867  -5.821  1.00  0.00      PROC  
ATOM   4593  HD2 PHE P 300      -5.090  -8.795  -5.359  1.00  0.00      PROC  
ATOM   4594  CE2 PHE P 300      -6.619  -7.751  -6.466  1.00  0.00      PROC  
ATOM   4595  HE2 PHE P 300      -6.070  -6.821  -6.501  1.00  0.00      PROC  
ATOM   4596  C   PHE P 300      -4.999 -11.457  -7.509  1.00  0.00      PROC  
ATOM   4597  O   PHE P 300      -5.567 -11.153  -8.551  1.00  0.00      PROC  
ATOM   4598  N   ILE P 301      -3.714 -11.160  -7.306  1.00  0.00      PROC  
ATOM   4599  HN  ILE P 301      -3.243 -11.390  -6.458  1.00  0.00      PROC  
ATOM   4600  CA  ILE P 301      -2.913 -10.472  -8.327  1.00  0.00      PROC  
ATOM   4601  HA  ILE P 301      -3.410  -9.547  -8.580  1.00  0.00      PROC  
ATOM   4602  CB  ILE P 301      -1.491 -10.190  -7.783  1.00  0.00      PROC  
ATOM   4603  HB  ILE P 301      -1.294 -10.887  -6.942  1.00  0.00      PROC  
ATOM   4604  CG2 ILE P 301      -0.369 -10.355  -8.820  1.00  0.00      PROC  
ATOM   4605 HG21 ILE P 301      -0.528  -9.656  -9.669  1.00  0.00      PROC  
ATOM   4606 HG22 ILE P 301      -0.366 -11.394  -9.212  1.00  0.00      PROC  
ATOM   4607 HG23 ILE P 301       0.614 -10.128  -8.353  1.00  0.00      PROC  
ATOM   4608  CG1 ILE P 301      -1.372  -8.754  -7.232  1.00  0.00      PROC  
ATOM   4609 HG11 ILE P 301      -1.433  -8.051  -8.089  1.00  0.00      PROC  
ATOM   4610 HG12 ILE P 301      -0.376  -8.651  -6.752  1.00  0.00      PROC  
ATOM   4611  CD  ILE P 301      -2.432  -8.348  -6.211  1.00  0.00      PROC  
ATOM   4612  HD1 ILE P 301      -2.510  -9.119  -5.415  1.00  0.00      PROC  
ATOM   4613  HD2 ILE P 301      -3.420  -8.251  -6.710  1.00  0.00      PROC  
ATOM   4614  HD3 ILE P 301      -2.153  -7.380  -5.742  1.00  0.00      PROC  
ATOM   4615  C   ILE P 301      -2.922 -11.245  -9.648  1.00  0.00      PROC  
ATOM   4616  O   ILE P 301      -3.103 -10.641 -10.699  1.00  0.00      PROC  
ATOM   4617  N   GLY P 302      -2.797 -12.572  -9.616  1.00  0.00      PROC  
ATOM   4618  HN  GLY P 302      -2.686 -13.063  -8.756  1.00  0.00      PROC  
ATOM   4619  CA  GLY P 302      -2.811 -13.405 -10.818  1.00  0.00      PROC  
ATOM   4620  HA1 GLY P 302      -2.607 -14.422 -10.520  1.00  0.00      PROC  
ATOM   4621  HA2 GLY P 302      -2.035 -13.048 -11.479  1.00  0.00      PROC  
ATOM   4622  C   GLY P 302      -4.151 -13.357 -11.549  1.00  0.00      PROC  
ATOM   4623  O   GLY P 302      -4.201 -13.038 -12.738  1.00  0.00      PROC  
ATOM   4624  N   LEU P 303      -5.252 -13.592 -10.832  1.00  0.00      PROC  
ATOM   4625  HN  LEU P 303      -5.204 -13.852  -9.871  1.00  0.00      PROC  
ATOM   4626  CA  LEU P 303      -6.598 -13.487 -11.393  1.00  0.00      PROC  
ATOM   4627  HA  LEU P 303      -6.675 -14.168 -12.227  1.00  0.00      PROC  
ATOM   4628  CB  LEU P 303      -7.621 -13.842 -10.305  1.00  0.00      PROC  
ATOM   4629  HB1 LEU P 303      -7.439 -13.192  -9.423  1.00  0.00      PROC  
ATOM   4630  HB2 LEU P 303      -7.470 -14.901 -10.009  1.00  0.00      PROC  
ATOM   4631  CG  LEU P 303      -9.083 -13.661 -10.757  1.00  0.00      PROC  
ATOM   4632  HG  LEU P 303      -9.130 -13.662 -11.867  1.00  0.00      PROC  
ATOM   4633  CD1 LEU P 303      -9.945 -14.794 -10.211  1.00  0.00      PROC  
ATOM   4634 HD11 LEU P 303      -9.911 -14.798  -9.101  1.00  0.00      PROC  
ATOM   4635 HD12 LEU P 303      -9.565 -15.770 -10.581  1.00  0.00      PROC  
ATOM   4636 HD13 LEU P 303     -10.999 -14.656 -10.533  1.00  0.00      PROC  
ATOM   4637  CD2 LEU P 303      -9.689 -12.350 -10.256  1.00  0.00      PROC  
ATOM   4638 HD21 LEU P 303      -9.106 -11.487 -10.645  1.00  0.00      PROC  
ATOM   4639 HD22 LEU P 303      -9.665 -12.322  -9.146  1.00  0.00      PROC  
ATOM   4640 HD23 LEU P 303     -10.738 -12.258 -10.610  1.00  0.00      PROC  
ATOM   4641  C   LEU P 303      -6.832 -12.094 -11.972  1.00  0.00      PROC  
ATOM   4642  O   LEU P 303      -7.208 -11.962 -13.136  1.00  0.00      PROC  
ATOM   4643  N   PHE P 304      -6.546 -11.056 -11.197  1.00  0.00      PROC  
ATOM   4644  HN  PHE P 304      -6.155 -11.168 -10.287  1.00  0.00      PROC  
ATOM   4645  CA  PHE P 304      -6.782  -9.692 -11.623  1.00  0.00      PROC  
ATOM   4646  HA  PHE P 304      -7.813  -9.608 -11.934  1.00  0.00      PROC  
ATOM   4647  CB  PHE P 304      -6.491  -8.736 -10.476  1.00  0.00      PROC  
ATOM   4648  HB1 PHE P 304      -5.407  -8.755 -10.230  1.00  0.00      PROC  
ATOM   4649  HB2 PHE P 304      -7.090  -9.018  -9.584  1.00  0.00      PROC  
ATOM   4650  CG  PHE P 304      -6.857  -7.327 -10.857  1.00  0.00      PROC  
ATOM   4651  CD1 PHE P 304      -8.207  -6.939 -10.855  1.00  0.00      PROC  
ATOM   4652  HD1 PHE P 304      -8.966  -7.628 -10.517  1.00  0.00      PROC  
ATOM   4653  CE1 PHE P 304      -8.569  -5.654 -11.293  1.00  0.00      PROC  
ATOM   4654  HE1 PHE P 304      -9.607  -5.357 -11.298  1.00  0.00      PROC  
ATOM   4655  CZ  PHE P 304      -7.581  -4.757 -11.723  1.00  0.00      PROC  
ATOM   4656  HZ  PHE P 304      -7.858  -3.767 -12.056  1.00  0.00      PROC  
ATOM   4657  CD2 PHE P 304      -5.870  -6.433 -11.296  1.00  0.00      PROC  
ATOM   4658  HD2 PHE P 304      -4.833  -6.734 -11.307  1.00  0.00      PROC  
ATOM   4659  CE2 PHE P 304      -6.233  -5.144 -11.721  1.00  0.00      PROC  
ATOM   4660  HE2 PHE P 304      -5.472  -4.449 -12.047  1.00  0.00      PROC  
ATOM   4661  C   PHE P 304      -5.962  -9.337 -12.859  1.00  0.00      PROC  
ATOM   4662  O   PHE P 304      -6.518  -8.830 -13.825  1.00  0.00      PROC  
ATOM   4663  N   ALA P 305      -4.675  -9.690 -12.893  1.00  0.00      PROC  
ATOM   4664  HN  ALA P 305      -4.233 -10.134 -12.117  1.00  0.00      PROC  
ATOM   4665  CA  ALA P 305      -3.825  -9.456 -14.054  1.00  0.00      PROC  
ATOM   4666  HA  ALA P 305      -3.828  -8.398 -14.274  1.00  0.00      PROC  
ATOM   4667  CB  ALA P 305      -2.408  -9.939 -13.736  1.00  0.00      PROC  
ATOM   4668  HB1 ALA P 305      -2.419 -11.024 -13.498  1.00  0.00      PROC  
ATOM   4669  HB2 ALA P 305      -2.008  -9.387 -12.858  1.00  0.00      PROC  
ATOM   4670  HB3 ALA P 305      -1.746  -9.774 -14.613  1.00  0.00      PROC  
ATOM   4671  C   ALA P 305      -4.367 -10.130 -15.321  1.00  0.00      PROC  
ATOM   4672  O   ALA P 305      -4.337  -9.533 -16.393  1.00  0.00      PROC  
ATOM   4673  N   SER P 306      -4.936 -11.334 -15.212  1.00  0.00      PROC  
ATOM   4674  HN  SER P 306      -4.949 -11.839 -14.353  1.00  0.00      PROC  
ATOM   4675  CA  SER P 306      -5.578 -11.987 -16.358  1.00  0.00      PROC  
ATOM   4676  HA  SER P 306      -4.886 -11.970 -17.187  1.00  0.00      PROC  
ATOM   4677  CB  SER P 306      -5.950 -13.427 -16.000  1.00  0.00      PROC  
ATOM   4678  HB1 SER P 306      -5.140 -13.871 -15.383  1.00  0.00      PROC  
ATOM   4679  HB2 SER P 306      -6.070 -14.016 -16.934  1.00  0.00      PROC  
ATOM   4680  OG  SER P 306      -7.156 -13.503 -15.269  1.00  0.00      PROC  
ATOM   4681  HG1 SER P 306      -7.071 -12.870 -14.552  1.00  0.00      PROC  
ATOM   4682  C   SER P 306      -6.801 -11.212 -16.868  1.00  0.00      PROC  
ATOM   4683  O   SER P 306      -7.090 -11.223 -18.062  1.00  0.00      PROC  
ATOM   4684  N   PHE P 307      -7.502 -10.506 -15.981  1.00  0.00      PROC  
ATOM   4685  HN  PHE P 307      -7.225 -10.471 -15.025  1.00  0.00      PROC  
ATOM   4686  CA  PHE P 307      -8.701  -9.739 -16.298  1.00  0.00      PROC  
ATOM   4687  HA  PHE P 307      -9.114 -10.116 -17.221  1.00  0.00      PROC  
ATOM   4688  CB  PHE P 307      -9.706  -9.889 -15.153  1.00  0.00      PROC  
ATOM   4689  HB1 PHE P 307     -10.577  -9.233 -15.361  1.00  0.00      PROC  
ATOM   4690  HB2 PHE P 307      -9.211  -9.580 -14.208  1.00  0.00      PROC  
ATOM   4691  CG  PHE P 307     -10.264 -11.282 -14.912  1.00  0.00      PROC  
ATOM   4692  CD1 PHE P 307     -10.191 -12.305 -15.883  1.00  0.00      PROC  
ATOM   4693  HD1 PHE P 307      -9.683 -12.121 -16.818  1.00  0.00      PROC  
ATOM   4694  CE1 PHE P 307     -10.774 -13.559 -15.641  1.00  0.00      PROC  
ATOM   4695  HE1 PHE P 307     -10.703 -14.338 -16.385  1.00  0.00      PROC  
ATOM   4696  CZ  PHE P 307     -11.448 -13.801 -14.434  1.00  0.00      PROC  
ATOM   4697  HZ  PHE P 307     -11.904 -14.762 -14.252  1.00  0.00      PROC  
ATOM   4698  CD2 PHE P 307     -10.933 -11.538 -13.702  1.00  0.00      PROC  
ATOM   4699  HD2 PHE P 307     -10.991 -10.766 -12.948  1.00  0.00      PROC  
ATOM   4700  CE2 PHE P 307     -11.527 -12.790 -13.465  1.00  0.00      PROC  
ATOM   4701  HE2 PHE P 307     -12.045 -12.973 -12.535  1.00  0.00      PROC  
ATOM   4702  C   PHE P 307      -8.456  -8.266 -16.632  1.00  0.00      PROC  
ATOM   4703  O   PHE P 307      -9.339  -7.664 -17.225  1.00  0.00      PROC  
ATOM   4704  N   ILE P 308      -7.287  -7.673 -16.358  1.00  0.00      PROC  
ATOM   4705  HN  ILE P 308      -6.571  -8.143 -15.848  1.00  0.00      PROC  
ATOM   4706  CA  ILE P 308      -6.965  -6.293 -16.783  1.00  0.00      PROC  
ATOM   4707  HA  ILE P 308      -7.628  -5.622 -16.257  1.00  0.00      PROC  
ATOM   4708  CB  ILE P 308      -5.491  -5.931 -16.478  1.00  0.00      PROC  
ATOM   4709  HB  ILE P 308      -4.842  -6.779 -16.782  1.00  0.00      PROC  
ATOM   4710  CG2 ILE P 308      -5.032  -4.661 -17.221  1.00  0.00      PROC  
ATOM   4711 HG21 ILE P 308      -5.660  -3.795 -16.921  1.00  0.00      PROC  
ATOM   4712 HG22 ILE P 308      -5.130  -4.808 -18.318  1.00  0.00      PROC  
ATOM   4713 HG23 ILE P 308      -3.974  -4.436 -16.967  1.00  0.00      PROC  
ATOM   4714  CG1 ILE P 308      -5.313  -5.728 -14.960  1.00  0.00      PROC  
ATOM   4715 HG11 ILE P 308      -5.746  -6.605 -14.436  1.00  0.00      PROC  
ATOM   4716 HG12 ILE P 308      -5.872  -4.817 -14.660  1.00  0.00      PROC  
ATOM   4717  CD  ILE P 308      -3.853  -5.569 -14.514  1.00  0.00      PROC  
ATOM   4718  HD1 ILE P 308      -3.451  -4.594 -14.863  1.00  0.00      PROC  
ATOM   4719  HD2 ILE P 308      -3.234  -6.383 -14.948  1.00  0.00      PROC  
ATOM   4720  HD3 ILE P 308      -3.790  -5.601 -13.405  1.00  0.00      PROC  
ATOM   4721  C   ILE P 308      -7.328  -6.016 -18.257  1.00  0.00      PROC  
ATOM   4722  O   ILE P 308      -8.088  -5.079 -18.500  1.00  0.00      PROC  
ATOM   4723  N   PRO P 309      -6.870  -6.874 -19.173  1.00  0.00      PROC  
ATOM   4724  CD  PRO P 309      -6.049  -8.082 -19.005  1.00  0.00      PROC  
ATOM   4725  HD1 PRO P 309      -6.309  -8.595 -18.056  1.00  0.00      PROC  
ATOM   4726  HD2 PRO P 309      -4.970  -7.818 -19.011  1.00  0.00      PROC  
ATOM   4727  CA  PRO P 309      -7.267  -6.679 -20.567  1.00  0.00      PROC  
ATOM   4728  HA  PRO P 309      -6.914  -5.727 -20.930  1.00  0.00      PROC  
ATOM   4729  CB  PRO P 309      -6.664  -7.897 -21.270  1.00  0.00      PROC  
ATOM   4730  HB1 PRO P 309      -5.710  -7.626 -21.772  1.00  0.00      PROC  
ATOM   4731  HB2 PRO P 309      -7.368  -8.298 -22.029  1.00  0.00      PROC  
ATOM   4732  CG  PRO P 309      -6.425  -8.898 -20.195  1.00  0.00      PROC  
ATOM   4733  HG1 PRO P 309      -7.342  -9.490 -19.995  1.00  0.00      PROC  
ATOM   4734  HG2 PRO P 309      -5.603  -9.591 -20.475  1.00  0.00      PROC  
ATOM   4735  C   PRO P 309      -8.765  -6.699 -20.724  1.00  0.00      PROC  
ATOM   4736  O   PRO P 309      -9.318  -5.842 -21.396  1.00  0.00      PROC  
ATOM   4737  N   GLU P 310      -9.422  -7.664 -20.107  1.00  0.00      PROC  
ATOM   4738  HN  GLU P 310      -8.974  -8.328 -19.513  1.00  0.00      PROC  
ATOM   4739  CA  GLU P 310     -10.856  -7.797 -20.274  1.00  0.00      PROC  
ATOM   4740  HA  GLU P 310     -11.062  -7.927 -21.326  1.00  0.00      PROC  
ATOM   4741  CB  GLU P 310     -11.363  -8.989 -19.481  1.00  0.00      PROC  
ATOM   4742  HB1 GLU P 310     -12.473  -8.984 -19.508  1.00  0.00      PROC  
ATOM   4743  HB2 GLU P 310     -11.028  -8.880 -18.428  1.00  0.00      PROC  
ATOM   4744  CG  GLU P 310     -10.874 -10.322 -20.006  1.00  0.00      PROC  
ATOM   4745  HG1 GLU P 310      -9.763 -10.318 -20.026  1.00  0.00      PROC  
ATOM   4746  HG2 GLU P 310     -11.256 -10.467 -21.039  1.00  0.00      PROC  
ATOM   4747  CD  GLU P 310     -11.338 -11.482 -19.151  1.00  0.00      PROC  
ATOM   4748  OE1 GLU P 310     -11.877 -11.238 -18.050  1.00  0.00      PROC  
ATOM   4749  OE2 GLU P 310     -11.165 -12.640 -19.579  1.00  0.00      PROC  
ATOM   4750  C   GLU P 310     -11.568  -6.564 -19.794  1.00  0.00      PROC  
ATOM   4751  O   GLU P 310     -12.499  -6.090 -20.432  1.00  0.00      PROC  
ATOM   4752  N   ILE P 311     -11.138  -6.038 -18.664  1.00  0.00      PROC  
ATOM   4753  HN  ILE P 311     -10.358  -6.403 -18.161  1.00  0.00      PROC  
ATOM   4754  CA  ILE P 311     -11.793  -4.885 -18.097  1.00  0.00      PROC  
ATOM   4755  HA  ILE P 311     -12.845  -5.107 -18.002  1.00  0.00      PROC  
ATOM   4756  CB  ILE P 311     -11.193  -4.561 -16.738  1.00  0.00      PROC  
ATOM   4757  HB  ILE P 311     -10.108  -4.352 -16.853  1.00  0.00      PROC  
ATOM   4758  CG2 ILE P 311     -11.880  -3.348 -16.139  1.00  0.00      PROC  
ATOM   4759 HG21 ILE P 311     -12.983  -3.475 -16.179  1.00  0.00      PROC  
ATOM   4760 HG22 ILE P 311     -11.607  -2.436 -16.713  1.00  0.00      PROC  
ATOM   4761 HG23 ILE P 311     -11.575  -3.226 -15.078  1.00  0.00      PROC  
ATOM   4762  CG1 ILE P 311     -11.338  -5.757 -15.797  1.00  0.00      PROC  
ATOM   4763 HG11 ILE P 311     -11.418  -6.680 -16.409  1.00  0.00      PROC  
ATOM   4764 HG12 ILE P 311     -12.271  -5.632 -15.208  1.00  0.00      PROC  
ATOM   4765  CD  ILE P 311     -10.182  -5.915 -14.838  1.00  0.00      PROC  
ATOM   4766  HD1 ILE P 311     -10.087  -5.009 -14.201  1.00  0.00      PROC  
ATOM   4767  HD2 ILE P 311      -9.236  -6.050 -15.405  1.00  0.00      PROC  
ATOM   4768  HD3 ILE P 311     -10.353  -6.794 -14.181  1.00  0.00      PROC  
ATOM   4769  C   ILE P 311     -11.578  -3.721 -19.021  1.00  0.00      PROC  
ATOM   4770  O   ILE P 311     -12.494  -2.957 -19.295  1.00  0.00      PROC  
ATOM   4771  N   ALA P 312     -10.357  -3.586 -19.504  1.00  0.00      PROC  
ATOM   4772  HN  ALA P 312      -9.612  -4.202 -19.259  1.00  0.00      PROC  
ATOM   4773  CA  ALA P 312     -10.032  -2.510 -20.435  1.00  0.00      PROC  
ATOM   4774  HA  ALA P 312     -10.244  -1.565 -19.957  1.00  0.00      PROC  
ATOM   4775  CB  ALA P 312      -8.550  -2.614 -20.800  1.00  0.00      PROC  
ATOM   4776  HB1 ALA P 312      -8.342  -3.595 -21.277  1.00  0.00      PROC  
ATOM   4777  HB2 ALA P 312      -7.927  -2.526 -19.884  1.00  0.00      PROC  
ATOM   4778  HB3 ALA P 312      -8.279  -1.808 -21.515  1.00  0.00      PROC  
ATOM   4779  C   ALA P 312     -10.911  -2.549 -21.695  1.00  0.00      PROC  
ATOM   4780  O   ALA P 312     -11.383  -1.512 -22.152  1.00  0.00      PROC  
ATOM   4781  N   GLU P 313     -11.171  -3.732 -22.247  1.00  0.00      PROC  
ATOM   4782  HN  GLU P 313     -10.801  -4.578 -21.871  1.00  0.00      PROC  
ATOM   4783  CA  GLU P 313     -12.009  -3.879 -23.433  1.00  0.00      PROC  
ATOM   4784  HA  GLU P 313     -11.696  -3.148 -24.164  1.00  0.00      PROC  
ATOM   4785  CB  GLU P 313     -11.855  -5.302 -23.989  1.00  0.00      PROC  
ATOM   4786  HB1 GLU P 313     -12.267  -6.019 -23.248  1.00  0.00      PROC  
ATOM   4787  HB2 GLU P 313     -10.773  -5.513 -24.130  1.00  0.00      PROC  
ATOM   4788  CG  GLU P 313     -12.574  -5.511 -25.327  1.00  0.00      PROC  
ATOM   4789  HG1 GLU P 313     -13.644  -5.244 -25.199  1.00  0.00      PROC  
ATOM   4790  HG2 GLU P 313     -12.495  -6.582 -25.608  1.00  0.00      PROC  
ATOM   4791  CD  GLU P 313     -12.006  -4.669 -26.485  1.00  0.00      PROC  
ATOM   4792  OE1 GLU P 313     -10.926  -4.055 -26.349  1.00  0.00      PROC  
ATOM   4793  OE2 GLU P 313     -12.631  -4.655 -27.567  1.00  0.00      PROC  
ATOM   4794  C   GLU P 313     -13.477  -3.546 -23.151  1.00  0.00      PROC  
ATOM   4795  O   GLU P 313     -14.065  -2.702 -23.826  1.00  0.00      PROC  
ATOM   4796  N   ILE P 314     -14.083  -4.164 -22.136  1.00  0.00      PROC  
ATOM   4797  HN  ILE P 314     -13.602  -4.810 -21.549  1.00  0.00      PROC  
ATOM   4798  CA  ILE P 314     -15.500  -3.934 -21.815  1.00  0.00      PROC  
ATOM   4799  HA  ILE P 314     -16.056  -3.949 -22.741  1.00  0.00      PROC  
ATOM   4800  CB  ILE P 314     -16.038  -5.011 -20.855  1.00  0.00      PROC  
ATOM   4801  HB  ILE P 314     -17.112  -4.821 -20.646  1.00  0.00      PROC  
ATOM   4802  CG2 ILE P 314     -15.874  -6.400 -21.496  1.00  0.00      PROC  
ATOM   4803 HG21 ILE P 314     -14.798  -6.676 -21.538  1.00  0.00      PROC  
ATOM   4804 HG22 ILE P 314     -16.278  -6.389 -22.531  1.00  0.00      PROC  
ATOM   4805 HG23 ILE P 314     -16.412  -7.161 -20.892  1.00  0.00      PROC  
ATOM   4806  CG1 ILE P 314     -15.402  -4.879 -19.454  1.00  0.00      PROC  
ATOM   4807 HG11 ILE P 314     -15.874  -4.013 -18.945  1.00  0.00      PROC  
ATOM   4808 HG12 ILE P 314     -14.319  -4.672 -19.588  1.00  0.00      PROC  
ATOM   4809  CD  ILE P 314     -15.539  -6.099 -18.536  1.00  0.00      PROC  
ATOM   4810  HD1 ILE P 314     -14.908  -6.932 -18.913  1.00  0.00      PROC  
ATOM   4811  HD2 ILE P 314     -16.597  -6.437 -18.512  1.00  0.00      PROC  
ATOM   4812  HD3 ILE P 314     -15.205  -5.838 -17.509  1.00  0.00      PROC  
ATOM   4813  C   ILE P 314     -15.762  -2.514 -21.292  1.00  0.00      PROC  
ATOM   4814  O   ILE P 314     -16.879  -2.021 -21.409  1.00  0.00      PROC  
ATOM   4815  N   LEU P 315     -14.740  -1.825 -20.777  1.00  0.00      PROC  
ATOM   4816  HN  LEU P 315     -13.887  -2.277 -20.528  1.00  0.00      PROC  
ATOM   4817  CA  LEU P 315     -14.771  -0.383 -20.535  1.00  0.00      PROC  
ATOM   4818  HA  LEU P 315     -15.722  -0.126 -20.093  1.00  0.00      PROC  
ATOM   4819  CB  LEU P 315     -13.611  -0.032 -19.586  1.00  0.00      PROC  
ATOM   4820  HB1 LEU P 315     -12.667  -0.399 -20.042  1.00  0.00      PROC  
ATOM   4821  HB2 LEU P 315     -13.777  -0.562 -18.625  1.00  0.00      PROC  
ATOM   4822  CG  LEU P 315     -13.447   1.463 -19.285  1.00  0.00      PROC  
ATOM   4823  HG  LEU P 315     -13.271   2.006 -20.238  1.00  0.00      PROC  
ATOM   4824  CD1 LEU P 315     -14.677   2.053 -18.599  1.00  0.00      PROC  
ATOM   4825 HD11 LEU P 315     -14.863   1.533 -17.635  1.00  0.00      PROC  
ATOM   4826 HD12 LEU P 315     -15.569   1.927 -19.249  1.00  0.00      PROC  
ATOM   4827 HD13 LEU P 315     -14.513   3.133 -18.393  1.00  0.00      PROC  
ATOM   4828  CD2 LEU P 315     -12.248   1.647 -18.361  1.00  0.00      PROC  
ATOM   4829 HD21 LEU P 315     -11.366   1.106 -18.767  1.00  0.00      PROC  
ATOM   4830 HD22 LEU P 315     -12.481   1.241 -17.354  1.00  0.00      PROC  
ATOM   4831 HD23 LEU P 315     -11.995   2.726 -18.280  1.00  0.00      PROC  
ATOM   4832  C   LEU P 315     -14.678   0.417 -21.844  1.00  0.00      PROC  
ATOM   4833  O   LEU P 315     -15.438   1.360 -22.057  1.00  0.00      PROC  
ATOM   4834  N   GLY P 316     -13.753   0.039 -22.730  1.00  0.00      PROC  
ATOM   4835  HN  GLY P 316     -13.206  -0.780 -22.579  1.00  0.00      PROC  
ATOM   4836  CA  GLY P 316     -13.453   0.758 -23.969  1.00  0.00      PROC  
ATOM   4837  HA1 GLY P 316     -12.557   0.321 -24.384  1.00  0.00      PROC  
ATOM   4838  HA2 GLY P 316     -13.276   1.791 -23.706  1.00  0.00      PROC  
ATOM   4839  C   GLY P 316     -14.555   0.711 -25.036  1.00  0.00      PROC  
ATOM   4840  O   GLY P 316     -14.672   1.643 -25.828  1.00  0.00      PROC  
ATOM   4841  N   LYS P 317     -15.390  -0.333 -25.045  1.00  0.00      PROC  
ATOM   4842  HN  LYS P 317     -15.314  -1.055 -24.363  1.00  0.00      PROC  
ATOM   4843  CA  LYS P 317     -16.473  -0.519 -26.032  1.00  0.00      PROC  
ATOM   4844  HA  LYS P 317     -16.069  -0.342 -27.018  1.00  0.00      PROC  
ATOM   4845  CB  LYS P 317     -17.024  -1.953 -25.920  1.00  0.00      PROC  
ATOM   4846  HB1 LYS P 317     -18.049  -1.985 -26.347  1.00  0.00      PROC  
ATOM   4847  HB2 LYS P 317     -17.072  -2.243 -24.849  1.00  0.00      PROC  
ATOM   4848  CG  LYS P 317     -16.132  -2.949 -26.673  1.00  0.00      PROC  
ATOM   4849  HG1 LYS P 317     -15.133  -2.979 -26.188  1.00  0.00      PROC  
ATOM   4850  HG2 LYS P 317     -16.011  -2.606 -27.723  1.00  0.00      PROC  
ATOM   4851  CD  LYS P 317     -16.732  -4.360 -26.673  1.00  0.00      PROC  
ATOM   4852  HD1 LYS P 317     -17.776  -4.322 -27.050  1.00  0.00      PROC  
ATOM   4853  HD2 LYS P 317     -16.738  -4.763 -25.638  1.00  0.00      PROC  
ATOM   4854  CE  LYS P 317     -15.891  -5.270 -27.576  1.00  0.00      PROC  
ATOM   4855  HE1 LYS P 317     -14.878  -5.398 -27.138  1.00  0.00      PROC  
ATOM   4856  HE2 LYS P 317     -15.814  -4.822 -28.590  1.00  0.00      PROC  
ATOM   4857  NZ  LYS P 317     -16.492  -6.619 -27.723  1.00  0.00      PROC  
ATOM   4858  HZ1 LYS P 317     -17.439  -6.533 -28.142  1.00  0.00      PROC  
ATOM   4859  HZ2 LYS P 317     -16.566  -7.069 -26.788  1.00  0.00      PROC  
ATOM   4860  HZ3 LYS P 317     -15.891  -7.200 -28.341  1.00  0.00      PROC  
ATOM   4861  C   LYS P 317     -17.622   0.504 -25.977  1.00  0.00      PROC  
ATOM   4862  O   LYS P 317     -18.417   0.547 -26.917  1.00  0.00      PROC  
ATOM   4863  N   ARG P 318     -17.654   1.377 -24.984  1.00  0.00      PROC  
ATOM   4864  HN  ARG P 318     -16.947   1.425 -24.282  1.00  0.00      PROC  
ATOM   4865  CA  ARG P 318     -18.750   2.323 -24.879  1.00  0.00      PROC  
ATOM   4866  HA  ARG P 318     -19.677   1.786 -25.012  1.00  0.00      PROC  
ATOM   4867  CB  ARG P 318     -18.709   2.993 -23.511  1.00  0.00      PROC  
ATOM   4868  HB1 ARG P 318     -19.605   3.641 -23.410  1.00  0.00      PROC  
ATOM   4869  HB2 ARG P 318     -17.799   3.628 -23.458  1.00  0.00      PROC  
ATOM   4870  CG  ARG P 318     -18.685   2.021 -22.347  1.00  0.00      PROC  
ATOM   4871  HG1 ARG P 318     -17.819   1.336 -22.463  1.00  0.00      PROC  
ATOM   4872  HG2 ARG P 318     -19.620   1.423 -22.353  1.00  0.00      PROC  
ATOM   4873  CD  ARG P 318     -18.569   2.750 -21.021  1.00  0.00      PROC  
ATOM   4874  HD1 ARG P 318     -17.705   3.449 -21.051  1.00  0.00      PROC  
ATOM   4875  HD2 ARG P 318     -18.436   2.015 -20.199  1.00  0.00      PROC  
ATOM   4876  NE  ARG P 318     -19.766   3.535 -20.727  1.00  0.00      PROC  
ATOM   4877  HE  ARG P 318     -20.502   3.083 -20.226  1.00  0.00      PROC  
ATOM   4878  CZ  ARG P 318     -19.950   4.806 -21.075  1.00  0.00      PROC  
ATOM   4879  NH1 ARG P 318     -21.080   5.416 -20.752  1.00  0.00      PROC  
ATOM   4880 HH11 ARG P 318     -21.789   4.922 -20.249  1.00  0.00      PROC  
ATOM   4881 HH12 ARG P 318     -21.224   6.372 -21.011  1.00  0.00      PROC  
ATOM   4882  NH2 ARG P 318     -19.016   5.476 -21.740  1.00  0.00      PROC  
ATOM   4883 HH21 ARG P 318     -18.158   5.026 -21.987  1.00  0.00      PROC  
ATOM   4884 HH22 ARG P 318     -19.170   6.431 -21.994  1.00  0.00      PROC  
ATOM   4885  C   ARG P 318     -18.723   3.405 -25.962  1.00  0.00      PROC  
ATOM   4886  O   ARG P 318     -17.668   3.967 -26.242  1.00  0.00      PROC  
ATOM   4887  N   GLN P 319     -19.871   3.701 -26.568  1.00  0.00      PROC  
ATOM   4888  HN  GLN P 319     -20.716   3.201 -26.398  1.00  0.00      PROC  
ATOM   4889  CA  GLN P 319     -19.935   4.803 -27.533  1.00  0.00      PROC  
ATOM   4890  HA  GLN P 319     -19.053   4.754 -28.155  1.00  0.00      PROC  
ATOM   4891  CB  GLN P 319     -21.200   4.701 -28.395  1.00  0.00      PROC  
ATOM   4892  HB1 GLN P 319     -21.335   5.655 -28.949  1.00  0.00      PROC  
ATOM   4893  HB2 GLN P 319     -22.075   4.545 -27.730  1.00  0.00      PROC  
ATOM   4894  CG  GLN P 319     -21.130   3.549 -29.402  1.00  0.00      PROC  
ATOM   4895  HG1 GLN P 319     -21.144   2.585 -28.850  1.00  0.00      PROC  
ATOM   4896  HG2 GLN P 319     -20.181   3.627 -29.975  1.00  0.00      PROC  
ATOM   4897  CD  GLN P 319     -22.296   3.562 -30.388  1.00  0.00      PROC  
ATOM   4898  OE1 GLN P 319     -23.419   3.936 -30.070  1.00  0.00      PROC  
ATOM   4899  NE2 GLN P 319     -22.083   3.154 -31.615  1.00  0.00      PROC  
ATOM   4900 HE21 GLN P 319     -22.831   3.154 -32.279  1.00  0.00      PROC  
ATOM   4901 HE22 GLN P 319     -21.172   2.844 -31.888  1.00  0.00      PROC  
ATOM   4902  C   GLN P 319     -19.901   6.155 -26.819  1.00  0.00      PROC  
ATOM   4903  OT1 GLN P 319     -19.830   6.307 -25.611  1.00  0.00      PROC  
ATOM   4904  OT2 GLN P 319     -19.962   7.202 -27.747  1.00  0.00      PROC  
ATOM   4905 HT2B GLN P 319     -19.945   8.083 -27.367  1.00  0.00      PROC  
ATOM   4906  N   THR P 218       6.213 -25.783 -26.122  1.00  0.00      PROD  
ATOM   4907  HT1 THR P 218       6.577 -25.687 -25.195  1.00  0.00      PROD  
ATOM   4908  HT2 THR P 218       5.965 -26.604 -26.610  1.00  0.00      PROD  
ATOM   4909  CA  THR P 218       6.062 -24.468 -26.768  1.00  0.00      PROD  
ATOM   4910  HA  THR P 218       6.525 -24.501 -27.743  1.00  0.00      PROD  
ATOM   4911  CB  THR P 218       4.572 -24.114 -26.903  1.00  0.00      PROD  
ATOM   4912  HB  THR P 218       4.055 -24.893 -27.502  1.00  0.00      PROD  
ATOM   4913  OG1 THR P 218       4.421 -22.872 -27.548  1.00  0.00      PROD  
ATOM   4914  HG1 THR P 218       3.485 -22.786 -27.742  1.00  0.00      PROD  
ATOM   4915  CG2 THR P 218       3.842 -24.011 -25.570  1.00  0.00      PROD  
ATOM   4916 HG21 THR P 218       4.307 -23.222 -24.940  1.00  0.00      PROD  
ATOM   4917 HG22 THR P 218       3.905 -24.979 -25.029  1.00  0.00      PROD  
ATOM   4918 HG23 THR P 218       2.777 -23.746 -25.742  1.00  0.00      PROD  
ATOM   4919  C   THR P 218       6.846 -23.349 -26.072  1.00  0.00      PROD  
ATOM   4920  O   THR P 218       7.085 -23.387 -24.864  1.00  0.00      PROD  
ATOM   4921  N   SER P 219       7.210 -22.313 -26.833  1.00  0.00      PROD  
ATOM   4922  HN  SER P 219       6.982 -22.291 -27.802  1.00  0.00      PROD  
ATOM   4923  CA  SER P 219       7.954 -21.139 -26.355  1.00  0.00      PROD  
ATOM   4924  HA  SER P 219       8.904 -21.471 -25.964  1.00  0.00      PROD  
ATOM   4925  CB  SER P 219       8.158 -20.170 -27.523  1.00  0.00      PROD  
ATOM   4926  HB1 SER P 219       7.171 -19.837 -27.907  1.00  0.00      PROD  
ATOM   4927  HB2 SER P 219       8.719 -20.679 -28.336  1.00  0.00      PROD  
ATOM   4928  OG  SER P 219       8.889 -19.035 -27.113  1.00  0.00      PROD  
ATOM   4929  HG1 SER P 219       9.784 -19.341 -26.948  1.00  0.00      PROD  
ATOM   4930  C   SER P 219       7.273 -20.410 -25.187  1.00  0.00      PROD  
ATOM   4931  O   SER P 219       7.945 -19.948 -24.268  1.00  0.00      PROD  
ATOM   4932  N   THR P 220       5.934 -20.358 -25.159  1.00  0.00      PROD  
ATOM   4933  HN  THR P 220       5.371 -20.743 -25.885  1.00  0.00      PROD  
ATOM   4934  CA  THR P 220       5.215 -19.723 -24.045  1.00  0.00      PROD  
ATOM   4935  HA  THR P 220       5.628 -18.734 -23.913  1.00  0.00      PROD  
ATOM   4936  CB  THR P 220       3.704 -19.627 -24.295  1.00  0.00      PROD  
ATOM   4937  HB  THR P 220       3.203 -19.198 -23.401  1.00  0.00      PROD  
ATOM   4938  OG1 THR P 220       3.171 -20.904 -24.546  1.00  0.00      PROD  
ATOM   4939  HG1 THR P 220       2.217 -20.799 -24.535  1.00  0.00      PROD  
ATOM   4940  CG2 THR P 220       3.379 -18.731 -25.484  1.00  0.00      PROD  
ATOM   4941 HG21 THR P 220       3.853 -19.132 -26.405  1.00  0.00      PROD  
ATOM   4942 HG22 THR P 220       3.769 -17.706 -25.303  1.00  0.00      PROD  
ATOM   4943 HG23 THR P 220       2.280 -18.691 -25.638  1.00  0.00      PROD  
ATOM   4944  C   THR P 220       5.495 -20.448 -22.732  1.00  0.00      PROD  
ATOM   4945  O   THR P 220       5.969 -19.825 -21.786  1.00  0.00      PROD  
ATOM   4946  N   LEU P 221       5.313 -21.768 -22.662  1.00  0.00      PROD  
ATOM   4947  HN  LEU P 221       4.971 -22.296 -23.435  1.00  0.00      PROD  
ATOM   4948  CA  LEU P 221       5.605 -22.524 -21.444  1.00  0.00      PROD  
ATOM   4949  HA  LEU P 221       5.081 -22.051 -20.627  1.00  0.00      PROD  
ATOM   4950  CB  LEU P 221       5.165 -23.987 -21.579  1.00  0.00      PROD  
ATOM   4951  HB1 LEU P 221       5.856 -24.623 -20.987  1.00  0.00      PROD  
ATOM   4952  HB2 LEU P 221       5.231 -24.282 -22.648  1.00  0.00      PROD  
ATOM   4953  CG  LEU P 221       3.729 -24.228 -21.088  1.00  0.00      PROD  
ATOM   4954  HG  LEU P 221       3.660 -23.908 -20.027  1.00  0.00      PROD  
ATOM   4955  CD1 LEU P 221       2.675 -23.474 -21.893  1.00  0.00      PROD  
ATOM   4956 HD11 LEU P 221       2.712 -23.787 -22.958  1.00  0.00      PROD  
ATOM   4957 HD12 LEU P 221       2.868 -22.381 -21.838  1.00  0.00      PROD  
ATOM   4958 HD13 LEU P 221       1.663 -23.696 -21.493  1.00  0.00      PROD  
ATOM   4959  CD2 LEU P 221       3.413 -25.715 -21.163  1.00  0.00      PROD  
ATOM   4960 HD21 LEU P 221       4.119 -26.288 -20.524  1.00  0.00      PROD  
ATOM   4961 HD22 LEU P 221       3.514 -26.070 -22.211  1.00  0.00      PROD  
ATOM   4962 HD23 LEU P 221       2.379 -25.900 -20.803  1.00  0.00      PROD  
ATOM   4963  C   LEU P 221       7.081 -22.418 -21.037  1.00  0.00      PROD  
ATOM   4964  O   LEU P 221       7.356 -22.268 -19.848  1.00  0.00      PROD  
ATOM   4965  N   ILE P 222       7.975 -22.381 -22.006  1.00  0.00      PROD  
ATOM   4966  HN  ILE P 222       7.748 -22.483 -22.971  1.00  0.00      PROD  
ATOM   4967  CA  ILE P 222       9.358 -22.182 -21.665  1.00  0.00      PROD  
ATOM   4968  HA  ILE P 222       9.674 -23.024 -21.067  1.00  0.00      PROD  
ATOM   4969  CB  ILE P 222      10.237 -22.063 -22.905  1.00  0.00      PROD  
ATOM   4970  HB  ILE P 222       9.753 -21.383 -23.638  1.00  0.00      PROD  
ATOM   4971  CG2 ILE P 222      11.601 -21.512 -22.529  1.00  0.00      PROD  
ATOM   4972 HG21 ILE P 222      11.942 -21.957 -21.570  1.00  0.00      PROD  
ATOM   4973 HG22 ILE P 222      11.543 -20.409 -22.407  1.00  0.00      PROD  
ATOM   4974 HG23 ILE P 222      12.341 -21.762 -23.319  1.00  0.00      PROD  
ATOM   4975  CG1 ILE P 222      10.378 -23.428 -23.574  1.00  0.00      PROD  
ATOM   4976 HG11 ILE P 222      10.892 -23.291 -24.549  1.00  0.00      PROD  
ATOM   4977 HG12 ILE P 222       9.362 -23.837 -23.756  1.00  0.00      PROD  
ATOM   4978  CD  ILE P 222      11.161 -24.432 -22.756  1.00  0.00      PROD  
ATOM   4979  HD1 ILE P 222      10.661 -24.601 -21.779  1.00  0.00      PROD  
ATOM   4980  HD2 ILE P 222      12.187 -24.048 -22.568  1.00  0.00      PROD  
ATOM   4981  HD3 ILE P 222      11.218 -25.400 -23.298  1.00  0.00      PROD  
ATOM   4982  C   ILE P 222       9.451 -20.897 -20.897  1.00  0.00      PROD  
ATOM   4983  O   ILE P 222       9.771 -20.898 -19.716  1.00  0.00      PROD  
ATOM   4984  N   ARG P 223       9.143 -19.791 -21.548  1.00  0.00      PROD  
ATOM   4985  HN  ARG P 223       8.798 -19.783 -22.483  1.00  0.00      PROD  
ATOM   4986  CA  ARG P 223       9.306 -18.518 -20.892  1.00  0.00      PROD  
ATOM   4987  HA  ARG P 223      10.364 -18.320 -20.796  1.00  0.00      PROD  
ATOM   4988  CB  ARG P 223       8.637 -17.431 -21.699  1.00  0.00      PROD  
ATOM   4989  HB1 ARG P 223       7.568 -17.699 -21.833  1.00  0.00      PROD  
ATOM   4990  HB2 ARG P 223       9.124 -17.382 -22.696  1.00  0.00      PROD  
ATOM   4991  CG  ARG P 223       8.712 -16.062 -21.062  1.00  0.00      PROD  
ATOM   4992  HG1 ARG P 223       9.649 -15.975 -20.471  1.00  0.00      PROD  
ATOM   4993  HG2 ARG P 223       7.845 -15.917 -20.383  1.00  0.00      PROD  
ATOM   4994  CD  ARG P 223       8.693 -15.006 -22.145  1.00  0.00      PROD  
ATOM   4995  HD1 ARG P 223       8.749 -13.994 -21.689  1.00  0.00      PROD  
ATOM   4996  HD2 ARG P 223       7.768 -15.101 -22.752  1.00  0.00      PROD  
ATOM   4997  NE  ARG P 223       9.834 -15.161 -23.037  1.00  0.00      PROD  
ATOM   4998  HE  ARG P 223      10.634 -15.647 -22.687  1.00  0.00      PROD  
ATOM   4999  CZ  ARG P 223       9.888 -14.702 -24.282  1.00  0.00      PROD  
ATOM   5000  NH1 ARG P 223      10.978 -14.901 -25.007  1.00  0.00      PROD  
ATOM   5001 HH11 ARG P 223      11.755 -15.394 -24.616  1.00  0.00      PROD  
ATOM   5002 HH12 ARG P 223      11.025 -14.557 -25.945  1.00  0.00      PROD  
ATOM   5003  NH2 ARG P 223       8.857 -14.060 -24.817  1.00  0.00      PROD  
ATOM   5004 HH21 ARG P 223       8.025 -13.916 -24.281  1.00  0.00      PROD  
ATOM   5005 HH22 ARG P 223       8.913 -13.720 -25.756  1.00  0.00      PROD  
ATOM   5006  C   ARG P 223       8.686 -18.565 -19.525  1.00  0.00      PROD  
ATOM   5007  O   ARG P 223       9.345 -18.307 -18.538  1.00  0.00      PROD  
ATOM   5008  N   LEU P 224       7.418 -18.911 -19.452  1.00  0.00      PROD  
ATOM   5009  HN  LEU P 224       6.881 -19.189 -20.244  1.00  0.00      PROD  
ATOM   5010  CA  LEU P 224       6.752 -18.895 -18.174  1.00  0.00      PROD  
ATOM   5011  HA  LEU P 224       6.575 -17.865 -17.899  1.00  0.00      PROD  
ATOM   5012  CB  LEU P 224       5.443 -19.653 -18.258  1.00  0.00      PROD  
ATOM   5013  HB1 LEU P 224       5.266 -20.157 -17.285  1.00  0.00      PROD  
ATOM   5014  HB2 LEU P 224       5.533 -20.424 -19.052  1.00  0.00      PROD  
ATOM   5015  CG  LEU P 224       4.240 -18.774 -18.573  1.00  0.00      PROD  
ATOM   5016  HG  LEU P 224       4.213 -17.927 -17.855  1.00  0.00      PROD  
ATOM   5017  CD1 LEU P 224       4.300 -18.223 -19.987  1.00  0.00      PROD  
ATOM   5018 HD11 LEU P 224       4.137 -19.039 -20.722  1.00  0.00      PROD  
ATOM   5019 HD12 LEU P 224       5.298 -17.771 -20.175  1.00  0.00      PROD  
ATOM   5020 HD13 LEU P 224       3.510 -17.455 -20.128  1.00  0.00      PROD  
ATOM   5021  CD2 LEU P 224       2.973 -19.580 -18.378  1.00  0.00      PROD  
ATOM   5022 HD21 LEU P 224       2.905 -19.935 -17.328  1.00  0.00      PROD  
ATOM   5023 HD22 LEU P 224       2.980 -20.463 -19.051  1.00  0.00      PROD  
ATOM   5024 HD23 LEU P 224       2.086 -18.948 -18.598  1.00  0.00      PROD  
ATOM   5025  C   LEU P 224       7.641 -19.533 -17.139  1.00  0.00      PROD  
ATOM   5026  O   LEU P 224       8.087 -18.887 -16.210  1.00  0.00      PROD  
ATOM   5027  N   VAL P 225       7.949 -20.792 -17.339  1.00  0.00      PROD  
ATOM   5028  HN  VAL P 225       7.667 -21.293 -18.153  1.00  0.00      PROD  
ATOM   5029  CA  VAL P 225       8.735 -21.525 -16.356  1.00  0.00      PROD  
ATOM   5030  HA  VAL P 225       8.185 -21.530 -15.427  1.00  0.00      PROD  
ATOM   5031  CB  VAL P 225       9.001 -22.959 -16.821  1.00  0.00      PROD  
ATOM   5032  HB  VAL P 225       9.418 -22.929 -17.850  1.00  0.00      PROD  
ATOM   5033  CG1 VAL P 225       9.979 -23.702 -15.917  1.00  0.00      PROD  
ATOM   5034 HG11 VAL P 225       9.669 -23.602 -14.855  1.00  0.00      PROD  
ATOM   5035 HG12 VAL P 225      10.999 -23.274 -16.030  1.00  0.00      PROD  
ATOM   5036 HG13 VAL P 225       9.995 -24.780 -16.182  1.00  0.00      PROD  
ATOM   5037  CG2 VAL P 225       7.688 -23.743 -16.792  1.00  0.00      PROD  
ATOM   5038 HG21 VAL P 225       6.945 -23.267 -17.467  1.00  0.00      PROD  
ATOM   5039 HG22 VAL P 225       7.276 -23.751 -15.760  1.00  0.00      PROD  
ATOM   5040 HG23 VAL P 225       7.863 -24.785 -17.134  1.00  0.00      PROD  
ATOM   5041  C   VAL P 225      10.004 -20.758 -16.003  1.00  0.00      PROD  
ATOM   5042  O   VAL P 225      10.299 -20.623 -14.820  1.00  0.00      PROD  
ATOM   5043  N   GLN P 226      10.702 -20.158 -16.971  1.00  0.00      PROD  
ATOM   5044  HN  GLN P 226      10.468 -20.267 -17.934  1.00  0.00      PROD  
ATOM   5045  CA  GLN P 226      11.858 -19.298 -16.687  1.00  0.00      PROD  
ATOM   5046  HA  GLN P 226      12.608 -19.898 -16.194  1.00  0.00      PROD  
ATOM   5047  CB  GLN P 226      12.422 -18.700 -17.980  1.00  0.00      PROD  
ATOM   5048  HB1 GLN P 226      13.103 -17.862 -17.719  1.00  0.00      PROD  
ATOM   5049  HB2 GLN P 226      11.581 -18.303 -18.587  1.00  0.00      PROD  
ATOM   5050  CG  GLN P 226      13.198 -19.722 -18.822  1.00  0.00      PROD  
ATOM   5051  HG1 GLN P 226      12.564 -20.621 -18.970  1.00  0.00      PROD  
ATOM   5052  HG2 GLN P 226      14.120 -20.012 -18.275  1.00  0.00      PROD  
ATOM   5053  CD  GLN P 226      13.599 -19.187 -20.188  1.00  0.00      PROD  
ATOM   5054  OE1 GLN P 226      13.284 -18.072 -20.584  1.00  0.00      PROD  
ATOM   5055  NE2 GLN P 226      14.325 -19.953 -20.968  1.00  0.00      PROD  
ATOM   5056 HE21 GLN P 226      14.603 -19.626 -21.871  1.00  0.00      PROD  
ATOM   5057 HE22 GLN P 226      14.601 -20.863 -20.659  1.00  0.00      PROD  
ATOM   5058  C   GLN P 226      11.513 -18.159 -15.723  1.00  0.00      PROD  
ATOM   5059  O   GLN P 226      12.183 -17.974 -14.708  1.00  0.00      PROD  
ATOM   5060  N   LEU P 227      10.445 -17.408 -16.011  1.00  0.00      PROD  
ATOM   5061  HN  LEU P 227       9.888 -17.577 -16.820  1.00  0.00      PROD  
ATOM   5062  CA  LEU P 227      10.021 -16.295 -15.170  1.00  0.00      PROD
[truncated: 7,492,601 more chars]
