# Supplementary material for: Structural basis of voltage-dependent gating in BK channels
Source: Nat Commun. 2025 Jul 1;16:5846. doi: 10.1038/s41467-025-60639-y (PMC12218146; doi:10.1038/s41467-025-60639-y)
Supplement: Supplementary file 7 — Supplementary Data 1 [file 41467_2025_60639_MOESM7_ESM.zip › Supplementary Data 1/MD trajectories/acBK-R3Qapo_2.txt]

PSF EXT CMAP XPLOR AUTOG

         3 !NTITLE
* GENERATED BY CHARMM-GUI (HTTP://WWW.CHARMM-GUI.ORG) V3.7 ON DEC, 14. 2023. JOB
* ASSEMBLE PREVIOUSLY GENERATED COMPONENTS (LIPID BILAYER, PROTEIN, PORE WATER, 
*  DATE:    12/14/23     14:16:47      CREATED BY USER: apache                  

     99905 !NATOM
         1 PROA     218      THR      N        NH2     -0.960000       14.0070           0
         2 PROA     218      THR      HT1      H        0.340000       1.00800           0
         3 PROA     218      THR      HT2      H        0.340000       1.00800           0
         4 PROA     218      THR      CA       CT1      0.190000       12.0110           0
         5 PROA     218      THR      HA       HB1      0.900000E-01   1.00800           0
         6 PROA     218      THR      CB       CT1      0.140000       12.0110           0
         7 PROA     218      THR      HB       HA1      0.900000E-01   1.00800           0
         8 PROA     218      THR      OG1      OH1     -0.660000       15.9994           0
         9 PROA     218      THR      HG1      H        0.430000       1.00800           0
        10 PROA     218      THR      CG2      CT3     -0.270000       12.0110           0
        11 PROA     218      THR      HG21     HA3      0.900000E-01   1.00800           0
        12 PROA     218      THR      HG22     HA3      0.900000E-01   1.00800           0
        13 PROA     218      THR      HG23     HA3      0.900000E-01   1.00800           0
        14 PROA     218      THR      C        C        0.510000       12.0110           0
        15 PROA     218      THR      O        O       -0.510000       15.9994           0
        16 PROA     219      SER      N        NH1     -0.470000       14.0070           0
        17 PROA     219      SER      HN       H        0.310000       1.00800           0
        18 PROA     219      SER      CA       CT1      0.700000E-01   12.0110           0
        19 PROA     219      SER      HA       HB1      0.900000E-01   1.00800           0
        20 PROA     219      SER      CB       CT2      0.500000E-01   12.0110           0
        21 PROA     219      SER      HB1      HA2      0.900000E-01   1.00800           0
        22 PROA     219      SER      HB2      HA2      0.900000E-01   1.00800           0
        23 PROA     219      SER      OG       OH1     -0.660000       15.9994           0
        24 PROA     219      SER      HG1      H        0.430000       1.00800           0
        25 PROA     219      SER      C        C        0.510000       12.0110           0
        26 PROA     219      SER      O        O       -0.510000       15.9994           0
        27 PROA     220      THR      N        NH1     -0.470000       14.0070           0
        28 PROA     220      THR      HN       H        0.310000       1.00800           0
        29 PROA     220      THR      CA       CT1      0.700000E-01   12.0110           0
        30 PROA     220      THR      HA       HB1      0.900000E-01   1.00800           0
        31 PROA     220      THR      CB       CT1      0.140000       12.0110           0
        32 PROA     220      THR      HB       HA1      0.900000E-01   1.00800           0
        33 PROA     220      THR      OG1      OH1     -0.660000       15.9994           0
        34 PROA     220      THR      HG1      H        0.430000       1.00800           0
        35 PROA     220      THR      CG2      CT3     -0.270000       12.0110           0
        36 PROA     220      THR      HG21     HA3      0.900000E-01   1.00800           0
        37 PROA     220      THR      HG22     HA3      0.900000E-01   1.00800           0
        38 PROA     220      THR      HG23     HA3      0.900000E-01   1.00800           0
        39 PROA     220      THR      C        C        0.510000       12.0110           0
        40 PROA     220      THR      O        O       -0.510000       15.9994           0
        41 PROA     221      LEU      N        NH1     -0.470000       14.0070           0
        42 PROA     221      LEU      HN       H        0.310000       1.00800           0
        43 PROA     221      LEU      CA       CT1      0.700000E-01   12.0110           0
        44 PROA     221      LEU      HA       HB1      0.900000E-01   1.00800           0
        45 PROA     221      LEU      CB       CT2     -0.180000       12.0110           0
        46 PROA     221      LEU      HB1      HA2      0.900000E-01   1.00800           0
        47 PROA     221      LEU      HB2      HA2      0.900000E-01   1.00800           0
        48 PROA     221      LEU      CG       CT1     -0.900000E-01   12.0110           0
        49 PROA     221      LEU      HG       HA1      0.900000E-01   1.00800           0
        50 PROA     221      LEU      CD1      CT3     -0.270000       12.0110           0
        51 PROA     221      LEU      HD11     HA3      0.900000E-01   1.00800           0
        52 PROA     221      LEU      HD12     HA3      0.900000E-01   1.00800           0
        53 PROA     221      LEU      HD13     HA3      0.900000E-01   1.00800           0
        54 PROA     221      LEU      CD2      CT3     -0.270000       12.0110           0
        55 PROA     221      LEU      HD21     HA3      0.900000E-01   1.00800           0
        56 PROA     221      LEU      HD22     HA3      0.900000E-01   1.00800           0
        57 PROA     221      LEU      HD23     HA3      0.900000E-01   1.00800           0
        58 PROA     221      LEU      C        C        0.510000       12.0110           0
        59 PROA     221      LEU      O        O       -0.510000       15.9994           0
        60 PROA     222      ILE      N        NH1     -0.470000       14.0070           0
        61 PROA     222      ILE      HN       H        0.310000       1.00800           0
        62 PROA     222      ILE      CA       CT1      0.700000E-01   12.0110           0
        63 PROA     222      ILE      HA       HB1      0.900000E-01   1.00800           0
        64 PROA     222      ILE      CB       CT1     -0.900000E-01   12.0110           0
        65 PROA     222      ILE      HB       HA1      0.900000E-01   1.00800           0
        66 PROA     222      ILE      CG2      CT3     -0.270000       12.0110           0
        67 PROA     222      ILE      HG21     HA3      0.900000E-01   1.00800           0
        68 PROA     222      ILE      HG22     HA3      0.900000E-01   1.00800           0
        69 PROA     222      ILE      HG23     HA3      0.900000E-01   1.00800           0
        70 PROA     222      ILE      CG1      CT2     -0.180000       12.0110           0
        71 PROA     222      ILE      HG11     HA2      0.900000E-01   1.00800           0
        72 PROA     222      ILE      HG12     HA2      0.900000E-01   1.00800           0
        73 PROA     222      ILE      CD       CT3     -0.270000       12.0110           0
        74 PROA     222      ILE      HD1      HA3      0.900000E-01   1.00800           0
        75 PROA     222      ILE      HD2      HA3      0.900000E-01   1.00800           0
        76 PROA     222      ILE      HD3      HA3      0.900000E-01   1.00800           0
        77 PROA     222      ILE      C        C        0.510000       12.0110           0
        78 PROA     222      ILE      O        O       -0.510000       15.9994           0
        79 PROA     223      ARG      N        NH1     -0.470000       14.0070           0
        80 PROA     223      ARG      HN       H        0.310000       1.00800           0
        81 PROA     223      ARG      CA       CT1      0.700000E-01   12.0110           0
        82 PROA     223      ARG      HA       HB1      0.900000E-01   1.00800           0
        83 PROA     223      ARG      CB       CT2     -0.180000       12.0110           0
        84 PROA     223      ARG      HB1      HA2      0.900000E-01   1.00800           0
        85 PROA     223      ARG      HB2      HA2      0.900000E-01   1.00800           0
        86 PROA     223      ARG      CG       CT2     -0.180000       12.0110           0
        87 PROA     223      ARG      HG1      HA2      0.900000E-01   1.00800           0
        88 PROA     223      ARG      HG2      HA2      0.900000E-01   1.00800           0
        89 PROA     223      ARG      CD       CT2      0.200000       12.0110           0
        90 PROA     223      ARG      HD1      HA2      0.900000E-01   1.00800           0
        91 PROA     223      ARG      HD2      HA2      0.900000E-01   1.00800           0
        92 PROA     223      ARG      NE       NC2     -0.700000       14.0070           0
        93 PROA     223      ARG      HE       HC       0.440000       1.00800           0
        94 PROA     223      ARG      CZ       C        0.640000       12.0110           0
        95 PROA     223      ARG      NH1      NC2     -0.800000       14.0070           0
        96 PROA     223      ARG      HH11     HC       0.460000       1.00800           0
        97 PROA     223      ARG      HH12     HC       0.460000       1.00800           0
        98 PROA     223      ARG      NH2      NC2     -0.800000       14.0070           0
        99 PROA     223      ARG      HH21     HC       0.460000       1.00800           0
       100 PROA     223      ARG      HH22     HC       0.460000       1.00800           0
       101 PROA     223      ARG      C        C        0.510000       12.0110           0
       102 PROA     223      ARG      O        O       -0.510000       15.9994           0
       103 PROA     224      LEU      N        NH1     -0.470000       14.0070           0
       104 PROA     224      LEU      HN       H        0.310000       1.00800           0
       105 PROA     224      LEU      CA       CT1      0.700000E-01   12.0110           0
       106 PROA     224      LEU      HA       HB1      0.900000E-01   1.00800           0
       107 PROA     224      LEU      CB       CT2     -0.180000       12.0110           0
       108 PROA     224      LEU      HB1      HA2      0.900000E-01   1.00800           0
       109 PROA     224      LEU      HB2      HA2      0.900000E-01   1.00800           0
       110 PROA     224      LEU      CG       CT1     -0.900000E-01   12.0110           0
       111 PROA     224      LEU      HG       HA1      0.900000E-01   1.00800           0
       112 PROA     224      LEU      CD1      CT3     -0.270000       12.0110           0
       113 PROA     224      LEU      HD11     HA3      0.900000E-01   1.00800           0
       114 PROA     224      LEU      HD12     HA3      0.900000E-01   1.00800           0
       115 PROA     224      LEU      HD13     HA3      0.900000E-01   1.00800           0
       116 PROA     224      LEU      CD2      CT3     -0.270000       12.0110           0
       117 PROA     224      LEU      HD21     HA3      0.900000E-01   1.00800           0
       118 PROA     224      LEU      HD22     HA3      0.900000E-01   1.00800           0
       119 PROA     224      LEU      HD23     HA3      0.900000E-01   1.00800           0
       120 PROA     224      LEU      C        C        0.510000       12.0110           0
       121 PROA     224      LEU      O        O       -0.510000       15.9994           0
       122 PROA     225      VAL      N        NH1     -0.470000       14.0070           0
       123 PROA     225      VAL      HN       H        0.310000       1.00800           0
       124 PROA     225      VAL      CA       CT1      0.700000E-01   12.0110           0
       125 PROA     225      VAL      HA       HB1      0.900000E-01   1.00800           0
       126 PROA     225      VAL      CB       CT1     -0.900000E-01   12.0110           0
       127 PROA     225      VAL      HB       HA1      0.900000E-01   1.00800           0
       128 PROA     225      VAL      CG1      CT3     -0.270000       12.0110           0
       129 PROA     225      VAL      HG11     HA3      0.900000E-01   1.00800           0
       130 PROA     225      VAL      HG12     HA3      0.900000E-01   1.00800           0
       131 PROA     225      VAL      HG13     HA3      0.900000E-01   1.00800           0
       132 PROA     225      VAL      CG2      CT3     -0.270000       12.0110           0
       133 PROA     225      VAL      HG21     HA3      0.900000E-01   1.00800           0
       134 PROA     225      VAL      HG22     HA3      0.900000E-01   1.00800           0
       135 PROA     225      VAL      HG23     HA3      0.900000E-01   1.00800           0
       136 PROA     225      VAL      C        C        0.510000       12.0110           0
       137 PROA     225      VAL      O        O       -0.510000       15.9994           0
       138 PROA     226      GLN      N        NH1     -0.470000       14.0070           0
       139 PROA     226      GLN      HN       H        0.310000       1.00800           0
       140 PROA     226      GLN      CA       CT1      0.700000E-01   12.0110           0
       141 PROA     226      GLN      HA       HB1      0.900000E-01   1.00800           0
       142 PROA     226      GLN      CB       CT2     -0.180000       12.0110           0
       143 PROA     226      GLN      HB1      HA2      0.900000E-01   1.00800           0
       144 PROA     226      GLN      HB2      HA2      0.900000E-01   1.00800           0
       145 PROA     226      GLN      CG       CT2     -0.180000       12.0110           0
       146 PROA     226      GLN      HG1      HA2      0.900000E-01   1.00800           0
       147 PROA     226      GLN      HG2      HA2      0.900000E-01   1.00800           0
       148 PROA     226      GLN      CD       CC       0.550000       12.0110           0
       149 PROA     226      GLN      OE1      O       -0.550000       15.9994           0
       150 PROA     226      GLN      NE2      NH2     -0.620000       14.0070           0
       151 PROA     226      GLN      HE21     H        0.320000       1.00800           0
       152 PROA     226      GLN      HE22     H        0.300000       1.00800           0
       153 PROA     226      GLN      C        C        0.510000       12.0110           0
       154 PROA     226      GLN      O        O       -0.510000       15.9994           0
       155 PROA     227      LEU      N        NH1     -0.470000       14.0070           0
       156 PROA     227      LEU      HN       H        0.310000       1.00800           0
       157 PROA     227      LEU      CA       CT1      0.700000E-01   12.0110           0
       158 PROA     227      LEU      HA       HB1      0.900000E-01   1.00800           0
       159 PROA     227      LEU      CB       CT2     -0.180000       12.0110           0
       160 PROA     227      LEU      HB1      HA2      0.900000E-01   1.00800           0
       161 PROA     227      LEU      HB2      HA2      0.900000E-01   1.00800           0
       162 PROA     227      LEU      CG       CT1     -0.900000E-01   12.0110           0
       163 PROA     227      LEU      HG       HA1      0.900000E-01   1.00800           0
       164 PROA     227      LEU      CD1      CT3     -0.270000       12.0110           0
       165 PROA     227      LEU      HD11     HA3      0.900000E-01   1.00800           0
       166 PROA     227      LEU      HD12     HA3      0.900000E-01   1.00800           0
       167 PROA     227      LEU      HD13     HA3      0.900000E-01   1.00800           0
       168 PROA     227      LEU      CD2      CT3     -0.270000       12.0110           0
       169 PROA     227      LEU      HD21     HA3      0.900000E-01   1.00800           0
       170 PROA     227      LEU      HD22     HA3      0.900000E-01   1.00800           0
       171 PROA     227      LEU      HD23     HA3      0.900000E-01   1.00800           0
       172 PROA     227      LEU      C        C        0.510000       12.0110           0
       173 PROA     227      LEU      O        O       -0.510000       15.9994           0
       174 PROA     228      VAL      N        NH1     -0.470000       14.0070           0
       175 PROA     228      VAL      HN       H        0.310000       1.00800           0
       176 PROA     228      VAL      CA       CT1      0.700000E-01   12.0110           0
       177 PROA     228      VAL      HA       HB1      0.900000E-01   1.00800           0
       178 PROA     228      VAL      CB       CT1     -0.900000E-01   12.0110           0
       179 PROA     228      VAL      HB       HA1      0.900000E-01   1.00800           0
       180 PROA     228      VAL      CG1      CT3     -0.270000       12.0110           0
       181 PROA     228      VAL      HG11     HA3      0.900000E-01   1.00800           0
       182 PROA     228      VAL      HG12     HA3      0.900000E-01   1.00800           0
       183 PROA     228      VAL      HG13     HA3      0.900000E-01   1.00800           0
       184 PROA     228      VAL      CG2      CT3     -0.270000       12.0110           0
       185 PROA     228      VAL      HG21     HA3      0.900000E-01   1.00800           0
       186 PROA     228      VAL      HG22     HA3      0.900000E-01   1.00800           0
       187 PROA     228      VAL      HG23     HA3      0.900000E-01   1.00800           0
       188 PROA     228      VAL      C        C        0.510000       12.0110           0
       189 PROA     228      VAL      O        O       -0.510000       15.9994           0
       190 PROA     229      VAL      N        NH1     -0.470000       14.0070           0
       191 PROA     229      VAL      HN       H        0.310000       1.00800           0
       192 PROA     229      VAL      CA       CT1      0.700000E-01   12.0110           0
       193 PROA     229      VAL      HA       HB1      0.900000E-01   1.00800           0
       194 PROA     229      VAL      CB       CT1     -0.900000E-01   12.0110           0
       195 PROA     229      VAL      HB       HA1      0.900000E-01   1.00800           0
       196 PROA     229      VAL      CG1      CT3     -0.270000       12.0110           0
       197 PROA     229      VAL      HG11     HA3      0.900000E-01   1.00800           0
       198 PROA     229      VAL      HG12     HA3      0.900000E-01   1.00800           0
       199 PROA     229      VAL      HG13     HA3      0.900000E-01   1.00800           0
       200 PROA     229      VAL      CG2      CT3     -0.270000       12.0110           0
       201 PROA     229      VAL      HG21     HA3      0.900000E-01   1.00800           0
       202 PROA     229      VAL      HG22     HA3      0.900000E-01   1.00800           0
       203 PROA     229      VAL      HG23     HA3      0.900000E-01   1.00800           0
       204 PROA     229      VAL      C        C        0.510000       12.0110           0
       205 PROA     229      VAL      O        O       -0.510000       15.9994           0
       206 PROA     230      SER      N        NH1     -0.470000       14.0070           0
       207 PROA     230      SER      HN       H        0.310000       1.00800           0
       208 PROA     230      SER      CA       CT1      0.700000E-01   12.0110           0
       209 PROA     230      SER      HA       HB1      0.900000E-01   1.00800           0
       210 PROA     230      SER      CB       CT2      0.500000E-01   12.0110           0
       211 PROA     230      SER      HB1      HA2      0.900000E-01   1.00800           0
       212 PROA     230      SER      HB2      HA2      0.900000E-01   1.00800           0
       213 PROA     230      SER      OG       OH1     -0.660000       15.9994           0
       214 PROA     230      SER      HG1      H        0.430000       1.00800           0
       215 PROA     230      SER      C        C        0.510000       12.0110           0
       216 PROA     230      SER      O        O       -0.510000       15.9994           0
       217 PROA     231      PHE      N        NH1     -0.470000       14.0070           0
       218 PROA     231      PHE      HN       H        0.310000       1.00800           0
       219 PROA     231      PHE      CA       CT1      0.700000E-01   12.0110           0
       220 PROA     231      PHE      HA       HB1      0.900000E-01   1.00800           0
       221 PROA     231      PHE      CB       CT2     -0.180000       12.0110           0
       222 PROA     231      PHE      HB1      HA2      0.900000E-01   1.00800           0
       223 PROA     231      PHE      HB2      HA2      0.900000E-01   1.00800           0
       224 PROA     231      PHE      CG       CA        0.00000       12.0110           0
       225 PROA     231      PHE      CD1      CA      -0.115000       12.0110           0
       226 PROA     231      PHE      HD1      HP       0.115000       1.00800           0
       227 PROA     231      PHE      CE1      CA      -0.115000       12.0110           0
       228 PROA     231      PHE      HE1      HP       0.115000       1.00800           0
       229 PROA     231      PHE      CZ       CA      -0.115000       12.0110           0
       230 PROA     231      PHE      HZ       HP       0.115000       1.00800           0
       231 PROA     231      PHE      CD2      CA      -0.115000       12.0110           0
       232 PROA     231      PHE      HD2      HP       0.115000       1.00800           0
       233 PROA     231      PHE      CE2      CA      -0.115000       12.0110           0
       234 PROA     231      PHE      HE2      HP       0.115000       1.00800           0
       235 PROA     231      PHE      C        C        0.510000       12.0110           0
       236 PROA     231      PHE      O        O       -0.510000       15.9994           0
       237 PROA     232      VAL      N        NH1     -0.470000       14.0070           0
       238 PROA     232      VAL      HN       H        0.310000       1.00800           0
       239 PROA     232      VAL      CA       CT1      0.700000E-01   12.0110           0
       240 PROA     232      VAL      HA       HB1      0.900000E-01   1.00800           0
       241 PROA     232      VAL      CB       CT1     -0.900000E-01   12.0110           0
       242 PROA     232      VAL      HB       HA1      0.900000E-01   1.00800           0
       243 PROA     232      VAL      CG1      CT3     -0.270000       12.0110           0
       244 PROA     232      VAL      HG11     HA3      0.900000E-01   1.00800           0
       245 PROA     232      VAL      HG12     HA3      0.900000E-01   1.00800           0
       246 PROA     232      VAL      HG13     HA3      0.900000E-01   1.00800           0
       247 PROA     232      VAL      CG2      CT3     -0.270000       12.0110           0
       248 PROA     232      VAL      HG21     HA3      0.900000E-01   1.00800           0
       249 PROA     232      VAL      HG22     HA3      0.900000E-01   1.00800           0
       250 PROA     232      VAL      HG23     HA3      0.900000E-01   1.00800           0
       251 PROA     232      VAL      C        C        0.510000       12.0110           0
       252 PROA     232      VAL      O        O       -0.510000       15.9994           0
       253 PROA     233      SER      N        NH1     -0.470000       14.0070           0
       254 PROA     233      SER      HN       H        0.310000       1.00800           0
       255 PROA     233      SER      CA       CT1      0.700000E-01   12.0110           0
       256 PROA     233      SER      HA       HB1      0.900000E-01   1.00800           0
       257 PROA     233      SER      CB       CT2      0.500000E-01   12.0110           0
       258 PROA     233      SER      HB1      HA2      0.900000E-01   1.00800           0
       259 PROA     233      SER      HB2      HA2      0.900000E-01   1.00800           0
       260 PROA     233      SER      OG       OH1     -0.660000       15.9994           0
       261 PROA     233      SER      HG1      H        0.430000       1.00800           0
       262 PROA     233      SER      C        C        0.510000       12.0110           0
       263 PROA     233      SER      O        O       -0.510000       15.9994           0
       264 PROA     234      LEU      N        NH1     -0.470000       14.0070           0
       265 PROA     234      LEU      HN       H        0.310000       1.00800           0
       266 PROA     234      LEU      CA       CT1      0.700000E-01   12.0110           0
       267 PROA     234      LEU      HA       HB1      0.900000E-01   1.00800           0
       268 PROA     234      LEU      CB       CT2     -0.180000       12.0110           0
       269 PROA     234      LEU      HB1      HA2      0.900000E-01   1.00800           0
       270 PROA     234      LEU      HB2      HA2      0.900000E-01   1.00800           0
       271 PROA     234      LEU      CG       CT1     -0.900000E-01   12.0110           0
       272 PROA     234      LEU      HG       HA1      0.900000E-01   1.00800           0
       273 PROA     234      LEU      CD1      CT3     -0.270000       12.0110           0
       274 PROA     234      LEU      HD11     HA3      0.900000E-01   1.00800           0
       275 PROA     234      LEU      HD12     HA3      0.900000E-01   1.00800           0
       276 PROA     234      LEU      HD13     HA3      0.900000E-01   1.00800           0
       277 PROA     234      LEU      CD2      CT3     -0.270000       12.0110           0
       278 PROA     234      LEU      HD21     HA3      0.900000E-01   1.00800           0
       279 PROA     234      LEU      HD22     HA3      0.900000E-01   1.00800           0
       280 PROA     234      LEU      HD23     HA3      0.900000E-01   1.00800           0
       281 PROA     234      LEU      C        C        0.510000       12.0110           0
       282 PROA     234      LEU      O        O       -0.510000       15.9994           0
       283 PROA     235      TRP      N        NH1     -0.470000       14.0070           0
       284 PROA     235      TRP      HN       H        0.310000       1.00800           0
       285 PROA     235      TRP      CA       CT1      0.700000E-01   12.0110           0
       286 PROA     235      TRP      HA       HB1      0.900000E-01   1.00800           0
       287 PROA     235      TRP      CB       CT2     -0.180000       12.0110           0
       288 PROA     235      TRP      HB1      HA2      0.900000E-01   1.00800           0
       289 PROA     235      TRP      HB2      HA2      0.900000E-01   1.00800           0
       290 PROA     235      TRP      CG       CY      -0.300000E-01   12.0110           0
       291 PROA     235      TRP      CD1      CA      -0.150000       12.0110           0
       292 PROA     235      TRP      HD1      HP       0.220000       1.00800           0
       293 PROA     235      TRP      NE1      NY      -0.510000       14.0070           0
       294 PROA     235      TRP      HE1      H        0.370000       1.00800           0
       295 PROA     235      TRP      CE2      CPT      0.240000       12.0110           0
       296 PROA     235      TRP      CD2      CPT      0.110000       12.0110           0
       297 PROA     235      TRP      CE3      CAI     -0.250000       12.0110           0
       298 PROA     235      TRP      HE3      HP       0.170000       1.00800           0
       299 PROA     235      TRP      CZ3      CA      -0.200000       12.0110           0
       300 PROA     235      TRP      HZ3      HP       0.140000       1.00800           0
       301 PROA     235      TRP      CZ2      CAI     -0.270000       12.0110           0
       302 PROA     235      TRP      HZ2      HP       0.160000       1.00800           0
       303 PROA     235      TRP      CH2      CA      -0.140000       12.0110           0
       304 PROA     235      TRP      HH2      HP       0.140000       1.00800           0
       305 PROA     235      TRP      C        C        0.510000       12.0110           0
       306 PROA     235      TRP      O        O       -0.510000       15.9994           0
       307 PROA     236      LEU      N        NH1     -0.470000       14.0070           0
       308 PROA     236      LEU      HN       H        0.310000       1.00800           0
       309 PROA     236      LEU      CA       CT1      0.700000E-01   12.0110           0
       310 PROA     236      LEU      HA       HB1      0.900000E-01   1.00800           0
       311 PROA     236      LEU      CB       CT2     -0.180000       12.0110           0
       312 PROA     236      LEU      HB1      HA2      0.900000E-01   1.00800           0
       313 PROA     236      LEU      HB2      HA2      0.900000E-01   1.00800           0
       314 PROA     236      LEU      CG       CT1     -0.900000E-01   12.0110           0
       315 PROA     236      LEU      HG       HA1      0.900000E-01   1.00800           0
       316 PROA     236      LEU      CD1      CT3     -0.270000       12.0110           0
       317 PROA     236      LEU      HD11     HA3      0.900000E-01   1.00800           0
       318 PROA     236      LEU      HD12     HA3      0.900000E-01   1.00800           0
       319 PROA     236      LEU      HD13     HA3      0.900000E-01   1.00800           0
       320 PROA     236      LEU      CD2      CT3     -0.270000       12.0110           0
       321 PROA     236      LEU      HD21     HA3      0.900000E-01   1.00800           0
       322 PROA     236      LEU      HD22     HA3      0.900000E-01   1.00800           0
       323 PROA     236      LEU      HD23     HA3      0.900000E-01   1.00800           0
       324 PROA     236      LEU      C        C        0.510000       12.0110           0
       325 PROA     236      LEU      O        O       -0.510000       15.9994           0
       326 PROA     237      THR      N        NH1     -0.470000       14.0070           0
       327 PROA     237      THR      HN       H        0.310000       1.00800           0
       328 PROA     237      THR      CA       CT1      0.700000E-01   12.0110           0
       329 PROA     237      THR      HA       HB1      0.900000E-01   1.00800           0
       330 PROA     237      THR      CB       CT1      0.140000       12.0110           0
       331 PROA     237      THR      HB       HA1      0.900000E-01   1.00800           0
       332 PROA     237      THR      OG1      OH1     -0.660000       15.9994           0
       333 PROA     237      THR      HG1      H        0.430000       1.00800           0
       334 PROA     237      THR      CG2      CT3     -0.270000       12.0110           0
       335 PROA     237      THR      HG21     HA3      0.900000E-01   1.00800           0
       336 PROA     237      THR      HG22     HA3      0.900000E-01   1.00800           0
       337 PROA     237      THR      HG23     HA3      0.900000E-01   1.00800           0
       338 PROA     237      THR      C        C        0.510000       12.0110           0
       339 PROA     237      THR      O        O       -0.510000       15.9994           0
       340 PROA     238      ALA      N        NH1     -0.470000       14.0070           0
       341 PROA     238      ALA      HN       H        0.310000       1.00800           0
       342 PROA     238      ALA      CA       CT1      0.700000E-01   12.0110           0
       343 PROA     238      ALA      HA       HB1      0.900000E-01   1.00800           0
       344 PROA     238      ALA      CB       CT3     -0.270000       12.0110           0
       345 PROA     238      ALA      HB1      HA3      0.900000E-01   1.00800           0
       346 PROA     238      ALA      HB2      HA3      0.900000E-01   1.00800           0
       347 PROA     238      ALA      HB3      HA3      0.900000E-01   1.00800           0
       348 PROA     238      ALA      C        C        0.510000       12.0110           0
       349 PROA     238      ALA      O        O       -0.510000       15.9994           0
       350 PROA     239      ALA      N        NH1     -0.470000       14.0070           0
       351 PROA     239      ALA      HN       H        0.310000       1.00800           0
       352 PROA     239      ALA      CA       CT1      0.700000E-01   12.0110           0
       353 PROA     239      ALA      HA       HB1      0.900000E-01   1.00800           0
       354 PROA     239      ALA      CB       CT3     -0.270000       12.0110           0
       355 PROA     239      ALA      HB1      HA3      0.900000E-01   1.00800           0
       356 PROA     239      ALA      HB2      HA3      0.900000E-01   1.00800           0
       357 PROA     239      ALA      HB3      HA3      0.900000E-01   1.00800           0
       358 PROA     239      ALA      C        C        0.510000       12.0110           0
       359 PROA     239      ALA      O        O       -0.510000       15.9994           0
       360 PROA     240      GLY      N        NH1     -0.470000       14.0070           0
       361 PROA     240      GLY      HN       H        0.310000       1.00800           0
       362 PROA     240      GLY      CA       CT2     -0.200000E-01   12.0110           0
       363 PROA     240      GLY      HA1      HB2      0.900000E-01   1.00800           0
       364 PROA     240      GLY      HA2      HB2      0.900000E-01   1.00800           0
       365 PROA     240      GLY      C        C        0.510000       12.0110           0
       366 PROA     240      GLY      O        O       -0.510000       15.9994           0
       367 PROA     241      PHE      N        NH1     -0.470000       14.0070           0
       368 PROA     241      PHE      HN       H        0.310000       1.00800           0
       369 PROA     241      PHE      CA       CT1      0.700000E-01   12.0110           0
       370 PROA     241      PHE      HA       HB1      0.900000E-01   1.00800           0
       371 PROA     241      PHE      CB       CT2     -0.180000       12.0110           0
       372 PROA     241      PHE      HB1      HA2      0.900000E-01   1.00800           0
       373 PROA     241      PHE      HB2      HA2      0.900000E-01   1.00800           0
       374 PROA     241      PHE      CG       CA        0.00000       12.0110           0
       375 PROA     241      PHE      CD1      CA      -0.115000       12.0110           0
       376 PROA     241      PHE      HD1      HP       0.115000       1.00800           0
       377 PROA     241      PHE      CE1      CA      -0.115000       12.0110           0
       378 PROA     241      PHE      HE1      HP       0.115000       1.00800           0
       379 PROA     241      PHE      CZ       CA      -0.115000       12.0110           0
       380 PROA     241      PHE      HZ       HP       0.115000       1.00800           0
       381 PROA     241      PHE      CD2      CA      -0.115000       12.0110           0
       382 PROA     241      PHE      HD2      HP       0.115000       1.00800           0
       383 PROA     241      PHE      CE2      CA      -0.115000       12.0110           0
       384 PROA     241      PHE      HE2      HP       0.115000       1.00800           0
       385 PROA     241      PHE      C        C        0.510000       12.0110           0
       386 PROA     241      PHE      O        O       -0.510000       15.9994           0
       387 PROA     242      LEU      N        NH1     -0.470000       14.0070           0
       388 PROA     242      LEU      HN       H        0.310000       1.00800           0
       389 PROA     242      LEU      CA       CT1      0.700000E-01   12.0110           0
       390 PROA     242      LEU      HA       HB1      0.900000E-01   1.00800           0
       391 PROA     242      LEU      CB       CT2     -0.180000       12.0110           0
       392 PROA     242      LEU      HB1      HA2      0.900000E-01   1.00800           0
       393 PROA     242      LEU      HB2      HA2      0.900000E-01   1.00800           0
       394 PROA     242      LEU      CG       CT1     -0.900000E-01   12.0110           0
       395 PROA     242      LEU      HG       HA1      0.900000E-01   1.00800           0
       396 PROA     242      LEU      CD1      CT3     -0.270000       12.0110           0
       397 PROA     242      LEU      HD11     HA3      0.900000E-01   1.00800           0
       398 PROA     242      LEU      HD12     HA3      0.900000E-01   1.00800           0
       399 PROA     242      LEU      HD13     HA3      0.900000E-01   1.00800           0
       400 PROA     242      LEU      CD2      CT3     -0.270000       12.0110           0
       401 PROA     242      LEU      HD21     HA3      0.900000E-01   1.00800           0
       402 PROA     242      LEU      HD22     HA3      0.900000E-01   1.00800           0
       403 PROA     242      LEU      HD23     HA3      0.900000E-01   1.00800           0
       404 PROA     242      LEU      C        C        0.510000       12.0110           0
       405 PROA     242      LEU      O        O       -0.510000       15.9994           0
       406 PROA     243      HSD      N        NH1     -0.470000       14.0070           0
       407 PROA     243      HSD      HN       H        0.310000       1.00800           0
       408 PROA     243      HSD      CA       CT1      0.700000E-01   12.0110           0
       409 PROA     243      HSD      HA       HB1      0.900000E-01   1.00800           0
       410 PROA     243      HSD      CB       CT2     -0.900000E-01   12.0110           0
       411 PROA     243      HSD      HB1      HA2      0.900000E-01   1.00800           0
       412 PROA     243      HSD      HB2      HA2      0.900000E-01   1.00800           0
       413 PROA     243      HSD      ND1      NR1     -0.360000       14.0070           0
       414 PROA     243      HSD      HD1      H        0.320000       1.00800           0
       415 PROA     243      HSD      CG       CPH1    -0.500000E-01   12.0110           0
       416 PROA     243      HSD      CE1      CPH2     0.250000       12.0110           0
       417 PROA     243      HSD      HE1      HR1      0.130000       1.00800           0
       418 PROA     243      HSD      NE2      NR2     -0.700000       14.0070           0
       419 PROA     243      HSD      CD2      CPH1     0.220000       12.0110           0
       420 PROA     243      HSD      HD2      HR3      0.100000       1.00800           0
       421 PROA     243      HSD      C        C        0.510000       12.0110           0
       422 PROA     243      HSD      O        O       -0.510000       15.9994           0
       423 PROA     244      LEU      N        NH1     -0.470000       14.0070           0
       424 PROA     244      LEU      HN       H        0.310000       1.00800           0
       425 PROA     244      LEU      CA       CT1      0.700000E-01   12.0110           0
       426 PROA     244      LEU      HA       HB1      0.900000E-01   1.00800           0
       427 PROA     244      LEU      CB       CT2     -0.180000       12.0110           0
       428 PROA     244      LEU      HB1      HA2      0.900000E-01   1.00800           0
       429 PROA     244      LEU      HB2      HA2      0.900000E-01   1.00800           0
       430 PROA     244      LEU      CG       CT1     -0.900000E-01   12.0110           0
       431 PROA     244      LEU      HG       HA1      0.900000E-01   1.00800           0
       432 PROA     244      LEU      CD1      CT3     -0.270000       12.0110           0
       433 PROA     244      LEU      HD11     HA3      0.900000E-01   1.00800           0
       434 PROA     244      LEU      HD12     HA3      0.900000E-01   1.00800           0
       435 PROA     244      LEU      HD13     HA3      0.900000E-01   1.00800           0
       436 PROA     244      LEU      CD2      CT3     -0.270000       12.0110           0
       437 PROA     244      LEU      HD21     HA3      0.900000E-01   1.00800           0
       438 PROA     244      LEU      HD22     HA3      0.900000E-01   1.00800           0
       439 PROA     244      LEU      HD23     HA3      0.900000E-01   1.00800           0
       440 PROA     244      LEU      C        C        0.510000       12.0110           0
       441 PROA     244      LEU      O        O       -0.510000       15.9994           0
       442 PROA     245      LEU      N        NH1     -0.470000       14.0070           0
       443 PROA     245      LEU      HN       H        0.310000       1.00800           0
       444 PROA     245      LEU      CA       CT1      0.700000E-01   12.0110           0
       445 PROA     245      LEU      HA       HB1      0.900000E-01   1.00800           0
       446 PROA     245      LEU      CB       CT2     -0.180000       12.0110           0
       447 PROA     245      LEU      HB1      HA2      0.900000E-01   1.00800           0
       448 PROA     245      LEU      HB2      HA2      0.900000E-01   1.00800           0
       449 PROA     245      LEU      CG       CT1     -0.900000E-01   12.0110           0
       450 PROA     245      LEU      HG       HA1      0.900000E-01   1.00800           0
       451 PROA     245      LEU      CD1      CT3     -0.270000       12.0110           0
       452 PROA     245      LEU      HD11     HA3      0.900000E-01   1.00800           0
       453 PROA     245      LEU      HD12     HA3      0.900000E-01   1.00800           0
       454 PROA     245      LEU      HD13     HA3      0.900000E-01   1.00800           0
       455 PROA     245      LEU      CD2      CT3     -0.270000       12.0110           0
       456 PROA     245      LEU      HD21     HA3      0.900000E-01   1.00800           0
       457 PROA     245      LEU      HD22     HA3      0.900000E-01   1.00800           0
       458 PROA     245      LEU      HD23     HA3      0.900000E-01   1.00800           0
       459 PROA     245      LEU      C        C        0.510000       12.0110           0
       460 PROA     245      LEU      O        O       -0.510000       15.9994           0
       461 PROA     246      GLU      N        NH1     -0.470000       14.0070           0
       462 PROA     246      GLU      HN       H        0.310000       1.00800           0
       463 PROA     246      GLU      CA       CT1      0.700000E-01   12.0110           0
       464 PROA     246      GLU      HA       HB1      0.900000E-01   1.00800           0
       465 PROA     246      GLU      CB       CT2A    -0.180000       12.0110           0
       466 PROA     246      GLU      HB1      HA2      0.900000E-01   1.00800           0
       467 PROA     246      GLU      HB2      HA2      0.900000E-01   1.00800           0
       468 PROA     246      GLU      CG       CT2     -0.280000       12.0110           0
       469 PROA     246      GLU      HG1      HA2      0.900000E-01   1.00800           0
       470 PROA     246      GLU      HG2      HA2      0.900000E-01   1.00800           0
       471 PROA     246      GLU      CD       CC       0.620000       12.0110           0
       472 PROA     246      GLU      OE1      OC      -0.760000       15.9994           0
       473 PROA     246      GLU      OE2      OC      -0.760000       15.9994           0
       474 PROA     246      GLU      C        C        0.510000       12.0110           0
       475 PROA     246      GLU      O        O       -0.510000       15.9994           0
       476 PROA     247      ASN      N        NH1     -0.470000       14.0070           0
       477 PROA     247      ASN      HN       H        0.310000       1.00800           0
       478 PROA     247      ASN      CA       CT1      0.700000E-01   12.0110           0
       479 PROA     247      ASN      HA       HB1      0.900000E-01   1.00800           0
       480 PROA     247      ASN      CB       CT2     -0.180000       12.0110           0
       481 PROA     247      ASN      HB1      HA2      0.900000E-01   1.00800           0
       482 PROA     247      ASN      HB2      HA2      0.900000E-01   1.00800           0
       483 PROA     247      ASN      CG       CC       0.550000       12.0110           0
       484 PROA     247      ASN      OD1      O       -0.550000       15.9994           0
       485 PROA     247      ASN      ND2      NH2     -0.620000       14.0070           0
       486 PROA     247      ASN      HD21     H        0.320000       1.00800           0
       487 PROA     247      ASN      HD22     H        0.300000       1.00800           0
       488 PROA     247      ASN      C        C        0.510000       12.0110           0
       489 PROA     247      ASN      O        O       -0.510000       15.9994           0
       490 PROA     248      SER      N        NH1     -0.470000       14.0070           0
       491 PROA     248      SER      HN       H        0.310000       1.00800           0
       492 PROA     248      SER      CA       CT1      0.700000E-01   12.0110           0
       493 PROA     248      SER      HA       HB1      0.900000E-01   1.00800           0
       494 PROA     248      SER      CB       CT2      0.500000E-01   12.0110           0
       495 PROA     248      SER      HB1      HA2      0.900000E-01   1.00800           0
       496 PROA     248      SER      HB2      HA2      0.900000E-01   1.00800           0
       497 PROA     248      SER      OG       OH1     -0.660000       15.9994           0
       498 PROA     248      SER      HG1      H        0.430000       1.00800           0
       499 PROA     248      SER      C        C        0.510000       12.0110           0
       500 PROA     248      SER      O        O       -0.510000       15.9994           0
       501 PROA     249      GLY      N        NH1     -0.470000       14.0070           0
       502 PROA     249      GLY      HN       H        0.310000       1.00800           0
       503 PROA     249      GLY      CA       CT2     -0.200000E-01   12.0110           0
       504 PROA     249      GLY      HA1      HB2      0.900000E-01   1.00800           0
       505 PROA     249      GLY      HA2      HB2      0.900000E-01   1.00800           0
       506 PROA     249      GLY      C        C        0.510000       12.0110           0
       507 PROA     249      GLY      O        O       -0.510000       15.9994           0
       508 PROA     250      ASP      N        NH1     -0.470000       14.0070           0
       509 PROA     250      ASP      HN       H        0.310000       1.00800           0
       510 PROA     250      ASP      CA       CT1      0.700000E-01   12.0110           0
       511 PROA     250      ASP      HA       HB1      0.900000E-01   1.00800           0
       512 PROA     250      ASP      CB       CT2A    -0.280000       12.0110           0
       513 PROA     250      ASP      HB1      HA2      0.900000E-01   1.00800           0
       514 PROA     250      ASP      HB2      HA2      0.900000E-01   1.00800           0
       515 PROA     250      ASP      CG       CC       0.620000       12.0110           0
       516 PROA     250      ASP      OD1      OC      -0.760000       15.9994           0
       517 PROA     250      ASP      OD2      OC      -0.760000       15.9994           0
       518 PROA     250      ASP      C        C        0.510000       12.0110           0
       519 PROA     250      ASP      O        O       -0.510000       15.9994           0
       520 PROA     251      PRO      N        N       -0.290000       14.0070           0
       521 PROA     251      PRO      CD       CP3       0.00000       12.0110           0
       522 PROA     251      PRO      HD1      HA2      0.900000E-01   1.00800           0
       523 PROA     251      PRO      HD2      HA2      0.900000E-01   1.00800           0
       524 PROA     251      PRO      CA       CP1      0.200000E-01   12.0110           0
       525 PROA     251      PRO      HA       HB1      0.900000E-01   1.00800           0
       526 PROA     251      PRO      CB       CP2     -0.180000       12.0110           0
       527 PROA     251      PRO      HB1      HA2      0.900000E-01   1.00800           0
       528 PROA     251      PRO      HB2      HA2      0.900000E-01   1.00800           0
       529 PROA     251      PRO      CG       CP2     -0.180000       12.0110           0
       530 PROA     251      PRO      HG1      HA2      0.900000E-01   1.00800           0
       531 PROA     251      PRO      HG2      HA2      0.900000E-01   1.00800           0
       532 PROA     251      PRO      C        C        0.510000       12.0110           0
       533 PROA     251      PRO      O        O       -0.510000       15.9994           0
       534 PROA     252      PHE      N        NH1     -0.470000       14.0070           0
       535 PROA     252      PHE      HN       H        0.310000       1.00800           0
       536 PROA     252      PHE      CA       CT1      0.700000E-01   12.0110           0
       537 PROA     252      PHE      HA       HB1      0.900000E-01   1.00800           0
       538 PROA     252      PHE      CB       CT2     -0.180000       12.0110           0
       539 PROA     252      PHE      HB1      HA2      0.900000E-01   1.00800           0
       540 PROA     252      PHE      HB2      HA2      0.900000E-01   1.00800           0
       541 PROA     252      PHE      CG       CA        0.00000       12.0110           0
       542 PROA     252      PHE      CD1      CA      -0.115000       12.0110           0
       543 PROA     252      PHE      HD1      HP       0.115000       1.00800           0
       544 PROA     252      PHE      CE1      CA      -0.115000       12.0110           0
       545 PROA     252      PHE      HE1      HP       0.115000       1.00800           0
       546 PROA     252      PHE      CZ       CA      -0.115000       12.0110           0
       547 PROA     252      PHE      HZ       HP       0.115000       1.00800           0
       548 PROA     252      PHE      CD2      CA      -0.115000       12.0110           0
       549 PROA     252      PHE      HD2      HP       0.115000       1.00800           0
       550 PROA     252      PHE      CE2      CA      -0.115000       12.0110           0
       551 PROA     252      PHE      HE2      HP       0.115000       1.00800           0
       552 PROA     252      PHE      C        C        0.510000       12.0110           0
       553 PROA     252      PHE      O        O       -0.510000       15.9994           0
       554 PROA     253      PHE      N        NH1     -0.470000       14.0070           0
       555 PROA     253      PHE      HN       H        0.310000       1.00800           0
       556 PROA     253      PHE      CA       CT1      0.700000E-01   12.0110           0
       557 PROA     253      PHE      HA       HB1      0.900000E-01   1.00800           0
       558 PROA     253      PHE      CB       CT2     -0.180000       12.0110           0
       559 PROA     253      PHE      HB1      HA2      0.900000E-01   1.00800           0
       560 PROA     253      PHE      HB2      HA2      0.900000E-01   1.00800           0
       561 PROA     253      PHE      CG       CA        0.00000       12.0110           0
       562 PROA     253      PHE      CD1      CA      -0.115000       12.0110           0
       563 PROA     253      PHE      HD1      HP       0.115000       1.00800           0
       564 PROA     253      PHE      CE1      CA      -0.115000       12.0110           0
       565 PROA     253      PHE      HE1      HP       0.115000       1.00800           0
       566 PROA     253      PHE      CZ       CA      -0.115000       12.0110           0
       567 PROA     253      PHE      HZ       HP       0.115000       1.00800           0
       568 PROA     253      PHE      CD2      CA      -0.115000       12.0110           0
       569 PROA     253      PHE      HD2      HP       0.115000       1.00800           0
       570 PROA     253      PHE      CE2      CA      -0.115000       12.0110           0
       571 PROA     253      PHE      HE2      HP       0.115000       1.00800           0
       572 PROA     253      PHE      C        C        0.510000       12.0110           0
       573 PROA     253      PHE      O        O       -0.510000       15.9994           0
       574 PROA     254      ASP      N        NH1     -0.470000       14.0070           0
       575 PROA     254      ASP      HN       H        0.310000       1.00800           0
       576 PROA     254      ASP      CA       CT1      0.700000E-01   12.0110           0
       577 PROA     254      ASP      HA       HB1      0.900000E-01   1.00800           0
       578 PROA     254      ASP      CB       CT2A    -0.280000       12.0110           0
       579 PROA     254      ASP      HB1      HA2      0.900000E-01   1.00800           0
       580 PROA     254      ASP      HB2      HA2      0.900000E-01   1.00800           0
       581 PROA     254      ASP      CG       CC       0.620000       12.0110           0
       582 PROA     254      ASP      OD1      OC      -0.760000       15.9994           0
       583 PROA     254      ASP      OD2      OC      -0.760000       15.9994           0
       584 PROA     254      ASP      C        C        0.510000       12.0110           0
       585 PROA     254      ASP      O        O       -0.510000       15.9994           0
       586 PROA     255      PHE      N        NH1     -0.470000       14.0070           0
       587 PROA     255      PHE      HN       H        0.310000       1.00800           0
       588 PROA     255      PHE      CA       CT1      0.700000E-01   12.0110           0
       589 PROA     255      PHE      HA       HB1      0.900000E-01   1.00800           0
       590 PROA     255      PHE      CB       CT2     -0.180000       12.0110           0
       591 PROA     255      PHE      HB1      HA2      0.900000E-01   1.00800           0
       592 PROA     255      PHE      HB2      HA2      0.900000E-01   1.00800           0
       593 PROA     255      PHE      CG       CA        0.00000       12.0110           0
       594 PROA     255      PHE      CD1      CA      -0.115000       12.0110           0
       595 PROA     255      PHE      HD1      HP       0.115000       1.00800           0
       596 PROA     255      PHE      CE1      CA      -0.115000       12.0110           0
       597 PROA     255      PHE      HE1      HP       0.115000       1.00800           0
       598 PROA     255      PHE      CZ       CA      -0.115000       12.0110           0
       599 PROA     255      PHE      HZ       HP       0.115000       1.00800           0
       600 PROA     255      PHE      CD2      CA      -0.115000       12.0110           0
       601 PROA     255      PHE      HD2      HP       0.115000       1.00800           0
       602 PROA     255      PHE      CE2      CA      -0.115000       12.0110           0
       603 PROA     255      PHE      HE2      HP       0.115000       1.00800           0
       604 PROA     255      PHE      C        C        0.510000       12.0110           0
       605 PROA     255      PHE      O        O       -0.510000       15.9994           0
       606 PROA     256      GLY      N        NH1     -0.470000       14.0070           0
       607 PROA     256      GLY      HN       H        0.310000       1.00800           0
       608 PROA     256      GLY      CA       CT2     -0.200000E-01   12.0110           0
       609 PROA     256      GLY      HA1      HB2      0.900000E-01   1.00800           0
       610 PROA     256      GLY      HA2      HB2      0.900000E-01   1.00800           0
       611 PROA     256      GLY      C        C        0.510000       12.0110           0
       612 PROA     256      GLY      O        O       -0.510000       15.9994           0
       613 PROA     257      ASN      N        NH1     -0.470000       14.0070           0
       614 PROA     257      ASN      HN       H        0.310000       1.00800           0
       615 PROA     257      ASN      CA       CT1      0.700000E-01   12.0110           0
       616 PROA     257      ASN      HA       HB1      0.900000E-01   1.00800           0
       617 PROA     257      ASN      CB       CT2     -0.180000       12.0110           0
       618 PROA     257      ASN      HB1      HA2      0.900000E-01   1.00800           0
       619 PROA     257      ASN      HB2      HA2      0.900000E-01   1.00800           0
       620 PROA     257      ASN      CG       CC       0.550000       12.0110           0
       621 PROA     257      ASN      OD1      O       -0.550000       15.9994           0
       622 PROA     257      ASN      ND2      NH2     -0.620000       14.0070           0
       623 PROA     257      ASN      HD21     H        0.320000       1.00800           0
       624 PROA     257      ASN      HD22     H        0.300000       1.00800           0
       625 PROA     257      ASN      C        C        0.510000       12.0110           0
       626 PROA     257      ASN      O        O       -0.510000       15.9994           0
       627 PROA     258      ALA      N        NH1     -0.470000       14.0070           0
       628 PROA     258      ALA      HN       H        0.310000       1.00800           0
       629 PROA     258      ALA      CA       CT1      0.700000E-01   12.0110           0
       630 PROA     258      ALA      HA       HB1      0.900000E-01   1.00800           0
       631 PROA     258      ALA      CB       CT3     -0.270000       12.0110           0
       632 PROA     258      ALA      HB1      HA3      0.900000E-01   1.00800           0
       633 PROA     258      ALA      HB2      HA3      0.900000E-01   1.00800           0
       634 PROA     258      ALA      HB3      HA3      0.900000E-01   1.00800           0
       635 PROA     258      ALA      C        C        0.510000       12.0110           0
       636 PROA     258      ALA      O        O       -0.510000       15.9994           0
       637 PROA     259      GLN      N        NH1     -0.470000       14.0070           0
       638 PROA     259      GLN      HN       H        0.310000       1.00800           0
       639 PROA     259      GLN      CA       CT1      0.700000E-01   12.0110           0
       640 PROA     259      GLN      HA       HB1      0.900000E-01   1.00800           0
       641 PROA     259      GLN      CB       CT2     -0.180000       12.0110           0
       642 PROA     259      GLN      HB1      HA2      0.900000E-01   1.00800           0
       643 PROA     259      GLN      HB2      HA2      0.900000E-01   1.00800           0
       644 PROA     259      GLN      CG       CT2     -0.180000       12.0110           0
       645 PROA     259      GLN      HG1      HA2      0.900000E-01   1.00800           0
       646 PROA     259      GLN      HG2      HA2      0.900000E-01   1.00800           0
       647 PROA     259      GLN      CD       CC       0.550000       12.0110           0
       648 PROA     259      GLN      OE1      O       -0.550000       15.9994           0
       649 PROA     259      GLN      NE2      NH2     -0.620000       14.0070           0
       650 PROA     259      GLN      HE21     H        0.320000       1.00800           0
       651 PROA     259      GLN      HE22     H        0.300000       1.00800           0
       652 PROA     259      GLN      C        C        0.510000       12.0110           0
       653 PROA     259      GLN      O        O       -0.510000       15.9994           0
       654 PROA     260      HSD      N        NH1     -0.470000       14.0070           0
       655 PROA     260      HSD      HN       H        0.310000       1.00800           0
       656 PROA     260      HSD      CA       CT1      0.700000E-01   12.0110           0
       657 PROA     260      HSD      HA       HB1      0.900000E-01   1.00800           0
       658 PROA     260      HSD      CB       CT2     -0.900000E-01   12.0110           0
       659 PROA     260      HSD      HB1      HA2      0.900000E-01   1.00800           0
       660 PROA     260      HSD      HB2      HA2      0.900000E-01   1.00800           0
       661 PROA     260      HSD      ND1      NR1     -0.360000       14.0070           0
       662 PROA     260      HSD      HD1      H        0.320000       1.00800           0
       663 PROA     260      HSD      CG       CPH1    -0.500000E-01   12.0110           0
       664 PROA     260      HSD      CE1      CPH2     0.250000       12.0110           0
       665 PROA     260      HSD      HE1      HR1      0.130000       1.00800           0
       666 PROA     260      HSD      NE2      NR2     -0.700000       14.0070           0
       667 PROA     260      HSD      CD2      CPH1     0.220000       12.0110           0
       668 PROA     260      HSD      HD2      HR3      0.100000       1.00800           0
       669 PROA     260      HSD      C        C        0.510000       12.0110           0
       670 PROA     260      HSD      O        O       -0.510000       15.9994           0
       671 PROA     261      LEU      N        NH1     -0.470000       14.0070           0
       672 PROA     261      LEU      HN       H        0.310000       1.00800           0
       673 PROA     261      LEU      CA       CT1      0.700000E-01   12.0110           0
       674 PROA     261      LEU      HA       HB1      0.900000E-01   1.00800           0
       675 PROA     261      LEU      CB       CT2     -0.180000       12.0110           0
       676 PROA     261      LEU      HB1      HA2      0.900000E-01   1.00800           0
       677 PROA     261      LEU      HB2      HA2      0.900000E-01   1.00800           0
       678 PROA     261      LEU      CG       CT1     -0.900000E-01   12.0110           0
       679 PROA     261      LEU      HG       HA1      0.900000E-01   1.00800           0
       680 PROA     261      LEU      CD1      CT3     -0.270000       12.0110           0
       681 PROA     261      LEU      HD11     HA3      0.900000E-01   1.00800           0
       682 PROA     261      LEU      HD12     HA3      0.900000E-01   1.00800           0
       683 PROA     261      LEU      HD13     HA3      0.900000E-01   1.00800           0
       684 PROA     261      LEU      CD2      CT3     -0.270000       12.0110           0
       685 PROA     261      LEU      HD21     HA3      0.900000E-01   1.00800           0
       686 PROA     261      LEU      HD22     HA3      0.900000E-01   1.00800           0
       687 PROA     261      LEU      HD23     HA3      0.900000E-01   1.00800           0
       688 PROA     261      LEU      C        C        0.510000       12.0110           0
       689 PROA     261      LEU      O        O       -0.510000       15.9994           0
       690 PROA     262      THR      N        NH1     -0.470000       14.0070           0
       691 PROA     262      THR      HN       H        0.310000       1.00800           0
       692 PROA     262      THR      CA       CT1      0.700000E-01   12.0110           0
       693 PROA     262      THR      HA       HB1      0.900000E-01   1.00800           0
       694 PROA     262      THR      CB       CT1      0.140000       12.0110           0
       695 PROA     262      THR      HB       HA1      0.900000E-01   1.00800           0
       696 PROA     262      THR      OG1      OH1     -0.660000       15.9994           0
       697 PROA     262      THR      HG1      H        0.430000       1.00800           0
       698 PROA     262      THR      CG2      CT3     -0.270000       12.0110           0
       699 PROA     262      THR      HG21     HA3      0.900000E-01   1.00800           0
       700 PROA     262      THR      HG22     HA3      0.900000E-01   1.00800           0
       701 PROA     262      THR      HG23     HA3      0.900000E-01   1.00800           0
       702 PROA     262      THR      C        C        0.510000       12.0110           0
       703 PROA     262      THR      O        O       -0.510000       15.9994           0
       704 PROA     263      TYR      N        NH1     -0.470000       14.0070           0
       705 PROA     263      TYR      HN       H        0.310000       1.00800           0
       706 PROA     263      TYR      CA       CT1      0.700000E-01   12.0110           0
       707 PROA     263      TYR      HA       HB1      0.900000E-01   1.00800           0
       708 PROA     263      TYR      CB       CT2     -0.180000       12.0110           0
       709 PROA     263      TYR      HB1      HA2      0.900000E-01   1.00800           0
       710 PROA     263      TYR      HB2      HA2      0.900000E-01   1.00800           0
       711 PROA     263      TYR      CG       CA        0.00000       12.0110           0
       712 PROA     263      TYR      CD1      CA      -0.115000       12.0110           0
       713 PROA     263      TYR      HD1      HP       0.115000       1.00800           0
       714 PROA     263      TYR      CE1      CA      -0.115000       12.0110           0
       715 PROA     263      TYR      HE1      HP       0.115000       1.00800           0
       716 PROA     263      TYR      CZ       CA       0.110000       12.0110           0
       717 PROA     263      TYR      OH       OH1     -0.540000       15.9994           0
       718 PROA     263      TYR      HH       H        0.430000       1.00800           0
       719 PROA     263      TYR      CD2      CA      -0.115000       12.0110           0
       720 PROA     263      TYR      HD2      HP       0.115000       1.00800           0
       721 PROA     263      TYR      CE2      CA      -0.115000       12.0110           0
       722 PROA     263      TYR      HE2      HP       0.115000       1.00800           0
       723 PROA     263      TYR      C        C        0.510000       12.0110           0
       724 PROA     263      TYR      O        O       -0.510000       15.9994           0
       725 PROA     264      TRP      N        NH1     -0.470000       14.0070           0
       726 PROA     264      TRP      HN       H        0.310000       1.00800           0
       727 PROA     264      TRP      CA       CT1      0.700000E-01   12.0110           0
       728 PROA     264      TRP      HA       HB1      0.900000E-01   1.00800           0
       729 PROA     264      TRP      CB       CT2     -0.180000       12.0110           0
       730 PROA     264      TRP      HB1      HA2      0.900000E-01   1.00800           0
       731 PROA     264      TRP      HB2      HA2      0.900000E-01   1.00800           0
       732 PROA     264      TRP      CG       CY      -0.300000E-01   12.0110           0
       733 PROA     264      TRP      CD1      CA      -0.150000       12.0110           0
       734 PROA     264      TRP      HD1      HP       0.220000       1.00800           0
       735 PROA     264      TRP      NE1      NY      -0.510000       14.0070           0
       736 PROA     264      TRP      HE1      H        0.370000       1.00800           0
       737 PROA     264      TRP      CE2      CPT      0.240000       12.0110           0
       738 PROA     264      TRP      CD2      CPT      0.110000       12.0110           0
       739 PROA     264      TRP      CE3      CAI     -0.250000       12.0110           0
       740 PROA     264      TRP      HE3      HP       0.170000       1.00800           0
       741 PROA     264      TRP      CZ3      CA      -0.200000       12.0110           0
       742 PROA     264      TRP      HZ3      HP       0.140000       1.00800           0
       743 PROA     264      TRP      CZ2      CAI     -0.270000       12.0110           0
       744 PROA     264      TRP      HZ2      HP       0.160000       1.00800           0
       745 PROA     264      TRP      CH2      CA      -0.140000       12.0110           0
       746 PROA     264      TRP      HH2      HP       0.140000       1.00800           0
       747 PROA     264      TRP      C        C        0.510000       12.0110           0
       748 PROA     264      TRP      O        O       -0.510000       15.9994           0
       749 PROA     265      GLU      N        NH1     -0.470000       14.0070           0
       750 PROA     265      GLU      HN       H        0.310000       1.00800           0
       751 PROA     265      GLU      CA       CT1      0.700000E-01   12.0110           0
       752 PROA     265      GLU      HA       HB1      0.900000E-01   1.00800           0
       753 PROA     265      GLU      CB       CT2A    -0.180000       12.0110           0
       754 PROA     265      GLU      HB1      HA2      0.900000E-01   1.00800           0
       755 PROA     265      GLU      HB2      HA2      0.900000E-01   1.00800           0
       756 PROA     265      GLU      CG       CT2     -0.280000       12.0110           0
       757 PROA     265      GLU      HG1      HA2      0.900000E-01   1.00800           0
       758 PROA     265      GLU      HG2      HA2      0.900000E-01   1.00800           0
       759 PROA     265      GLU      CD       CC       0.620000       12.0110           0
       760 PROA     265      GLU      OE1      OC      -0.760000       15.9994           0
       761 PROA     265      GLU      OE2      OC      -0.760000       15.9994           0
       762 PROA     265      GLU      C        C        0.510000       12.0110           0
       763 PROA     265      GLU      O        O       -0.510000       15.9994           0
       764 PROA     266      CYS      N        NH1     -0.470000       14.0070           0
       765 PROA     266      CYS      HN       H        0.310000       1.00800           0
       766 PROA     266      CYS      CA       CT1      0.700000E-01   12.0110           0
       767 PROA     266      CYS      HA       HB1      0.900000E-01   1.00800           0
       768 PROA     266      CYS      CB       CT2     -0.110000       12.0110           0
       769 PROA     266      CYS      HB1      HA2      0.900000E-01   1.00800           0
       770 PROA     266      CYS      HB2      HA2      0.900000E-01   1.00800           0
       771 PROA     266      CYS      SG       S       -0.230000       32.0600           0
       772 PROA     266      CYS      HG1      HS       0.160000       1.00800           0
       773 PROA     266      CYS      C        C        0.510000       12.0110           0
       774 PROA     266      CYS      O        O       -0.510000       15.9994           0
       775 PROA     267      LEU      N        NH1     -0.470000       14.0070           0
       776 PROA     267      LEU      HN       H        0.310000       1.00800           0
       777 PROA     267      LEU      CA       CT1      0.700000E-01   12.0110           0
       778 PROA     267      LEU      HA       HB1      0.900000E-01   1.00800           0
       779 PROA     267      LEU      CB       CT2     -0.180000       12.0110           0
       780 PROA     267      LEU      HB1      HA2      0.900000E-01   1.00800           0
       781 PROA     267      LEU      HB2      HA2      0.900000E-01   1.00800           0
       782 PROA     267      LEU      CG       CT1     -0.900000E-01   12.0110           0
       783 PROA     267      LEU      HG       HA1      0.900000E-01   1.00800           0
       784 PROA     267      LEU      CD1      CT3     -0.270000       12.0110           0
       785 PROA     267      LEU      HD11     HA3      0.900000E-01   1.00800           0
       786 PROA     267      LEU      HD12     HA3      0.900000E-01   1.00800           0
       787 PROA     267      LEU      HD13     HA3      0.900000E-01   1.00800           0
       788 PROA     267      LEU      CD2      CT3     -0.270000       12.0110           0
       789 PROA     267      LEU      HD21     HA3      0.900000E-01   1.00800           0
       790 PROA     267      LEU      HD22     HA3      0.900000E-01   1.00800           0
       791 PROA     267      LEU      HD23     HA3      0.900000E-01   1.00800           0
       792 PROA     267      LEU      C        C        0.510000       12.0110           0
       793 PROA     267      LEU      O        O       -0.510000       15.9994           0
       794 PROA     268      TYR      N        NH1     -0.470000       14.0070           0
       795 PROA     268      TYR      HN       H        0.310000       1.00800           0
       796 PROA     268      TYR      CA       CT1      0.700000E-01   12.0110           0
       797 PROA     268      TYR      HA       HB1      0.900000E-01   1.00800           0
       798 PROA     268      TYR      CB       CT2     -0.180000       12.0110           0
       799 PROA     268      TYR      HB1      HA2      0.900000E-01   1.00800           0
       800 PROA     268      TYR      HB2      HA2      0.900000E-01   1.00800           0
       801 PROA     268      TYR      CG       CA        0.00000       12.0110           0
       802 PROA     268      TYR      CD1      CA      -0.115000       12.0110           0
       803 PROA     268      TYR      HD1      HP       0.115000       1.00800           0
       804 PROA     268      TYR      CE1      CA      -0.115000       12.0110           0
       805 PROA     268      TYR      HE1      HP       0.115000       1.00800           0
       806 PROA     268      TYR      CZ       CA       0.110000       12.0110           0
       807 PROA     268      TYR      OH       OH1     -0.540000       15.9994           0
       808 PROA     268      TYR      HH       H        0.430000       1.00800           0
       809 PROA     268      TYR      CD2      CA      -0.115000       12.0110           0
       810 PROA     268      TYR      HD2      HP       0.115000       1.00800           0
       811 PROA     268      TYR      CE2      CA      -0.115000       12.0110           0
       812 PROA     268      TYR      HE2      HP       0.115000       1.00800           0
       813 PROA     268      TYR      C        C        0.510000       12.0110           0
       814 PROA     268      TYR      O        O       -0.510000       15.9994           0
       815 PROA     269      PHE      N        NH1     -0.470000       14.0070           0
       816 PROA     269      PHE      HN       H        0.310000       1.00800           0
       817 PROA     269      PHE      CA       CT1      0.700000E-01   12.0110           0
       818 PROA     269      PHE      HA       HB1      0.900000E-01   1.00800           0
       819 PROA     269      PHE      CB       CT2     -0.180000       12.0110           0
       820 PROA     269      PHE      HB1      HA2      0.900000E-01   1.00800           0
       821 PROA     269      PHE      HB2      HA2      0.900000E-01   1.00800           0
       822 PROA     269      PHE      CG       CA        0.00000       12.0110           0
       823 PROA     269      PHE      CD1      CA      -0.115000       12.0110           0
       824 PROA     269      PHE      HD1      HP       0.115000       1.00800           0
       825 PROA     269      PHE      CE1      CA      -0.115000       12.0110           0
       826 PROA     269      PHE      HE1      HP       0.115000       1.00800           0
       827 PROA     269      PHE      CZ       CA      -0.115000       12.0110           0
       828 PROA     269      PHE      HZ       HP       0.115000       1.00800           0
       829 PROA     269      PHE      CD2      CA      -0.115000       12.0110           0
       830 PROA     269      PHE      HD2      HP       0.115000       1.00800           0
       831 PROA     269      PHE      CE2      CA      -0.115000       12.0110           0
       832 PROA     269      PHE      HE2      HP       0.115000       1.00800           0
       833 PROA     269      PHE      C        C        0.510000       12.0110           0
       834 PROA     269      PHE      O        O       -0.510000       15.9994           0
       835 PROA     270      LEU      N        NH1     -0.470000       14.0070           0
       836 PROA     270      LEU      HN       H        0.310000       1.00800           0
       837 PROA     270      LEU      CA       CT1      0.700000E-01   12.0110           0
       838 PROA     270      LEU      HA       HB1      0.900000E-01   1.00800           0
       839 PROA     270      LEU      CB       CT2     -0.180000       12.0110           0
       840 PROA     270      LEU      HB1      HA2      0.900000E-01   1.00800           0
       841 PROA     270      LEU      HB2      HA2      0.900000E-01   1.00800           0
       842 PROA     270      LEU      CG       CT1     -0.900000E-01   12.0110           0
       843 PROA     270      LEU      HG       HA1      0.900000E-01   1.00800           0
       844 PROA     270      LEU      CD1      CT3     -0.270000       12.0110           0
       845 PROA     270      LEU      HD11     HA3      0.900000E-01   1.00800           0
       846 PROA     270      LEU      HD12     HA3      0.900000E-01   1.00800           0
       847 PROA     270      LEU      HD13     HA3      0.900000E-01   1.00800           0
       848 PROA     270      LEU      CD2      CT3     -0.270000       12.0110           0
       849 PROA     270      LEU      HD21     HA3      0.900000E-01   1.00800           0
       850 PROA     270      LEU      HD22     HA3      0.900000E-01   1.00800           0
       851 PROA     270      LEU      HD23     HA3      0.900000E-01   1.00800           0
       852 PROA     270      LEU      C        C        0.510000       12.0110           0
       853 PROA     270      LEU      O        O       -0.510000       15.9994           0
       854 PROA     271      MET      N        NH1     -0.470000       14.0070           0
       855 PROA     271      MET      HN       H        0.310000       1.00800           0
       856 PROA     271      MET      CA       CT1      0.700000E-01   12.0110           0
       857 PROA     271      MET      HA       HB1      0.900000E-01   1.00800           0
       858 PROA     271      MET      CB       CT2     -0.180000       12.0110           0
       859 PROA     271      MET      HB1      HA2      0.900000E-01   1.00800           0
       860 PROA     271      MET      HB2      HA2      0.900000E-01   1.00800           0
       861 PROA     271      MET      CG       CT2     -0.140000       12.0110           0
       862 PROA     271      MET      HG1      HA2      0.900000E-01   1.00800           0
       863 PROA     271      MET      HG2      HA2      0.900000E-01   1.00800           0
       864 PROA     271      MET      SD       S       -0.900000E-01   32.0600           0
       865 PROA     271      MET      CE       CT3     -0.220000       12.0110           0
       866 PROA     271      MET      HE1      HA3      0.900000E-01   1.00800           0
       867 PROA     271      MET      HE2      HA3      0.900000E-01   1.00800           0
       868 PROA     271      MET      HE3      HA3      0.900000E-01   1.00800           0
       869 PROA     271      MET      C        C        0.510000       12.0110           0
       870 PROA     271      MET      O        O       -0.510000       15.9994           0
       871 PROA     272      VAL      N        NH1     -0.470000       14.0070           0
       872 PROA     272      VAL      HN       H        0.310000       1.00800           0
       873 PROA     272      VAL      CA       CT1      0.700000E-01   12.0110           0
       874 PROA     272      VAL      HA       HB1      0.900000E-01   1.00800           0
       875 PROA     272      VAL      CB       CT1     -0.900000E-01   12.0110           0
       876 PROA     272      VAL      HB       HA1      0.900000E-01   1.00800           0
       877 PROA     272      VAL      CG1      CT3     -0.270000       12.0110           0
       878 PROA     272      VAL      HG11     HA3      0.900000E-01   1.00800           0
       879 PROA     272      VAL      HG12     HA3      0.900000E-01   1.00800           0
       880 PROA     272      VAL      HG13     HA3      0.900000E-01   1.00800           0
       881 PROA     272      VAL      CG2      CT3     -0.270000       12.0110           0
       882 PROA     272      VAL      HG21     HA3      0.900000E-01   1.00800           0
       883 PROA     272      VAL      HG22     HA3      0.900000E-01   1.00800           0
       884 PROA     272      VAL      HG23     HA3      0.900000E-01   1.00800           0
       885 PROA     272      VAL      C        C        0.510000       12.0110           0
       886 PROA     272      VAL      O        O       -0.510000       15.9994           0
       887 PROA     273      THR      N        NH1     -0.470000       14.0070           0
       888 PROA     273      THR      HN       H        0.310000       1.00800           0
       889 PROA     273      THR      CA       CT1      0.700000E-01   12.0110           0
       890 PROA     273      THR      HA       HB1      0.900000E-01   1.00800           0
       891 PROA     273      THR      CB       CT1      0.140000       12.0110           0
       892 PROA     273      THR      HB       HA1      0.900000E-01   1.00800           0
       893 PROA     273      THR      OG1      OH1     -0.660000       15.9994           0
       894 PROA     273      THR      HG1      H        0.430000       1.00800           0
       895 PROA     273      THR      CG2      CT3     -0.270000       12.0110           0
       896 PROA     273      THR      HG21     HA3      0.900000E-01   1.00800           0
       897 PROA     273      THR      HG22     HA3      0.900000E-01   1.00800           0
       898 PROA     273      THR      HG23     HA3      0.900000E-01   1.00800           0
       899 PROA     273      THR      C        C        0.510000       12.0110           0
       900 PROA     273      THR      O        O       -0.510000       15.9994           0
       901 PROA     274      MET      N        NH1     -0.470000       14.0070           0
       902 PROA     274      MET      HN       H        0.310000       1.00800           0
       903 PROA     274      MET      CA       CT1      0.700000E-01   12.0110           0
       904 PROA     274      MET      HA       HB1      0.900000E-01   1.00800           0
       905 PROA     274      MET      CB       CT2     -0.180000       12.0110           0
       906 PROA     274      MET      HB1      HA2      0.900000E-01   1.00800           0
       907 PROA     274      MET      HB2      HA2      0.900000E-01   1.00800           0
       908 PROA     274      MET      CG       CT2     -0.140000       12.0110           0
       909 PROA     274      MET      HG1      HA2      0.900000E-01   1.00800           0
       910 PROA     274      MET      HG2      HA2      0.900000E-01   1.00800           0
       911 PROA     274      MET      SD       S       -0.900000E-01   32.0600           0
       912 PROA     274      MET      CE       CT3     -0.220000       12.0110           0
       913 PROA     274      MET      HE1      HA3      0.900000E-01   1.00800           0
       914 PROA     274      MET      HE2      HA3      0.900000E-01   1.00800           0
       915 PROA     274      MET      HE3      HA3      0.900000E-01   1.00800           0
       916 PROA     274      MET      C        C        0.510000       12.0110           0
       917 PROA     274      MET      O        O       -0.510000       15.9994           0
       918 PROA     275      SER      N        NH1     -0.470000       14.0070           0
       919 PROA     275      SER      HN       H        0.310000       1.00800           0
       920 PROA     275      SER      CA       CT1      0.700000E-01   12.0110           0
       921 PROA     275      SER      HA       HB1      0.900000E-01   1.00800           0
       922 PROA     275      SER      CB       CT2      0.500000E-01   12.0110           0
       923 PROA     275      SER      HB1      HA2      0.900000E-01   1.00800           0
       924 PROA     275      SER      HB2      HA2      0.900000E-01   1.00800           0
       925 PROA     275      SER      OG       OH1     -0.660000       15.9994           0
       926 PROA     275      SER      HG1      H        0.430000       1.00800           0
       927 PROA     275      SER      C        C        0.510000       12.0110           0
       928 PROA     275      SER      O        O       -0.510000       15.9994           0
       929 PROA     276      THR      N        NH1     -0.470000       14.0070           0
       930 PROA     276      THR      HN       H        0.310000       1.00800           0
       931 PROA     276      THR      CA       CT1      0.700000E-01   12.0110           0
       932 PROA     276      THR      HA       HB1      0.900000E-01   1.00800           0
       933 PROA     276      THR      CB       CT1      0.140000       12.0110           0
       934 PROA     276      THR      HB       HA1      0.900000E-01   1.00800           0
       935 PROA     276      THR      OG1      OH1     -0.660000       15.9994           0
       936 PROA     276      THR      HG1      H        0.430000       1.00800           0
       937 PROA     276      THR      CG2      CT3     -0.270000       12.0110           0
       938 PROA     276      THR      HG21     HA3      0.900000E-01   1.00800           0
       939 PROA     276      THR      HG22     HA3      0.900000E-01   1.00800           0
       940 PROA     276      THR      HG23     HA3      0.900000E-01   1.00800           0
       941 PROA     276      THR      C        C        0.510000       12.0110           0
       942 PROA     276      THR      O        O       -0.510000       15.9994           0
       943 PROA     277      VAL      N        NH1     -0.470000       14.0070           0
       944 PROA     277      VAL      HN       H        0.310000       1.00800           0
       945 PROA     277      VAL      CA       CT1      0.700000E-01   12.0110           0
       946 PROA     277      VAL      HA       HB1      0.900000E-01   1.00800           0
       947 PROA     277      VAL      CB       CT1     -0.900000E-01   12.0110           0
       948 PROA     277      VAL      HB       HA1      0.900000E-01   1.00800           0
       949 PROA     277      VAL      CG1      CT3     -0.270000       12.0110           0
       950 PROA     277      VAL      HG11     HA3      0.900000E-01   1.00800           0
       951 PROA     277      VAL      HG12     HA3      0.900000E-01   1.00800           0
       952 PROA     277      VAL      HG13     HA3      0.900000E-01   1.00800           0
       953 PROA     277      VAL      CG2      CT3     -0.270000       12.0110           0
       954 PROA     277      VAL      HG21     HA3      0.900000E-01   1.00800           0
       955 PROA     277      VAL      HG22     HA3      0.900000E-01   1.00800           0
       956 PROA     277      VAL      HG23     HA3      0.900000E-01   1.00800           0
       957 PROA     277      VAL      C        C        0.510000       12.0110           0
       958 PROA     277      VAL      O        O       -0.510000       15.9994           0
       959 PROA     278      GLY      N        NH1     -0.470000       14.0070           0
       960 PROA     278      GLY      HN       H        0.310000       1.00800           0
       961 PROA     278      GLY      CA       CT2     -0.200000E-01   12.0110           0
       962 PROA     278      GLY      HA1      HB2      0.900000E-01   1.00800           0
       963 PROA     278      GLY      HA2      HB2      0.900000E-01   1.00800           0
       964 PROA     278      GLY      C        C        0.510000       12.0110           0
       965 PROA     278      GLY      O        O       -0.510000       15.9994           0
       966 PROA     279      PHE      N        NH1     -0.470000       14.0070           0
       967 PROA     279      PHE      HN       H        0.310000       1.00800           0
       968 PROA     279      PHE      CA       CT1      0.700000E-01   12.0110           0
       969 PROA     279      PHE      HA       HB1      0.900000E-01   1.00800           0
       970 PROA     279      PHE      CB       CT2     -0.180000       12.0110           0
       971 PROA     279      PHE      HB1      HA2      0.900000E-01   1.00800           0
       972 PROA     279      PHE      HB2      HA2      0.900000E-01   1.00800           0
       973 PROA     279      PHE      CG       CA        0.00000       12.0110           0
       974 PROA     279      PHE      CD1      CA      -0.115000       12.0110           0
       975 PROA     279      PHE      HD1      HP       0.115000       1.00800           0
       976 PROA     279      PHE      CE1      CA      -0.115000       12.0110           0
       977 PROA     279      PHE      HE1      HP       0.115000       1.00800           0
       978 PROA     279      PHE      CZ       CA      -0.115000       12.0110           0
       979 PROA     279      PHE      HZ       HP       0.115000       1.00800           0
       980 PROA     279      PHE      CD2      CA      -0.115000       12.0110           0
       981 PROA     279      PHE      HD2      HP       0.115000       1.00800           0
       982 PROA     279      PHE      CE2      CA      -0.115000       12.0110           0
       983 PROA     279      PHE      HE2      HP       0.115000       1.00800           0
       984 PROA     279      PHE      C        C        0.510000       12.0110           0
       985 PROA     279      PHE      O        O       -0.510000       15.9994           0
       986 PROA     280      GLY      N        NH1     -0.470000       14.0070           0
       987 PROA     280      GLY      HN       H        0.310000       1.00800           0
       988 PROA     280      GLY      CA       CT2     -0.200000E-01   12.0110           0
       989 PROA     280      GLY      HA1      HB2      0.900000E-01   1.00800           0
       990 PROA     280      GLY      HA2      HB2      0.900000E-01   1.00800           0
       991 PROA     280      GLY      C        C        0.510000       12.0110           0
       992 PROA     280      GLY      O        O       -0.510000       15.9994           0
       993 PROA     281      ASP      N        NH1     -0.470000       14.0070           0
       994 PROA     281      ASP      HN       H        0.310000       1.00800           0
       995 PROA     281      ASP      CA       CT1      0.700000E-01   12.0110           0
       996 PROA     281      ASP      HA       HB1      0.900000E-01   1.00800           0
       997 PROA     281      ASP      CB       CT2A    -0.280000       12.0110           0
       998 PROA     281      ASP      HB1      HA2      0.900000E-01   1.00800           0
       999 PROA     281      ASP      HB2      HA2      0.900000E-01   1.00800           0
      1000 PROA     281      ASP      CG       CC       0.620000       12.0110           0
      1001 PROA     281      ASP      OD1      OC      -0.760000       15.9994           0
      1002 PROA     281      ASP      OD2      OC      -0.760000       15.9994           0
      1003 PROA     281      ASP      C        C        0.510000       12.0110           0
      1004 PROA     281      ASP      O        O       -0.510000       15.9994           0
      1005 PROA     282      ILE      N        NH1     -0.470000       14.0070           0
      1006 PROA     282      ILE      HN       H        0.310000       1.00800           0
      1007 PROA     282      ILE      CA       CT1      0.700000E-01   12.0110           0
      1008 PROA     282      ILE      HA       HB1      0.900000E-01   1.00800           0
      1009 PROA     282      ILE      CB       CT1     -0.900000E-01   12.0110           0
      1010 PROA     282      ILE      HB       HA1      0.900000E-01   1.00800           0
      1011 PROA     282      ILE      CG2      CT3     -0.270000       12.0110           0
      1012 PROA     282      ILE      HG21     HA3      0.900000E-01   1.00800           0
      1013 PROA     282      ILE      HG22     HA3      0.900000E-01   1.00800           0
      1014 PROA     282      ILE      HG23     HA3      0.900000E-01   1.00800           0
      1015 PROA     282      ILE      CG1      CT2     -0.180000       12.0110           0
      1016 PROA     282      ILE      HG11     HA2      0.900000E-01   1.00800           0
      1017 PROA     282      ILE      HG12     HA2      0.900000E-01   1.00800           0
      1018 PROA     282      ILE      CD       CT3     -0.270000       12.0110           0
      1019 PROA     282      ILE      HD1      HA3      0.900000E-01   1.00800           0
      1020 PROA     282      ILE      HD2      HA3      0.900000E-01   1.00800           0
      1021 PROA     282      ILE      HD3      HA3      0.900000E-01   1.00800           0
      1022 PROA     282      ILE      C        C        0.510000       12.0110           0
      1023 PROA     282      ILE      O        O       -0.510000       15.9994           0
      1024 PROA     283      PHE      N        NH1     -0.470000       14.0070           0
      1025 PROA     283      PHE      HN       H        0.310000       1.00800           0
      1026 PROA     283      PHE      CA       CT1      0.700000E-01   12.0110           0
      1027 PROA     283      PHE      HA       HB1      0.900000E-01   1.00800           0
      1028 PROA     283      PHE      CB       CT2     -0.180000       12.0110           0
      1029 PROA     283      PHE      HB1      HA2      0.900000E-01   1.00800           0
      1030 PROA     283      PHE      HB2      HA2      0.900000E-01   1.00800           0
      1031 PROA     283      PHE      CG       CA        0.00000       12.0110           0
      1032 PROA     283      PHE      CD1      CA      -0.115000       12.0110           0
      1033 PROA     283      PHE      HD1      HP       0.115000       1.00800           0
      1034 PROA     283      PHE      CE1      CA      -0.115000       12.0110           0
      1035 PROA     283      PHE      HE1      HP       0.115000       1.00800           0
      1036 PROA     283      PHE      CZ       CA      -0.115000       12.0110           0
      1037 PROA     283      PHE      HZ       HP       0.115000       1.00800           0
      1038 PROA     283      PHE      CD2      CA      -0.115000       12.0110           0
      1039 PROA     283      PHE      HD2      HP       0.115000       1.00800           0
      1040 PROA     283      PHE      CE2      CA      -0.115000       12.0110           0
      1041 PROA     283      PHE      HE2      HP       0.115000       1.00800           0
      1042 PROA     283      PHE      C        C        0.510000       12.0110           0
      1043 PROA     283      PHE      O        O       -0.510000       15.9994           0
      1044 PROA     284      ALA      N        NH1     -0.470000       14.0070           0
      1045 PROA     284      ALA      HN       H        0.310000       1.00800           0
      1046 PROA     284      ALA      CA       CT1      0.700000E-01   12.0110           0
      1047 PROA     284      ALA      HA       HB1      0.900000E-01   1.00800           0
      1048 PROA     284      ALA      CB       CT3     -0.270000       12.0110           0
      1049 PROA     284      ALA      HB1      HA3      0.900000E-01   1.00800           0
      1050 PROA     284      ALA      HB2      HA3      0.900000E-01   1.00800           0
      1051 PROA     284      ALA      HB3      HA3      0.900000E-01   1.00800           0
      1052 PROA     284      ALA      C        C        0.510000       12.0110           0
      1053 PROA     284      ALA      O        O       -0.510000       15.9994           0
      1054 PROA     285      THR      N        NH1     -0.470000       14.0070           0
      1055 PROA     285      THR      HN       H        0.310000       1.00800           0
      1056 PROA     285      THR      CA       CT1      0.700000E-01   12.0110           0
      1057 PROA     285      THR      HA       HB1      0.900000E-01   1.00800           0
      1058 PROA     285      THR      CB       CT1      0.140000       12.0110           0
      1059 PROA     285      THR      HB       HA1      0.900000E-01   1.00800           0
      1060 PROA     285      THR      OG1      OH1     -0.660000       15.9994           0
      1061 PROA     285      THR      HG1      H        0.430000       1.00800           0
      1062 PROA     285      THR      CG2      CT3     -0.270000       12.0110           0
      1063 PROA     285      THR      HG21     HA3      0.900000E-01   1.00800           0
      1064 PROA     285      THR      HG22     HA3      0.900000E-01   1.00800           0
      1065 PROA     285      THR      HG23     HA3      0.900000E-01   1.00800           0
      1066 PROA     285      THR      C        C        0.510000       12.0110           0
      1067 PROA     285      THR      O        O       -0.510000       15.9994           0
      1068 PROA     286      THR      N        NH1     -0.470000       14.0070           0
      1069 PROA     286      THR      HN       H        0.310000       1.00800           0
      1070 PROA     286      THR      CA       CT1      0.700000E-01   12.0110           0
      1071 PROA     286      THR      HA       HB1      0.900000E-01   1.00800           0
      1072 PROA     286      THR      CB       CT1      0.140000       12.0110           0
      1073 PROA     286      THR      HB       HA1      0.900000E-01   1.00800           0
      1074 PROA     286      THR      OG1      OH1     -0.660000       15.9994           0
      1075 PROA     286      THR      HG1      H        0.430000       1.00800           0
      1076 PROA     286      THR      CG2      CT3     -0.270000       12.0110           0
      1077 PROA     286      THR      HG21     HA3      0.900000E-01   1.00800           0
      1078 PROA     286      THR      HG22     HA3      0.900000E-01   1.00800           0
      1079 PROA     286      THR      HG23     HA3      0.900000E-01   1.00800           0
      1080 PROA     286      THR      C        C        0.510000       12.0110           0
      1081 PROA     286      THR      O        O       -0.510000       15.9994           0
      1082 PROA     287      VAL      N        NH1     -0.470000       14.0070           0
      1083 PROA     287      VAL      HN       H        0.310000       1.00800           0
      1084 PROA     287      VAL      CA       CT1      0.700000E-01   12.0110           0
      1085 PROA     287      VAL      HA       HB1      0.900000E-01   1.00800           0
      1086 PROA     287      VAL      CB       CT1     -0.900000E-01   12.0110           0
      1087 PROA     287      VAL      HB       HA1      0.900000E-01   1.00800           0
      1088 PROA     287      VAL      CG1      CT3     -0.270000       12.0110           0
      1089 PROA     287      VAL      HG11     HA3      0.900000E-01   1.00800           0
      1090 PROA     287      VAL      HG12     HA3      0.900000E-01   1.00800           0
      1091 PROA     287      VAL      HG13     HA3      0.900000E-01   1.00800           0
      1092 PROA     287      VAL      CG2      CT3     -0.270000       12.0110           0
      1093 PROA     287      VAL      HG21     HA3      0.900000E-01   1.00800           0
      1094 PROA     287      VAL      HG22     HA3      0.900000E-01   1.00800           0
      1095 PROA     287      VAL      HG23     HA3      0.900000E-01   1.00800           0
      1096 PROA     287      VAL      C        C        0.510000       12.0110           0
      1097 PROA     287      VAL      O        O       -0.510000       15.9994           0
      1098 PROA     288      LEU      N        NH1     -0.470000       14.0070           0
      1099 PROA     288      LEU      HN       H        0.310000       1.00800           0
      1100 PROA     288      LEU      CA       CT1      0.700000E-01   12.0110           0
      1101 PROA     288      LEU      HA       HB1      0.900000E-01   1.00800           0
      1102 PROA     288      LEU      CB       CT2     -0.180000       12.0110           0
      1103 PROA     288      LEU      HB1      HA2      0.900000E-01   1.00800           0
      1104 PROA     288      LEU      HB2      HA2      0.900000E-01   1.00800           0
      1105 PROA     288      LEU      CG       CT1     -0.900000E-01   12.0110           0
      1106 PROA     288      LEU      HG       HA1      0.900000E-01   1.00800           0
      1107 PROA     288      LEU      CD1      CT3     -0.270000       12.0110           0
      1108 PROA     288      LEU      HD11     HA3      0.900000E-01   1.00800           0
      1109 PROA     288      LEU      HD12     HA3      0.900000E-01   1.00800           0
      1110 PROA     288      LEU      HD13     HA3      0.900000E-01   1.00800           0
      1111 PROA     288      LEU      CD2      CT3     -0.270000       12.0110           0
      1112 PROA     288      LEU      HD21     HA3      0.900000E-01   1.00800           0
      1113 PROA     288      LEU      HD22     HA3      0.900000E-01   1.00800           0
      1114 PROA     288      LEU      HD23     HA3      0.900000E-01   1.00800           0
      1115 PROA     288      LEU      C        C        0.510000       12.0110           0
      1116 PROA     288      LEU      O        O       -0.510000       15.9994           0
      1117 PROA     289      GLY      N        NH1     -0.470000       14.0070           0
      1118 PROA     289      GLY      HN       H        0.310000       1.00800           0
      1119 PROA     289      GLY      CA       CT2     -0.200000E-01   12.0110           0
      1120 PROA     289      GLY      HA1      HB2      0.900000E-01   1.00800           0
      1121 PROA     289      GLY      HA2      HB2      0.900000E-01   1.00800           0
      1122 PROA     289      GLY      C        C        0.510000       12.0110           0
      1123 PROA     289      GLY      O        O       -0.510000       15.9994           0
      1124 PROA     290      ARG      N        NH1     -0.470000       14.0070           0
      1125 PROA     290      ARG      HN       H        0.310000       1.00800           0
      1126 PROA     290      ARG      CA       CT1      0.700000E-01   12.0110           0
      1127 PROA     290      ARG      HA       HB1      0.900000E-01   1.00800           0
      1128 PROA     290      ARG      CB       CT2     -0.180000       12.0110           0
      1129 PROA     290      ARG      HB1      HA2      0.900000E-01   1.00800           0
      1130 PROA     290      ARG      HB2      HA2      0.900000E-01   1.00800           0
      1131 PROA     290      ARG      CG       CT2     -0.180000       12.0110           0
      1132 PROA     290      ARG      HG1      HA2      0.900000E-01   1.00800           0
      1133 PROA     290      ARG      HG2      HA2      0.900000E-01   1.00800           0
      1134 PROA     290      ARG      CD       CT2      0.200000       12.0110           0
      1135 PROA     290      ARG      HD1      HA2      0.900000E-01   1.00800           0
      1136 PROA     290      ARG      HD2      HA2      0.900000E-01   1.00800           0
      1137 PROA     290      ARG      NE       NC2     -0.700000       14.0070           0
      1138 PROA     290      ARG      HE       HC       0.440000       1.00800           0
      1139 PROA     290      ARG      CZ       C        0.640000       12.0110           0
      1140 PROA     290      ARG      NH1      NC2     -0.800000       14.0070           0
      1141 PROA     290      ARG      HH11     HC       0.460000       1.00800           0
      1142 PROA     290      ARG      HH12     HC       0.460000       1.00800           0
      1143 PROA     290      ARG      NH2      NC2     -0.800000       14.0070           0
      1144 PROA     290      ARG      HH21     HC       0.460000       1.00800           0
      1145 PROA     290      ARG      HH22     HC       0.460000       1.00800           0
      1146 PROA     290      ARG      C        C        0.510000       12.0110           0
      1147 PROA     290      ARG      O        O       -0.510000       15.9994           0
      1148 PROA     291      THR      N        NH1     -0.470000       14.0070           0
      1149 PROA     291      THR      HN       H        0.310000       1.00800           0
      1150 PROA     291      THR      CA       CT1      0.700000E-01   12.0110           0
      1151 PROA     291      THR      HA       HB1      0.900000E-01   1.00800           0
      1152 PROA     291      THR      CB       CT1      0.140000       12.0110           0
      1153 PROA     291      THR      HB       HA1      0.900000E-01   1.00800           0
      1154 PROA     291      THR      OG1      OH1     -0.660000       15.9994           0
      1155 PROA     291      THR      HG1      H        0.430000       1.00800           0
      1156 PROA     291      THR      CG2      CT3     -0.270000       12.0110           0
      1157 PROA     291      THR      HG21     HA3      0.900000E-01   1.00800           0
      1158 PROA     291      THR      HG22     HA3      0.900000E-01   1.00800           0
      1159 PROA     291      THR      HG23     HA3      0.900000E-01   1.00800           0
      1160 PROA     291      THR      C        C        0.510000       12.0110           0
      1161 PROA     291      THR      O        O       -0.510000       15.9994           0
      1162 PROA     292      PHE      N        NH1     -0.470000       14.0070           0
      1163 PROA     292      PHE      HN       H        0.310000       1.00800           0
      1164 PROA     292      PHE      CA       CT1      0.700000E-01   12.0110           0
      1165 PROA     292      PHE      HA       HB1      0.900000E-01   1.00800           0
      1166 PROA     292      PHE      CB       CT2     -0.180000       12.0110           0
      1167 PROA     292      PHE      HB1      HA2      0.900000E-01   1.00800           0
      1168 PROA     292      PHE      HB2      HA2      0.900000E-01   1.00800           0
      1169 PROA     292      PHE      CG       CA        0.00000       12.0110           0
      1170 PROA     292      PHE      CD1      CA      -0.115000       12.0110           0
      1171 PROA     292      PHE      HD1      HP       0.115000       1.00800           0
      1172 PROA     292      PHE      CE1      CA      -0.115000       12.0110           0
      1173 PROA     292      PHE      HE1      HP       0.115000       1.00800           0
      1174 PROA     292      PHE      CZ       CA      -0.115000       12.0110           0
      1175 PROA     292      PHE      HZ       HP       0.115000       1.00800           0
      1176 PROA     292      PHE      CD2      CA      -0.115000       12.0110           0
      1177 PROA     292      PHE      HD2      HP       0.115000       1.00800           0
      1178 PROA     292      PHE      CE2      CA      -0.115000       12.0110           0
      1179 PROA     292      PHE      HE2      HP       0.115000       1.00800           0
      1180 PROA     292      PHE      C        C        0.510000       12.0110           0
      1181 PROA     292      PHE      O        O       -0.510000       15.9994           0
      1182 PROA     293      VAL      N        NH1     -0.470000       14.0070           0
      1183 PROA     293      VAL      HN       H        0.310000       1.00800           0
      1184 PROA     293      VAL      CA       CT1      0.700000E-01   12.0110           0
      1185 PROA     293      VAL      HA       HB1      0.900000E-01   1.00800           0
      1186 PROA     293      VAL      CB       CT1     -0.900000E-01   12.0110           0
      1187 PROA     293      VAL      HB       HA1      0.900000E-01   1.00800           0
      1188 PROA     293      VAL      CG1      CT3     -0.270000       12.0110           0
      1189 PROA     293      VAL      HG11     HA3      0.900000E-01   1.00800           0
      1190 PROA     293      VAL      HG12     HA3      0.900000E-01   1.00800           0
      1191 PROA     293      VAL      HG13     HA3      0.900000E-01   1.00800           0
      1192 PROA     293      VAL      CG2      CT3     -0.270000       12.0110           0
      1193 PROA     293      VAL      HG21     HA3      0.900000E-01   1.00800           0
      1194 PROA     293      VAL      HG22     HA3      0.900000E-01   1.00800           0
      1195 PROA     293      VAL      HG23     HA3      0.900000E-01   1.00800           0
      1196 PROA     293      VAL      C        C        0.510000       12.0110           0
      1197 PROA     293      VAL      O        O       -0.510000       15.9994           0
      1198 PROA     294      VAL      N        NH1     -0.470000       14.0070           0
      1199 PROA     294      VAL      HN       H        0.310000       1.00800           0
      1200 PROA     294      VAL      CA       CT1      0.700000E-01   12.0110           0
      1201 PROA     294      VAL      HA       HB1      0.900000E-01   1.00800           0
      1202 PROA     294      VAL      CB       CT1     -0.900000E-01   12.0110           0
      1203 PROA     294      VAL      HB       HA1      0.900000E-01   1.00800           0
      1204 PROA     294      VAL      CG1      CT3     -0.270000       12.0110           0
      1205 PROA     294      VAL      HG11     HA3      0.900000E-01   1.00800           0
      1206 PROA     294      VAL      HG12     HA3      0.900000E-01   1.00800           0
      1207 PROA     294      VAL      HG13     HA3      0.900000E-01   1.00800           0
      1208 PROA     294      VAL      CG2      CT3     -0.270000       12.0110           0
      1209 PROA     294      VAL      HG21     HA3      0.900000E-01   1.00800           0
      1210 PROA     294      VAL      HG22     HA3      0.900000E-01   1.00800           0
      1211 PROA     294      VAL      HG23     HA3      0.900000E-01   1.00800           0
      1212 PROA     294      VAL      C        C        0.510000       12.0110           0
      1213 PROA     294      VAL      O        O       -0.510000       15.9994           0
      1214 PROA     295      ILE      N        NH1     -0.470000       14.0070           0
      1215 PROA     295      ILE      HN       H        0.310000       1.00800           0
      1216 PROA     295      ILE      CA       CT1      0.700000E-01   12.0110           0
      1217 PROA     295      ILE      HA       HB1      0.900000E-01   1.00800           0
      1218 PROA     295      ILE      CB       CT1     -0.900000E-01   12.0110           0
      1219 PROA     295      ILE      HB       HA1      0.900000E-01   1.00800           0
      1220 PROA     295      ILE      CG2      CT3     -0.270000       12.0110           0
      1221 PROA     295      ILE      HG21     HA3      0.900000E-01   1.00800           0
      1222 PROA     295      ILE      HG22     HA3      0.900000E-01   1.00800           0
      1223 PROA     295      ILE      HG23     HA3      0.900000E-01   1.00800           0
      1224 PROA     295      ILE      CG1      CT2     -0.180000       12.0110           0
      1225 PROA     295      ILE      HG11     HA2      0.900000E-01   1.00800           0
      1226 PROA     295      ILE      HG12     HA2      0.900000E-01   1.00800           0
      1227 PROA     295      ILE      CD       CT3     -0.270000       12.0110           0
      1228 PROA     295      ILE      HD1      HA3      0.900000E-01   1.00800           0
      1229 PROA     295      ILE      HD2      HA3      0.900000E-01   1.00800           0
      1230 PROA     295      ILE      HD3      HA3      0.900000E-01   1.00800           0
      1231 PROA     295      ILE      C        C        0.510000       12.0110           0
      1232 PROA     295      ILE      O        O       -0.510000       15.9994           0
      1233 PROA     296      PHE      N        NH1     -0.470000       14.0070           0
      1234 PROA     296      PHE      HN       H        0.310000       1.00800           0
      1235 PROA     296      PHE      CA       CT1      0.700000E-01   12.0110           0
      1236 PROA     296      PHE      HA       HB1      0.900000E-01   1.00800           0
      1237 PROA     296      PHE      CB       CT2     -0.180000       12.0110           0
      1238 PROA     296      PHE      HB1      HA2      0.900000E-01   1.00800           0
      1239 PROA     296      PHE      HB2      HA2      0.900000E-01   1.00800           0
      1240 PROA     296      PHE      CG       CA        0.00000       12.0110           0
      1241 PROA     296      PHE      CD1      CA      -0.115000       12.0110           0
      1242 PROA     296      PHE      HD1      HP       0.115000       1.00800           0
      1243 PROA     296      PHE      CE1      CA      -0.115000       12.0110           0
      1244 PROA     296      PHE      HE1      HP       0.115000       1.00800           0
      1245 PROA     296      PHE      CZ       CA      -0.115000       12.0110           0
      1246 PROA     296      PHE      HZ       HP       0.115000       1.00800           0
      1247 PROA     296      PHE      CD2      CA      -0.115000       12.0110           0
      1248 PROA     296      PHE      HD2      HP       0.115000       1.00800           0
      1249 PROA     296      PHE      CE2      CA      -0.115000       12.0110           0
      1250 PROA     296      PHE      HE2      HP       0.115000       1.00800           0
      1251 PROA     296      PHE      C        C        0.510000       12.0110           0
      1252 PROA     296      PHE      O        O       -0.510000       15.9994           0
      1253 PROA     297      ILE      N        NH1     -0.470000       14.0070           0
      1254 PROA     297      ILE      HN       H        0.310000       1.00800           0
      1255 PROA     297      ILE      CA       CT1      0.700000E-01   12.0110           0
      1256 PROA     297      ILE      HA       HB1      0.900000E-01   1.00800           0
      1257 PROA     297      ILE      CB       CT1     -0.900000E-01   12.0110           0
      1258 PROA     297      ILE      HB       HA1      0.900000E-01   1.00800           0
      1259 PROA     297      ILE      CG2      CT3     -0.270000       12.0110           0
      1260 PROA     297      ILE      HG21     HA3      0.900000E-01   1.00800           0
      1261 PROA     297      ILE      HG22     HA3      0.900000E-01   1.00800           0
      1262 PROA     297      ILE      HG23     HA3      0.900000E-01   1.00800           0
      1263 PROA     297      ILE      CG1      CT2     -0.180000       12.0110           0
      1264 PROA     297      ILE      HG11     HA2      0.900000E-01   1.00800           0
      1265 PROA     297      ILE      HG12     HA2      0.900000E-01   1.00800           0
      1266 PROA     297      ILE      CD       CT3     -0.270000       12.0110           0
      1267 PROA     297      ILE      HD1      HA3      0.900000E-01   1.00800           0
      1268 PROA     297      ILE      HD2      HA3      0.900000E-01   1.00800           0
      1269 PROA     297      ILE      HD3      HA3      0.900000E-01   1.00800           0
      1270 PROA     297      ILE      C        C        0.510000       12.0110           0
      1271 PROA     297      ILE      O        O       -0.510000       15.9994           0
      1272 PROA     298      MET      N        NH1     -0.470000       14.0070           0
      1273 PROA     298      MET      HN       H        0.310000       1.00800           0
      1274 PROA     298      MET      CA       CT1      0.700000E-01   12.0110           0
      1275 PROA     298      MET      HA       HB1      0.900000E-01   1.00800           0
      1276 PROA     298      MET      CB       CT2     -0.180000       12.0110           0
      1277 PROA     298      MET      HB1      HA2      0.900000E-01   1.00800           0
      1278 PROA     298      MET      HB2      HA2      0.900000E-01   1.00800           0
      1279 PROA     298      MET      CG       CT2     -0.140000       12.0110           0
      1280 PROA     298      MET      HG1      HA2      0.900000E-01   1.00800           0
      1281 PROA     298      MET      HG2      HA2      0.900000E-01   1.00800           0
      1282 PROA     298      MET      SD       S       -0.900000E-01   32.0600           0
      1283 PROA     298      MET      CE       CT3     -0.220000       12.0110           0
      1284 PROA     298      MET      HE1      HA3      0.900000E-01   1.00800           0
      1285 PROA     298      MET      HE2      HA3      0.900000E-01   1.00800           0
      1286 PROA     298      MET      HE3      HA3      0.900000E-01   1.00800           0
      1287 PROA     298      MET      C        C        0.510000       12.0110           0
      1288 PROA     298      MET      O        O       -0.510000       15.9994           0
      1289 PROA     299      ILE      N        NH1     -0.470000       14.0070           0
      1290 PROA     299      ILE      HN       H        0.310000       1.00800           0
      1291 PROA     299      ILE      CA       CT1      0.700000E-01   12.0110           0
      1292 PROA     299      ILE      HA       HB1      0.900000E-01   1.00800           0
      1293 PROA     299      ILE      CB       CT1     -0.900000E-01   12.0110           0
      1294 PROA     299      ILE      HB       HA1      0.900000E-01   1.00800           0
      1295 PROA     299      ILE      CG2      CT3     -0.270000       12.0110           0
      1296 PROA     299      ILE      HG21     HA3      0.900000E-01   1.00800           0
      1297 PROA     299      ILE      HG22     HA3      0.900000E-01   1.00800           0
      1298 PROA     299      ILE      HG23     HA3      0.900000E-01   1.00800           0
      1299 PROA     299      ILE      CG1      CT2     -0.180000       12.0110           0
      1300 PROA     299      ILE      HG11     HA2      0.900000E-01   1.00800           0
      1301 PROA     299      ILE      HG12     HA2      0.900000E-01   1.00800           0
      1302 PROA     299      ILE      CD       CT3     -0.270000       12.0110           0
      1303 PROA     299      ILE      HD1      HA3      0.900000E-01   1.00800           0
      1304 PROA     299      ILE      HD2      HA3      0.900000E-01   1.00800           0
      1305 PROA     299      ILE      HD3      HA3      0.900000E-01   1.00800           0
      1306 PROA     299      ILE      C        C        0.510000       12.0110           0
      1307 PROA     299      ILE      O        O       -0.510000       15.9994           0
      1308 PROA     300      PHE      N        NH1     -0.470000       14.0070           0
      1309 PROA     300      PHE      HN       H        0.310000       1.00800           0
      1310 PROA     300      PHE      CA       CT1      0.700000E-01   12.0110           0
      1311 PROA     300      PHE      HA       HB1      0.900000E-01   1.00800           0
      1312 PROA     300      PHE      CB       CT2     -0.180000       12.0110           0
      1313 PROA     300      PHE      HB1      HA2      0.900000E-01   1.00800           0
      1314 PROA     300      PHE      HB2      HA2      0.900000E-01   1.00800           0
      1315 PROA     300      PHE      CG       CA        0.00000       12.0110           0
      1316 PROA     300      PHE      CD1      CA      -0.115000       12.0110           0
      1317 PROA     300      PHE      HD1      HP       0.115000       1.00800           0
      1318 PROA     300      PHE      CE1      CA      -0.115000       12.0110           0
      1319 PROA     300      PHE      HE1      HP       0.115000       1.00800           0
      1320 PROA     300      PHE      CZ       CA      -0.115000       12.0110           0
      1321 PROA     300      PHE      HZ       HP       0.115000       1.00800           0
      1322 PROA     300      PHE      CD2      CA      -0.115000       12.0110           0
      1323 PROA     300      PHE      HD2      HP       0.115000       1.00800           0
      1324 PROA     300      PHE      CE2      CA      -0.115000       12.0110           0
      1325 PROA     300      PHE      HE2      HP       0.115000       1.00800           0
      1326 PROA     300      PHE      C        C        0.510000       12.0110           0
      1327 PROA     300      PHE      O        O       -0.510000       15.9994           0
      1328 PROA     301      ILE      N        NH1     -0.470000       14.0070           0
      1329 PROA     301      ILE      HN       H        0.310000       1.00800           0
      1330 PROA     301      ILE      CA       CT1      0.700000E-01   12.0110           0
      1331 PROA     301      ILE      HA       HB1      0.900000E-01   1.00800           0
      1332 PROA     301      ILE      CB       CT1     -0.900000E-01   12.0110           0
      1333 PROA     301      ILE      HB       HA1      0.900000E-01   1.00800           0
      1334 PROA     301      ILE      CG2      CT3     -0.270000       12.0110           0
      1335 PROA     301      ILE      HG21     HA3      0.900000E-01   1.00800           0
      1336 PROA     301      ILE      HG22     HA3      0.900000E-01   1.00800           0
      1337 PROA     301      ILE      HG23     HA3      0.900000E-01   1.00800           0
      1338 PROA     301      ILE      CG1      CT2     -0.180000       12.0110           0
      1339 PROA     301      ILE      HG11     HA2      0.900000E-01   1.00800           0
      1340 PROA     301      ILE      HG12     HA2      0.900000E-01   1.00800           0
      1341 PROA     301      ILE      CD       CT3     -0.270000       12.0110           0
      1342 PROA     301      ILE      HD1      HA3      0.900000E-01   1.00800           0
      1343 PROA     301      ILE      HD2      HA3      0.900000E-01   1.00800           0
      1344 PROA     301      ILE      HD3      HA3      0.900000E-01   1.00800           0
      1345 PROA     301      ILE      C        C        0.510000       12.0110           0
      1346 PROA     301      ILE      O        O       -0.510000       15.9994           0
      1347 PROA     302      GLY      N        NH1     -0.470000       14.0070           0
      1348 PROA     302      GLY      HN       H        0.310000       1.00800           0
      1349 PROA     302      GLY      CA       CT2     -0.200000E-01   12.0110           0
      1350 PROA     302      GLY      HA1      HB2      0.900000E-01   1.00800           0
      1351 PROA     302      GLY      HA2      HB2      0.900000E-01   1.00800           0
      1352 PROA     302      GLY      C        C        0.510000       12.0110           0
      1353 PROA     302      GLY      O        O       -0.510000       15.9994           0
      1354 PROA     303      LEU      N        NH1     -0.470000       14.0070           0
      1355 PROA     303      LEU      HN       H        0.310000       1.00800           0
      1356 PROA     303      LEU      CA       CT1      0.700000E-01   12.0110           0
      1357 PROA     303      LEU      HA       HB1      0.900000E-01   1.00800           0
      1358 PROA     303      LEU      CB       CT2     -0.180000       12.0110           0
      1359 PROA     303      LEU      HB1      HA2      0.900000E-01   1.00800           0
      1360 PROA     303      LEU      HB2      HA2      0.900000E-01   1.00800           0
      1361 PROA     303      LEU      CG       CT1     -0.900000E-01   12.0110           0
      1362 PROA     303      LEU      HG       HA1      0.900000E-01   1.00800           0
      1363 PROA     303      LEU      CD1      CT3     -0.270000       12.0110           0
      1364 PROA     303      LEU      HD11     HA3      0.900000E-01   1.00800           0
      1365 PROA     303      LEU      HD12     HA3      0.900000E-01   1.00800           0
      1366 PROA     303      LEU      HD13     HA3      0.900000E-01   1.00800           0
      1367 PROA     303      LEU      CD2      CT3     -0.270000       12.0110           0
      1368 PROA     303      LEU      HD21     HA3      0.900000E-01   1.00800           0
      1369 PROA     303      LEU      HD22     HA3      0.900000E-01   1.00800           0
      1370 PROA     303      LEU      HD23     HA3      0.900000E-01   1.00800           0
      1371 PROA     303      LEU      C        C        0.510000       12.0110           0
      1372 PROA     303      LEU      O        O       -0.510000       15.9994           0
      1373 PROA     304      PHE      N        NH1     -0.470000       14.0070           0
      1374 PROA     304      PHE      HN       H        0.310000       1.00800           0
      1375 PROA     304      PHE      CA       CT1      0.700000E-01   12.0110           0
      1376 PROA     304      PHE      HA       HB1      0.900000E-01   1.00800           0
      1377 PROA     304      PHE      CB       CT2     -0.180000       12.0110           0
      1378 PROA     304      PHE      HB1      HA2      0.900000E-01   1.00800           0
      1379 PROA     304      PHE      HB2      HA2      0.900000E-01   1.00800           0
      1380 PROA     304      PHE      CG       CA        0.00000       12.0110           0
      1381 PROA     304      PHE      CD1      CA      -0.115000       12.0110           0
      1382 PROA     304      PHE      HD1      HP       0.115000       1.00800           0
      1383 PROA     304      PHE      CE1      CA      -0.115000       12.0110           0
      1384 PROA     304      PHE      HE1      HP       0.115000       1.00800           0
      1385 PROA     304      PHE      CZ       CA      -0.115000       12.0110           0
      1386 PROA     304      PHE      HZ       HP       0.115000       1.00800           0
      1387 PROA     304      PHE      CD2      CA      -0.115000       12.0110           0
      1388 PROA     304      PHE      HD2      HP       0.115000       1.00800           0
      1389 PROA     304      PHE      CE2      CA      -0.115000       12.0110           0
      1390 PROA     304      PHE      HE2      HP       0.115000       1.00800           0
      1391 PROA     304      PHE      C        C        0.510000       12.0110           0
      1392 PROA     304      PHE      O        O       -0.510000       15.9994           0
      1393 PROA     305      ALA      N        NH1     -0.470000       14.0070           0
      1394 PROA     305      ALA      HN       H        0.310000       1.00800           0
      1395 PROA     305      ALA      CA       CT1      0.700000E-01   12.0110           0
      1396 PROA     305      ALA      HA       HB1      0.900000E-01   1.00800           0
      1397 PROA     305      ALA      CB       CT3     -0.270000       12.0110           0
      1398 PROA     305      ALA      HB1      HA3      0.900000E-01   1.00800           0
      1399 PROA     305      ALA      HB2      HA3      0.900000E-01   1.00800           0
      1400 PROA     305      ALA      HB3      HA3      0.900000E-01   1.00800           0
      1401 PROA     305      ALA      C        C        0.510000       12.0110           0
      1402 PROA     305      ALA      O        O       -0.510000       15.9994           0
      1403 PROA     306      SER      N        NH1     -0.470000       14.0070           0
      1404 PROA     306      SER      HN       H        0.310000       1.00800           0
      1405 PROA     306      SER      CA       CT1      0.700000E-01   12.0110           0
      1406 PROA     306      SER      HA       HB1      0.900000E-01   1.00800           0
      1407 PROA     306      SER      CB       CT2      0.500000E-01   12.0110           0
      1408 PROA     306      SER      HB1      HA2      0.900000E-01   1.00800           0
      1409 PROA     306      SER      HB2      HA2      0.900000E-01   1.00800           0
      1410 PROA     306      SER      OG       OH1     -0.660000       15.9994           0
      1411 PROA     306      SER      HG1      H        0.430000       1.00800           0
      1412 PROA     306      SER      C        C        0.510000       12.0110           0
      1413 PROA     306      SER      O        O       -0.510000       15.9994           0
      1414 PROA     307      PHE      N        NH1     -0.470000       14.0070           0
      1415 PROA     307      PHE      HN       H        0.310000       1.00800           0
      1416 PROA     307      PHE      CA       CT1      0.700000E-01   12.0110           0
      1417 PROA     307      PHE      HA       HB1      0.900000E-01   1.00800           0
      1418 PROA     307      PHE      CB       CT2     -0.180000       12.0110           0
      1419 PROA     307      PHE      HB1      HA2      0.900000E-01   1.00800           0
      1420 PROA     307      PHE      HB2      HA2      0.900000E-01   1.00800           0
      1421 PROA     307      PHE      CG       CA        0.00000       12.0110           0
      1422 PROA     307      PHE      CD1      CA      -0.115000       12.0110           0
      1423 PROA     307      PHE      HD1      HP       0.115000       1.00800           0
      1424 PROA     307      PHE      CE1      CA      -0.115000       12.0110           0
      1425 PROA     307      PHE      HE1      HP       0.115000       1.00800           0
      1426 PROA     307      PHE      CZ       CA      -0.115000       12.0110           0
      1427 PROA     307      PHE      HZ       HP       0.115000       1.00800           0
      1428 PROA     307      PHE      CD2      CA      -0.115000       12.0110           0
      1429 PROA     307      PHE      HD2      HP       0.115000       1.00800           0
      1430 PROA     307      PHE      CE2      CA      -0.115000       12.0110           0
      1431 PROA     307      PHE      HE2      HP       0.115000       1.00800           0
      1432 PROA     307      PHE      C        C        0.510000       12.0110           0
      1433 PROA     307      PHE      O        O       -0.510000       15.9994           0
      1434 PROA     308      ILE      N        NH1     -0.470000       14.0070           0
      1435 PROA     308      ILE      HN       H        0.310000       1.00800           0
      1436 PROA     308      ILE      CA       CT1      0.700000E-01   12.0110           0
      1437 PROA     308      ILE      HA       HB1      0.900000E-01   1.00800           0
      1438 PROA     308      ILE      CB       CT1     -0.900000E-01   12.0110           0
      1439 PROA     308      ILE      HB       HA1      0.900000E-01   1.00800           0
      1440 PROA     308      ILE      CG2      CT3     -0.270000       12.0110           0
      1441 PROA     308      ILE      HG21     HA3      0.900000E-01   1.00800           0
      1442 PROA     308      ILE      HG22     HA3      0.900000E-01   1.00800           0
      1443 PROA     308      ILE      HG23     HA3      0.900000E-01   1.00800           0
      1444 PROA     308      ILE      CG1      CT2     -0.180000       12.0110           0
      1445 PROA     308      ILE      HG11     HA2      0.900000E-01   1.00800           0
      1446 PROA     308      ILE      HG12     HA2      0.900000E-01   1.00800           0
      1447 PROA     308      ILE      CD       CT3     -0.270000       12.0110           0
      1448 PROA     308      ILE      HD1      HA3      0.900000E-01   1.00800           0
      1449 PROA     308      ILE      HD2      HA3      0.900000E-01   1.00800           0
      1450 PROA     308      ILE      HD3      HA3      0.900000E-01   1.00800           0
      1451 PROA     308      ILE      C        C        0.510000       12.0110           0
      1452 PROA     308      ILE      O        O       -0.510000       15.9994           0
      1453 PROA     309      PRO      N        N       -0.290000       14.0070           0
      1454 PROA     309      PRO      CD       CP3       0.00000       12.0110           0
      1455 PROA     309      PRO      HD1      HA2      0.900000E-01   1.00800           0
      1456 PROA     309      PRO      HD2      HA2      0.900000E-01   1.00800           0
      1457 PROA     309      PRO      CA       CP1      0.200000E-01   12.0110           0
      1458 PROA     309      PRO      HA       HB1      0.900000E-01   1.00800           0
      1459 PROA     309      PRO      CB       CP2     -0.180000       12.0110           0
      1460 PROA     309      PRO      HB1      HA2      0.900000E-01   1.00800           0
      1461 PROA     309      PRO      HB2      HA2      0.900000E-01   1.00800           0
      1462 PROA     309      PRO      CG       CP2     -0.180000       12.0110           0
      1463 PROA     309      PRO      HG1      HA2      0.900000E-01   1.00800           0
      1464 PROA     309      PRO      HG2      HA2      0.900000E-01   1.00800           0
      1465 PROA     309      PRO      C        C        0.510000       12.0110           0
      1466 PROA     309      PRO      O        O       -0.510000       15.9994           0
      1467 PROA     310      GLU      N        NH1     -0.470000       14.0070           0
      1468 PROA     310      GLU      HN       H        0.310000       1.00800           0
      1469 PROA     310      GLU      CA       CT1      0.700000E-01   12.0110           0
      1470 PROA     310      GLU      HA       HB1      0.900000E-01   1.00800           0
      1471 PROA     310      GLU      CB       CT2A    -0.180000       12.0110           0
      1472 PROA     310      GLU      HB1      HA2      0.900000E-01   1.00800           0
      1473 PROA     310      GLU      HB2      HA2      0.900000E-01   1.00800           0
      1474 PROA     310      GLU      CG       CT2     -0.280000       12.0110           0
      1475 PROA     310      GLU      HG1      HA2      0.900000E-01   1.00800           0
      1476 PROA     310      GLU      HG2      HA2      0.900000E-01   1.00800           0
      1477 PROA     310      GLU      CD       CC       0.620000       12.0110           0
      1478 PROA     310      GLU      OE1      OC      -0.760000       15.9994           0
      1479 PROA     310      GLU      OE2      OC      -0.760000       15.9994           0
      1480 PROA     310      GLU      C        C        0.510000       12.0110           0
      1481 PROA     310      GLU      O        O       -0.510000       15.9994           0
      1482 PROA     311      ILE      N        NH1     -0.470000       14.0070           0
      1483 PROA     311      ILE      HN       H        0.310000       1.00800           0
      1484 PROA     311      ILE      CA       CT1      0.700000E-01   12.0110           0
      1485 PROA     311      ILE      HA       HB1      0.900000E-01   1.00800           0
      1486 PROA     311      ILE      CB       CT1     -0.900000E-01   12.0110           0
      1487 PROA     311      ILE      HB       HA1      0.900000E-01   1.00800           0
      1488 PROA     311      ILE      CG2      CT3     -0.270000       12.0110           0
      1489 PROA     311      ILE      HG21     HA3      0.900000E-01   1.00800           0
      1490 PROA     311      ILE      HG22     HA3      0.900000E-01   1.00800           0
      1491 PROA     311      ILE      HG23     HA3      0.900000E-01   1.00800           0
      1492 PROA     311      ILE      CG1      CT2     -0.180000       12.0110           0
      1493 PROA     311      ILE      HG11     HA2      0.900000E-01   1.00800           0
      1494 PROA     311      ILE      HG12     HA2      0.900000E-01   1.00800           0
      1495 PROA     311      ILE      CD       CT3     -0.270000       12.0110           0
      1496 PROA     311      ILE      HD1      HA3      0.900000E-01   1.00800           0
      1497 PROA     311      ILE      HD2      HA3      0.900000E-01   1.00800           0
      1498 PROA     311      ILE      HD3      HA3      0.900000E-01   1.00800           0
      1499 PROA     311      ILE      C        C        0.510000       12.0110           0
      1500 PROA     311      ILE      O        O       -0.510000       15.9994           0
      1501 PROA     312      ALA      N        NH1     -0.470000       14.0070           0
      1502 PROA     312      ALA      HN       H        0.310000       1.00800           0
      1503 PROA     312      ALA      CA       CT1      0.700000E-01   12.0110           0
      1504 PROA     312      ALA      HA       HB1      0.900000E-01   1.00800           0
      1505 PROA     312      ALA      CB       CT3     -0.270000       12.0110           0
      1506 PROA     312      ALA      HB1      HA3      0.900000E-01   1.00800           0
      1507 PROA     312      ALA      HB2      HA3      0.900000E-01   1.00800           0
      1508 PROA     312      ALA      HB3      HA3      0.900000E-01   1.00800           0
      1509 PROA     312      ALA      C        C        0.510000       12.0110           0
      1510 PROA     312      ALA      O        O       -0.510000       15.9994           0
      1511 PROA     313      GLU      N        NH1     -0.470000       14.0070           0
      1512 PROA     313      GLU      HN       H        0.310000       1.00800           0
      1513 PROA     313      GLU      CA       CT1      0.700000E-01   12.0110           0
      1514 PROA     313      GLU      HA       HB1      0.900000E-01   1.00800           0
      1515 PROA     313      GLU      CB       CT2A    -0.180000       12.0110           0
      1516 PROA     313      GLU      HB1      HA2      0.900000E-01   1.00800           0
      1517 PROA     313      GLU      HB2      HA2      0.900000E-01   1.00800           0
      1518 PROA     313      GLU      CG       CT2     -0.280000       12.0110           0
      1519 PROA     313      GLU      HG1      HA2      0.900000E-01   1.00800           0
      1520 PROA     313      GLU      HG2      HA2      0.900000E-01   1.00800           0
      1521 PROA     313      GLU      CD       CC       0.620000       12.0110           0
      1522 PROA     313      GLU      OE1      OC      -0.760000       15.9994           0
      1523 PROA     313      GLU      OE2      OC      -0.760000       15.9994           0
      1524 PROA     313      GLU      C        C        0.510000       12.0110           0
      1525 PROA     313      GLU      O        O       -0.510000       15.9994           0
      1526 PROA     314      ILE      N        NH1     -0.470000       14.0070           0
      1527 PROA     314      ILE      HN       H        0.310000       1.00800           0
      1528 PROA     314      ILE      CA       CT1      0.700000E-01   12.0110           0
      1529 PROA     314      ILE      HA       HB1      0.900000E-01   1.00800           0
      1530 PROA     314      ILE      CB       CT1     -0.900000E-01   12.0110           0
      1531 PROA     314      ILE      HB       HA1      0.900000E-01   1.00800           0
      1532 PROA     314      ILE      CG2      CT3     -0.270000       12.0110           0
      1533 PROA     314      ILE      HG21     HA3      0.900000E-01   1.00800           0
      1534 PROA     314      ILE      HG22     HA3      0.900000E-01   1.00800           0
      1535 PROA     314      ILE      HG23     HA3      0.900000E-01   1.00800           0
      1536 PROA     314      ILE      CG1      CT2     -0.180000       12.0110           0
      1537 PROA     314      ILE      HG11     HA2      0.900000E-01   1.00800           0
      1538 PROA     314      ILE      HG12     HA2      0.900000E-01   1.00800           0
      1539 PROA     314      ILE      CD       CT3     -0.270000       12.0110           0
      1540 PROA     314      ILE      HD1      HA3      0.900000E-01   1.00800           0
      1541 PROA     314      ILE      HD2      HA3      0.900000E-01   1.00800           0
      1542 PROA     314      ILE      HD3      HA3      0.900000E-01   1.00800           0
      1543 PROA     314      ILE      C        C        0.510000       12.0110           0
      1544 PROA     314      ILE      O        O       -0.510000       15.9994           0
      1545 PROA     315      LEU      N        NH1     -0.470000       14.0070           0
      1546 PROA     315      LEU      HN       H        0.310000       1.00800           0
      1547 PROA     315      LEU      CA       CT1      0.700000E-01   12.0110           0
      1548 PROA     315      LEU      HA       HB1      0.900000E-01   1.00800           0
      1549 PROA     315      LEU      CB       CT2     -0.180000       12.0110           0
      1550 PROA     315      LEU      HB1      HA2      0.900000E-01   1.00800           0
      1551 PROA     315      LEU      HB2      HA2      0.900000E-01   1.00800           0
      1552 PROA     315      LEU      CG       CT1     -0.900000E-01   12.0110           0
      1553 PROA     315      LEU      HG       HA1      0.900000E-01   1.00800           0
      1554 PROA     315      LEU      CD1      CT3     -0.270000       12.0110           0
      1555 PROA     315      LEU      HD11     HA3      0.900000E-01   1.00800           0
      1556 PROA     315      LEU      HD12     HA3      0.900000E-01   1.00800           0
      1557 PROA     315      LEU      HD13     HA3      0.900000E-01   1.00800           0
      1558 PROA     315      LEU      CD2      CT3     -0.270000       12.0110           0
      1559 PROA     315      LEU      HD21     HA3      0.900000E-01   1.00800           0
      1560 PROA     315      LEU      HD22     HA3      0.900000E-01   1.00800           0
      1561 PROA     315      LEU      HD23     HA3      0.900000E-01   1.00800           0
      1562 PROA     315      LEU      C        C        0.510000       12.0110           0
      1563 PROA     315      LEU      O        O       -0.510000       15.9994           0
      1564 PROA     316      GLY      N        NH1     -0.470000       14.0070           0
      1565 PROA     316      GLY      HN       H        0.310000       1.00800           0
      1566 PROA     316      GLY      CA       CT2     -0.200000E-01   12.0110           0
      1567 PROA     316      GLY      HA1      HB2      0.900000E-01   1.00800           0
      1568 PROA     316      GLY      HA2      HB2      0.900000E-01   1.00800           0
      1569 PROA     316      GLY      C        C        0.510000       12.0110           0
      1570 PROA     316      GLY      O        O       -0.510000       15.9994           0
      1571 PROA     317      LYS      N        NH1     -0.470000       14.0070           0
      1572 PROA     317      LYS      HN       H        0.310000       1.00800           0
      1573 PROA     317      LYS      CA       CT1      0.700000E-01   12.0110           0
      1574 PROA     317      LYS      HA       HB1      0.900000E-01   1.00800           0
      1575 PROA     317      LYS      CB       CT2     -0.180000       12.0110           0
      1576 PROA     317      LYS      HB1      HA2      0.900000E-01   1.00800           0
      1577 PROA     317      LYS      HB2      HA2      0.900000E-01   1.00800           0
      1578 PROA     317      LYS      CG       CT2     -0.180000       12.0110           0
      1579 PROA     317      LYS      HG1      HA2      0.900000E-01   1.00800           0
      1580 PROA     317      LYS      HG2      HA2      0.900000E-01   1.00800           0
      1581 PROA     317      LYS      CD       CT2     -0.180000       12.0110           0
      1582 PROA     317      LYS      HD1      HA2      0.900000E-01   1.00800           0
      1583 PROA     317      LYS      HD2      HA2      0.900000E-01   1.00800           0
      1584 PROA     317      LYS      CE       CT2      0.210000       12.0110           0
      1585 PROA     317      LYS      HE1      HA2      0.500000E-01   1.00800           0
      1586 PROA     317      LYS      HE2      HA2      0.500000E-01   1.00800           0
      1587 PROA     317      LYS      NZ       NH3     -0.300000       14.0070           0
      1588 PROA     317      LYS      HZ1      HC       0.330000       1.00800           0
      1589 PROA     317      LYS      HZ2      HC       0.330000       1.00800           0
      1590 PROA     317      LYS      HZ3      HC       0.330000       1.00800           0
      1591 PROA     317      LYS      C        C        0.510000       12.0110           0
      1592 PROA     317      LYS      O        O       -0.510000       15.9994           0
      1593 PROA     318      ARG      N        NH1     -0.470000       14.0070           0
      1594 PROA     318      ARG      HN       H        0.310000       1.00800           0
      1595 PROA     318      ARG      CA       CT1      0.700000E-01   12.0110           0
      1596 PROA     318      ARG      HA       HB1      0.900000E-01   1.00800           0
      1597 PROA     318      ARG      CB       CT2     -0.180000       12.0110           0
      1598 PROA     318      ARG      HB1      HA2      0.900000E-01   1.00800           0
      1599 PROA     318      ARG      HB2      HA2      0.900000E-01   1.00800           0
      1600 PROA     318      ARG      CG       CT2     -0.180000       12.0110           0
      1601 PROA     318      ARG      HG1      HA2      0.900000E-01   1.00800           0
      1602 PROA     318      ARG      HG2      HA2      0.900000E-01   1.00800           0
      1603 PROA     318      ARG      CD       CT2      0.200000       12.0110           0
      1604 PROA     318      ARG      HD1      HA2      0.900000E-01   1.00800           0
      1605 PROA     318      ARG      HD2      HA2      0.900000E-01   1.00800           0
      1606 PROA     318      ARG      NE       NC2     -0.700000       14.0070           0
      1607 PROA     318      ARG      HE       HC       0.440000       1.00800           0
      1608 PROA     318      ARG      CZ       C        0.640000       12.0110           0
      1609 PROA     318      ARG      NH1      NC2     -0.800000       14.0070           0
      1610 PROA     318      ARG      HH11     HC       0.460000       1.00800           0
      1611 PROA     318      ARG      HH12     HC       0.460000       1.00800           0
      1612 PROA     318      ARG      NH2      NC2     -0.800000       14.0070           0
      1613 PROA     318      ARG      HH21     HC       0.460000       1.00800           0
      1614 PROA     318      ARG      HH22     HC       0.460000       1.00800           0
      1615 PROA     318      ARG      C        C        0.510000       12.0110           0
      1616 PROA     318      ARG      O        O       -0.510000       15.9994           0
      1617 PROA     319      GLN      N        NH1     -0.470000       14.0070           0
      1618 PROA     319      GLN      HN       H        0.310000       1.00800           0
      1619 PROA     319      GLN      CA       CT1      0.700000E-01   12.0110           0
      1620 PROA     319      GLN      HA       HB1      0.900000E-01   1.00800           0
      1621 PROA     319      GLN      CB       CT2     -0.180000       12.0110           0
      1622 PROA     319      GLN      HB1      HA2      0.900000E-01   1.00800           0
      1623 PROA     319      GLN      HB2      HA2      0.900000E-01   1.00800           0
      1624 PROA     319      GLN      CG       CT2     -0.180000       12.0110           0
      1625 PROA     319      GLN      HG1      HA2      0.900000E-01   1.00800           0
      1626 PROA     319      GLN      HG2      HA2      0.900000E-01   1.00800           0
      1627 PROA     319      GLN      CD       CC       0.550000       12.0110           0
      1628 PROA     319      GLN      OE1      O       -0.550000       15.9994           0
      1629 PROA     319      GLN      NE2      NH2     -0.620000       14.0070           0
      1630 PROA     319      GLN      HE21     H        0.320000       1.00800           0
      1631 PROA     319      GLN      HE22     H        0.300000       1.00800           0
      1632 PROA     319      GLN      C        CD       0.720000       12.0110           0
      1633 PROA     319      GLN      OT1      OB      -0.550000       15.9994           0
      1634 PROA     319      GLN      OT2      OH1     -0.610000       15.9994           0
      1635 PROA     319      GLN      HT2B     H        0.440000       1.00800           0
      1636 PROB     218      THR      N        NH2     -0.960000       14.0070           0
      1637 PROB     218      THR      HT1      H        0.340000       1.00800           0
      1638 PROB     218      THR      HT2      H        0.340000       1.00800           0
      1639 PROB     218      THR      CA       CT1      0.190000       12.0110           0
      1640 PROB     218      THR      HA       HB1      0.900000E-01   1.00800           0
      1641 PROB     218      THR      CB       CT1      0.140000       12.0110           0
      1642 PROB     218      THR      HB       HA1      0.900000E-01   1.00800           0
      1643 PROB     218      THR      OG1      OH1     -0.660000       15.9994           0
      1644 PROB     218      THR      HG1      H        0.430000       1.00800           0
      1645 PROB     218      THR      CG2      CT3     -0.270000       12.0110           0
      1646 PROB     218      THR      HG21     HA3      0.900000E-01   1.00800           0
      1647 PROB     218      THR      HG22     HA3      0.900000E-01   1.00800           0
      1648 PROB     218      THR      HG23     HA3      0.900000E-01   1.00800           0
      1649 PROB     218      THR      C        C        0.510000       12.0110           0
      1650 PROB     218      THR      O        O       -0.510000       15.9994           0
      1651 PROB     219      SER      N        NH1     -0.470000       14.0070           0
      1652 PROB     219      SER      HN       H        0.310000       1.00800           0
      1653 PROB     219      SER      CA       CT1      0.700000E-01   12.0110           0
      1654 PROB     219      SER      HA       HB1      0.900000E-01   1.00800           0
      1655 PROB     219      SER      CB       CT2      0.500000E-01   12.0110           0
      1656 PROB     219      SER      HB1      HA2      0.900000E-01   1.00800           0
      1657 PROB     219      SER      HB2      HA2      0.900000E-01   1.00800           0
      1658 PROB     219      SER      OG       OH1     -0.660000       15.9994           0
      1659 PROB     219      SER      HG1      H        0.430000       1.00800           0
      1660 PROB     219      SER      C        C        0.510000       12.0110           0
      1661 PROB     219      SER      O        O       -0.510000       15.9994           0
      1662 PROB     220      THR      N        NH1     -0.470000       14.0070           0
      1663 PROB     220      THR      HN       H        0.310000       1.00800           0
      1664 PROB     220      THR      CA       CT1      0.700000E-01   12.0110           0
      1665 PROB     220      THR      HA       HB1      0.900000E-01   1.00800           0
      1666 PROB     220      THR      CB       CT1      0.140000       12.0110           0
      1667 PROB     220      THR      HB       HA1      0.900000E-01   1.00800           0
      1668 PROB     220      THR      OG1      OH1     -0.660000       15.9994           0
      1669 PROB     220      THR      HG1      H        0.430000       1.00800           0
      1670 PROB     220      THR      CG2      CT3     -0.270000       12.0110           0
      1671 PROB     220      THR      HG21     HA3      0.900000E-01   1.00800           0
      1672 PROB     220      THR      HG22     HA3      0.900000E-01   1.00800           0
      1673 PROB     220      THR      HG23     HA3      0.900000E-01   1.00800           0
      1674 PROB     220      THR      C        C        0.510000       12.0110           0
      1675 PROB     220      THR      O        O       -0.510000       15.9994           0
      1676 PROB     221      LEU      N        NH1     -0.470000       14.0070           0
      1677 PROB     221      LEU      HN       H        0.310000       1.00800           0
      1678 PROB     221      LEU      CA       CT1      0.700000E-01   12.0110           0
      1679 PROB     221      LEU      HA       HB1      0.900000E-01   1.00800           0
      1680 PROB     221      LEU      CB       CT2     -0.180000       12.0110           0
      1681 PROB     221      LEU      HB1      HA2      0.900000E-01   1.00800           0
      1682 PROB     221      LEU      HB2      HA2      0.900000E-01   1.00800           0
      1683 PROB     221      LEU      CG       CT1     -0.900000E-01   12.0110           0
      1684 PROB     221      LEU      HG       HA1      0.900000E-01   1.00800           0
      1685 PROB     221      LEU      CD1      CT3     -0.270000       12.0110           0
      1686 PROB     221      LEU      HD11     HA3      0.900000E-01   1.00800           0
      1687 PROB     221      LEU      HD12     HA3      0.900000E-01   1.00800           0
      1688 PROB     221      LEU      HD13     HA3      0.900000E-01   1.00800           0
      1689 PROB     221      LEU      CD2      CT3     -0.270000       12.0110           0
      1690 PROB     221      LEU      HD21     HA3      0.900000E-01   1.00800           0
      1691 PROB     221      LEU      HD22     HA3      0.900000E-01   1.00800           0
      1692 PROB     221      LEU      HD23     HA3      0.900000E-01   1.00800           0
      1693 PROB     221      LEU      C        C        0.510000       12.0110           0
      1694 PROB     221      LEU      O        O       -0.510000       15.9994           0
      1695 PROB     222      ILE      N        NH1     -0.470000       14.0070           0
      1696 PROB     222      ILE      HN       H        0.310000       1.00800           0
      1697 PROB     222      ILE      CA       CT1      0.700000E-01   12.0110           0
      1698 PROB     222      ILE      HA       HB1      0.900000E-01   1.00800           0
      1699 PROB     222      ILE      CB       CT1     -0.900000E-01   12.0110           0
      1700 PROB     222      ILE      HB       HA1      0.900000E-01   1.00800           0
      1701 PROB     222      ILE      CG2      CT3     -0.270000       12.0110           0
      1702 PROB     222      ILE      HG21     HA3      0.900000E-01   1.00800           0
      1703 PROB     222      ILE      HG22     HA3      0.900000E-01   1.00800           0
      1704 PROB     222      ILE      HG23     HA3      0.900000E-01   1.00800           0
      1705 PROB     222      ILE      CG1      CT2     -0.180000       12.0110           0
      1706 PROB     222      ILE      HG11     HA2      0.900000E-01   1.00800           0
      1707 PROB     222      ILE      HG12     HA2      0.900000E-01   1.00800           0
      1708 PROB     222      ILE      CD       CT3     -0.270000       12.0110           0
      1709 PROB     222      ILE      HD1      HA3      0.900000E-01   1.00800           0
      1710 PROB     222      ILE      HD2      HA3      0.900000E-01   1.00800           0
      1711 PROB     222      ILE      HD3      HA3      0.900000E-01   1.00800           0
      1712 PROB     222      ILE      C        C        0.510000       12.0110           0
      1713 PROB     222      ILE      O        O       -0.510000       15.9994           0
      1714 PROB     223      ARG      N        NH1     -0.470000       14.0070           0
      1715 PROB     223      ARG      HN       H        0.310000       1.00800           0
      1716 PROB     223      ARG      CA       CT1      0.700000E-01   12.0110           0
      1717 PROB     223      ARG      HA       HB1      0.900000E-01   1.00800           0
      1718 PROB     223      ARG      CB       CT2     -0.180000       12.0110           0
      1719 PROB     223      ARG      HB1      HA2      0.900000E-01   1.00800           0
      1720 PROB     223      ARG      HB2      HA2      0.900000E-01   1.00800           0
      1721 PROB     223      ARG      CG       CT2     -0.180000       12.0110           0
      1722 PROB     223      ARG      HG1      HA2      0.900000E-01   1.00800           0
      1723 PROB     223      ARG      HG2      HA2      0.900000E-01   1.00800           0
      1724 PROB     223      ARG      CD       CT2      0.200000       12.0110           0
      1725 PROB     223      ARG      HD1      HA2      0.900000E-01   1.00800           0
      1726 PROB     223      ARG      HD2      HA2      0.900000E-01   1.00800           0
      1727 PROB     223      ARG      NE       NC2     -0.700000       14.0070           0
      1728 PROB     223      ARG      HE       HC       0.440000       1.00800           0
      1729 PROB     223      ARG      CZ       C        0.640000       12.0110           0
      1730 PROB     223      ARG      NH1      NC2     -0.800000       14.0070           0
      1731 PROB     223      ARG      HH11     HC       0.460000       1.00800           0
      1732 PROB     223      ARG      HH12     HC       0.460000       1.00800           0
      1733 PROB     223      ARG      NH2      NC2     -0.800000       14.0070           0
      1734 PROB     223      ARG      HH21     HC       0.460000       1.00800           0
      1735 PROB     223      ARG      HH22     HC       0.460000       1.00800           0
      1736 PROB     223      ARG      C        C        0.510000       12.0110           0
      1737 PROB     223      ARG      O        O       -0.510000       15.9994           0
      1738 PROB     224      LEU      N        NH1     -0.470000       14.0070           0
      1739 PROB     224      LEU      HN       H        0.310000       1.00800           0
      1740 PROB     224      LEU      CA       CT1      0.700000E-01   12.0110           0
      1741 PROB     224      LEU      HA       HB1      0.900000E-01   1.00800           0
      1742 PROB     224      LEU      CB       CT2     -0.180000       12.0110           0
      1743 PROB     224      LEU      HB1      HA2      0.900000E-01   1.00800           0
      1744 PROB     224      LEU      HB2      HA2      0.900000E-01   1.00800           0
      1745 PROB     224      LEU      CG       CT1     -0.900000E-01   12.0110           0
      1746 PROB     224      LEU      HG       HA1      0.900000E-01   1.00800           0
      1747 PROB     224      LEU      CD1      CT3     -0.270000       12.0110           0
      1748 PROB     224      LEU      HD11     HA3      0.900000E-01   1.00800           0
      1749 PROB     224      LEU      HD12     HA3      0.900000E-01   1.00800           0
      1750 PROB     224      LEU      HD13     HA3      0.900000E-01   1.00800           0
      1751 PROB     224      LEU      CD2      CT3     -0.270000       12.0110           0
      1752 PROB     224      LEU      HD21     HA3      0.900000E-01   1.00800           0
      1753 PROB     224      LEU      HD22     HA3      0.900000E-01   1.00800           0
      1754 PROB     224      LEU      HD23     HA3      0.900000E-01   1.00800           0
      1755 PROB     224      LEU      C        C        0.510000       12.0110           0
      1756 PROB     224      LEU      O        O       -0.510000       15.9994           0
      1757 PROB     225      VAL      N        NH1     -0.470000       14.0070           0
      1758 PROB     225      VAL      HN       H        0.310000       1.00800           0
      1759 PROB     225      VAL      CA       CT1      0.700000E-01   12.0110           0
      1760 PROB     225      VAL      HA       HB1      0.900000E-01   1.00800           0
      1761 PROB     225      VAL      CB       CT1     -0.900000E-01   12.0110           0
      1762 PROB     225      VAL      HB       HA1      0.900000E-01   1.00800           0
      1763 PROB     225      VAL      CG1      CT3     -0.270000       12.0110           0
      1764 PROB     225      VAL      HG11     HA3      0.900000E-01   1.00800           0
      1765 PROB     225      VAL      HG12     HA3      0.900000E-01   1.00800           0
      1766 PROB     225      VAL      HG13     HA3      0.900000E-01   1.00800           0
      1767 PROB     225      VAL      CG2      CT3     -0.270000       12.0110           0
      1768 PROB     225      VAL      HG21     HA3      0.900000E-01   1.00800           0
      1769 PROB     225      VAL      HG22     HA3      0.900000E-01   1.00800           0
      1770 PROB     225      VAL      HG23     HA3      0.900000E-01   1.00800           0
      1771 PROB     225      VAL      C        C        0.510000       12.0110           0
      1772 PROB     225      VAL      O        O       -0.510000       15.9994           0
      1773 PROB     226      GLN      N        NH1     -0.470000       14.0070           0
      1774 PROB     226      GLN      HN       H        0.310000       1.00800           0
      1775 PROB     226      GLN      CA       CT1      0.700000E-01   12.0110           0
      1776 PROB     226      GLN      HA       HB1      0.900000E-01   1.00800           0
      1777 PROB     226      GLN      CB       CT2     -0.180000       12.0110           0
      1778 PROB     226      GLN      HB1      HA2      0.900000E-01   1.00800           0
      1779 PROB     226      GLN      HB2      HA2      0.900000E-01   1.00800           0
      1780 PROB     226      GLN      CG       CT2     -0.180000       12.0110           0
      1781 PROB     226      GLN      HG1      HA2      0.900000E-01   1.00800           0
      1782 PROB     226      GLN      HG2      HA2      0.900000E-01   1.00800           0
      1783 PROB     226      GLN      CD       CC       0.550000       12.0110           0
      1784 PROB     226      GLN      OE1      O       -0.550000       15.9994           0
      1785 PROB     226      GLN      NE2      NH2     -0.620000       14.0070           0
      1786 PROB     226      GLN      HE21     H        0.320000       1.00800           0
      1787 PROB     226      GLN      HE22     H        0.300000       1.00800           0
      1788 PROB     226      GLN      C        C        0.510000       12.0110           0
      1789 PROB     226      GLN      O        O       -0.510000       15.9994           0
      1790 PROB     227      LEU      N        NH1     -0.470000       14.0070           0
      1791 PROB     227      LEU      HN       H        0.310000       1.00800           0
      1792 PROB     227      LEU      CA       CT1      0.700000E-01   12.0110           0
      1793 PROB     227      LEU      HA       HB1      0.900000E-01   1.00800           0
      1794 PROB     227      LEU      CB       CT2     -0.180000       12.0110           0
      1795 PROB     227      LEU      HB1      HA2      0.900000E-01   1.00800           0
      1796 PROB     227      LEU      HB2      HA2      0.900000E-01   1.00800           0
      1797 PROB     227      LEU      CG       CT1     -0.900000E-01   12.0110           0
      1798 PROB     227      LEU      HG       HA1      0.900000E-01   1.00800           0
      1799 PROB     227      LEU      CD1      CT3     -0.270000       12.0110           0
      1800 PROB     227      LEU      HD11     HA3      0.900000E-01   1.00800           0
      1801 PROB     227      LEU      HD12     HA3      0.900000E-01   1.00800           0
      1802 PROB     227      LEU      HD13     HA3      0.900000E-01   1.00800           0
      1803 PROB     227      LEU      CD2      CT3     -0.270000       12.0110           0
      1804 PROB     227      LEU      HD21     HA3      0.900000E-01   1.00800           0
      1805 PROB     227      LEU      HD22     HA3      0.900000E-01   1.00800           0
      1806 PROB     227      LEU      HD23     HA3      0.900000E-01   1.00800           0
      1807 PROB     227      LEU      C        C        0.510000       12.0110           0
      1808 PROB     227      LEU      O        O       -0.510000       15.9994           0
      1809 PROB     228      VAL      N        NH1     -0.470000       14.0070           0
      1810 PROB     228      VAL      HN       H        0.310000       1.00800           0
      1811 PROB     228      VAL      CA       CT1      0.700000E-01   12.0110           0
      1812 PROB     228      VAL      HA       HB1      0.900000E-01   1.00800           0
      1813 PROB     228      VAL      CB       CT1     -0.900000E-01   12.0110           0
      1814 PROB     228      VAL      HB       HA1      0.900000E-01   1.00800           0
      1815 PROB     228      VAL      CG1      CT3     -0.270000       12.0110           0
      1816 PROB     228      VAL      HG11     HA3      0.900000E-01   1.00800           0
      1817 PROB     228      VAL      HG12     HA3      0.900000E-01   1.00800           0
      1818 PROB     228      VAL      HG13     HA3      0.900000E-01   1.00800           0
      1819 PROB     228      VAL      CG2      CT3     -0.270000       12.0110           0
      1820 PROB     228      VAL      HG21     HA3      0.900000E-01   1.00800           0
      1821 PROB     228      VAL      HG22     HA3      0.900000E-01   1.00800           0
      1822 PROB     228      VAL      HG23     HA3      0.900000E-01   1.00800           0
      1823 PROB     228      VAL      C        C        0.510000       12.0110           0
      1824 PROB     228      VAL      O        O       -0.510000       15.9994           0
      1825 PROB     229      VAL      N        NH1     -0.470000       14.0070           0
      1826 PROB     229      VAL      HN       H        0.310000       1.00800           0
      1827 PROB     229      VAL      CA       CT1      0.700000E-01   12.0110           0
      1828 PROB     229      VAL      HA       HB1      0.900000E-01   1.00800           0
      1829 PROB     229      VAL      CB       CT1     -0.900000E-01   12.0110           0
      1830 PROB     229      VAL      HB       HA1      0.900000E-01   1.00800           0
      1831 PROB     229      VAL      CG1      CT3     -0.270000       12.0110           0
      1832 PROB     229      VAL      HG11     HA3      0.900000E-01   1.00800           0
      1833 PROB     229      VAL      HG12     HA3      0.900000E-01   1.00800           0
      1834 PROB     229      VAL      HG13     HA3      0.900000E-01   1.00800           0
      1835 PROB     229      VAL      CG2      CT3     -0.270000       12.0110           0
      1836 PROB     229      VAL      HG21     HA3      0.900000E-01   1.00800           0
      1837 PROB     229      VAL      HG22     HA3      0.900000E-01   1.00800           0
      1838 PROB     229      VAL      HG23     HA3      0.900000E-01   1.00800           0
      1839 PROB     229      VAL      C        C        0.510000       12.0110           0
      1840 PROB     229      VAL      O        O       -0.510000       15.9994           0
      1841 PROB     230      SER      N        NH1     -0.470000       14.0070           0
      1842 PROB     230      SER      HN       H        0.310000       1.00800           0
      1843 PROB     230      SER      CA       CT1      0.700000E-01   12.0110           0
      1844 PROB     230      SER      HA       HB1      0.900000E-01   1.00800           0
      1845 PROB     230      SER      CB       CT2      0.500000E-01   12.0110           0
      1846 PROB     230      SER      HB1      HA2      0.900000E-01   1.00800           0
      1847 PROB     230      SER      HB2      HA2      0.900000E-01   1.00800           0
      1848 PROB     230      SER      OG       OH1     -0.660000       15.9994           0
      1849 PROB     230      SER      HG1      H        0.430000       1.00800           0
      1850 PROB     230      SER      C        C        0.510000       12.0110           0
      1851 PROB     230      SER      O        O       -0.510000       15.9994           0
      1852 PROB     231      PHE      N        NH1     -0.470000       14.0070           0
      1853 PROB     231      PHE      HN       H        0.310000       1.00800           0
      1854 PROB     231      PHE      CA       CT1      0.700000E-01   12.0110           0
      1855 PROB     231      PHE      HA       HB1      0.900000E-01   1.00800           0
      1856 PROB     231      PHE      CB       CT2     -0.180000       12.0110           0
      1857 PROB     231      PHE      HB1      HA2      0.900000E-01   1.00800           0
      1858 PROB     231      PHE      HB2      HA2      0.900000E-01   1.00800           0
      1859 PROB     231      PHE      CG       CA        0.00000       12.0110           0
      1860 PROB     231      PHE      CD1      CA      -0.115000       12.0110           0
      1861 PROB     231      PHE      HD1      HP       0.115000       1.00800           0
      1862 PROB     231      PHE      CE1      CA      -0.115000       12.0110           0
      1863 PROB     231      PHE      HE1      HP       0.115000       1.00800           0
      1864 PROB     231      PHE      CZ       CA      -0.115000       12.0110           0
      1865 PROB     231      PHE      HZ       HP       0.115000       1.00800           0
      1866 PROB     231      PHE      CD2      CA      -0.115000       12.0110           0
      1867 PROB     231      PHE      HD2      HP       0.115000       1.00800           0
      1868 PROB     231      PHE      CE2      CA      -0.115000       12.0110           0
      1869 PROB     231      PHE      HE2      HP       0.115000       1.00800           0
      1870 PROB     231      PHE      C        C        0.510000       12.0110           0
      1871 PROB     231      PHE      O        O       -0.510000       15.9994           0
      1872 PROB     232      VAL      N        NH1     -0.470000       14.0070           0
      1873 PROB     232      VAL      HN       H        0.310000       1.00800           0
      1874 PROB     232      VAL      CA       CT1      0.700000E-01   12.0110           0
      1875 PROB     232      VAL      HA       HB1      0.900000E-01   1.00800           0
      1876 PROB     232      VAL      CB       CT1     -0.900000E-01   12.0110           0
      1877 PROB     232      VAL      HB       HA1      0.900000E-01   1.00800           0
      1878 PROB     232      VAL      CG1      CT3     -0.270000       12.0110           0
      1879 PROB     232      VAL      HG11     HA3      0.900000E-01   1.00800           0
      1880 PROB     232      VAL      HG12     HA3      0.900000E-01   1.00800           0
      1881 PROB     232      VAL      HG13     HA3      0.900000E-01   1.00800           0
      1882 PROB     232      VAL      CG2      CT3     -0.270000       12.0110           0
      1883 PROB     232      VAL      HG21     HA3      0.900000E-01   1.00800           0
      1884 PROB     232      VAL      HG22     HA3      0.900000E-01   1.00800           0
      1885 PROB     232      VAL      HG23     HA3      0.900000E-01   1.00800           0
      1886 PROB     232      VAL      C        C        0.510000       12.0110           0
      1887 PROB     232      VAL      O        O       -0.510000       15.9994           0
      1888 PROB     233      SER      N        NH1     -0.470000       14.0070           0
      1889 PROB     233      SER      HN       H        0.310000       1.00800           0
      1890 PROB     233      SER      CA       CT1      0.700000E-01   12.0110           0
      1891 PROB     233      SER      HA       HB1      0.900000E-01   1.00800           0
      1892 PROB     233      SER      CB       CT2      0.500000E-01   12.0110           0
      1893 PROB     233      SER      HB1      HA2      0.900000E-01   1.00800           0
      1894 PROB     233      SER      HB2      HA2      0.900000E-01   1.00800           0
      1895 PROB     233      SER      OG       OH1     -0.660000       15.9994           0
      1896 PROB     233      SER      HG1      H        0.430000       1.00800           0
      1897 PROB     233      SER      C        C        0.510000       12.0110           0
      1898 PROB     233      SER      O        O       -0.510000       15.9994           0
      1899 PROB     234      LEU      N        NH1     -0.470000       14.0070           0
      1900 PROB     234      LEU      HN       H        0.310000       1.00800           0
      1901 PROB     234      LEU      CA       CT1      0.700000E-01   12.0110           0
      1902 PROB     234      LEU      HA       HB1      0.900000E-01   1.00800           0
      1903 PROB     234      LEU      CB       CT2     -0.180000       12.0110           0
      1904 PROB     234      LEU      HB1      HA2      0.900000E-01   1.00800           0
      1905 PROB     234      LEU      HB2      HA2      0.900000E-01   1.00800           0
      1906 PROB     234      LEU      CG       CT1     -0.900000E-01   12.0110           0
      1907 PROB     234      LEU      HG       HA1      0.900000E-01   1.00800           0
      1908 PROB     234      LEU      CD1      CT3     -0.270000       12.0110           0
      1909 PROB     234      LEU      HD11     HA3      0.900000E-01   1.00800           0
      1910 PROB     234      LEU      HD12     HA3      0.900000E-01   1.00800           0
      1911 PROB     234      LEU      HD13     HA3      0.900000E-01   1.00800           0
      1912 PROB     234      LEU      CD2      CT3     -0.270000       12.0110           0
      1913 PROB     234      LEU      HD21     HA3      0.900000E-01   1.00800           0
      1914 PROB     234      LEU      HD22     HA3      0.900000E-01   1.00800           0
      1915 PROB     234      LEU      HD23     HA3      0.900000E-01   1.00800           0
      1916 PROB     234      LEU      C        C        0.510000       12.0110           0
      1917 PROB     234      LEU      O        O       -0.510000       15.9994           0
      1918 PROB     235      TRP      N        NH1     -0.470000       14.0070           0
      1919 PROB     235      TRP      HN       H        0.310000       1.00800           0
      1920 PROB     235      TRP      CA       CT1      0.700000E-01   12.0110           0
      1921 PROB     235      TRP      HA       HB1      0.900000E-01   1.00800           0
      1922 PROB     235      TRP      CB       CT2     -0.180000       12.0110           0
      1923 PROB     235      TRP      HB1      HA2      0.900000E-01   1.00800           0
      1924 PROB     235      TRP      HB2      HA2      0.900000E-01   1.00800           0
      1925 PROB     235      TRP      CG       CY      -0.300000E-01   12.0110           0
      1926 PROB     235      TRP      CD1      CA      -0.150000       12.0110           0
      1927 PROB     235      TRP      HD1      HP       0.220000       1.00800           0
      1928 PROB     235      TRP      NE1      NY      -0.510000       14.0070           0
      1929 PROB     235      TRP      HE1      H        0.370000       1.00800           0
      1930 PROB     235      TRP      CE2      CPT      0.240000       12.0110           0
      1931 PROB     235      TRP      CD2      CPT      0.110000       12.0110           0
      1932 PROB     235      TRP      CE3      CAI     -0.250000       12.0110           0
      1933 PROB     235      TRP      HE3      HP       0.170000       1.00800           0
      1934 PROB     235      TRP      CZ3      CA      -0.200000       12.0110           0
      1935 PROB     235      TRP      HZ3      HP       0.140000       1.00800           0
      1936 PROB     235      TRP      CZ2      CAI     -0.270000       12.0110           0
      1937 PROB     235      TRP      HZ2      HP       0.160000       1.00800           0
      1938 PROB     235      TRP      CH2      CA      -0.140000       12.0110           0
      1939 PROB     235      TRP      HH2      HP       0.140000       1.00800           0
      1940 PROB     235      TRP      C        C        0.510000       12.0110           0
      1941 PROB     235      TRP      O        O       -0.510000       15.9994           0
      1942 PROB     236      LEU      N        NH1     -0.470000       14.0070           0
      1943 PROB     236      LEU      HN       H        0.310000       1.00800           0
      1944 PROB     236      LEU      CA       CT1      0.700000E-01   12.0110           0
      1945 PROB     236      LEU      HA       HB1      0.900000E-01   1.00800           0
      1946 PROB     236      LEU      CB       CT2     -0.180000       12.0110           0
      1947 PROB     236      LEU      HB1      HA2      0.900000E-01   1.00800           0
      1948 PROB     236      LEU      HB2      HA2      0.900000E-01   1.00800           0
      1949 PROB     236      LEU      CG       CT1     -0.900000E-01   12.0110           0
      1950 PROB     236      LEU      HG       HA1      0.900000E-01   1.00800           0
      1951 PROB     236      LEU      CD1      CT3     -0.270000       12.0110           0
      1952 PROB     236      LEU      HD11     HA3      0.900000E-01   1.00800           0
      1953 PROB     236      LEU      HD12     HA3      0.900000E-01   1.00800           0
      1954 PROB     236      LEU      HD13     HA3      0.900000E-01   1.00800           0
      1955 PROB     236      LEU      CD2      CT3     -0.270000       12.0110           0
      1956 PROB     236      LEU      HD21     HA3      0.900000E-01   1.00800           0
      1957 PROB     236      LEU      HD22     HA3      0.900000E-01   1.00800           0
      1958 PROB     236      LEU      HD23     HA3      0.900000E-01   1.00800           0
      1959 PROB     236      LEU      C        C        0.510000       12.0110           0
      1960 PROB     236      LEU      O        O       -0.510000       15.9994           0
      1961 PROB     237      THR      N        NH1     -0.470000       14.0070           0
      1962 PROB     237      THR      HN       H        0.310000       1.00800           0
      1963 PROB     237      THR      CA       CT1      0.700000E-01   12.0110           0
      1964 PROB     237      THR      HA       HB1      0.900000E-01   1.00800           0
      1965 PROB     237      THR      CB       CT1      0.140000       12.0110           0
      1966 PROB     237      THR      HB       HA1      0.900000E-01   1.00800           0
      1967 PROB     237      THR      OG1      OH1     -0.660000       15.9994           0
      1968 PROB     237      THR      HG1      H        0.430000       1.00800           0
      1969 PROB     237      THR      CG2      CT3     -0.270000       12.0110           0
      1970 PROB     237      THR      HG21     HA3      0.900000E-01   1.00800           0
      1971 PROB     237      THR      HG22     HA3      0.900000E-01   1.00800           0
      1972 PROB     237      THR      HG23     HA3      0.900000E-01   1.00800           0
      1973 PROB     237      THR      C        C        0.510000       12.0110           0
      1974 PROB     237      THR      O        O       -0.510000       15.9994           0
      1975 PROB     238      ALA      N        NH1     -0.470000       14.0070           0
      1976 PROB     238      ALA      HN       H        0.310000       1.00800           0
      1977 PROB     238      ALA      CA       CT1      0.700000E-01   12.0110           0
      1978 PROB     238      ALA      HA       HB1      0.900000E-01   1.00800           0
      1979 PROB     238      ALA      CB       CT3     -0.270000       12.0110           0
      1980 PROB     238      ALA      HB1      HA3      0.900000E-01   1.00800           0
      1981 PROB     238      ALA      HB2      HA3      0.900000E-01   1.00800           0
      1982 PROB     238      ALA      HB3      HA3      0.900000E-01   1.00800           0
      1983 PROB     238      ALA      C        C        0.510000       12.0110           0
      1984 PROB     238      ALA      O        O       -0.510000       15.9994           0
      1985 PROB     239      ALA      N        NH1     -0.470000       14.0070           0
      1986 PROB     239      ALA      HN       H        0.310000       1.00800           0
      1987 PROB     239      ALA      CA       CT1      0.700000E-01   12.0110           0
      1988 PROB     239      ALA      HA       HB1      0.900000E-01   1.00800           0
      1989 PROB     239      ALA      CB       CT3     -0.270000       12.0110           0
      1990 PROB     239      ALA      HB1      HA3      0.900000E-01   1.00800           0
      1991 PROB     239      ALA      HB2      HA3      0.900000E-01   1.00800           0
      1992 PROB     239      ALA      HB3      HA3      0.900000E-01   1.00800           0
      1993 PROB     239      ALA      C        C        0.510000       12.0110           0
      1994 PROB     239      ALA      O        O       -0.510000       15.9994           0
      1995 PROB     240      GLY      N        NH1     -0.470000       14.0070           0
      1996 PROB     240      GLY      HN       H        0.310000       1.00800           0
      1997 PROB     240      GLY      CA       CT2     -0.200000E-01   12.0110           0
      1998 PROB     240      GLY      HA1      HB2      0.900000E-01   1.00800           0
      1999 PROB     240      GLY      HA2      HB2      0.900000E-01   1.00800           0
      2000 PROB     240      GLY      C        C        0.510000       12.0110           0
      2001 PROB     240      GLY      O        O       -0.510000       15.9994           0
      2002 PROB     241      PHE      N        NH1     -0.470000       14.0070           0
      2003 PROB     241      PHE      HN       H        0.310000       1.00800           0
      2004 PROB     241      PHE      CA       CT1      0.700000E-01   12.0110           0
      2005 PROB     241      PHE      HA       HB1      0.900000E-01   1.00800           0
      2006 PROB     241      PHE      CB       CT2     -0.180000       12.0110           0
      2007 PROB     241      PHE      HB1      HA2      0.900000E-01   1.00800           0
      2008 PROB     241      PHE      HB2      HA2      0.900000E-01   1.00800           0
      2009 PROB     241      PHE      CG       CA        0.00000       12.0110           0
      2010 PROB     241      PHE      CD1      CA      -0.115000       12.0110           0
      2011 PROB     241      PHE      HD1      HP       0.115000       1.00800           0
      2012 PROB     241      PHE      CE1      CA      -0.115000       12.0110           0
      2013 PROB     241      PHE      HE1      HP       0.115000       1.00800           0
      2014 PROB     241      PHE      CZ       CA      -0.115000       12.0110           0
      2015 PROB     241      PHE      HZ       HP       0.115000       1.00800           0
      2016 PROB     241      PHE      CD2      CA      -0.115000       12.0110           0
      2017 PROB     241      PHE      HD2      HP       0.115000       1.00800           0
      2018 PROB     241      PHE      CE2      CA      -0.115000       12.0110           0
      2019 PROB     241      PHE      HE2      HP       0.115000       1.00800           0
      2020 PROB     241      PHE      C        C        0.510000       12.0110           0
      2021 PROB     241      PHE      O        O       -0.510000       15.9994           0
      2022 PROB     242      LEU      N        NH1     -0.470000       14.0070           0
      2023 PROB     242      LEU      HN       H        0.310000       1.00800           0
      2024 PROB     242      LEU      CA       CT1      0.700000E-01   12.0110           0
      2025 PROB     242      LEU      HA       HB1      0.900000E-01   1.00800           0
      2026 PROB     242      LEU      CB       CT2     -0.180000       12.0110           0
      2027 PROB     242      LEU      HB1      HA2      0.900000E-01   1.00800           0
      2028 PROB     242      LEU      HB2      HA2      0.900000E-01   1.00800           0
      2029 PROB     242      LEU      CG       CT1     -0.900000E-01   12.0110           0
      2030 PROB     242      LEU      HG       HA1      0.900000E-01   1.00800           0
      2031 PROB     242      LEU      CD1      CT3     -0.270000       12.0110           0
      2032 PROB     242      LEU      HD11     HA3      0.900000E-01   1.00800           0
      2033 PROB     242      LEU      HD12     HA3      0.900000E-01   1.00800           0
      2034 PROB     242      LEU      HD13     HA3      0.900000E-01   1.00800           0
      2035 PROB     242      LEU      CD2      CT3     -0.270000       12.0110           0
      2036 PROB     242      LEU      HD21     HA3      0.900000E-01   1.00800           0
      2037 PROB     242      LEU      HD22     HA3      0.900000E-01   1.00800           0
      2038 PROB     242      LEU      HD23     HA3      0.900000E-01   1.00800           0
      2039 PROB     242      LEU      C        C        0.510000       12.0110           0
      2040 PROB     242      LEU      O        O       -0.510000       15.9994           0
      2041 PROB     243      HSD      N        NH1     -0.470000       14.0070           0
      2042 PROB     243      HSD      HN       H        0.310000       1.00800           0
      2043 PROB     243      HSD      CA       CT1      0.700000E-01   12.0110           0
      2044 PROB     243      HSD      HA       HB1      0.900000E-01   1.00800           0
      2045 PROB     243      HSD      CB       CT2     -0.900000E-01   12.0110           0
      2046 PROB     243      HSD      HB1      HA2      0.900000E-01   1.00800           0
      2047 PROB     243      HSD      HB2      HA2      0.900000E-01   1.00800           0
      2048 PROB     243      HSD      ND1      NR1     -0.360000       14.0070           0
      2049 PROB     243      HSD      HD1      H        0.320000       1.00800           0
      2050 PROB     243      HSD      CG       CPH1    -0.500000E-01   12.0110           0
      2051 PROB     243      HSD      CE1      CPH2     0.250000       12.0110           0
      2052 PROB     243      HSD      HE1      HR1      0.130000       1.00800           0
      2053 PROB     243      HSD      NE2      NR2     -0.700000       14.0070           0
      2054 PROB     243      HSD      CD2      CPH1     0.220000       12.0110           0
      2055 PROB     243      HSD      HD2      HR3      0.100000       1.00800           0
      2056 PROB     243      HSD      C        C        0.510000       12.0110           0
      2057 PROB     243      HSD      O        O       -0.510000       15.9994           0
      2058 PROB     244      LEU      N        NH1     -0.470000       14.0070           0
      2059 PROB     244      LEU      HN       H        0.310000       1.00800           0
      2060 PROB     244      LEU      CA       CT1      0.700000E-01   12.0110           0
      2061 PROB     244      LEU      HA       HB1      0.900000E-01   1.00800           0
      2062 PROB     244      LEU      CB       CT2     -0.180000       12.0110           0
      2063 PROB     244      LEU      HB1      HA2      0.900000E-01   1.00800           0
      2064 PROB     244      LEU      HB2      HA2      0.900000E-01   1.00800           0
      2065 PROB     244      LEU      CG       CT1     -0.900000E-01   12.0110           0
      2066 PROB     244      LEU      HG       HA1      0.900000E-01   1.00800           0
      2067 PROB     244      LEU      CD1      CT3     -0.270000       12.0110           0
      2068 PROB     244      LEU      HD11     HA3      0.900000E-01   1.00800           0
      2069 PROB     244      LEU      HD12     HA3      0.900000E-01   1.00800           0
      2070 PROB     244      LEU      HD13     HA3      0.900000E-01   1.00800           0
      2071 PROB     244      LEU      CD2      CT3     -0.270000       12.0110           0
      2072 PROB     244      LEU      HD21     HA3      0.900000E-01   1.00800           0
      2073 PROB     244      LEU      HD22     HA3      0.900000E-01   1.00800           0
      2074 PROB     244      LEU      HD23     HA3      0.900000E-01   1.00800           0
      2075 PROB     244      LEU      C        C        0.510000       12.0110           0
      2076 PROB     244      LEU      O        O       -0.510000       15.9994           0
      2077 PROB     245      LEU      N        NH1     -0.470000       14.0070           0
      2078 PROB     245      LEU      HN       H        0.310000       1.00800           0
      2079 PROB     245      LEU      CA       CT1      0.700000E-01   12.0110           0
      2080 PROB     245      LEU      HA       HB1      0.900000E-01   1.00800           0
      2081 PROB     245      LEU      CB       CT2     -0.180000       12.0110           0
      2082 PROB     245      LEU      HB1      HA2      0.900000E-01   1.00800           0
      2083 PROB     245      LEU      HB2      HA2      0.900000E-01   1.00800           0
      2084 PROB     245      LEU      CG       CT1     -0.900000E-01   12.0110           0
      2085 PROB     245      LEU      HG       HA1      0.900000E-01   1.00800           0
      2086 PROB     245      LEU      CD1      CT3     -0.270000       12.0110           0
      2087 PROB     245      LEU      HD11     HA3      0.900000E-01   1.00800           0
      2088 PROB     245      LEU      HD12     HA3      0.900000E-01   1.00800           0
      2089 PROB     245      LEU      HD13     HA3      0.900000E-01   1.00800           0
      2090 PROB     245      LEU      CD2      CT3     -0.270000       12.0110           0
      2091 PROB     245      LEU      HD21     HA3      0.900000E-01   1.00800           0
      2092 PROB     245      LEU      HD22     HA3      0.900000E-01   1.00800           0
      2093 PROB     245      LEU      HD23     HA3      0.900000E-01   1.00800           0
      2094 PROB     245      LEU      C        C        0.510000       12.0110           0
      2095 PROB     245      LEU      O        O       -0.510000       15.9994           0
      2096 PROB     246      GLU      N        NH1     -0.470000       14.0070           0
      2097 PROB     246      GLU      HN       H        0.310000       1.00800           0
      2098 PROB     246      GLU      CA       CT1      0.700000E-01   12.0110           0
      2099 PROB     246      GLU      HA       HB1      0.900000E-01   1.00800           0
      2100 PROB     246      GLU      CB       CT2A    -0.180000       12.0110           0
      2101 PROB     246      GLU      HB1      HA2      0.900000E-01   1.00800           0
      2102 PROB     246      GLU      HB2      HA2      0.900000E-01   1.00800           0
      2103 PROB     246      GLU      CG       CT2     -0.280000       12.0110           0
      2104 PROB     246      GLU      HG1      HA2      0.900000E-01   1.00800           0
      2105 PROB     246      GLU      HG2      HA2      0.900000E-01   1.00800           0
      2106 PROB     246      GLU      CD       CC       0.620000       12.0110           0
      2107 PROB     246      GLU      OE1      OC      -0.760000       15.9994           0
      2108 PROB     246      GLU      OE2      OC      -0.760000       15.9994           0
      2109 PROB     246      GLU      C        C        0.510000       12.0110           0
      2110 PROB     246      GLU      O        O       -0.510000       15.9994           0
      2111 PROB     247      ASN      N        NH1     -0.470000       14.0070           0
      2112 PROB     247      ASN      HN       H        0.310000       1.00800           0
      2113 PROB     247      ASN      CA       CT1      0.700000E-01   12.0110           0
      2114 PROB     247      ASN      HA       HB1      0.900000E-01   1.00800           0
      2115 PROB     247      ASN      CB       CT2     -0.180000       12.0110           0
      2116 PROB     247      ASN      HB1      HA2      0.900000E-01   1.00800           0
      2117 PROB     247      ASN      HB2      HA2      0.900000E-01   1.00800           0
      2118 PROB     247      ASN      CG       CC       0.550000       12.0110           0
      2119 PROB     247      ASN      OD1      O       -0.550000       15.9994           0
      2120 PROB     247      ASN      ND2      NH2     -0.620000       14.0070           0
      2121 PROB     247      ASN      HD21     H        0.320000       1.00800           0
      2122 PROB     247      ASN      HD22     H        0.300000       1.00800           0
      2123 PROB     247      ASN      C        C        0.510000       12.0110           0
      2124 PROB     247      ASN      O        O       -0.510000       15.9994           0
      2125 PROB     248      SER      N        NH1     -0.470000       14.0070           0
      2126 PROB     248      SER      HN       H        0.310000       1.00800           0
      2127 PROB     248      SER      CA       CT1      0.700000E-01   12.0110           0
      2128 PROB     248      SER      HA       HB1      0.900000E-01   1.00800           0
      2129 PROB     248      SER      CB       CT2      0.500000E-01   12.0110           0
      2130 PROB     248      SER      HB1      HA2      0.900000E-01   1.00800           0
      2131 PROB     248      SER      HB2      HA2      0.900000E-01   1.00800           0
      2132 PROB     248      SER      OG       OH1     -0.660000       15.9994           0
      2133 PROB     248      SER      HG1      H        0.430000       1.00800           0
      2134 PROB     248      SER      C        C        0.510000       12.0110           0
      2135 PROB     248      SER      O        O       -0.510000       15.9994           0
      2136 PROB     249      GLY      N        NH1     -0.470000       14.0070           0
      2137 PROB     249      GLY      HN       H        0.310000       1.00800           0
      2138 PROB     249      GLY      CA       CT2     -0.200000E-01   12.0110           0
      2139 PROB     249      GLY      HA1      HB2      0.900000E-01   1.00800           0
      2140 PROB     249      GLY      HA2      HB2      0.900000E-01   1.00800           0
      2141 PROB     249      GLY      C        C        0.510000       12.0110           0
      2142 PROB     249      GLY      O        O       -0.510000       15.9994           0
      2143 PROB     250      ASP      N        NH1     -0.470000       14.0070           0
      2144 PROB     250      ASP      HN       H        0.310000       1.00800           0
      2145 PROB     250      ASP      CA       CT1      0.700000E-01   12.0110           0
      2146 PROB     250      ASP      HA       HB1      0.900000E-01   1.00800           0
      2147 PROB     250      ASP      CB       CT2A    -0.280000       12.0110           0
      2148 PROB     250      ASP      HB1      HA2      0.900000E-01   1.00800           0
      2149 PROB     250      ASP      HB2      HA2      0.900000E-01   1.00800           0
      2150 PROB     250      ASP      CG       CC       0.620000       12.0110           0
      2151 PROB     250      ASP      OD1      OC      -0.760000       15.9994           0
      2152 PROB     250      ASP      OD2      OC      -0.760000       15.9994           0
      2153 PROB     250      ASP      C        C        0.510000       12.0110           0
      2154 PROB     250      ASP      O        O       -0.510000       15.9994           0
      2155 PROB     251      PRO      N        N       -0.290000       14.0070           0
      2156 PROB     251      PRO      CD       CP3       0.00000       12.0110           0
      2157 PROB     251      PRO      HD1      HA2      0.900000E-01   1.00800           0
      2158 PROB     251      PRO      HD2      HA2      0.900000E-01   1.00800           0
      2159 PROB     251      PRO      CA       CP1      0.200000E-01   12.0110           0
      2160 PROB     251      PRO      HA       HB1      0.900000E-01   1.00800           0
      2161 PROB     251      PRO      CB       CP2     -0.180000       12.0110           0
      2162 PROB     251      PRO      HB1      HA2      0.900000E-01   1.00800           0
      2163 PROB     251      PRO      HB2      HA2      0.900000E-01   1.00800           0
      2164 PROB     251      PRO      CG       CP2     -0.180000       12.0110           0
      2165 PROB     251      PRO      HG1      HA2      0.900000E-01   1.00800           0
      2166 PROB     251      PRO      HG2      HA2      0.900000E-01   1.00800           0
      2167 PROB     251      PRO      C        C        0.510000       12.0110           0
      2168 PROB     251      PRO      O        O       -0.510000       15.9994           0
      2169 PROB     252      PHE      N        NH1     -0.470000       14.0070           0
      2170 PROB     252      PHE      HN       H        0.310000       1.00800           0
      2171 PROB     252      PHE      CA       CT1      0.700000E-01   12.0110           0
      2172 PROB     252      PHE      HA       HB1      0.900000E-01   1.00800           0
      2173 PROB     252      PHE      CB       CT2     -0.180000       12.0110           0
      2174 PROB     252      PHE      HB1      HA2      0.900000E-01   1.00800           0
      2175 PROB     252      PHE      HB2      HA2      0.900000E-01   1.00800           0
      2176 PROB     252      PHE      CG       CA        0.00000       12.0110           0
      2177 PROB     252      PHE      CD1      CA      -0.115000       12.0110           0
      2178 PROB     252      PHE      HD1      HP       0.115000       1.00800           0
      2179 PROB     252      PHE      CE1      CA      -0.115000       12.0110           0
      2180 PROB     252      PHE      HE1      HP       0.115000       1.00800           0
      2181 PROB     252      PHE      CZ       CA      -0.115000       12.0110           0
      2182 PROB     252      PHE      HZ       HP       0.115000       1.00800           0
      2183 PROB     252      PHE      CD2      CA      -0.115000       12.0110           0
      2184 PROB     252      PHE      HD2      HP       0.115000       1.00800           0
      2185 PROB     252      PHE      CE2      CA      -0.115000       12.0110           0
      2186 PROB     252      PHE      HE2      HP       0.115000       1.00800           0
      2187 PROB     252      PHE      C        C        0.510000       12.0110           0
      2188 PROB     252      PHE      O        O       -0.510000       15.9994           0
      2189 PROB     253      PHE      N        NH1     -0.470000       14.0070           0
      2190 PROB     253      PHE      HN       H        0.310000       1.00800           0
      2191 PROB     253      PHE      CA       CT1      0.700000E-01   12.0110           0
      2192 PROB     253      PHE      HA       HB1      0.900000E-01   1.00800           0
      2193 PROB     253      PHE      CB       CT2     -0.180000       12.0110           0
      2194 PROB     253      PHE      HB1      HA2      0.900000E-01   1.00800           0
      2195 PROB     253      PHE      HB2      HA2      0.900000E-01   1.00800           0
      2196 PROB     253      PHE      CG       CA        0.00000       12.0110           0
      2197 PROB     253      PHE      CD1      CA      -0.115000       12.0110           0
      2198 PROB     253      PHE      HD1      HP       0.115000       1.00800           0
      2199 PROB     253      PHE      CE1      CA      -0.115000       12.0110           0
      2200 PROB     253      PHE      HE1      HP       0.115000       1.00800           0
      2201 PROB     253      PHE      CZ       CA      -0.115000       12.0110           0
      2202 PROB     253      PHE      HZ       HP       0.115000       1.00800           0
      2203 PROB     253      PHE      CD2      CA      -0.115000       12.0110           0
      2204 PROB     253      PHE      HD2      HP       0.115000       1.00800           0
      2205 PROB     253      PHE      CE2      CA      -0.115000       12.0110           0
      2206 PROB     253      PHE      HE2      HP       0.115000       1.00800           0
      2207 PROB     253      PHE      C        C        0.510000       12.0110           0
      2208 PROB     253      PHE      O        O       -0.510000       15.9994           0
      2209 PROB     254      ASP      N        NH1     -0.470000       14.0070           0
      2210 PROB     254      ASP      HN       H        0.310000       1.00800           0
      2211 PROB     254      ASP      CA       CT1      0.700000E-01   12.0110           0
      2212 PROB     254      ASP      HA       HB1      0.900000E-01   1.00800           0
      2213 PROB     254      ASP      CB       CT2A    -0.280000       12.0110           0
      2214 PROB     254      ASP      HB1      HA2      0.900000E-01   1.00800           0
      2215 PROB     254      ASP      HB2      HA2      0.900000E-01   1.00800           0
      2216 PROB     254      ASP      CG       CC       0.620000       12.0110           0
      2217 PROB     254      ASP      OD1      OC      -0.760000       15.9994           0
      2218 PROB     254      ASP      OD2      OC      -0.760000       15.9994           0
      2219 PROB     254      ASP      C        C        0.510000       12.0110           0
      2220 PROB     254      ASP      O        O       -0.510000       15.9994           0
      2221 PROB     255      PHE      N        NH1     -0.470000       14.0070           0
      2222 PROB     255      PHE      HN       H        0.310000       1.00800           0
      2223 PROB     255      PHE      CA       CT1      0.700000E-01   12.0110           0
      2224 PROB     255      PHE      HA       HB1      0.900000E-01   1.00800           0
      2225 PROB     255      PHE      CB       CT2     -0.180000       12.0110           0
      2226 PROB     255      PHE      HB1      HA2      0.900000E-01   1.00800           0
      2227 PROB     255      PHE      HB2      HA2      0.900000E-01   1.00800           0
      2228 PROB     255      PHE      CG       CA        0.00000       12.0110           0
      2229 PROB     255      PHE      CD1      CA      -0.115000       12.0110           0
      2230 PROB     255      PHE      HD1      HP       0.115000       1.00800           0
      2231 PROB     255      PHE      CE1      CA      -0.115000       12.0110           0
      2232 PROB     255      PHE      HE1      HP       0.115000       1.00800           0
      2233 PROB     255      PHE      CZ       CA      -0.115000       12.0110           0
      2234 PROB     255      PHE      HZ       HP       0.115000       1.00800           0
      2235 PROB     255      PHE      CD2      CA      -0.115000       12.0110           0
      2236 PROB     255      PHE      HD2      HP       0.115000       1.00800           0
      2237 PROB     255      PHE      CE2      CA      -0.115000       12.0110           0
      2238 PROB     255      PHE      HE2      HP       0.115000       1.00800           0
      2239 PROB     255      PHE      C        C        0.510000       12.0110           0
      2240 PROB     255      PHE      O        O       -0.510000       15.9994           0
      2241 PROB     256      GLY      N        NH1     -0.470000       14.0070           0
      2242 PROB     256      GLY      HN       H        0.310000       1.00800           0
      2243 PROB     256      GLY      CA       CT2     -0.200000E-01   12.0110           0
      2244 PROB     256      GLY      HA1      HB2      0.900000E-01   1.00800           0
      2245 PROB     256      GLY      HA2      HB2      0.900000E-01   1.00800           0
      2246 PROB     256      GLY      C        C        0.510000       12.0110           0
      2247 PROB     256      GLY      O        O       -0.510000       15.9994           0
      2248 PROB     257      ASN      N        NH1     -0.470000       14.0070           0
      2249 PROB     257      ASN      HN       H        0.310000       1.00800           0
      2250 PROB     257      ASN      CA       CT1      0.700000E-01   12.0110           0
      2251 PROB     257      ASN      HA       HB1      0.900000E-01   1.00800           0
      2252 PROB     257      ASN      CB       CT2     -0.180000       12.0110           0
      2253 PROB     257      ASN      HB1      HA2      0.900000E-01   1.00800           0
      2254 PROB     257      ASN      HB2      HA2      0.900000E-01   1.00800           0
      2255 PROB     257      ASN      CG       CC       0.550000       12.0110           0
      2256 PROB     257      ASN      OD1      O       -0.550000       15.9994           0
      2257 PROB     257      ASN      ND2      NH2     -0.620000       14.0070           0
      2258 PROB     257      ASN      HD21     H        0.320000       1.00800           0
      2259 PROB     257      ASN      HD22     H        0.300000       1.00800           0
      2260 PROB     257      ASN      C        C        0.510000       12.0110           0
      2261 PROB     257      ASN      O        O       -0.510000       15.9994           0
      2262 PROB     258      ALA      N        NH1     -0.470000       14.0070           0
      2263 PROB     258      ALA      HN       H        0.310000       1.00800           0
      2264 PROB     258      ALA      CA       CT1      0.700000E-01   12.0110           0
      2265 PROB     258      ALA      HA       HB1      0.900000E-01   1.00800           0
      2266 PROB     258      ALA      CB       CT3     -0.270000       12.0110           0
      2267 PROB     258      ALA      HB1      HA3      0.900000E-01   1.00800           0
      2268 PROB     258      ALA      HB2      HA3      0.900000E-01   1.00800           0
      2269 PROB     258      ALA      HB3      HA3      0.900000E-01   1.00800           0
      2270 PROB     258      ALA      C        C        0.510000       12.0110           0
      2271 PROB     258      ALA      O        O       -0.510000       15.9994           0
      2272 PROB     259      GLN      N        NH1     -0.470000       14.0070           0
      2273 PROB     259      GLN      HN       H        0.310000       1.00800           0
      2274 PROB     259      GLN      CA       CT1      0.700000E-01   12.0110           0
      2275 PROB     259      GLN      HA       HB1      0.900000E-01   1.00800           0
      2276 PROB     259      GLN      CB       CT2     -0.180000       12.0110           0
      2277 PROB     259      GLN      HB1      HA2      0.900000E-01   1.00800           0
      2278 PROB     259      GLN      HB2      HA2      0.900000E-01   1.00800           0
      2279 PROB     259      GLN      CG       CT2     -0.180000       12.0110           0
      2280 PROB     259      GLN      HG1      HA2      0.900000E-01   1.00800           0
      2281 PROB     259      GLN      HG2      HA2      0.900000E-01   1.00800           0
      2282 PROB     259      GLN      CD       CC       0.550000       12.0110           0
      2283 PROB     259      GLN      OE1      O       -0.550000       15.9994           0
      2284 PROB     259      GLN      NE2      NH2     -0.620000       14.0070           0
      2285 PROB     259      GLN      HE21     H        0.320000       1.00800           0
      2286 PROB     259      GLN      HE22     H        0.300000       1.00800           0
      2287 PROB     259      GLN      C        C        0.510000       12.0110           0
      2288 PROB     259      GLN      O        O       -0.510000       15.9994           0
      2289 PROB     260      HSD      N        NH1     -0.470000       14.0070           0
      2290 PROB     260      HSD      HN       H        0.310000       1.00800           0
      2291 PROB     260      HSD      CA       CT1      0.700000E-01   12.0110           0
      2292 PROB     260      HSD      HA       HB1      0.900000E-01   1.00800           0
      2293 PROB     260      HSD      CB       CT2     -0.900000E-01   12.0110           0
      2294 PROB     260      HSD      HB1      HA2      0.900000E-01   1.00800           0
      2295 PROB     260      HSD      HB2      HA2      0.900000E-01   1.00800           0
      2296 PROB     260      HSD      ND1      NR1     -0.360000       14.0070           0
      2297 PROB     260      HSD      HD1      H        0.320000       1.00800           0
      2298 PROB     260      HSD      CG       CPH1    -0.500000E-01   12.0110           0
      2299 PROB     260      HSD      CE1      CPH2     0.250000       12.0110           0
      2300 PROB     260      HSD      HE1      HR1      0.130000       1.00800           0
      2301 PROB     260      HSD      NE2      NR2     -0.700000       14.0070           0
      2302 PROB     260      HSD      CD2      CPH1     0.220000       12.0110           0
      2303 PROB     260      HSD      HD2      HR3      0.100000       1.00800           0
      2304 PROB     260      HSD      C        C        0.510000       12.0110           0
      2305 PROB     260      HSD      O        O       -0.510000       15.9994           0
      2306 PROB     261      LEU      N        NH1     -0.470000       14.0070           0
      2307 PROB     261      LEU      HN       H        0.310000       1.00800           0
      2308 PROB     261      LEU      CA       CT1      0.700000E-01   12.0110           0
      2309 PROB     261      LEU      HA       HB1      0.900000E-01   1.00800           0
      2310 PROB     261      LEU      CB       CT2     -0.180000       12.0110           0
      2311 PROB     261      LEU      HB1      HA2      0.900000E-01   1.00800           0
      2312 PROB     261      LEU      HB2      HA2      0.900000E-01   1.00800           0
      2313 PROB     261      LEU      CG       CT1     -0.900000E-01   12.0110           0
      2314 PROB     261      LEU      HG       HA1      0.900000E-01   1.00800           0
      2315 PROB     261      LEU      CD1      CT3     -0.270000       12.0110           0
      2316 PROB     261      LEU      HD11     HA3      0.900000E-01   1.00800           0
      2317 PROB     261      LEU      HD12     HA3      0.900000E-01   1.00800           0
      2318 PROB     261      LEU      HD13     HA3      0.900000E-01   1.00800           0
      2319 PROB     261      LEU      CD2      CT3     -0.270000       12.0110           0
      2320 PROB     261      LEU      HD21     HA3      0.900000E-01   1.00800           0
      2321 PROB     261      LEU      HD22     HA3      0.900000E-01   1.00800           0
      2322 PROB     261      LEU      HD23     HA3      0.900000E-01   1.00800           0
      2323 PROB     261      LEU      C        C        0.510000       12.0110           0
      2324 PROB     261      LEU      O        O       -0.510000       15.9994           0
      2325 PROB     262      THR      N        NH1     -0.470000       14.0070           0
      2326 PROB     262      THR      HN       H        0.310000       1.00800           0
      2327 PROB     262      THR      CA       CT1      0.700000E-01   12.0110           0
      2328 PROB     262      THR      HA       HB1      0.900000E-01   1.00800           0
      2329 PROB     262      THR      CB       CT1      0.140000       12.0110           0
      2330 PROB     262      THR      HB       HA1      0.900000E-01   1.00800           0
      2331 PROB     262      THR      OG1      OH1     -0.660000       15.9994           0
      2332 PROB     262      THR      HG1      H        0.430000       1.00800           0
      2333 PROB     262      THR      CG2      CT3     -0.270000       12.0110           0
      2334 PROB     262      THR      HG21     HA3      0.900000E-01   1.00800           0
      2335 PROB     262      THR      HG22     HA3      0.900000E-01   1.00800           0
      2336 PROB     262      THR      HG23     HA3      0.900000E-01   1.00800           0
      2337 PROB     262      THR      C        C        0.510000       12.0110           0
      2338 PROB     262      THR      O        O       -0.510000       15.9994           0
      2339 PROB     263      TYR      N        NH1     -0.470000       14.0070           0
      2340 PROB     263      TYR      HN       H        0.310000       1.00800           0
      2341 PROB     263      TYR      CA       CT1      0.700000E-01   12.0110           0
      2342 PROB     263      TYR      HA       HB1      0.900000E-01   1.00800           0
      2343 PROB     263      TYR      CB       CT2     -0.180000       12.0110           0
      2344 PROB     263      TYR      HB1      HA2      0.900000E-01   1.00800           0
      2345 PROB     263      TYR      HB2      HA2      0.900000E-01   1.00800           0
      2346 PROB     263      TYR      CG       CA        0.00000       12.0110           0
      2347 PROB     263      TYR      CD1      CA      -0.115000       12.0110           0
      2348 PROB     263      TYR      HD1      HP       0.115000       1.00800           0
      2349 PROB     263      TYR      CE1      CA      -0.115000       12.0110           0
      2350 PROB     263      TYR      HE1      HP       0.115000       1.00800           0
      2351 PROB     263      TYR      CZ       CA       0.110000       12.0110           0
      2352 PROB     263      TYR      OH       OH1     -0.540000       15.9994           0
      2353 PROB     263      TYR      HH       H        0.430000       1.00800           0
      2354 PROB     263      TYR      CD2      CA      -0.115000       12.0110           0
      2355 PROB     263      TYR      HD2      HP       0.115000       1.00800           0
      2356 PROB     263      TYR      CE2      CA      -0.115000       12.0110           0
      2357 PROB     263      TYR      HE2      HP       0.115000       1.00800           0
      2358 PROB     263      TYR      C        C        0.510000       12.0110           0
      2359 PROB     263      TYR      O        O       -0.510000       15.9994           0
      2360 PROB     264      TRP      N        NH1     -0.470000       14.0070           0
      2361 PROB     264      TRP      HN       H        0.310000       1.00800           0
      2362 PROB     264      TRP      CA       CT1      0.700000E-01   12.0110           0
      2363 PROB     264      TRP      HA       HB1      0.900000E-01   1.00800           0
      2364 PROB     264      TRP      CB       CT2     -0.180000       12.0110           0
      2365 PROB     264      TRP      HB1      HA2      0.900000E-01   1.00800           0
      2366 PROB     264      TRP      HB2      HA2      0.900000E-01   1.00800           0
      2367 PROB     264      TRP      CG       CY      -0.300000E-01   12.0110           0
      2368 PROB     264      TRP      CD1      CA      -0.150000       12.0110           0
      2369 PROB     264      TRP      HD1      HP       0.220000       1.00800           0
      2370 PROB     264      TRP      NE1      NY      -0.510000       14.0070           0
      2371 PROB     264      TRP      HE1      H        0.370000       1.00800           0
      2372 PROB     264      TRP      CE2      CPT      0.240000       12.0110           0
      2373 PROB     264      TRP      CD2      CPT      0.110000       12.0110           0
      2374 PROB     264      TRP      CE3      CAI     -0.250000       12.0110           0
      2375 PROB     264      TRP      HE3      HP       0.170000       1.00800           0
      2376 PROB     264      TRP      CZ3      CA      -0.200000       12.0110           0
      2377 PROB     264      TRP      HZ3      HP       0.140000       1.00800           0
      2378 PROB     264      TRP      CZ2      CAI     -0.270000       12.0110           0
      2379 PROB     264      TRP      HZ2      HP       0.160000       1.00800           0
      2380 PROB     264      TRP      CH2      CA      -0.140000       12.0110           0
      2381 PROB     264      TRP      HH2      HP       0.140000       1.00800           0
      2382 PROB     264      TRP      C        C        0.510000       12.0110           0
      2383 PROB     264      TRP      O        O       -0.510000       15.9994           0
      2384 PROB     265      GLU      N        NH1     -0.470000       14.0070           0
      2385 PROB     265      GLU      HN       H        0.310000       1.00800           0
      2386 PROB     265      GLU      CA       CT1      0.700000E-01   12.0110           0
      2387 PROB     265      GLU      HA       HB1      0.900000E-01   1.00800           0
      2388 PROB     265      GLU      CB       CT2A    -0.180000       12.0110           0
      2389 PROB     265      GLU      HB1      HA2      0.900000E-01   1.00800           0
      2390 PROB     265      GLU      HB2      HA2      0.900000E-01   1.00800           0
      2391 PROB     265      GLU      CG       CT2     -0.280000       12.0110           0
      2392 PROB     265      GLU      HG1      HA2      0.900000E-01   1.00800           0
      2393 PROB     265      GLU      HG2      HA2      0.900000E-01   1.00800           0
      2394 PROB     265      GLU      CD       CC       0.620000       12.0110           0
      2395 PROB     265      GLU      OE1      OC      -0.760000       15.9994           0
      2396 PROB     265      GLU      OE2      OC      -0.760000       15.9994           0
      2397 PROB     265      GLU      C        C        0.510000       12.0110           0
      2398 PROB     265      GLU      O        O       -0.510000       15.9994           0
      2399 PROB     266      CYS      N        NH1     -0.470000       14.0070           0
      2400 PROB     266      CYS      HN       H        0.310000       1.00800           0
      2401 PROB     266      CYS      CA       CT1      0.700000E-01   12.0110           0
      2402 PROB     266      CYS      HA       HB1      0.900000E-01   1.00800           0
      2403 PROB     266      CYS      CB       CT2     -0.110000       12.0110           0
      2404 PROB     266      CYS      HB1      HA2      0.900000E-01   1.00800           0
      2405 PROB     266      CYS      HB2      HA2      0.900000E-01   1.00800           0
      2406 PROB     266      CYS      SG       S       -0.230000       32.0600           0
      2407 PROB     266      CYS      HG1      HS       0.160000       1.00800           0
      2408 PROB     266      CYS      C        C        0.510000       12.0110           0
      2409 PROB     266      CYS      O        O       -0.510000       15.9994           0
      2410 PROB     267      LEU      N        NH1     -0.470000       14.0070           0
      2411 PROB     267      LEU      HN       H        0.310000       1.00800           0
      2412 PROB     267      LEU      CA       CT1      0.700000E-01   12.0110           0
      2413 PROB     267      LEU      HA       HB1      0.900000E-01   1.00800           0
      2414 PROB     267      LEU      CB       CT2     -0.180000       12.0110           0
      2415 PROB     267      LEU      HB1      HA2      0.900000E-01   1.00800           0
      2416 PROB     267      LEU      HB2      HA2      0.900000E-01   1.00800           0
      2417 PROB     267      LEU      CG       CT1     -0.900000E-01   12.0110           0
      2418 PROB     267      LEU      HG       HA1      0.900000E-01   1.00800           0
      2419 PROB     267      LEU      CD1      CT3     -0.270000       12.0110           0
      2420 PROB     267      LEU      HD11     HA3      0.900000E-01   1.00800           0
      2421 PROB     267      LEU      HD12     HA3      0.900000E-01   1.00800           0
      2422 PROB     267      LEU      HD13     HA3      0.900000E-01   1.00800           0
      2423 PROB     267      LEU      CD2      CT3     -0.270000       12.0110           0
      2424 PROB     267      LEU      HD21     HA3      0.900000E-01   1.00800           0
      2425 PROB     267      LEU      HD22     HA3      0.900000E-01   1.00800           0
      2426 PROB     267      LEU      HD23     HA3      0.900000E-01   1.00800           0
      2427 PROB     267      LEU      C        C        0.510000       12.0110           0
      2428 PROB     267      LEU      O        O       -0.510000       15.9994           0
      2429 PROB     268      TYR      N        NH1     -0.470000       14.0070           0
      2430 PROB     268      TYR      HN       H        0.310000       1.00800           0
      2431 PROB     268      TYR      CA       CT1      0.700000E-01   12.0110           0
      2432 PROB     268      TYR      HA       HB1      0.900000E-01   1.00800           0
      2433 PROB     268      TYR      CB       CT2     -0.180000       12.0110           0
      2434 PROB     268      TYR      HB1      HA2      0.900000E-01   1.00800           0
      2435 PROB     268      TYR      HB2      HA2      0.900000E-01   1.00800           0
      2436 PROB     268      TYR      CG       CA        0.00000       12.0110           0
      2437 PROB     268      TYR      CD1      CA      -0.115000       12.0110           0
      2438 PROB     268      TYR      HD1      HP       0.115000       1.00800           0
      2439 PROB     268      TYR      CE1      CA      -0.115000       12.0110           0
      2440 PROB     268      TYR      HE1      HP       0.115000       1.00800           0
      2441 PROB     268      TYR      CZ       CA       0.110000       12.0110           0
      2442 PROB     268      TYR      OH       OH1     -0.540000       15.9994           0
      2443 PROB     268      TYR      HH       H        0.430000       1.00800           0
      2444 PROB     268      TYR      CD2      CA      -0.115000       12.0110           0
      2445 PROB     268      TYR      HD2      HP       0.115000       1.00800           0
      2446 PROB     268      TYR      CE2      CA      -0.115000       12.0110           0
      2447 PROB     268      TYR      HE2      HP       0.115000       1.00800           0
      2448 PROB     268      TYR      C        C        0.510000       12.0110           0
      2449 PROB     268      TYR      O        O       -0.510000       15.9994           0
      2450 PROB     269      PHE      N        NH1     -0.470000       14.0070           0
      2451 PROB     269      PHE      HN       H        0.310000       1.00800           0
      2452 PROB     269      PHE      CA       CT1      0.700000E-01   12.0110           0
      2453 PROB     269      PHE      HA       HB1      0.900000E-01   1.00800           0
      2454 PROB     269      PHE      CB       CT2     -0.180000       12.0110           0
      2455 PROB     269      PHE      HB1      HA2      0.900000E-01   1.00800           0
      2456 PROB     269      PHE      HB2      HA2      0.900000E-01   1.00800           0
      2457 PROB     269      PHE      CG       CA        0.00000       12.0110           0
      2458 PROB     269      PHE      CD1      CA      -0.115000       12.0110           0
      2459 PROB     269      PHE      HD1      HP       0.115000       1.00800           0
      2460 PROB     269      PHE      CE1      CA      -0.115000       12.0110           0
      2461 PROB     269      PHE      HE1      HP       0.115000       1.00800           0
      2462 PROB     269      PHE      CZ       CA      -0.115000       12.0110           0
      2463 PROB     269      PHE      HZ       HP       0.115000       1.00800           0
      2464 PROB     269      PHE      CD2      CA      -0.115000       12.0110           0
      2465 PROB     269      PHE      HD2      HP       0.115000       1.00800           0
      2466 PROB     269      PHE      CE2      CA      -0.115000       12.0110           0
      2467 PROB     269      PHE      HE2      HP       0.115000       1.00800           0
      2468 PROB     269      PHE      C        C        0.510000       12.0110           0
      2469 PROB     269      PHE      O        O       -0.510000       15.9994           0
      2470 PROB     270      LEU      N        NH1     -0.470000       14.0070           0
      2471 PROB     270      LEU      HN       H        0.310000       1.00800           0
      2472 PROB     270      LEU      CA       CT1      0.700000E-01   12.0110           0
      2473 PROB     270      LEU      HA       HB1      0.900000E-01   1.00800           0
      2474 PROB     270      LEU      CB       CT2     -0.180000       12.0110           0
      2475 PROB     270      LEU      HB1      HA2      0.900000E-01   1.00800           0
      2476 PROB     270      LEU      HB2      HA2      0.900000E-01   1.00800           0
      2477 PROB     270      LEU      CG       CT1     -0.900000E-01   12.0110           0
      2478 PROB     270      LEU      HG       HA1      0.900000E-01   1.00800           0
      2479 PROB     270      LEU      CD1      CT3     -0.270000       12.0110           0
      2480 PROB     270      LEU      HD11     HA3      0.900000E-01   1.00800           0
      2481 PROB     270      LEU      HD12     HA3      0.900000E-01   1.00800           0
      2482 PROB     270      LEU      HD13     HA3      0.900000E-01   1.00800           0
      2483 PROB     270      LEU      CD2      CT3     -0.270000       12.0110           0
      2484 PROB     270      LEU      HD21     HA3      0.900000E-01   1.00800           0
      2485 PROB     270      LEU      HD22     HA3      0.900000E-01   1.00800           0
      2486 PROB     270      LEU      HD23     HA3      0.900000E-01   1.00800           0
      2487 PROB     270      LEU      C        C        0.510000       12.0110           0
      2488 PROB     270      LEU      O        O       -0.510000       15.9994           0
      2489 PROB     271      MET      N        NH1     -0.470000       14.0070           0
      2490 PROB     271      MET      HN       H        0.310000       1.00800           0
      2491 PROB     271      MET      CA       CT1      0.700000E-01   12.0110           0
      2492 PROB     271      MET      HA       HB1      0.900000E-01   1.00800           0
      2493 PROB     271      MET      CB       CT2     -0.180000       12.0110           0
      2494 PROB     271      MET      HB1      HA2      0.900000E-01   1.00800           0
      2495 PROB     271      MET      HB2      HA2      0.900000E-01   1.00800           0
      2496 PROB     271      MET      CG       CT2     -0.140000       12.0110           0
      2497 PROB     271      MET      HG1      HA2      0.900000E-01   1.00800           0
      2498 PROB     271      MET      HG2      HA2      0.900000E-01   1.00800           0
      2499 PROB     271      MET      SD       S       -0.900000E-01   32.0600           0
      2500 PROB     271      MET      CE       CT3     -0.220000       12.0110           0
      2501 PROB     271      MET      HE1      HA3      0.900000E-01   1.00800           0
      2502 PROB     271      MET      HE2      HA3      0.900000E-01   1.00800           0
      2503 PROB     271      MET      HE3      HA3      0.900000E-01   1.00800           0
      2504 PROB     271      MET      C        C        0.510000       12.0110           0
      2505 PROB     271      MET      O        O       -0.510000       15.9994           0
      2506 PROB     272      VAL      N        NH1     -0.470000       14.0070           0
      2507 PROB     272      VAL      HN       H        0.310000       1.00800           0
      2508 PROB     272      VAL      CA       CT1      0.700000E-01   12.0110           0
      2509 PROB     272      VAL      HA       HB1      0.900000E-01   1.00800           0
      2510 PROB     272      VAL      CB       CT1     -0.900000E-01   12.0110           0
      2511 PROB     272      VAL      HB       HA1      0.900000E-01   1.00800           0
      2512 PROB     272      VAL      CG1      CT3     -0.270000       12.0110           0
      2513 PROB     272      VAL      HG11     HA3      0.900000E-01   1.00800           0
      2514 PROB     272      VAL      HG12     HA3      0.900000E-01   1.00800           0
      2515 PROB     272      VAL      HG13     HA3      0.900000E-01   1.00800           0
      2516 PROB     272      VAL      CG2      CT3     -0.270000       12.0110           0
      2517 PROB     272      VAL      HG21     HA3      0.900000E-01   1.00800           0
      2518 PROB     272      VAL      HG22     HA3      0.900000E-01   1.00800           0
      2519 PROB     272      VAL      HG23     HA3      0.900000E-01   1.00800           0
      2520 PROB     272      VAL      C        C        0.510000       12.0110           0
      2521 PROB     272      VAL      O        O       -0.510000       15.9994           0
      2522 PROB     273      THR      N        NH1     -0.470000       14.0070           0
      2523 PROB     273      THR      HN       H        0.310000       1.00800           0
      2524 PROB     273      THR      CA       CT1      0.700000E-01   12.0110           0
      2525 PROB     273      THR      HA       HB1      0.900000E-01   1.00800           0
      2526 PROB     273      THR      CB       CT1      0.140000       12.0110           0
      2527 PROB     273      THR      HB       HA1      0.900000E-01   1.00800           0
      2528 PROB     273      THR      OG1      OH1     -0.660000       15.9994           0
      2529 PROB     273      THR      HG1      H        0.430000       1.00800           0
      2530 PROB     273      THR      CG2      CT3     -0.270000       12.0110           0
      2531 PROB     273      THR      HG21     HA3      0.900000E-01   1.00800           0
      2532 PROB     273      THR      HG22     HA3      0.900000E-01   1.00800           0
      2533 PROB     273      THR      HG23     HA3      0.900000E-01   1.00800           0
      2534 PROB     273      THR      C        C        0.510000       12.0110           0
      2535 PROB     273      THR      O        O       -0.510000       15.9994           0
      2536 PROB     274      MET      N        NH1     -0.470000       14.0070           0
      2537 PROB     274      MET      HN       H        0.310000       1.00800           0
      2538 PROB     274      MET      CA       CT1      0.700000E-01   12.0110           0
      2539 PROB     274      MET      HA       HB1      0.900000E-01   1.00800           0
      2540 PROB     274      MET      CB       CT2     -0.180000       12.0110           0
      2541 PROB     274      MET      HB1      HA2      0.900000E-01   1.00800           0
      2542 PROB     274      MET      HB2      HA2      0.900000E-01   1.00800           0
      2543 PROB     274      MET      CG       CT2     -0.140000       12.0110           0
      2544 PROB     274      MET      HG1      HA2      0.900000E-01   1.00800           0
      2545 PROB     274      MET      HG2      HA2      0.900000E-01   1.00800           0
      2546 PROB     274      MET      SD       S       -0.900000E-01   32.0600           0
      2547 PROB     274      MET      CE       CT3     -0.220000       12.0110           0
      2548 PROB     274      MET      HE1      HA3      0.900000E-01   1.00800           0
      2549 PROB     274      MET      HE2      HA3      0.900000E-01   1.00800           0
      2550 PROB     274      MET      HE3      HA3      0.900000E-01   1.00800           0
      2551 PROB     274      MET      C        C        0.510000       12.0110           0
      2552 PROB     274      MET      O        O       -0.510000       15.9994           0
      2553 PROB     275      SER      N        NH1     -0.470000       14.0070           0
      2554 PROB     275      SER      HN       H        0.310000       1.00800           0
      2555 PROB     275      SER      CA       CT1      0.700000E-01   12.0110           0
      2556 PROB     275      SER      HA       HB1      0.900000E-01   1.00800           0
      2557 PROB     275      SER      CB       CT2      0.500000E-01   12.0110           0
      2558 PROB     275      SER      HB1      HA2      0.900000E-01   1.00800           0
      2559 PROB     275      SER      HB2      HA2      0.900000E-01   1.00800           0
      2560 PROB     275      SER      OG       OH1     -0.660000       15.9994           0
      2561 PROB     275      SER      HG1      H        0.430000       1.00800           0
      2562 PROB     275      SER      C        C        0.510000       12.0110           0
      2563 PROB     275      SER      O        O       -0.510000       15.9994           0
      2564 PROB     276      THR      N        NH1     -0.470000       14.0070           0
      2565 PROB     276      THR      HN       H        0.310000       1.00800           0
      2566 PROB     276      THR      CA       CT1      0.700000E-01   12.0110           0
      2567 PROB     276      THR      HA       HB1      0.900000E-01   1.00800           0
      2568 PROB     276      THR      CB       CT1      0.140000       12.0110           0
      2569 PROB     276      THR      HB       HA1      0.900000E-01   1.00800           0
      2570 PROB     276      THR      OG1      OH1     -0.660000       15.9994           0
      2571 PROB     276      THR      HG1      H        0.430000       1.00800           0
      2572 PROB     276      THR      CG2      CT3     -0.270000       12.0110           0
      2573 PROB     276      THR      HG21     HA3      0.900000E-01   1.00800           0
      2574 PROB     276      THR      HG22     HA3      0.900000E-01   1.00800           0
      2575 PROB     276      THR      HG23     HA3      0.900000E-01   1.00800           0
      2576 PROB     276      THR      C        C        0.510000       12.0110           0
      2577 PROB     276      THR      O        O       -0.510000       15.9994           0
      2578 PROB     277      VAL      N        NH1     -0.470000       14.0070           0
      2579 PROB     277      VAL      HN       H        0.310000       1.00800           0
      2580 PROB     277      VAL      CA       CT1      0.700000E-01   12.0110           0
      2581 PROB     277      VAL      HA       HB1      0.900000E-01   1.00800           0
      2582 PROB     277      VAL      CB       CT1     -0.900000E-01   12.0110           0
      2583 PROB     277      VAL      HB       HA1      0.900000E-01   1.00800           0
      2584 PROB     277      VAL      CG1      CT3     -0.270000       12.0110           0
      2585 PROB     277      VAL      HG11     HA3      0.900000E-01   1.00800           0
      2586 PROB     277      VAL      HG12     HA3      0.900000E-01   1.00800           0
      2587 PROB     277      VAL      HG13     HA3      0.900000E-01   1.00800           0
      2588 PROB     277      VAL      CG2      CT3     -0.270000       12.0110           0
      2589 PROB     277      VAL      HG21     HA3      0.900000E-01   1.00800           0
      2590 PROB     277      VAL      HG22     HA3      0.900000E-01   1.00800           0
      2591 PROB     277      VAL      HG23     HA3      0.900000E-01   1.00800           0
      2592 PROB     277      VAL      C        C        0.510000       12.0110           0
      2593 PROB     277      VAL      O        O       -0.510000       15.9994           0
      2594 PROB     278      GLY      N        NH1     -0.470000       14.0070           0
      2595 PROB     278      GLY      HN       H        0.310000       1.00800           0
      2596 PROB     278      GLY      CA       CT2     -0.200000E-01   12.0110           0
      2597 PROB     278      GLY      HA1      HB2      0.900000E-01   1.00800           0
      2598 PROB     278      GLY      HA2      HB2      0.900000E-01   1.00800           0
      2599 PROB     278      GLY      C        C        0.510000       12.0110           0
      2600 PROB     278      GLY      O        O       -0.510000       15.9994           0
      2601 PROB     279      PHE      N        NH1     -0.470000       14.0070           0
      2602 PROB     279      PHE      HN       H        0.310000       1.00800           0
      2603 PROB     279      PHE      CA       CT1      0.700000E-01   12.0110           0
      2604 PROB     279      PHE      HA       HB1      0.900000E-01   1.00800           0
      2605 PROB     279      PHE      CB       CT2     -0.180000       12.0110           0
      2606 PROB     279      PHE      HB1      HA2      0.900000E-01   1.00800           0
      2607 PROB     279      PHE      HB2      HA2      0.900000E-01   1.00800           0
      2608 PROB     279      PHE      CG       CA        0.00000       12.0110           0
      2609 PROB     279      PHE      CD1      CA      -0.115000       12.0110           0
      2610 PROB     279      PHE      HD1      HP       0.115000       1.00800           0
      2611 PROB     279      PHE      CE1      CA      -0.115000       12.0110           0
      2612 PROB     279      PHE      HE1      HP       0.115000       1.00800           0
      2613 PROB     279      PHE      CZ       CA      -0.115000       12.0110           0
      2614 PROB     279      PHE      HZ       HP       0.115000       1.00800           0
      2615 PROB     279      PHE      CD2      CA      -0.115000       12.0110           0
      2616 PROB     279      PHE      HD2      HP       0.115000       1.00800           0
      2617 PROB     279      PHE      CE2      CA      -0.115000       12.0110           0
      2618 PROB     279      PHE      HE2      HP       0.115000       1.00800           0
      2619 PROB     279      PHE      C        C        0.510000       12.0110           0
      2620 PROB     279      PHE      O        O       -0.510000       15.9994           0
      2621 PROB     280      GLY      N        NH1     -0.470000       14.0070           0
      2622 PROB     280      GLY      HN       H        0.310000       1.00800           0
      2623 PROB     280      GLY      CA       CT2     -0.200000E-01   12.0110           0
      2624 PROB     280      GLY      HA1      HB2      0.900000E-01   1.00800           0
      2625 PROB     280      GLY      HA2      HB2      0.900000E-01   1.00800           0
      2626 PROB     280      GLY      C        C        0.510000       12.0110           0
      2627 PROB     280      GLY      O        O       -0.510000       15.9994           0
      2628 PROB     281      ASP      N        NH1     -0.470000       14.0070           0
      2629 PROB     281      ASP      HN       H        0.310000       1.00800           0
      2630 PROB     281      ASP      CA       CT1      0.700000E-01   12.0110           0
      2631 PROB     281      ASP      HA       HB1      0.900000E-01   1.00800           0
      2632 PROB     281      ASP      CB       CT2A    -0.280000       12.0110           0
      2633 PROB     281      ASP      HB1      HA2      0.900000E-01   1.00800           0
      2634 PROB     281      ASP      HB2      HA2      0.900000E-01   1.00800           0
      2635 PROB     281      ASP      CG       CC       0.620000       12.0110           0
      2636 PROB     281      ASP      OD1      OC      -0.760000       15.9994           0
      2637 PROB     281      ASP      OD2      OC      -0.760000       15.9994           0
      2638 PROB     281      ASP      C        C        0.510000       12.0110           0
      2639 PROB     281      ASP      O        O       -0.510000       15.9994           0
      2640 PROB     282      ILE      N        NH1     -0.470000       14.0070           0
      2641 PROB     282      ILE      HN       H        0.310000       1.00800           0
      2642 PROB     282      ILE      CA       CT1      0.700000E-01   12.0110           0
      2643 PROB     282      ILE      HA       HB1      0.900000E-01   1.00800           0
      2644 PROB     282      ILE      CB       CT1     -0.900000E-01   12.0110           0
      2645 PROB     282      ILE      HB       HA1      0.900000E-01   1.00800           0
      2646 PROB     282      ILE      CG2      CT3     -0.270000       12.0110           0
      2647 PROB     282      ILE      HG21     HA3      0.900000E-01   1.00800           0
      2648 PROB     282      ILE      HG22     HA3      0.900000E-01   1.00800           0
      2649 PROB     282      ILE      HG23     HA3      0.900000E-01   1.00800           0
      2650 PROB     282      ILE      CG1      CT2     -0.180000       12.0110           0
      2651 PROB     282      ILE      HG11     HA2      0.900000E-01   1.00800           0
      2652 PROB     282      ILE      HG12     HA2      0.900000E-01   1.00800           0
      2653 PROB     282      ILE      CD       CT3     -0.270000       12.0110           0
      2654 PROB     282      ILE      HD1      HA3      0.900000E-01   1.00800           0
      2655 PROB     282      ILE      HD2      HA3      0.900000E-01   1.00800           0
      2656 PROB     282      ILE      HD3      HA3      0.900000E-01   1.00800           0
      2657 PROB     282      ILE      C        C        0.510000       12.0110           0
      2658 PROB     282      ILE      O        O       -0.510000       15.9994           0
      2659 PROB     283      PHE      N        NH1     -0.470000       14.0070           0
      2660 PROB     283      PHE      HN       H        0.310000       1.00800           0
      2661 PROB     283      PHE      CA       CT1      0.700000E-01   12.0110           0
      2662 PROB     283      PHE      HA       HB1      0.900000E-01   1.00800           0
      2663 PROB     283      PHE      CB       CT2     -0.180000       12.0110           0
      2664 PROB     283      PHE      HB1      HA2      0.900000E-01   1.00800           0
      2665 PROB     283      PHE      HB2      HA2      0.900000E-01   1.00800           0
      2666 PROB     283      PHE      CG       CA        0.00000       12.0110           0
      2667 PROB     283      PHE      CD1      CA      -0.115000       12.0110           0
      2668 PROB     283      PHE      HD1      HP       0.115000       1.00800           0
      2669 PROB     283      PHE      CE1      CA      -0.115000       12.0110           0
      2670 PROB     283      PHE      HE1      HP       0.115000       1.00800           0
      2671 PROB     283      PHE      CZ       CA      -0.115000       12.0110           0
      2672 PROB     283      PHE      HZ       HP       0.115000       1.00800           0
      2673 PROB     283      PHE      CD2      CA      -0.115000       12.0110           0
      2674 PROB     283      PHE      HD2      HP       0.115000       1.00800           0
      2675 PROB     283      PHE      CE2      CA      -0.115000       12.0110           0
      2676 PROB     283      PHE      HE2      HP       0.115000       1.00800           0
      2677 PROB     283      PHE      C        C        0.510000       12.0110           0
      2678 PROB     283      PHE      O        O       -0.510000       15.9994           0
      2679 PROB     284      ALA      N        NH1     -0.470000       14.0070           0
      2680 PROB     284      ALA      HN       H        0.310000       1.00800           0
      2681 PROB     284      ALA      CA       CT1      0.700000E-01   12.0110           0
      2682 PROB     284      ALA      HA       HB1      0.900000E-01   1.00800           0
      2683 PROB     284      ALA      CB       CT3     -0.270000       12.0110           0
      2684 PROB     284      ALA      HB1      HA3      0.900000E-01   1.00800           0
      2685 PROB     284      ALA      HB2      HA3      0.900000E-01   1.00800           0
      2686 PROB     284      ALA      HB3      HA3      0.900000E-01   1.00800           0
      2687 PROB     284      ALA      C        C        0.510000       12.0110           0
      2688 PROB     284      ALA      O        O       -0.510000       15.9994           0
      2689 PROB     285      THR      N        NH1     -0.470000       14.0070           0
      2690 PROB     285      THR      HN       H        0.310000       1.00800           0
      2691 PROB     285      THR      CA       CT1      0.700000E-01   12.0110           0
      2692 PROB     285      THR      HA       HB1      0.900000E-01   1.00800           0
      2693 PROB     285      THR      CB       CT1      0.140000       12.0110           0
      2694 PROB     285      THR      HB       HA1      0.900000E-01   1.00800           0
      2695 PROB     285      THR      OG1      OH1     -0.660000       15.9994           0
      2696 PROB     285      THR      HG1      H        0.430000       1.00800           0
      2697 PROB     285      THR      CG2      CT3     -0.270000       12.0110           0
      2698 PROB     285      THR      HG21     HA3      0.900000E-01   1.00800           0
      2699 PROB     285      THR      HG22     HA3      0.900000E-01   1.00800           0
      2700 PROB     285      THR      HG23     HA3      0.900000E-01   1.00800           0
      2701 PROB     285      THR      C        C        0.510000       12.0110           0
      2702 PROB     285      THR      O        O       -0.510000       15.9994           0
      2703 PROB     286      THR      N        NH1     -0.470000       14.0070           0
      2704 PROB     286      THR      HN       H        0.310000       1.00800           0
      2705 PROB     286      THR      CA       CT1      0.700000E-01   12.0110           0
      2706 PROB     286      THR      HA       HB1      0.900000E-01   1.00800           0
      2707 PROB     286      THR      CB       CT1      0.140000       12.0110           0
      2708 PROB     286      THR      HB       HA1      0.900000E-01   1.00800           0
      2709 PROB     286      THR      OG1      OH1     -0.660000       15.9994           0
      2710 PROB     286      THR      HG1      H        0.430000       1.00800           0
      2711 PROB     286      THR      CG2      CT3     -0.270000       12.0110           0
      2712 PROB     286      THR      HG21     HA3      0.900000E-01   1.00800           0
      2713 PROB     286      THR      HG22     HA3      0.900000E-01   1.00800           0
      2714 PROB     286      THR      HG23     HA3      0.900000E-01   1.00800           0
      2715 PROB     286      THR      C        C        0.510000       12.0110           0
      2716 PROB     286      THR      O        O       -0.510000       15.9994           0
      2717 PROB     287      VAL      N        NH1     -0.470000       14.0070           0
      2718 PROB     287      VAL      HN       H        0.310000       1.00800           0
      2719 PROB     287      VAL      CA       CT1      0.700000E-01   12.0110           0
      2720 PROB     287      VAL      HA       HB1      0.900000E-01   1.00800           0
      2721 PROB     287      VAL      CB       CT1     -0.900000E-01   12.0110           0
      2722 PROB     287      VAL      HB       HA1      0.900000E-01   1.00800           0
      2723 PROB     287      VAL      CG1      CT3     -0.270000       12.0110           0
      2724 PROB     287      VAL      HG11     HA3      0.900000E-01   1.00800           0
      2725 PROB     287      VAL      HG12     HA3      0.900000E-01   1.00800           0
      2726 PROB     287      VAL      HG13     HA3      0.900000E-01   1.00800           0
      2727 PROB     287      VAL      CG2      CT3     -0.270000       12.0110           0
      2728 PROB     287      VAL      HG21     HA3      0.900000E-01   1.00800           0
      2729 PROB     287      VAL      HG22     HA3      0.900000E-01   1.00800           0
      2730 PROB     287      VAL      HG23     HA3      0.900000E-01   1.00800           0
      2731 PROB     287      VAL      C        C        0.510000       12.0110           0
      2732 PROB     287      VAL      O        O       -0.510000       15.9994           0
      2733 PROB     288      LEU      N        NH1     -0.470000       14.0070           0
      2734 PROB     288      LEU      HN       H        0.310000       1.00800           0
      2735 PROB     288      LEU      CA       CT1      0.700000E-01   12.0110           0
      2736 PROB     288      LEU      HA       HB1      0.900000E-01   1.00800           0
      2737 PROB     288      LEU      CB       CT2     -0.180000       12.0110           0
      2738 PROB     288      LEU      HB1      HA2      0.900000E-01   1.00800           0
      2739 PROB     288      LEU      HB2      HA2      0.900000E-01   1.00800           0
      2740 PROB     288      LEU      CG       CT1     -0.900000E-01   12.0110           0
      2741 PROB     288      LEU      HG       HA1      0.900000E-01   1.00800           0
      2742 PROB     288      LEU      CD1      CT3     -0.270000       12.0110           0
      2743 PROB     288      LEU      HD11     HA3      0.900000E-01   1.00800           0
      2744 PROB     288      LEU      HD12     HA3      0.900000E-01   1.00800           0
      2745 PROB     288      LEU      HD13     HA3      0.900000E-01   1.00800           0
      2746 PROB     288      LEU      CD2      CT3     -0.270000       12.0110           0
      2747 PROB     288      LEU      HD21     HA3      0.900000E-01   1.00800           0
      2748 PROB     288      LEU      HD22     HA3      0.900000E-01   1.00800           0
      2749 PROB     288      LEU      HD23     HA3      0.900000E-01   1.00800           0
      2750 PROB     288      LEU      C        C        0.510000       12.0110           0
      2751 PROB     288      LEU      O        O       -0.510000       15.9994           0
      2752 PROB     289      GLY      N        NH1     -0.470000       14.0070           0
      2753 PROB     289      GLY      HN       H        0.310000       1.00800           0
      2754 PROB     289      GLY      CA       CT2     -0.200000E-01   12.0110           0
      2755 PROB     289      GLY      HA1      HB2      0.900000E-01   1.00800           0
      2756 PROB     289      GLY      HA2      HB2      0.900000E-01   1.00800           0
      2757 PROB     289      GLY      C        C        0.510000       12.0110           0
      2758 PROB     289      GLY      O        O       -0.510000       15.9994           0
      2759 PROB     290      ARG      N        NH1     -0.470000       14.0070           0
      2760 PROB     290      ARG      HN       H        0.310000       1.00800           0
      2761 PROB     290      ARG      CA       CT1      0.700000E-01   12.0110           0
      2762 PROB     290      ARG      HA       HB1      0.900000E-01   1.00800           0
      2763 PROB     290      ARG      CB       CT2     -0.180000       12.0110           0
      2764 PROB     290      ARG      HB1      HA2      0.900000E-01   1.00800           0
      2765 PROB     290      ARG      HB2      HA2      0.900000E-01   1.00800           0
      2766 PROB     290      ARG      CG       CT2     -0.180000       12.0110           0
      2767 PROB     290      ARG      HG1      HA2      0.900000E-01   1.00800           0
      2768 PROB     290      ARG      HG2      HA2      0.900000E-01   1.00800           0
      2769 PROB     290      ARG      CD       CT2      0.200000       12.0110           0
      2770 PROB     290      ARG      HD1      HA2      0.900000E-01   1.00800           0
      2771 PROB     290      ARG      HD2      HA2      0.900000E-01   1.00800           0
      2772 PROB     290      ARG      NE       NC2     -0.700000       14.0070           0
      2773 PROB     290      ARG      HE       HC       0.440000       1.00800           0
      2774 PROB     290      ARG      CZ       C        0.640000       12.0110           0
      2775 PROB     290      ARG      NH1      NC2     -0.800000       14.0070           0
      2776 PROB     290      ARG      HH11     HC       0.460000       1.00800           0
      2777 PROB     290      ARG      HH12     HC       0.460000       1.00800           0
      2778 PROB     290      ARG      NH2      NC2     -0.800000       14.0070           0
      2779 PROB     290      ARG      HH21     HC       0.460000       1.00800           0
      2780 PROB     290      ARG      HH22     HC       0.460000       1.00800           0
      2781 PROB     290      ARG      C        C        0.510000       12.0110           0
      2782 PROB     290      ARG      O        O       -0.510000       15.9994           0
      2783 PROB     291      THR      N        NH1     -0.470000       14.0070           0
      2784 PROB     291      THR      HN       H        0.310000       1.00800           0
      2785 PROB     291      THR      CA       CT1      0.700000E-01   12.0110           0
      2786 PROB     291      THR      HA       HB1      0.900000E-01   1.00800           0
      2787 PROB     291      THR      CB       CT1      0.140000       12.0110           0
      2788 PROB     291      THR      HB       HA1      0.900000E-01   1.00800           0
      2789 PROB     291      THR      OG1      OH1     -0.660000       15.9994           0
      2790 PROB     291      THR      HG1      H        0.430000       1.00800           0
      2791 PROB     291      THR      CG2      CT3     -0.270000       12.0110           0
      2792 PROB     291      THR      HG21     HA3      0.900000E-01   1.00800           0
      2793 PROB     291      THR      HG22     HA3      0.900000E-01   1.00800           0
      2794 PROB     291      THR      HG23     HA3      0.900000E-01   1.00800           0
      2795 PROB     291      THR      C        C        0.510000       12.0110           0
      2796 PROB     291      THR      O        O       -0.510000       15.9994           0
      2797 PROB     292      PHE      N        NH1     -0.470000       14.0070           0
      2798 PROB     292      PHE      HN       H        0.310000       1.00800           0
      2799 PROB     292      PHE      CA       CT1      0.700000E-01   12.0110           0
      2800 PROB     292      PHE      HA       HB1      0.900000E-01   1.00800           0
      2801 PROB     292      PHE      CB       CT2     -0.180000       12.0110           0
      2802 PROB     292      PHE      HB1      HA2      0.900000E-01   1.00800           0
      2803 PROB     292      PHE      HB2      HA2      0.900000E-01   1.00800           0
      2804 PROB     292      PHE      CG       CA        0.00000       12.0110           0
      2805 PROB     292      PHE      CD1      CA      -0.115000       12.0110           0
      2806 PROB     292      PHE      HD1      HP       0.115000       1.00800           0
      2807 PROB     292      PHE      CE1      CA      -0.115000       12.0110           0
      2808 PROB     292      PHE      HE1      HP       0.115000       1.00800           0
      2809 PROB     292      PHE      CZ       CA      -0.115000       12.0110           0
      2810 PROB     292      PHE      HZ       HP       0.115000       1.00800           0
      2811 PROB     292      PHE      CD2      CA      -0.115000       12.0110           0
      2812 PROB     292      PHE      HD2      HP       0.115000       1.00800           0
      2813 PROB     292      PHE      CE2      CA      -0.115000       12.0110           0
      2814 PROB     292      PHE      HE2      HP       0.115000       1.00800           0
      2815 PROB     292      PHE      C        C        0.510000       12.0110           0
      2816 PROB     292      PHE      O        O       -0.510000       15.9994           0
      2817 PROB     293      VAL      N        NH1     -0.470000       14.0070           0
      2818 PROB     293      VAL      HN       H        0.310000       1.00800           0
      2819 PROB     293      VAL      CA       CT1      0.700000E-01   12.0110           0
      2820 PROB     293      VAL      HA       HB1      0.900000E-01   1.00800           0
      2821 PROB     293      VAL      CB       CT1     -0.900000E-01   12.0110           0
      2822 PROB     293      VAL      HB       HA1      0.900000E-01   1.00800           0
      2823 PROB     293      VAL      CG1      CT3     -0.270000       12.0110           0
      2824 PROB     293      VAL      HG11     HA3      0.900000E-01   1.00800           0
      2825 PROB     293      VAL      HG12     HA3      0.900000E-01   1.00800           0
      2826 PROB     293      VAL      HG13     HA3      0.900000E-01   1.00800           0
      2827 PROB     293      VAL      CG2      CT3     -0.270000       12.0110           0
      2828 PROB     293      VAL      HG21     HA3      0.900000E-01   1.00800           0
      2829 PROB     293      VAL      HG22     HA3      0.900000E-01   1.00800           0
      2830 PROB     293      VAL      HG23     HA3      0.900000E-01   1.00800           0
      2831 PROB     293      VAL      C        C        0.510000       12.0110           0
      2832 PROB     293      VAL      O        O       -0.510000       15.9994           0
      2833 PROB     294      VAL      N        NH1     -0.470000       14.0070           0
      2834 PROB     294      VAL      HN       H        0.310000       1.00800           0
      2835 PROB     294      VAL      CA       CT1      0.700000E-01   12.0110           0
      2836 PROB     294      VAL      HA       HB1      0.900000E-01   1.00800           0
      2837 PROB     294      VAL      CB       CT1     -0.900000E-01   12.0110           0
      2838 PROB     294      VAL      HB       HA1      0.900000E-01   1.00800           0
      2839 PROB     294      VAL      CG1      CT3     -0.270000       12.0110           0
      2840 PROB     294      VAL      HG11     HA3      0.900000E-01   1.00800           0
      2841 PROB     294      VAL      HG12     HA3      0.900000E-01   1.00800           0
      2842 PROB     294      VAL      HG13     HA3      0.900000E-01   1.00800           0
      2843 PROB     294      VAL      CG2      CT3     -0.270000       12.0110           0
      2844 PROB     294      VAL      HG21     HA3      0.900000E-01   1.00800           0
      2845 PROB     294      VAL      HG22     HA3      0.900000E-01   1.00800           0
      2846 PROB     294      VAL      HG23     HA3      0.900000E-01   1.00800           0
      2847 PROB     294      VAL      C        C        0.510000       12.0110           0
      2848 PROB     294      VAL      O        O       -0.510000       15.9994           0
      2849 PROB     295      ILE      N        NH1     -0.470000       14.0070           0
      2850 PROB     295      ILE      HN       H        0.310000       1.00800           0
      2851 PROB     295      ILE      CA       CT1      0.700000E-01   12.0110           0
      2852 PROB     295      ILE      HA       HB1      0.900000E-01   1.00800           0
      2853 PROB     295      ILE      CB       CT1     -0.900000E-01   12.0110           0
      2854 PROB     295      ILE      HB       HA1      0.900000E-01   1.00800           0
      2855 PROB     295      ILE      CG2      CT3     -0.270000       12.0110           0
      2856 PROB     295      ILE      HG21     HA3      0.900000E-01   1.00800           0
      2857 PROB     295      ILE      HG22     HA3      0.900000E-01   1.00800           0
      2858 PROB     295      ILE      HG23     HA3      0.900000E-01   1.00800           0
      2859 PROB     295      ILE      CG1      CT2     -0.180000       12.0110           0
      2860 PROB     295      ILE      HG11     HA2      0.900000E-01   1.00800           0
      2861 PROB     295      ILE      HG12     HA2      0.900000E-01   1.00800           0
      2862 PROB     295      ILE      CD       CT3     -0.270000       12.0110           0
      2863 PROB     295      ILE      HD1      HA3      0.900000E-01   1.00800           0
      2864 PROB     295      ILE      HD2      HA3      0.900000E-01   1.00800           0
      2865 PROB     295      ILE      HD3      HA3      0.900000E-01   1.00800           0
      2866 PROB     295      ILE      C        C        0.510000       12.0110           0
      2867 PROB     295      ILE      O        O       -0.510000       15.9994           0
      2868 PROB     296      PHE      N        NH1     -0.470000       14.0070           0
      2869 PROB     296      PHE      HN       H        0.310000       1.00800           0
      2870 PROB     296      PHE      CA       CT1      0.700000E-01   12.0110           0
      2871 PROB     296      PHE      HA       HB1      0.900000E-01   1.00800           0
      2872 PROB     296      PHE      CB       CT2     -0.180000       12.0110           0
      2873 PROB     296      PHE      HB1      HA2      0.900000E-01   1.00800           0
      2874 PROB     296      PHE      HB2      HA2      0.900000E-01   1.00800           0
      2875 PROB     296      PHE      CG       CA        0.00000       12.0110           0
      2876 PROB     296      PHE      CD1      CA      -0.115000       12.0110           0
      2877 PROB     296      PHE      HD1      HP       0.115000       1.00800           0
      2878 PROB     296      PHE      CE1      CA      -0.115000       12.0110           0
      2879 PROB     296      PHE      HE1      HP       0.115000       1.00800           0
      2880 PROB     296      PHE      CZ       CA      -0.115000       12.0110           0
      2881 PROB     296      PHE      HZ       HP       0.115000       1.00800           0
      2882 PROB     296      PHE      CD2      CA      -0.115000       12.0110           0
      2883 PROB     296      PHE      HD2      HP       0.115000       1.00800           0
      2884 PROB     296      PHE      CE2      CA      -0.115000       12.0110           0
      2885 PROB     296      PHE      HE2      HP       0.115000       1.00800           0
      2886 PROB     296      PHE      C        C        0.510000       12.0110           0
      2887 PROB     296      PHE      O        O       -0.510000       15.9994           0
      2888 PROB     297      ILE      N        NH1     -0.470000       14.0070           0
      2889 PROB     297      ILE      HN       H        0.310000       1.00800           0
      2890 PROB     297      ILE      CA       CT1      0.700000E-01   12.0110           0
      2891 PROB     297      ILE      HA       HB1      0.900000E-01   1.00800           0
      2892 PROB     297      ILE      CB       CT1     -0.900000E-01   12.0110           0
      2893 PROB     297      ILE      HB       HA1      0.900000E-01   1.00800           0
      2894 PROB     297      ILE      CG2      CT3     -0.270000       12.0110           0
      2895 PROB     297      ILE      HG21     HA3      0.900000E-01   1.00800           0
      2896 PROB     297      ILE      HG22     HA3      0.900000E-01   1.00800           0
      2897 PROB     297      ILE      HG23     HA3      0.900000E-01   1.00800           0
      2898 PROB     297      ILE      CG1      CT2     -0.180000       12.0110           0
      2899 PROB     297      ILE      HG11     HA2      0.900000E-01   1.00800           0
      2900 PROB     297      ILE      HG12     HA2      0.900000E-01   1.00800           0
      2901 PROB     297      ILE      CD       CT3     -0.270000       12.0110           0
      2902 PROB     297      ILE      HD1      HA3      0.900000E-01   1.00800           0
      2903 PROB     297      ILE      HD2      HA3      0.900000E-01   1.00800           0
      2904 PROB     297      ILE      HD3      HA3      0.900000E-01   1.00800           0
      2905 PROB     297      ILE      C        C        0.510000       12.0110           0
      2906 PROB     297      ILE      O        O       -0.510000       15.9994           0
      2907 PROB     298      MET      N        NH1     -0.470000       14.0070           0
      2908 PROB     298      MET      HN       H        0.310000       1.00800           0
      2909 PROB     298      MET      CA       CT1      0.700000E-01   12.0110           0
      2910 PROB     298      MET      HA       HB1      0.900000E-01   1.00800           0
      2911 PROB     298      MET      CB       CT2     -0.180000       12.0110           0
      2912 PROB     298      MET      HB1      HA2      0.900000E-01   1.00800           0
      2913 PROB     298      MET      HB2      HA2      0.900000E-01   1.00800           0
      2914 PROB     298      MET      CG       CT2     -0.140000       12.0110           0
      2915 PROB     298      MET      HG1      HA2      0.900000E-01   1.00800           0
      2916 PROB     298      MET      HG2      HA2      0.900000E-01   1.00800           0
      2917 PROB     298      MET      SD       S       -0.900000E-01   32.0600           0
      2918 PROB     298      MET      CE       CT3     -0.220000       12.0110           0
      2919 PROB     298      MET      HE1      HA3      0.900000E-01   1.00800           0
      2920 PROB     298      MET      HE2      HA3      0.900000E-01   1.00800           0
      2921 PROB     298      MET      HE3      HA3      0.900000E-01   1.00800           0
      2922 PROB     298      MET      C        C        0.510000       12.0110           0
      2923 PROB     298      MET      O        O       -0.510000       15.9994           0
      2924 PROB     299      ILE      N        NH1     -0.470000       14.0070           0
      2925 PROB     299      ILE      HN       H        0.310000       1.00800           0
      2926 PROB     299      ILE      CA       CT1      0.700000E-01   12.0110           0
      2927 PROB     299      ILE      HA       HB1      0.900000E-01   1.00800           0
      2928 PROB     299      ILE      CB       CT1     -0.900000E-01   12.0110           0
      2929 PROB     299      ILE      HB       HA1      0.900000E-01   1.00800           0
      2930 PROB     299      ILE      CG2      CT3     -0.270000       12.0110           0
      2931 PROB     299      ILE      HG21     HA3      0.900000E-01   1.00800           0
      2932 PROB     299      ILE      HG22     HA3      0.900000E-01   1.00800           0
      2933 PROB     299      ILE      HG23     HA3      0.900000E-01   1.00800           0
      2934 PROB     299      ILE      CG1      CT2     -0.180000       12.0110           0
      2935 PROB     299      ILE      HG11     HA2      0.900000E-01   1.00800           0
      2936 PROB     299      ILE      HG12     HA2      0.900000E-01   1.00800           0
      2937 PROB     299      ILE      CD       CT3     -0.270000       12.0110           0
      2938 PROB     299      ILE      HD1      HA3      0.900000E-01   1.00800           0
      2939 PROB     299      ILE      HD2      HA3      0.900000E-01   1.00800           0
      2940 PROB     299      ILE      HD3      HA3      0.900000E-01   1.00800           0
      2941 PROB     299      ILE      C        C        0.510000       12.0110           0
      2942 PROB     299      ILE      O        O       -0.510000       15.9994           0
      2943 PROB     300      PHE      N        NH1     -0.470000       14.0070           0
      2944 PROB     300      PHE      HN       H        0.310000       1.00800           0
      2945 PROB     300      PHE      CA       CT1      0.700000E-01   12.0110           0
      2946 PROB     300      PHE      HA       HB1      0.900000E-01   1.00800           0
      2947 PROB     300      PHE      CB       CT2     -0.180000       12.0110           0
      2948 PROB     300      PHE      HB1      HA2      0.900000E-01   1.00800           0
      2949 PROB     300      PHE      HB2      HA2      0.900000E-01   1.00800           0
      2950 PROB     300      PHE      CG       CA        0.00000       12.0110           0
      2951 PROB     300      PHE      CD1      CA      -0.115000       12.0110           0
      2952 PROB     300      PHE      HD1      HP       0.115000       1.00800           0
      2953 PROB     300      PHE      CE1      CA      -0.115000       12.0110           0
      2954 PROB     300      PHE      HE1      HP       0.115000       1.00800           0
      2955 PROB     300      PHE      CZ       CA      -0.115000       12.0110           0
      2956 PROB     300      PHE      HZ       HP       0.115000       1.00800           0
      2957 PROB     300      PHE      CD2      CA      -0.115000       12.0110           0
      2958 PROB     300      PHE      HD2      HP       0.115000       1.00800           0
      2959 PROB     300      PHE      CE2      CA      -0.115000       12.0110           0
      2960 PROB     300      PHE      HE2      HP       0.115000       1.00800           0
      2961 PROB     300      PHE      C        C        0.510000       12.0110           0
      2962 PROB     300      PHE      O        O       -0.510000       15.9994           0
      2963 PROB     301      ILE      N        NH1     -0.470000       14.0070           0
      2964 PROB     301      ILE      HN       H        0.310000       1.00800           0
      2965 PROB     301      ILE      CA       CT1      0.700000E-01   12.0110           0
      2966 PROB     301      ILE      HA       HB1      0.900000E-01   1.00800           0
      2967 PROB     301      ILE      CB       CT1     -0.900000E-01   12.0110           0
      2968 PROB     301      ILE      HB       HA1      0.900000E-01   1.00800           0
      2969 PROB     301      ILE      CG2      CT3     -0.270000       12.0110           0
      2970 PROB     301      ILE      HG21     HA3      0.900000E-01   1.00800           0
      2971 PROB     301      ILE      HG22     HA3      0.900000E-01   1.00800           0
      2972 PROB     301      ILE      HG23     HA3      0.900000E-01   1.00800           0
      2973 PROB     301      ILE      CG1      CT2     -0.180000       12.0110           0
      2974 PROB     301      ILE      HG11     HA2      0.900000E-01   1.00800           0
      2975 PROB     301      ILE      HG12     HA2      0.900000E-01   1.00800           0
      2976 PROB     301      ILE      CD       CT3     -0.270000       12.0110           0
      2977 PROB     301      ILE      HD1      HA3      0.900000E-01   1.00800           0
      2978 PROB     301      ILE      HD2      HA3      0.900000E-01   1.00800           0
      2979 PROB     301      ILE      HD3      HA3      0.900000E-01   1.00800           0
      2980 PROB     301      ILE      C        C        0.510000       12.0110           0
      2981 PROB     301      ILE      O        O       -0.510000       15.9994           0
      2982 PROB     302      GLY      N        NH1     -0.470000       14.0070           0
      2983 PROB     302      GLY      HN       H        0.310000       1.00800           0
      2984 PROB     302      GLY      CA       CT2     -0.200000E-01   12.0110           0
      2985 PROB     302      GLY      HA1      HB2      0.900000E-01   1.00800           0
      2986 PROB     302      GLY      HA2      HB2      0.900000E-01   1.00800           0
      2987 PROB     302      GLY      C        C        0.510000       12.0110           0
      2988 PROB     302      GLY      O        O       -0.510000       15.9994           0
      2989 PROB     303      LEU      N        NH1     -0.470000       14.0070           0
      2990 PROB     303      LEU      HN       H        0.310000       1.00800           0
      2991 PROB     303      LEU      CA       CT1      0.700000E-01   12.0110           0
      2992 PROB     303      LEU      HA       HB1      0.900000E-01   1.00800           0
      2993 PROB     303      LEU      CB       CT2     -0.180000       12.0110           0
      2994 PROB     303      LEU      HB1      HA2      0.900000E-01   1.00800           0
      2995 PROB     303      LEU      HB2      HA2      0.900000E-01   1.00800           0
      2996 PROB     303      LEU      CG       CT1     -0.900000E-01   12.0110           0
      2997 PROB     303      LEU      HG       HA1      0.900000E-01   1.00800           0
      2998 PROB     303      LEU      CD1      CT3     -0.270000       12.0110           0
      2999 PROB     303      LEU      HD11     HA3      0.900000E-01   1.00800           0
      3000 PROB     303      LEU      HD12     HA3      0.900000E-01   1.00800           0
      3001 PROB     303      LEU      HD13     HA3      0.900000E-01   1.00800           0
      3002 PROB     303      LEU      CD2      CT3     -0.270000       12.0110           0
      3003 PROB     303      LEU      HD21     HA3      0.900000E-01   1.00800           0
      3004 PROB     303      LEU      HD22     HA3      0.900000E-01   1.00800           0
      3005 PROB     303      LEU      HD23     HA3      0.900000E-01   1.00800           0
      3006 PROB     303      LEU      C        C        0.510000       12.0110           0
      3007 PROB     303      LEU      O        O       -0.510000       15.9994           0
      3008 PROB     304      PHE      N        NH1     -0.470000       14.0070           0
      3009 PROB     304      PHE      HN       H        0.310000       1.00800           0
      3010 PROB     304      PHE      CA       CT1      0.700000E-01   12.0110           0
      3011 PROB     304      PHE      HA       HB1      0.900000E-01   1.00800           0
      3012 PROB     304      PHE      CB       CT2     -0.180000       12.0110           0
      3013 PROB     304      PHE      HB1      HA2      0.900000E-01   1.00800           0
      3014 PROB     304      PHE      HB2      HA2      0.900000E-01   1.00800           0
      3015 PROB     304      PHE      CG       CA        0.00000       12.0110           0
      3016 PROB     304      PHE      CD1      CA      -0.115000       12.0110           0
      3017 PROB     304      PHE      HD1      HP       0.115000       1.00800           0
      3018 PROB     304      PHE      CE1      CA      -0.115000       12.0110           0
      3019 PROB     304      PHE      HE1      HP       0.115000       1.00800           0
      3020 PROB     304      PHE      CZ       CA      -0.115000       12.0110           0
      3021 PROB     304      PHE      HZ       HP       0.115000       1.00800           0
      3022 PROB     304      PHE      CD2      CA      -0.115000       12.0110           0
      3023 PROB     304      PHE      HD2      HP       0.115000       1.00800           0
      3024 PROB     304      PHE      CE2      CA      -0.115000       12.0110           0
      3025 PROB     304      PHE      HE2      HP       0.115000       1.00800           0
      3026 PROB     304      PHE      C        C        0.510000       12.0110           0
      3027 PROB     304      PHE      O        O       -0.510000       15.9994           0
      3028 PROB     305      ALA      N        NH1     -0.470000       14.0070           0
      3029 PROB     305      ALA      HN       H        0.310000       1.00800           0
      3030 PROB     305      ALA      CA       CT1      0.700000E-01   12.0110           0
      3031 PROB     305      ALA      HA       HB1      0.900000E-01   1.00800           0
      3032 PROB     305      ALA      CB       CT3     -0.270000       12.0110           0
      3033 PROB     305      ALA      HB1      HA3      0.900000E-01   1.00800           0
      3034 PROB     305      ALA      HB2      HA3      0.900000E-01   1.00800           0
      3035 PROB     305      ALA      HB3      HA3      0.900000E-01   1.00800           0
      3036 PROB     305      ALA      C        C        0.510000       12.0110           0
      3037 PROB     305      ALA      O        O       -0.510000       15.9994           0
      3038 PROB     306      SER      N        NH1     -0.470000       14.0070           0
      3039 PROB     306      SER      HN       H        0.310000       1.00800           0
      3040 PROB     306      SER      CA       CT1      0.700000E-01   12.0110           0
      3041 PROB     306      SER      HA       HB1      0.900000E-01   1.00800           0
      3042 PROB     306      SER      CB       CT2      0.500000E-01   12.0110           0
      3043 PROB     306      SER      HB1      HA2      0.900000E-01   1.00800           0
      3044 PROB     306      SER      HB2      HA2      0.900000E-01   1.00800           0
      3045 PROB     306      SER      OG       OH1     -0.660000       15.9994           0
      3046 PROB     306      SER      HG1      H        0.430000       1.00800           0
      3047 PROB     306      SER      C        C        0.510000       12.0110           0
      3048 PROB     306      SER      O        O       -0.510000       15.9994           0
      3049 PROB     307      PHE      N        NH1     -0.470000       14.0070           0
      3050 PROB     307      PHE      HN       H        0.310000       1.00800           0
      3051 PROB     307      PHE      CA       CT1      0.700000E-01   12.0110           0
      3052 PROB     307      PHE      HA       HB1      0.900000E-01   1.00800           0
      3053 PROB     307      PHE      CB       CT2     -0.180000       12.0110           0
      3054 PROB     307      PHE      HB1      HA2      0.900000E-01   1.00800           0
      3055 PROB     307      PHE      HB2      HA2      0.900000E-01   1.00800           0
      3056 PROB     307      PHE      CG       CA        0.00000       12.0110           0
      3057 PROB     307      PHE      CD1      CA      -0.115000       12.0110           0
      3058 PROB     307      PHE      HD1      HP       0.115000       1.00800           0
      3059 PROB     307      PHE      CE1      CA      -0.115000       12.0110           0
      3060 PROB     307      PHE      HE1      HP       0.115000       1.00800           0
      3061 PROB     307      PHE      CZ       CA      -0.115000       12.0110           0
      3062 PROB     307      PHE      HZ       HP       0.115000       1.00800           0
      3063 PROB     307      PHE      CD2      CA      -0.115000       12.0110           0
      3064 PROB     307      PHE      HD2      HP       0.115000       1.00800           0
      3065 PROB     307      PHE      CE2      CA      -0.115000       12.0110           0
      3066 PROB     307      PHE      HE2      HP       0.115000       1.00800           0
      3067 PROB     307      PHE      C        C        0.510000       12.0110           0
      3068 PROB     307      PHE      O        O       -0.510000       15.9994           0
      3069 PROB     308      ILE      N        NH1     -0.470000       14.0070           0
      3070 PROB     308      ILE      HN       H        0.310000       1.00800           0
      3071 PROB     308      ILE      CA       CT1      0.700000E-01   12.0110           0
      3072 PROB     308      ILE      HA       HB1      0.900000E-01   1.00800           0
      3073 PROB     308      ILE      CB       CT1     -0.900000E-01   12.0110           0
      3074 PROB     308      ILE      HB       HA1      0.900000E-01   1.00800           0
      3075 PROB     308      ILE      CG2      CT3     -0.270000       12.0110           0
      3076 PROB     308      ILE      HG21     HA3      0.900000E-01   1.00800           0
      3077 PROB     308      ILE      HG22     HA3      0.900000E-01   1.00800           0
      3078 PROB     308      ILE      HG23     HA3      0.900000E-01   1.00800           0
      3079 PROB     308      ILE      CG1      CT2     -0.180000       12.0110           0
      3080 PROB     308      ILE      HG11     HA2      0.900000E-01   1.00800           0
      3081 PROB     308      ILE      HG12     HA2      0.900000E-01   1.00800           0
      3082 PROB     308      ILE      CD       CT3     -0.270000       12.0110           0
      3083 PROB     308      ILE      HD1      HA3      0.900000E-01   1.00800           0
      3084 PROB     308      ILE      HD2      HA3      0.900000E-01   1.00800           0
      3085 PROB     308      ILE      HD3      HA3      0.900000E-01   1.00800           0
      3086 PROB     308      ILE      C        C        0.510000       12.0110           0
      3087 PROB     308      ILE      O        O       -0.510000       15.9994           0
      3088 PROB     309      PRO      N        N       -0.290000       14.0070           0
      3089 PROB     309      PRO      CD       CP3       0.00000       12.0110           0
      3090 PROB     309      PRO      HD1      HA2      0.900000E-01   1.00800           0
      3091 PROB     309      PRO      HD2      HA2      0.900000E-01   1.00800           0
      3092 PROB     309      PRO      CA       CP1      0.200000E-01   12.0110           0
      3093 PROB     309      PRO      HA       HB1      0.900000E-01   1.00800           0
      3094 PROB     309      PRO      CB       CP2     -0.180000       12.0110           0
      3095 PROB     309      PRO      HB1      HA2      0.900000E-01   1.00800           0
      3096 PROB     309      PRO      HB2      HA2      0.900000E-01   1.00800           0
      3097 PROB     309      PRO      CG       CP2     -0.180000       12.0110           0
      3098 PROB     309      PRO      HG1      HA2      0.900000E-01   1.00800           0
      3099 PROB     309      PRO      HG2      HA2      0.900000E-01   1.00800           0
      3100 PROB     309      PRO      C        C        0.510000       12.0110           0
      3101 PROB     309      PRO      O        O       -0.510000       15.9994           0
      3102 PROB     310      GLU      N        NH1     -0.470000       14.0070           0
      3103 PROB     310      GLU      HN       H        0.310000       1.00800           0
      3104 PROB     310      GLU      CA       CT1      0.700000E-01   12.0110           0
      3105 PROB     310      GLU      HA       HB1      0.900000E-01   1.00800           0
      3106 PROB     310      GLU      CB       CT2A    -0.180000       12.0110           0
      3107 PROB     310      GLU      HB1      HA2      0.900000E-01   1.00800           0
      3108 PROB     310      GLU      HB2      HA2      0.900000E-01   1.00800           0
      3109 PROB     310      GLU      CG       CT2     -0.280000       12.0110           0
      3110 PROB     310      GLU      HG1      HA2      0.900000E-01   1.00800           0
      3111 PROB     310      GLU      HG2      HA2      0.900000E-01   1.00800           0
      3112 PROB     310      GLU      CD       CC       0.620000       12.0110           0
      3113 PROB     310      GLU      OE1      OC      -0.760000       15.9994           0
      3114 PROB     310      GLU      OE2      OC      -0.760000       15.9994           0
      3115 PROB     310      GLU      C        C        0.510000       12.0110           0
      3116 PROB     310      GLU      O        O       -0.510000       15.9994           0
      3117 PROB     311      ILE      N        NH1     -0.470000       14.0070           0
      3118 PROB     311      ILE      HN       H        0.310000       1.00800           0
      3119 PROB     311      ILE      CA       CT1      0.700000E-01   12.0110           0
      3120 PROB     311      ILE      HA       HB1      0.900000E-01   1.00800           0
      3121 PROB     311      ILE      CB       CT1     -0.900000E-01   12.0110           0
      3122 PROB     311      ILE      HB       HA1      0.900000E-01   1.00800           0
      3123 PROB     311      ILE      CG2      CT3     -0.270000       12.0110           0
      3124 PROB     311      ILE      HG21     HA3      0.900000E-01   1.00800           0
      3125 PROB     311      ILE      HG22     HA3      0.900000E-01   1.00800           0
      3126 PROB     311      ILE      HG23     HA3      0.900000E-01   1.00800           0
      3127 PROB     311      ILE      CG1      CT2     -0.180000       12.0110           0
      3128 PROB     311      ILE      HG11     HA2      0.900000E-01   1.00800           0
      3129 PROB     311      ILE      HG12     HA2      0.900000E-01   1.00800           0
      3130 PROB     311      ILE      CD       CT3     -0.270000       12.0110           0
      3131 PROB     311      ILE      HD1      HA3      0.900000E-01   1.00800           0
      3132 PROB     311      ILE      HD2      HA3      0.900000E-01   1.00800           0
      3133 PROB     311      ILE      HD3      HA3      0.900000E-01   1.00800           0
      3134 PROB     311      ILE      C        C        0.510000       12.0110           0
      3135 PROB     311      ILE      O        O       -0.510000       15.9994           0
      3136 PROB     312      ALA      N        NH1     -0.470000       14.0070           0
      3137 PROB     312      ALA      HN       H        0.310000       1.00800           0
      3138 PROB     312      ALA      CA       CT1      0.700000E-01   12.0110           0
      3139 PROB     312      ALA      HA       HB1      0.900000E-01   1.00800           0
      3140 PROB     312      ALA      CB       CT3     -0.270000       12.0110           0
      3141 PROB     312      ALA      HB1      HA3      0.900000E-01   1.00800           0
      3142 PROB     312      ALA      HB2      HA3      0.900000E-01   1.00800           0
      3143 PROB     312      ALA      HB3      HA3      0.900000E-01   1.00800           0
      3144 PROB     312      ALA      C        C        0.510000       12.0110           0
      3145 PROB     312      ALA      O        O       -0.510000       15.9994           0
      3146 PROB     313      GLU      N        NH1     -0.470000       14.0070           0
      3147 PROB     313      GLU      HN       H        0.310000       1.00800           0
      3148 PROB     313      GLU      CA       CT1      0.700000E-01   12.0110           0
      3149 PROB     313      GLU      HA       HB1      0.900000E-01   1.00800           0
      3150 PROB     313      GLU      CB       CT2A    -0.180000       12.0110           0
      3151 PROB     313      GLU      HB1      HA2      0.900000E-01   1.00800           0
      3152 PROB     313      GLU      HB2      HA2      0.900000E-01   1.00800           0
      3153 PROB     313      GLU      CG       CT2     -0.280000       12.0110           0
      3154 PROB     313      GLU      HG1      HA2      0.900000E-01   1.00800           0
      3155 PROB     313      GLU      HG2      HA2      0.900000E-01   1.00800           0
      3156 PROB     313      GLU      CD       CC       0.620000       12.0110           0
      3157 PROB     313      GLU      OE1      OC      -0.760000       15.9994           0
      3158 PROB     313      GLU      OE2      OC      -0.760000       15.9994           0
      3159 PROB     313      GLU      C        C        0.510000       12.0110           0
      3160 PROB     313      GLU      O        O       -0.510000       15.9994           0
      3161 PROB     314      ILE      N        NH1     -0.470000       14.0070           0
      3162 PROB     314      ILE      HN       H        0.310000       1.00800           0
      3163 PROB     314      ILE      CA       CT1      0.700000E-01   12.0110           0
      3164 PROB     314      ILE      HA       HB1      0.900000E-01   1.00800           0
      3165 PROB     314      ILE      CB       CT1     -0.900000E-01   12.0110           0
      3166 PROB     314      ILE      HB       HA1      0.900000E-01   1.00800           0
      3167 PROB     314      ILE      CG2      CT3     -0.270000       12.0110           0
      3168 PROB     314      ILE      HG21     HA3      0.900000E-01   1.00800           0
      3169 PROB     314      ILE      HG22     HA3      0.900000E-01   1.00800           0
      3170 PROB     314      ILE      HG23     HA3      0.900000E-01   1.00800           0
      3171 PROB     314      ILE      CG1      CT2     -0.180000       12.0110           0
      3172 PROB     314      ILE      HG11     HA2      0.900000E-01   1.00800           0
      3173 PROB     314      ILE      HG12     HA2      0.900000E-01   1.00800           0
      3174 PROB     314      ILE      CD       CT3     -0.270000       12.0110           0
      3175 PROB     314      ILE      HD1      HA3      0.900000E-01   1.00800           0
      3176 PROB     314      ILE      HD2      HA3      0.900000E-01   1.00800           0
      3177 PROB     314      ILE      HD3      HA3      0.900000E-01   1.00800           0
      3178 PROB     314      ILE      C        C        0.510000       12.0110           0
      3179 PROB     314      ILE      O        O       -0.510000       15.9994           0
      3180 PROB     315      LEU      N        NH1     -0.470000       14.0070           0
      3181 PROB     315      LEU      HN       H        0.310000       1.00800           0
      3182 PROB     315      LEU      CA       CT1      0.700000E-01   12.0110           0
      3183 PROB     315      LEU      HA       HB1      0.900000E-01   1.00800           0
      3184 PROB     315      LEU      CB       CT2     -0.180000       12.0110           0
      3185 PROB     315      LEU      HB1      HA2      0.900000E-01   1.00800           0
      3186 PROB     315      LEU      HB2      HA2      0.900000E-01   1.00800           0
      3187 PROB     315      LEU      CG       CT1     -0.900000E-01   12.0110           0
      3188 PROB     315      LEU      HG       HA1      0.900000E-01   1.00800           0
      3189 PROB     315      LEU      CD1      CT3     -0.270000       12.0110           0
      3190 PROB     315      LEU      HD11     HA3      0.900000E-01   1.00800           0
      3191 PROB     315      LEU      HD12     HA3      0.900000E-01   1.00800           0
      3192 PROB     315      LEU      HD13     HA3      0.900000E-01   1.00800           0
      3193 PROB     315      LEU      CD2      CT3     -0.270000       12.0110           0
      3194 PROB     315      LEU      HD21     HA3      0.900000E-01   1.00800           0
      3195 PROB     315      LEU      HD22     HA3      0.900000E-01   1.00800           0
      3196 PROB     315      LEU      HD23     HA3      0.900000E-01   1.00800           0
      3197 PROB     315      LEU      C        C        0.510000       12.0110           0
      3198 PROB     315      LEU      O        O       -0.510000       15.9994           0
      3199 PROB     316      GLY      N        NH1     -0.470000       14.0070           0
      3200 PROB     316      GLY      HN       H        0.310000       1.00800           0
      3201 PROB     316      GLY      CA       CT2     -0.200000E-01   12.0110           0
      3202 PROB     316      GLY      HA1      HB2      0.900000E-01   1.00800           0
      3203 PROB     316      GLY      HA2      HB2      0.900000E-01   1.00800           0
      3204 PROB     316      GLY      C        C        0.510000       12.0110           0
      3205 PROB     316      GLY      O        O       -0.510000       15.9994           0
      3206 PROB     317      LYS      N        NH1     -0.470000       14.0070           0
      3207 PROB     317      LYS      HN       H        0.310000       1.00800           0
      3208 PROB     317      LYS      CA       CT1      0.700000E-01   12.0110           0
      3209 PROB     317      LYS      HA       HB1      0.900000E-01   1.00800           0
      3210 PROB     317      LYS      CB       CT2     -0.180000       12.0110           0
      3211 PROB     317      LYS      HB1      HA2      0.900000E-01   1.00800           0
      3212 PROB     317      LYS      HB2      HA2      0.900000E-01   1.00800           0
      3213 PROB     317      LYS      CG       CT2     -0.180000       12.0110           0
      3214 PROB     317      LYS      HG1      HA2      0.900000E-01   1.00800           0
      3215 PROB     317      LYS      HG2      HA2      0.900000E-01   1.00800           0
      3216 PROB     317      LYS      CD       CT2     -0.180000       12.0110           0
      3217 PROB     317      LYS      HD1      HA2      0.900000E-01   1.00800           0
      3218 PROB     317      LYS      HD2      HA2      0.900000E-01   1.00800           0
      3219 PROB     317      LYS      CE       CT2      0.210000       12.0110           0
      3220 PROB     317      LYS      HE1      HA2      0.500000E-01   1.00800           0
      3221 PROB     317      LYS      HE2      HA2      0.500000E-01   1.00800           0
      3222 PROB     317      LYS      NZ       NH3     -0.300000       14.0070           0
      3223 PROB     317      LYS      HZ1      HC       0.330000       1.00800           0
      3224 PROB     317      LYS      HZ2      HC       0.330000       1.00800           0
      3225 PROB     317      LYS      HZ3      HC       0.330000       1.00800           0
      3226 PROB     317      LYS      C        C        0.510000       12.0110           0
      3227 PROB     317      LYS      O        O       -0.510000       15.9994           0
      3228 PROB     318      ARG      N        NH1     -0.470000       14.0070           0
      3229 PROB     318      ARG      HN       H        0.310000       1.00800           0
      3230 PROB     318      ARG      CA       CT1      0.700000E-01   12.0110           0
      3231 PROB     318      ARG      HA       HB1      0.900000E-01   1.00800           0
      3232 PROB     318      ARG      CB       CT2     -0.180000       12.0110           0
      3233 PROB     318      ARG      HB1      HA2      0.900000E-01   1.00800           0
      3234 PROB     318      ARG      HB2      HA2      0.900000E-01   1.00800           0
      3235 PROB     318      ARG      CG       CT2     -0.180000       12.0110           0
      3236 PROB     318      ARG      HG1      HA2      0.900000E-01   1.00800           0
      3237 PROB     318      ARG      HG2      HA2      0.900000E-01   1.00800           0
      3238 PROB     318      ARG      CD       CT2      0.200000       12.0110           0
      3239 PROB     318      ARG      HD1      HA2      0.900000E-01   1.00800           0
      3240 PROB     318      ARG      HD2      HA2      0.900000E-01   1.00800           0
      3241 PROB     318      ARG      NE       NC2     -0.700000       14.0070           0
      3242 PROB     318      ARG      HE       HC       0.440000       1.00800           0
      3243 PROB     318      ARG      CZ       C        0.640000       12.0110           0
      3244 PROB     318      ARG      NH1      NC2     -0.800000       14.0070           0
      3245 PROB     318      ARG      HH11     HC       0.460000       1.00800           0
      3246 PROB     318      ARG      HH12     HC       0.460000       1.00800           0
      3247 PROB     318      ARG      NH2      NC2     -0.800000       14.0070           0
      3248 PROB     318      ARG      HH21     HC       0.460000       1.00800           0
      3249 PROB     318      ARG      HH22     HC       0.460000       1.00800           0
      3250 PROB     318      ARG      C        C        0.510000       12.0110           0
      3251 PROB     318      ARG      O        O       -0.510000       15.9994           0
      3252 PROB     319      GLN      N        NH1     -0.470000       14.0070           0
      3253 PROB     319      GLN      HN       H        0.310000       1.00800           0
      3254 PROB     319      GLN      CA       CT1      0.700000E-01   12.0110           0
      3255 PROB     319      GLN      HA       HB1      0.900000E-01   1.00800           0
      3256 PROB     319      GLN      CB       CT2     -0.180000       12.0110           0
      3257 PROB     319      GLN      HB1      HA2      0.900000E-01   1.00800           0
      3258 PROB     319      GLN      HB2      HA2      0.900000E-01   1.00800           0
      3259 PROB     319      GLN      CG       CT2     -0.180000       12.0110           0
      3260 PROB     319      GLN      HG1      HA2      0.900000E-01   1.00800           0
      3261 PROB     319      GLN      HG2      HA2      0.900000E-01   1.00800           0
      3262 PROB     319      GLN      CD       CC       0.550000       12.0110           0
      3263 PROB     319      GLN      OE1      O       -0.550000       15.9994           0
      3264 PROB     319      GLN      NE2      NH2     -0.620000       14.0070           0
      3265 PROB     319      GLN      HE21     H        0.320000       1.00800           0
      3266 PROB     319      GLN      HE22     H        0.300000       1.00800           0
      3267 PROB     319      GLN      C        CD       0.720000       12.0110           0
      3268 PROB     319      GLN      OT1      OB      -0.550000       15.9994           0
      3269 PROB     319      GLN      OT2      OH1     -0.610000       15.9994           0
      3270 PROB     319      GLN      HT2B     H        0.440000       1.00800           0
      3271 PROC     218      THR      N        NH2     -0.960000       14.0070           0
      3272 PROC     218      THR      HT1      H        0.340000       1.00800           0
      3273 PROC     218      THR      HT2      H        0.340000       1.00800           0
      3274 PROC     218      THR      CA       CT1      0.190000       12.0110           0
      3275 PROC     218      THR      HA       HB1      0.900000E-01   1.00800           0
      3276 PROC     218      THR      CB       CT1      0.140000       12.0110           0
      3277 PROC     218      THR      HB       HA1      0.900000E-01   1.00800           0
      3278 PROC     218      THR      OG1      OH1     -0.660000       15.9994           0
      3279 PROC     218      THR      HG1      H        0.430000       1.00800           0
      3280 PROC     218      THR      CG2      CT3     -0.270000       12.0110           0
      3281 PROC     218      THR      HG21     HA3      0.900000E-01   1.00800           0
      3282 PROC     218      THR      HG22     HA3      0.900000E-01   1.00800           0
      3283 PROC     218      THR      HG23     HA3      0.900000E-01   1.00800           0
      3284 PROC     218      THR      C        C        0.510000       12.0110           0
      3285 PROC     218      THR      O        O       -0.510000       15.9994           0
      3286 PROC     219      SER      N        NH1     -0.470000       14.0070           0
      3287 PROC     219      SER      HN       H        0.310000       1.00800           0
      3288 PROC     219      SER      CA       CT1      0.700000E-01   12.0110           0
      3289 PROC     219      SER      HA       HB1      0.900000E-01   1.00800           0
      3290 PROC     219      SER      CB       CT2      0.500000E-01   12.0110           0
      3291 PROC     219      SER      HB1      HA2      0.900000E-01   1.00800           0
      3292 PROC     219      SER      HB2      HA2      0.900000E-01   1.00800           0
      3293 PROC     219      SER      OG       OH1     -0.660000       15.9994           0
      3294 PROC     219      SER      HG1      H        0.430000       1.00800           0
      3295 PROC     219      SER      C        C        0.510000       12.0110           0
      3296 PROC     219      SER      O        O       -0.510000       15.9994           0
      3297 PROC     220      THR      N        NH1     -0.470000       14.0070           0
      3298 PROC     220      THR      HN       H        0.310000       1.00800           0
      3299 PROC     220      THR      CA       CT1      0.700000E-01   12.0110           0
      3300 PROC     220      THR      HA       HB1      0.900000E-01   1.00800           0
      3301 PROC     220      THR      CB       CT1      0.140000       12.0110           0
      3302 PROC     220      THR      HB       HA1      0.900000E-01   1.00800           0
      3303 PROC     220      THR      OG1      OH1     -0.660000       15.9994           0
      3304 PROC     220      THR      HG1      H        0.430000       1.00800           0
      3305 PROC     220      THR      CG2      CT3     -0.270000       12.0110           0
      3306 PROC     220      THR      HG21     HA3      0.900000E-01   1.00800           0
      3307 PROC     220      THR      HG22     HA3      0.900000E-01   1.00800           0
      3308 PROC     220      THR      HG23     HA3      0.900000E-01   1.00800           0
      3309 PROC     220      THR      C        C        0.510000       12.0110           0
      3310 PROC     220      THR      O        O       -0.510000       15.9994           0
      3311 PROC     221      LEU      N        NH1     -0.470000       14.0070           0
      3312 PROC     221      LEU      HN       H        0.310000       1.00800           0
      3313 PROC     221      LEU      CA       CT1      0.700000E-01   12.0110           0
      3314 PROC     221      LEU      HA       HB1      0.900000E-01   1.00800           0
      3315 PROC     221      LEU      CB       CT2     -0.180000       12.0110           0
      3316 PROC     221      LEU      HB1      HA2      0.900000E-01   1.00800           0
      3317 PROC     221      LEU      HB2      HA2      0.900000E-01   1.00800           0
      3318 PROC     221      LEU      CG       CT1     -0.900000E-01   12.0110           0
      3319 PROC     221      LEU      HG       HA1      0.900000E-01   1.00800           0
      3320 PROC     221      LEU      CD1      CT3     -0.270000       12.0110           0
      3321 PROC     221      LEU      HD11     HA3      0.900000E-01   1.00800           0
      3322 PROC     221      LEU      HD12     HA3      0.900000E-01   1.00800           0
      3323 PROC     221      LEU      HD13     HA3      0.900000E-01   1.00800           0
      3324 PROC     221      LEU      CD2      CT3     -0.270000       12.0110           0
      3325 PROC     221      LEU      HD21     HA3      0.900000E-01   1.00800           0
      3326 PROC     221      LEU      HD22     HA3      0.900000E-01   1.00800           0
      3327 PROC     221      LEU      HD23     HA3      0.900000E-01   1.00800           0
      3328 PROC     221      LEU      C        C        0.510000       12.0110           0
      3329 PROC     221      LEU      O        O       -0.510000       15.9994           0
      3330 PROC     222      ILE      N        NH1     -0.470000       14.0070           0
      3331 PROC     222      ILE      HN       H        0.310000       1.00800           0
      3332 PROC     222      ILE      CA       CT1      0.700000E-01   12.0110           0
      3333 PROC     222      ILE      HA       HB1      0.900000E-01   1.00800           0
      3334 PROC     222      ILE      CB       CT1     -0.900000E-01   12.0110           0
      3335 PROC     222      ILE      HB       HA1      0.900000E-01   1.00800           0
      3336 PROC     222      ILE      CG2      CT3     -0.270000       12.0110           0
      3337 PROC     222      ILE      HG21     HA3      0.900000E-01   1.00800           0
      3338 PROC     222      ILE      HG22     HA3      0.900000E-01   1.00800           0
      3339 PROC     222      ILE      HG23     HA3      0.900000E-01   1.00800           0
      3340 PROC     222      ILE      CG1      CT2     -0.180000       12.0110           0
      3341 PROC     222      ILE      HG11     HA2      0.900000E-01   1.00800           0
      3342 PROC     222      ILE      HG12     HA2      0.900000E-01   1.00800           0
      3343 PROC     222      ILE      CD       CT3     -0.270000       12.0110           0
      3344 PROC     222      ILE      HD1      HA3      0.900000E-01   1.00800           0
      3345 PROC     222      ILE      HD2      HA3      0.900000E-01   1.00800           0
      3346 PROC     222      ILE      HD3      HA3      0.900000E-01   1.00800           0
      3347 PROC     222      ILE      C        C        0.510000       12.0110           0
      3348 PROC     222      ILE      O        O       -0.510000       15.9994           0
      3349 PROC     223      ARG      N        NH1     -0.470000       14.0070           0
      3350 PROC     223      ARG      HN       H        0.310000       1.00800           0
      3351 PROC     223      ARG      CA       CT1      0.700000E-01   12.0110           0
      3352 PROC     223      ARG      HA       HB1      0.900000E-01   1.00800           0
      3353 PROC     223      ARG      CB       CT2     -0.180000       12.0110           0
      3354 PROC     223      ARG      HB1      HA2      0.900000E-01   1.00800           0
      3355 PROC     223      ARG      HB2      HA2      0.900000E-01   1.00800           0
      3356 PROC     223      ARG      CG       CT2     -0.180000       12.0110           0
      3357 PROC     223      ARG      HG1      HA2      0.900000E-01   1.00800           0
      3358 PROC     223      ARG      HG2      HA2      0.900000E-01   1.00800           0
      3359 PROC     223      ARG      CD       CT2      0.200000       12.0110           0
      3360 PROC     223      ARG      HD1      HA2      0.900000E-01   1.00800           0
      3361 PROC     223      ARG      HD2      HA2      0.900000E-01   1.00800           0
      3362 PROC     223      ARG      NE       NC2     -0.700000       14.0070           0
      3363 PROC     223      ARG      HE       HC       0.440000       1.00800           0
      3364 PROC     223      ARG      CZ       C        0.640000       12.0110           0
      3365 PROC     223      ARG      NH1      NC2     -0.800000       14.0070           0
      3366 PROC     223      ARG      HH11     HC       0.460000       1.00800           0
      3367 PROC     223      ARG      HH12     HC       0.460000       1.00800           0
      3368 PROC     223      ARG      NH2      NC2     -0.800000       14.0070           0
      3369 PROC     223      ARG      HH21     HC       0.460000       1.00800           0
      3370 PROC     223      ARG      HH22     HC       0.460000       1.00800           0
      3371 PROC     223      ARG      C        C        0.510000       12.0110           0
      3372 PROC     223      ARG      O        O       -0.510000       15.9994           0
      3373 PROC     224      LEU      N        NH1     -0.470000       14.0070           0
      3374 PROC     224      LEU      HN       H        0.310000       1.00800           0
      3375 PROC     224      LEU      CA       CT1      0.700000E-01   12.0110           0
      3376 PROC     224      LEU      HA       HB1      0.900000E-01   1.00800           0
      3377 PROC     224      LEU      CB       CT2     -0.180000       12.0110           0
      3378 PROC     224      LEU      HB1      HA2      0.900000E-01   1.00800           0
      3379 PROC     224      LEU      HB2      HA2      0.900000E-01   1.00800           0
      3380 PROC     224      LEU      CG       CT1     -0.900000E-01   12.0110           0
      3381 PROC     224      LEU      HG       HA1      0.900000E-01   1.00800           0
      3382 PROC     224      LEU      CD1      CT3     -0.270000       12.0110           0
      3383 PROC     224      LEU      HD11     HA3      0.900000E-01   1.00800           0
      3384 PROC     224      LEU      HD12     HA3      0.900000E-01   1.00800           0
      3385 PROC     224      LEU      HD13     HA3      0.900000E-01   1.00800           0
      3386 PROC     224      LEU      CD2      CT3     -0.270000       12.0110           0
      3387 PROC     224      LEU      HD21     HA3      0.900000E-01   1.00800           0
      3388 PROC     224      LEU      HD22     HA3      0.900000E-01   1.00800           0
      3389 PROC     224      LEU      HD23     HA3      0.900000E-01   1.00800           0
      3390 PROC     224      LEU      C        C        0.510000       12.0110           0
      3391 PROC     224      LEU      O        O       -0.510000       15.9994           0
      3392 PROC     225      VAL      N        NH1     -0.470000       14.0070           0
      3393 PROC     225      VAL      HN       H        0.310000       1.00800           0
      3394 PROC     225      VAL      CA       CT1      0.700000E-01   12.0110           0
      3395 PROC     225      VAL      HA       HB1      0.900000E-01   1.00800           0
      3396 PROC     225      VAL      CB       CT1     -0.900000E-01   12.0110           0
      3397 PROC     225      VAL      HB       HA1      0.900000E-01   1.00800           0
      3398 PROC     225      VAL      CG1      CT3     -0.270000       12.0110           0
      3399 PROC     225      VAL      HG11     HA3      0.900000E-01   1.00800           0
      3400 PROC     225      VAL      HG12     HA3      0.900000E-01   1.00800           0
      3401 PROC     225      VAL      HG13     HA3      0.900000E-01   1.00800           0
      3402 PROC     225      VAL      CG2      CT3     -0.270000       12.0110           0
      3403 PROC     225      VAL      HG21     HA3      0.900000E-01   1.00800           0
      3404 PROC     225      VAL      HG22     HA3      0.900000E-01   1.00800           0
      3405 PROC     225      VAL      HG23     HA3      0.900000E-01   1.00800           0
      3406 PROC     225      VAL      C        C        0.510000       12.0110           0
      3407 PROC     225      VAL      O        O       -0.510000       15.9994           0
      3408 PROC     226      GLN      N        NH1     -0.470000       14.0070           0
      3409 PROC     226      GLN      HN       H        0.310000       1.00800           0
      3410 PROC     226      GLN      CA       CT1      0.700000E-01   12.0110           0
      3411 PROC     226      GLN      HA       HB1      0.900000E-01   1.00800           0
      3412 PROC     226      GLN      CB       CT2     -0.180000       12.0110           0
      3413 PROC     226      GLN      HB1      HA2      0.900000E-01   1.00800           0
      3414 PROC     226      GLN      HB2      HA2      0.900000E-01   1.00800           0
      3415 PROC     226      GLN      CG       CT2     -0.180000       12.0110           0
      3416 PROC     226      GLN      HG1      HA2      0.900000E-01   1.00800           0
      3417 PROC     226      GLN      HG2      HA2      0.900000E-01   1.00800           0
      3418 PROC     226      GLN      CD       CC       0.550000       12.0110           0
      3419 PROC     226      GLN      OE1      O       -0.550000       15.9994           0
      3420 PROC     226      GLN      NE2      NH2     -0.620000       14.0070           0
      3421 PROC     226      GLN      HE21     H        0.320000       1.00800           0
      3422 PROC     226      GLN      HE22     H        0.300000       1.00800           0
      3423 PROC     226      GLN      C        C        0.510000       12.0110           0
      3424 PROC     226      GLN      O        O       -0.510000       15.9994           0
      3425 PROC     227      LEU      N        NH1     -0.470000       14.0070           0
      3426 PROC     227      LEU      HN       H        0.310000       1.00800           0
      3427 PROC     227      LEU      CA       CT1      0.700000E-01   12.0110           0
      3428 PROC     227      LEU      HA       HB1      0.900000E-01   1.00800           0
      3429 PROC     227      LEU      CB       CT2     -0.180000       12.0110           0
      3430 PROC     227      LEU      HB1      HA2      0.900000E-01   1.00800           0
      3431 PROC     227      LEU      HB2      HA2      0.900000E-01   1.00800           0
      3432 PROC     227      LEU      CG       CT1     -0.900000E-01   12.0110           0
      3433 PROC     227      LEU      HG       HA1      0.900000E-01   1.00800           0
      3434 PROC     227      LEU      CD1      CT3     -0.270000       12.0110           0
      3435 PROC     227      LEU      HD11     HA3      0.900000E-01   1.00800           0
      3436 PROC     227      LEU      HD12     HA3      0.900000E-01   1.00800           0
      3437 PROC     227      LEU      HD13     HA3      0.900000E-01   1.00800           0
      3438 PROC     227      LEU      CD2      CT3     -0.270000       12.0110           0
      3439 PROC     227      LEU      HD21     HA3      0.900000E-01   1.00800           0
      3440 PROC     227      LEU      HD22     HA3      0.900000E-01   1.00800           0
      3441 PROC     227      LEU      HD23     HA3      0.900000E-01   1.00800           0
      3442 PROC     227      LEU      C        C        0.510000       12.0110           0
      3443 PROC     227      LEU      O        O       -0.510000       15.9994           0
      3444 PROC     228      VAL      N        NH1     -0.470000       14.0070           0
      3445 PROC     228      VAL      HN       H        0.310000       1.00800           0
      3446 PROC     228      VAL      CA       CT1      0.700000E-01   12.0110           0
      3447 PROC     228      VAL      HA       HB1      0.900000E-01   1.00800           0
      3448 PROC     228      VAL      CB       CT1     -0.900000E-01   12.0110           0
      3449 PROC     228      VAL      HB       HA1      0.900000E-01   1.00800           0
      3450 PROC     228      VAL      CG1      CT3     -0.270000       12.0110           0
      3451 PROC     228      VAL      HG11     HA3      0.900000E-01   1.00800           0
      3452 PROC     228      VAL      HG12     HA3      0.900000E-01   1.00800           0
      3453 PROC     228      VAL      HG13     HA3      0.900000E-01   1.00800           0
      3454 PROC     228      VAL      CG2      CT3     -0.270000       12.0110           0
      3455 PROC     228      VAL      HG21     HA3      0.900000E-01   1.00800           0
      3456 PROC     228      VAL      HG22     HA3      0.900000E-01   1.00800           0
      3457 PROC     228      VAL      HG23     HA3      0.900000E-01   1.00800           0
      3458 PROC     228      VAL      C        C        0.510000       12.0110           0
      3459 PROC     228      VAL      O        O       -0.510000       15.9994           0
      3460 PROC     229      VAL      N        NH1     -0.470000       14.0070           0
      3461 PROC     229      VAL      HN       H        0.310000       1.00800           0
      3462 PROC     229      VAL      CA       CT1      0.700000E-01   12.0110           0
      3463 PROC     229      VAL      HA       HB1      0.900000E-01   1.00800           0
      3464 PROC     229      VAL      CB       CT1     -0.900000E-01   12.0110           0
      3465 PROC     229      VAL      HB       HA1      0.900000E-01   1.00800           0
      3466 PROC     229      VAL      CG1      CT3     -0.270000       12.0110           0
      3467 PROC     229      VAL      HG11     HA3      0.900000E-01   1.00800           0
      3468 PROC     229      VAL      HG12     HA3      0.900000E-01   1.00800           0
      3469 PROC     229      VAL      HG13     HA3      0.900000E-01   1.00800           0
      3470 PROC     229      VAL      CG2      CT3     -0.270000       12.0110           0
      3471 PROC     229      VAL      HG21     HA3      0.900000E-01   1.00800           0
      3472 PROC     229      VAL      HG22     HA3      0.900000E-01   1.00800           0
      3473 PROC     229      VAL      HG23     HA3      0.900000E-01   1.00800           0
      3474 PROC     229      VAL      C        C        0.510000       12.0110           0
      3475 PROC     229      VAL      O        O       -0.510000       15.9994           0
      3476 PROC     230      SER      N        NH1     -0.470000       14.0070           0
      3477 PROC     230      SER      HN       H        0.310000       1.00800           0
      3478 PROC     230      SER      CA       CT1      0.700000E-01   12.0110           0
      3479 PROC     230      SER      HA       HB1      0.900000E-01   1.00800           0
      3480 PROC     230      SER      CB       CT2      0.500000E-01   12.0110           0
      3481 PROC     230      SER      HB1      HA2      0.900000E-01   1.00800           0
      3482 PROC     230      SER      HB2      HA2      0.900000E-01   1.00800           0
      3483 PROC     230      SER      OG       OH1     -0.660000       15.9994           0
      3484 PROC     230      SER      HG1      H        0.430000       1.00800           0
      3485 PROC     230      SER      C        C        0.510000       12.0110           0
      3486 PROC     230      SER      O        O       -0.510000       15.9994           0
      3487 PROC     231      PHE      N        NH1     -0.470000       14.0070           0
      3488 PROC     231      PHE      HN       H        0.310000       1.00800           0
      3489 PROC     231      PHE      CA       CT1      0.700000E-01   12.0110           0
      3490 PROC     231      PHE      HA       HB1      0.900000E-01   1.00800           0
      3491 PROC     231      PHE      CB       CT2     -0.180000       12.0110           0
      3492 PROC     231      PHE      HB1      HA2      0.900000E-01   1.00800           0
      3493 PROC     231      PHE      HB2      HA2      0.900000E-01   1.00800           0
      3494 PROC     231      PHE      CG       CA        0.00000       12.0110           0
      3495 PROC     231      PHE      CD1      CA      -0.115000       12.0110           0
      3496 PROC     231      PHE      HD1      HP       0.115000       1.00800           0
      3497 PROC     231      PHE      CE1      CA      -0.115000       12.0110           0
      3498 PROC     231      PHE      HE1      HP       0.115000       1.00800           0
      3499 PROC     231      PHE      CZ       CA      -0.115000       12.0110           0
      3500 PROC     231      PHE      HZ       HP       0.115000       1.00800           0
      3501 PROC     231      PHE      CD2      CA      -0.115000       12.0110           0
      3502 PROC     231      PHE      HD2      HP       0.115000       1.00800           0
      3503 PROC     231      PHE      CE2      CA      -0.115000       12.0110           0
      3504 PROC     231      PHE      HE2      HP       0.115000       1.00800           0
      3505 PROC     231      PHE      C        C        0.510000       12.0110           0
      3506 PROC     231      PHE      O        O       -0.510000       15.9994           0
      3507 PROC     232      VAL      N        NH1     -0.470000       14.0070           0
      3508 PROC     232      VAL      HN       H        0.310000       1.00800           0
      3509 PROC     232      VAL      CA       CT1      0.700000E-01   12.0110           0
      3510 PROC     232      VAL      HA       HB1      0.900000E-01   1.00800           0
      3511 PROC     232      VAL      CB       CT1     -0.900000E-01   12.0110           0
      3512 PROC     232      VAL      HB       HA1      0.900000E-01   1.00800           0
      3513 PROC     232      VAL      CG1      CT3     -0.270000       12.0110           0
      3514 PROC     232      VAL      HG11     HA3      0.900000E-01   1.00800           0
      3515 PROC     232      VAL      HG12     HA3      0.900000E-01   1.00800           0
      3516 PROC     232      VAL      HG13     HA3      0.900000E-01   1.00800           0
      3517 PROC     232      VAL      CG2      CT3     -0.270000       12.0110           0
      3518 PROC     232      VAL      HG21     HA3      0.900000E-01   1.00800           0
      3519 PROC     232      VAL      HG22     HA3      0.900000E-01   1.00800           0
      3520 PROC     232      VAL      HG23     HA3      0.900000E-01   1.00800           0
      3521 PROC     232      VAL      C        C        0.510000       12.0110           0
      3522 PROC     232      VAL      O        O       -0.510000       15.9994           0
      3523 PROC     233      SER      N        NH1     -0.470000       14.0070           0
      3524 PROC     233      SER      HN       H        0.310000       1.00800           0
      3525 PROC     233      SER      CA       CT1      0.700000E-01   12.0110           0
      3526 PROC     233      SER      HA       HB1      0.900000E-01   1.00800           0
      3527 PROC     233      SER      CB       CT2      0.500000E-01   12.0110           0
      3528 PROC     233      SER      HB1      HA2      0.900000E-01   1.00800           0
      3529 PROC     233      SER      HB2      HA2      0.900000E-01   1.00800           0
      3530 PROC     233      SER      OG       OH1     -0.660000       15.9994           0
      3531 PROC     233      SER      HG1      H        0.430000       1.00800           0
      3532 PROC     233      SER      C        C        0.510000       12.0110           0
      3533 PROC     233      SER      O        O       -0.510000       15.9994           0
      3534 PROC     234      LEU      N        NH1     -0.470000       14.0070           0
      3535 PROC     234      LEU      HN       H        0.310000       1.00800           0
      3536 PROC     234      LEU      CA       CT1      0.700000E-01   12.0110           0
      3537 PROC     234      LEU      HA       HB1      0.900000E-01   1.00800           0
      3538 PROC     234      LEU      CB       CT2     -0.180000       12.0110           0
      3539 PROC     234      LEU      HB1      HA2      0.900000E-01   1.00800           0
      3540 PROC     234      LEU      HB2      HA2      0.900000E-01   1.00800           0
      3541 PROC     234      LEU      CG       CT1     -0.900000E-01   12.0110           0
      3542 PROC     234      LEU      HG       HA1      0.900000E-01   1.00800           0
      3543 PROC     234      LEU      CD1      CT3     -0.270000       12.0110           0
      3544 PROC     234      LEU      HD11     HA3      0.900000E-01   1.00800           0
      3545 PROC     234      LEU      HD12     HA3      0.900000E-01   1.00800           0
      3546 PROC     234      LEU      HD13     HA3      0.900000E-01   1.00800           0
      3547 PROC     234      LEU      CD2      CT3     -0.270000       12.0110           0
      3548 PROC     234      LEU      HD21     HA3      0.900000E-01   1.00800           0
      3549 PROC     234      LEU      HD22     HA3      0.900000E-01   1.00800           0
      3550 PROC     234      LEU      HD23     HA3      0.900000E-01   1.00800           0
      3551 PROC     234      LEU      C        C        0.510000       12.0110           0
      3552 PROC     234      LEU      O        O       -0.510000       15.9994           0
      3553 PROC     235      TRP      N        NH1     -0.470000       14.0070           0
      3554 PROC     235      TRP      HN       H        0.310000       1.00800           0
      3555 PROC     235      TRP      CA       CT1      0.700000E-01   12.0110           0
      3556 PROC     235      TRP      HA       HB1      0.900000E-01   1.00800           0
      3557 PROC     235      TRP      CB       CT2     -0.180000       12.0110           0
      3558 PROC     235      TRP      HB1      HA2      0.900000E-01   1.00800           0
      3559 PROC     235      TRP      HB2      HA2      0.900000E-01   1.00800           0
      3560 PROC     235      TRP      CG       CY      -0.300000E-01   12.0110           0
      3561 PROC     235      TRP      CD1      CA      -0.150000       12.0110           0
      3562 PROC     235      TRP      HD1      HP       0.220000       1.00800           0
      3563 PROC     235      TRP      NE1      NY      -0.510000       14.0070           0
      3564 PROC     235      TRP      HE1      H        0.370000       1.00800           0
      3565 PROC     235      TRP      CE2      CPT      0.240000       12.0110           0
      3566 PROC     235      TRP      CD2      CPT      0.110000       12.0110           0
      3567 PROC     235      TRP      CE3      CAI     -0.250000       12.0110           0
      3568 PROC     235      TRP      HE3      HP       0.170000       1.00800           0
      3569 PROC     235      TRP      CZ3      CA      -0.200000       12.0110           0
      3570 PROC     235      TRP      HZ3      HP       0.140000       1.00800           0
      3571 PROC     235      TRP      CZ2      CAI     -0.270000       12.0110           0
      3572 PROC     235      TRP      HZ2      HP       0.160000       1.00800           0
      3573 PROC     235      TRP      CH2      CA      -0.140000       12.0110           0
      3574 PROC     235      TRP      HH2      HP       0.140000       1.00800           0
      3575 PROC     235      TRP      C        C        0.510000       12.0110           0
      3576 PROC     235      TRP      O        O       -0.510000       15.9994           0
      3577 PROC     236      LEU      N        NH1     -0.470000       14.0070           0
      3578 PROC     236      LEU      HN       H        0.310000       1.00800           0
      3579 PROC     236      LEU      CA       CT1      0.700000E-01   12.0110           0
      3580 PROC     236      LEU      HA       HB1      0.900000E-01   1.00800           0
      3581 PROC     236      LEU      CB       CT2     -0.180000       12.0110           0
      3582 PROC     236      LEU      HB1      HA2      0.900000E-01   1.00800           0
      3583 PROC     236      LEU      HB2      HA2      0.900000E-01   1.00800           0
      3584 PROC     236      LEU      CG       CT1     -0.900000E-01   12.0110           0
      3585 PROC     236      LEU      HG       HA1      0.900000E-01   1.00800           0
      3586 PROC     236      LEU      CD1      CT3     -0.270000       12.0110           0
      3587 PROC     236      LEU      HD11     HA3      0.900000E-01   1.00800           0
      3588 PROC     236      LEU      HD12     HA3      0.900000E-01   1.00800           0
      3589 PROC     236      LEU      HD13     HA3      0.900000E-01   1.00800           0
      3590 PROC     236      LEU      CD2      CT3     -0.270000       12.0110           0
      3591 PROC     236      LEU      HD21     HA3      0.900000E-01   1.00800           0
      3592 PROC     236      LEU      HD22     HA3      0.900000E-01   1.00800           0
      3593 PROC     236      LEU      HD23     HA3      0.900000E-01   1.00800           0
      3594 PROC     236      LEU      C        C        0.510000       12.0110           0
      3595 PROC     236      LEU      O        O       -0.510000       15.9994           0
      3596 PROC     237      THR      N        NH1     -0.470000       14.0070           0
      3597 PROC     237      THR      HN       H        0.310000       1.00800           0
      3598 PROC     237      THR      CA       CT1      0.700000E-01   12.0110           0
      3599 PROC     237      THR      HA       HB1      0.900000E-01   1.00800           0
      3600 PROC     237      THR      CB       CT1      0.140000       12.0110           0
      3601 PROC     237      THR      HB       HA1      0.900000E-01   1.00800           0
      3602 PROC     237      THR      OG1      OH1     -0.660000       15.9994           0
      3603 PROC     237      THR      HG1      H        0.430000       1.00800           0
      3604 PROC     237      THR      CG2      CT3     -0.270000       12.0110           0
      3605 PROC     237      THR      HG21     HA3      0.900000E-01   1.00800           0
      3606 PROC     237      THR      HG22     HA3      0.900000E-01   1.00800           0
      3607 PROC     237      THR      HG23     HA3      0.900000E-01   1.00800           0
      3608 PROC     237      THR      C        C        0.510000       12.0110           0
      3609 PROC     237      THR      O        O       -0.510000       15.9994           0
      3610 PROC     238      ALA      N        NH1     -0.470000       14.0070           0
      3611 PROC     238      ALA      HN       H        0.310000       1.00800           0
      3612 PROC     238      ALA      CA       CT1      0.700000E-01   12.0110           0
      3613 PROC     238      ALA      HA       HB1      0.900000E-01   1.00800           0
      3614 PROC     238      ALA      CB       CT3     -0.270000       12.0110           0
      3615 PROC     238      ALA      HB1      HA3      0.900000E-01   1.00800           0
      3616 PROC     238      ALA      HB2      HA3      0.900000E-01   1.00800           0
      3617 PROC     238      ALA      HB3      HA3      0.900000E-01   1.00800           0
      3618 PROC     238      ALA      C        C        0.510000       12.0110           0
      3619 PROC     238      ALA      O        O       -0.510000       15.9994           0
      3620 PROC     239      ALA      N        NH1     -0.470000       14.0070           0
      3621 PROC     239      ALA      HN       H        0.310000       1.00800           0
      3622 PROC     239      ALA      CA       CT1      0.700000E-01   12.0110           0
      3623 PROC     239      ALA      HA       HB1      0.900000E-01   1.00800           0
      3624 PROC     239      ALA      CB       CT3     -0.270000       12.0110           0
      3625 PROC     239      ALA      HB1      HA3      0.900000E-01   1.00800           0
      3626 PROC     239      ALA      HB2      HA3      0.900000E-01   1.00800           0
      3627 PROC     239      ALA      HB3      HA3      0.900000E-01   1.00800           0
      3628 PROC     239      ALA      C        C        0.510000       12.0110           0
      3629 PROC     239      ALA      O        O       -0.510000       15.9994           0
      3630 PROC     240      GLY      N        NH1     -0.470000       14.0070           0
      3631 PROC     240      GLY      HN       H        0.310000       1.00800           0
      3632 PROC     240      GLY      CA       CT2     -0.200000E-01   12.0110           0
      3633 PROC     240      GLY      HA1      HB2      0.900000E-01   1.00800           0
      3634 PROC     240      GLY      HA2      HB2      0.900000E-01   1.00800           0
      3635 PROC     240      GLY      C        C        0.510000       12.0110           0
      3636 PROC     240      GLY      O        O       -0.510000       15.9994           0
      3637 PROC     241      PHE      N        NH1     -0.470000       14.0070           0
      3638 PROC     241      PHE      HN       H        0.310000       1.00800           0
      3639 PROC     241      PHE      CA       CT1      0.700000E-01   12.0110           0
      3640 PROC     241      PHE      HA       HB1      0.900000E-01   1.00800           0
      3641 PROC     241      PHE      CB       CT2     -0.180000       12.0110           0
      3642 PROC     241      PHE      HB1      HA2      0.900000E-01   1.00800           0
      3643 PROC     241      PHE      HB2      HA2      0.900000E-01   1.00800           0
      3644 PROC     241      PHE      CG       CA        0.00000       12.0110           0
      3645 PROC     241      PHE      CD1      CA      -0.115000       12.0110           0
      3646 PROC     241      PHE      HD1      HP       0.115000       1.00800           0
      3647 PROC     241      PHE      CE1      CA      -0.115000       12.0110           0
      3648 PROC     241      PHE      HE1      HP       0.115000       1.00800           0
      3649 PROC     241      PHE      CZ       CA      -0.115000       12.0110           0
      3650 PROC     241      PHE      HZ       HP       0.115000       1.00800           0
      3651 PROC     241      PHE      CD2      CA      -0.115000       12.0110           0
      3652 PROC     241      PHE      HD2      HP       0.115000       1.00800           0
      3653 PROC     241      PHE      CE2      CA      -0.115000       12.0110           0
      3654 PROC     241      PHE      HE2      HP       0.115000       1.00800           0
      3655 PROC     241      PHE      C        C        0.510000       12.0110           0
      3656 PROC     241      PHE      O        O       -0.510000       15.9994           0
      3657 PROC     242      LEU      N        NH1     -0.470000       14.0070           0
      3658 PROC     242      LEU      HN       H        0.310000       1.00800           0
      3659 PROC     242      LEU      CA       CT1      0.700000E-01   12.0110           0
      3660 PROC     242      LEU      HA       HB1      0.900000E-01   1.00800           0
      3661 PROC     242      LEU      CB       CT2     -0.180000       12.0110           0
      3662 PROC     242      LEU      HB1      HA2      0.900000E-01   1.00800           0
      3663 PROC     242      LEU      HB2      HA2      0.900000E-01   1.00800           0
      3664 PROC     242      LEU      CG       CT1     -0.900000E-01   12.0110           0
      3665 PROC     242      LEU      HG       HA1      0.900000E-01   1.00800           0
      3666 PROC     242      LEU      CD1      CT3     -0.270000       12.0110           0
      3667 PROC     242      LEU      HD11     HA3      0.900000E-01   1.00800           0
      3668 PROC     242      LEU      HD12     HA3      0.900000E-01   1.00800           0
      3669 PROC     242      LEU      HD13     HA3      0.900000E-01   1.00800           0
      3670 PROC     242      LEU      CD2      CT3     -0.270000       12.0110           0
      3671 PROC     242      LEU      HD21     HA3      0.900000E-01   1.00800           0
      3672 PROC     242      LEU      HD22     HA3      0.900000E-01   1.00800           0
      3673 PROC     242      LEU      HD23     HA3      0.900000E-01   1.00800           0
      3674 PROC     242      LEU      C        C        0.510000       12.0110           0
      3675 PROC     242      LEU      O        O       -0.510000       15.9994           0
      3676 PROC     243      HSD      N        NH1     -0.470000       14.0070           0
      3677 PROC     243      HSD      HN       H        0.310000       1.00800           0
      3678 PROC     243      HSD      CA       CT1      0.700000E-01   12.0110           0
      3679 PROC     243      HSD      HA       HB1      0.900000E-01   1.00800           0
      3680 PROC     243      HSD      CB       CT2     -0.900000E-01   12.0110           0
      3681 PROC     243      HSD      HB1      HA2      0.900000E-01   1.00800           0
      3682 PROC     243      HSD      HB2      HA2      0.900000E-01   1.00800           0
      3683 PROC     243      HSD      ND1      NR1     -0.360000       14.0070           0
      3684 PROC     243      HSD      HD1      H        0.320000       1.00800           0
      3685 PROC     243      HSD      CG       CPH1    -0.500000E-01   12.0110           0
      3686 PROC     243      HSD      CE1      CPH2     0.250000       12.0110           0
      3687 PROC     243      HSD      HE1      HR1      0.130000       1.00800           0
      3688 PROC     243      HSD      NE2      NR2     -0.700000       14.0070           0
      3689 PROC     243      HSD      CD2      CPH1     0.220000       12.0110           0
      3690 PROC     243      HSD      HD2      HR3      0.100000       1.00800           0
      3691 PROC     243      HSD      C        C        0.510000       12.0110           0
      3692 PROC     243      HSD      O        O       -0.510000       15.9994           0
      3693 PROC     244      LEU      N        NH1     -0.470000       14.0070           0
      3694 PROC     244      LEU      HN       H        0.310000       1.00800           0
      3695 PROC     244      LEU      CA       CT1      0.700000E-01   12.0110           0
      3696 PROC     244      LEU      HA       HB1      0.900000E-01   1.00800           0
      3697 PROC     244      LEU      CB       CT2     -0.180000       12.0110           0
      3698 PROC     244      LEU      HB1      HA2      0.900000E-01   1.00800           0
      3699 PROC     244      LEU      HB2      HA2      0.900000E-01   1.00800           0
      3700 PROC     244      LEU      CG       CT1     -0.900000E-01   12.0110           0
      3701 PROC     244      LEU      HG       HA1      0.900000E-01   1.00800           0
      3702 PROC     244      LEU      CD1      CT3     -0.270000       12.0110           0
      3703 PROC     244      LEU      HD11     HA3      0.900000E-01   1.00800           0
      3704 PROC     244      LEU      HD12     HA3      0.900000E-01   1.00800           0
      3705 PROC     244      LEU      HD13     HA3      0.900000E-01   1.00800           0
      3706 PROC     244      LEU      CD2      CT3     -0.270000       12.0110           0
      3707 PROC     244      LEU      HD21     HA3      0.900000E-01   1.00800           0
      3708 PROC     244      LEU      HD22     HA3      0.900000E-01   1.00800           0
      3709 PROC     244      LEU      HD23     HA3      0.900000E-01   1.00800           0
      3710 PROC     244      LEU      C        C        0.510000       12.0110           0
      3711 PROC     244      LEU      O        O       -0.510000       15.9994           0
      3712 PROC     245      LEU      N        NH1     -0.470000       14.0070           0
      3713 PROC     245      LEU      HN       H        0.310000       1.00800           0
      3714 PROC     245      LEU      CA       CT1      0.700000E-01   12.0110           0
      3715 PROC     245      LEU      HA       HB1      0.900000E-01   1.00800           0
      3716 PROC     245      LEU      CB       CT2     -0.180000       12.0110           0
      3717 PROC     245      LEU      HB1      HA2      0.900000E-01   1.00800           0
      3718 PROC     245      LEU      HB2      HA2      0.900000E-01   1.00800           0
      3719 PROC     245      LEU      CG       CT1     -0.900000E-01   12.0110           0
      3720 PROC     245      LEU      HG       HA1      0.900000E-01   1.00800           0
      3721 PROC     245      LEU      CD1      CT3     -0.270000       12.0110           0
      3722 PROC     245      LEU      HD11     HA3      0.900000E-01   1.00800           0
      3723 PROC     245      LEU      HD12     HA3      0.900000E-01   1.00800           0
      3724 PROC     245      LEU      HD13     HA3      0.900000E-01   1.00800           0
      3725 PROC     245      LEU      CD2      CT3     -0.270000       12.0110           0
      3726 PROC     245      LEU      HD21     HA3      0.900000E-01   1.00800           0
      3727 PROC     245      LEU      HD22     HA3      0.900000E-01   1.00800           0
      3728 PROC     245      LEU      HD23     HA3      0.900000E-01   1.00800           0
      3729 PROC     245      LEU      C        C        0.510000       12.0110           0
      3730 PROC     245      LEU      O        O       -0.510000       15.9994           0
      3731 PROC     246      GLU      N        NH1     -0.470000       14.0070           0
      3732 PROC     246      GLU      HN       H        0.310000       1.00800           0
      3733 PROC     246      GLU      CA       CT1      0.700000E-01   12.0110           0
      3734 PROC     246      GLU      HA       HB1      0.900000E-01   1.00800           0
      3735 PROC     246      GLU      CB       CT2A    -0.180000       12.0110           0
      3736 PROC     246      GLU      HB1      HA2      0.900000E-01   1.00800           0
      3737 PROC     246      GLU      HB2      HA2      0.900000E-01   1.00800           0
      3738 PROC     246      GLU      CG       CT2     -0.280000       12.0110           0
      3739 PROC     246      GLU      HG1      HA2      0.900000E-01   1.00800           0
      3740 PROC     246      GLU      HG2      HA2      0.900000E-01   1.00800           0
      3741 PROC     246      GLU      CD       CC       0.620000       12.0110           0
      3742 PROC     246      GLU      OE1      OC      -0.760000       15.9994           0
      3743 PROC     246      GLU      OE2      OC      -0.760000       15.9994           0
      3744 PROC     246      GLU      C        C        0.510000       12.0110           0
      3745 PROC     246      GLU      O        O       -0.510000       15.9994           0
      3746 PROC     247      ASN      N        NH1     -0.470000       14.0070           0
      3747 PROC     247      ASN      HN       H        0.310000       1.00800           0
      3748 PROC     247      ASN      CA       CT1      0.700000E-01   12.0110           0
      3749 PROC     247      ASN      HA       HB1      0.900000E-01   1.00800           0
      3750 PROC     247      ASN      CB       CT2     -0.180000       12.0110           0
      3751 PROC     247      ASN      HB1      HA2      0.900000E-01   1.00800           0
      3752 PROC     247      ASN      HB2      HA2      0.900000E-01   1.00800           0
      3753 PROC     247      ASN      CG       CC       0.550000       12.0110           0
      3754 PROC     247      ASN      OD1      O       -0.550000       15.9994           0
      3755 PROC     247      ASN      ND2      NH2     -0.620000       14.0070           0
      3756 PROC     247      ASN      HD21     H        0.320000       1.00800           0
      3757 PROC     247      ASN      HD22     H        0.300000       1.00800           0
      3758 PROC     247      ASN      C        C        0.510000       12.0110           0
      3759 PROC     247      ASN      O        O       -0.510000       15.9994           0
      3760 PROC     248      SER      N        NH1     -0.470000       14.0070           0
      3761 PROC     248      SER      HN       H        0.310000       1.00800           0
      3762 PROC     248      SER      CA       CT1      0.700000E-01   12.0110           0
      3763 PROC     248      SER      HA       HB1      0.900000E-01   1.00800           0
      3764 PROC     248      SER      CB       CT2      0.500000E-01   12.0110           0
      3765 PROC     248      SER      HB1      HA2      0.900000E-01   1.00800           0
      3766 PROC     248      SER      HB2      HA2      0.900000E-01   1.00800           0
      3767 PROC     248      SER      OG       OH1     -0.660000       15.9994           0
      3768 PROC     248      SER      HG1      H        0.430000       1.00800           0
      3769 PROC     248      SER      C        C        0.510000       12.0110           0
      3770 PROC     248      SER      O        O       -0.510000       15.9994           0
      3771 PROC     249      GLY      N        NH1     -0.470000       14.0070           0
      3772 PROC     249      GLY      HN       H        0.310000       1.00800           0
      3773 PROC     249      GLY      CA       CT2     -0.200000E-01   12.0110           0
      3774 PROC     249      GLY      HA1      HB2      0.900000E-01   1.00800           0
      3775 PROC     249      GLY      HA2      HB2      0.900000E-01   1.00800           0
      3776 PROC     249      GLY      C        C        0.510000       12.0110           0
      3777 PROC     249      GLY      O        O       -0.510000       15.9994           0
      3778 PROC     250      ASP      N        NH1     -0.470000       14.0070           0
      3779 PROC     250      ASP      HN       H        0.310000       1.00800           0
      3780 PROC     250      ASP      CA       CT1      0.700000E-01   12.0110           0
      3781 PROC     250      ASP      HA       HB1      0.900000E-01   1.00800           0
      3782 PROC     250      ASP      CB       CT2A    -0.280000       12.0110           0
      3783 PROC     250      ASP      HB1      HA2      0.900000E-01   1.00800           0
      3784 PROC     250      ASP      HB2      HA2      0.900000E-01   1.00800           0
      3785 PROC     250      ASP      CG       CC       0.620000       12.0110           0
      3786 PROC     250      ASP      OD1      OC      -0.760000       15.9994           0
      3787 PROC     250      ASP      OD2      OC      -0.760000       15.9994           0
      3788 PROC     250      ASP      C        C        0.510000       12.0110           0
      3789 PROC     250      ASP      O        O       -0.510000       15.9994           0
      3790 PROC     251      PRO      N        N       -0.290000       14.0070           0
      3791 PROC     251      PRO      CD       CP3       0.00000       12.0110           0
      3792 PROC     251      PRO      HD1      HA2      0.900000E-01   1.00800           0
      3793 PROC     251      PRO      HD2      HA2      0.900000E-01   1.00800           0
      3794 PROC     251      PRO      CA       CP1      0.200000E-01   12.0110           0
      3795 PROC     251      PRO      HA       HB1      0.900000E-01   1.00800           0
      3796 PROC     251      PRO      CB       CP2     -0.180000       12.0110           0
      3797 PROC     251      PRO      HB1      HA2      0.900000E-01   1.00800           0
      3798 PROC     251      PRO      HB2      HA2      0.900000E-01   1.00800           0
      3799 PROC     251      PRO      CG       CP2     -0.180000       12.0110           0
      3800 PROC     251      PRO      HG1      HA2      0.900000E-01   1.00800           0
      3801 PROC     251      PRO      HG2      HA2      0.900000E-01   1.00800           0
      3802 PROC     251      PRO      C        C        0.510000       12.0110           0
      3803 PROC     251      PRO      O        O       -0.510000       15.9994           0
      3804 PROC     252      PHE      N        NH1     -0.470000       14.0070           0
      3805 PROC     252      PHE      HN       H        0.310000       1.00800           0
      3806 PROC     252      PHE      CA       CT1      0.700000E-01   12.0110           0
      3807 PROC     252      PHE      HA       HB1      0.900000E-01   1.00800           0
      3808 PROC     252      PHE      CB       CT2     -0.180000       12.0110           0
      3809 PROC     252      PHE      HB1      HA2      0.900000E-01   1.00800           0
      3810 PROC     252      PHE      HB2      HA2      0.900000E-01   1.00800           0
      3811 PROC     252      PHE      CG       CA        0.00000       12.0110           0
      3812 PROC     252      PHE      CD1      CA      -0.115000       12.0110           0
      3813 PROC     252      PHE      HD1      HP       0.115000       1.00800           0
      3814 PROC     252      PHE      CE1      CA      -0.115000       12.0110           0
      3815 PROC     252      PHE      HE1      HP       0.115000       1.00800           0
      3816 PROC     252      PHE      CZ       CA      -0.115000       12.0110           0
      3817 PROC     252      PHE      HZ       HP       0.115000       1.00800           0
      3818 PROC     252      PHE      CD2      CA      -0.115000       12.0110           0
      3819 PROC     252      PHE      HD2      HP       0.115000       1.00800           0
      3820 PROC     252      PHE      CE2      CA      -0.115000       12.0110           0
      3821 PROC     252      PHE      HE2      HP       0.115000       1.00800           0
      3822 PROC     252      PHE      C        C        0.510000       12.0110           0
      3823 PROC     252      PHE      O        O       -0.510000       15.9994           0
      3824 PROC     253      PHE      N        NH1     -0.470000       14.0070           0
      3825 PROC     253      PHE      HN       H        0.310000       1.00800           0
      3826 PROC     253      PHE      CA       CT1      0.700000E-01   12.0110           0
      3827 PROC     253      PHE      HA       HB1      0.900000E-01   1.00800           0
      3828 PROC     253      PHE      CB       CT2     -0.180000       12.0110           0
      3829 PROC     253      PHE      HB1      HA2      0.900000E-01   1.00800           0
      3830 PROC     253      PHE      HB2      HA2      0.900000E-01   1.00800           0
      3831 PROC     253      PHE      CG       CA        0.00000       12.0110           0
      3832 PROC     253      PHE      CD1      CA      -0.115000       12.0110           0
      3833 PROC     253      PHE      HD1      HP       0.115000       1.00800           0
      3834 PROC     253      PHE      CE1      CA      -0.115000       12.0110           0
      3835 PROC     253      PHE      HE1      HP       0.115000       1.00800           0
      3836 PROC     253      PHE      CZ       CA      -0.115000       12.0110           0
      3837 PROC     253      PHE      HZ       HP       0.115000       1.00800           0
      3838 PROC     253      PHE      CD2      CA      -0.115000       12.0110           0
      3839 PROC     253      PHE      HD2      HP       0.115000       1.00800           0
      3840 PROC     253      PHE      CE2      CA      -0.115000       12.0110           0
      3841 PROC     253      PHE      HE2      HP       0.115000       1.00800           0
      3842 PROC     253      PHE      C        C        0.510000       12.0110           0
      3843 PROC     253      PHE      O        O       -0.510000       15.9994           0
      3844 PROC     254      ASP      N        NH1     -0.470000       14.0070           0
      3845 PROC     254      ASP      HN       H        0.310000       1.00800           0
      3846 PROC     254      ASP      CA       CT1      0.700000E-01   12.0110           0
      3847 PROC     254      ASP      HA       HB1      0.900000E-01   1.00800           0
      3848 PROC     254      ASP      CB       CT2A    -0.280000       12.0110           0
      3849 PROC     254      ASP      HB1      HA2      0.900000E-01   1.00800           0
      3850 PROC     254      ASP      HB2      HA2      0.900000E-01   1.00800           0
      3851 PROC     254      ASP      CG       CC       0.620000       12.0110           0
      3852 PROC     254      ASP      OD1      OC      -0.760000       15.9994           0
      3853 PROC     254      ASP      OD2      OC      -0.760000       15.9994           0
      3854 PROC     254      ASP      C        C        0.510000       12.0110           0
      3855 PROC     254      ASP      O        O       -0.510000       15.9994           0
      3856 PROC     255      PHE      N        NH1     -0.470000       14.0070           0
      3857 PROC     255      PHE      HN       H        0.310000       1.00800           0
      3858 PROC     255      PHE      CA       CT1      0.700000E-01   12.0110           0
      3859 PROC     255      PHE      HA       HB1      0.900000E-01   1.00800           0
      3860 PROC     255      PHE      CB       CT2     -0.180000       12.0110           0
      3861 PROC     255      PHE      HB1      HA2      0.900000E-01   1.00800           0
      3862 PROC     255      PHE      HB2      HA2      0.900000E-01   1.00800           0
      3863 PROC     255      PHE      CG       CA        0.00000       12.0110           0
      3864 PROC     255      PHE      CD1      CA      -0.115000       12.0110           0
      3865 PROC     255      PHE      HD1      HP       0.115000       1.00800           0
      3866 PROC     255      PHE      CE1      CA      -0.115000       12.0110           0
      3867 PROC     255      PHE      HE1      HP       0.115000       1.00800           0
      3868 PROC     255      PHE      CZ       CA      -0.115000       12.0110           0
      3869 PROC     255      PHE      HZ       HP       0.115000       1.00800           0
      3870 PROC     255      PHE      CD2      CA      -0.115000       12.0110           0
      3871 PROC     255      PHE      HD2      HP       0.115000       1.00800           0
      3872 PROC     255      PHE      CE2      CA      -0.115000       12.0110           0
      3873 PROC     255      PHE      HE2      HP       0.115000       1.00800           0
      3874 PROC     255      PHE      C        C        0.510000       12.0110           0
      3875 PROC     255      PHE      O        O       -0.510000       15.9994           0
      3876 PROC     256      GLY      N        NH1     -0.470000       14.0070           0
      3877 PROC     256      GLY      HN       H        0.310000       1.00800           0
      3878 PROC     256      GLY      CA       CT2     -0.200000E-01   12.0110           0
      3879 PROC     256      GLY      HA1      HB2      0.900000E-01   1.00800           0
      3880 PROC     256      GLY      HA2      HB2      0.900000E-01   1.00800           0
      3881 PROC     256      GLY      C        C        0.510000       12.0110           0
      3882 PROC     256      GLY      O        O       -0.510000       15.9994           0
      3883 PROC     257      ASN      N        NH1     -0.470000       14.0070           0
      3884 PROC     257      ASN      HN       H        0.310000       1.00800           0
      3885 PROC     257      ASN      CA       CT1      0.700000E-01   12.0110           0
      3886 PROC     257      ASN      HA       HB1      0.900000E-01   1.00800           0
      3887 PROC     257      ASN      CB       CT2     -0.180000       12.0110           0
      3888 PROC     257      ASN      HB1      HA2      0.900000E-01   1.00800           0
      3889 PROC     257      ASN      HB2      HA2      0.900000E-01   1.00800           0
      3890 PROC     257      ASN      CG       CC       0.550000       12.0110           0
      3891 PROC     257      ASN      OD1      O       -0.550000       15.9994           0
      3892 PROC     257      ASN      ND2      NH2     -0.620000       14.0070           0
      3893 PROC     257      ASN      HD21     H        0.320000       1.00800           0
      3894 PROC     257      ASN      HD22     H        0.300000       1.00800           0
      3895 PROC     257      ASN      C        C        0.510000       12.0110           0
      3896 PROC     257      ASN      O        O       -0.510000       15.9994           0
      3897 PROC     258      ALA      N        NH1     -0.470000       14.0070           0
      3898 PROC     258      ALA      HN       H        0.310000       1.00800           0
      3899 PROC     258      ALA      CA       CT1      0.700000E-01   12.0110           0
      3900 PROC     258      ALA      HA       HB1      0.900000E-01   1.00800           0
      3901 PROC     258      ALA      CB       CT3     -0.270000       12.0110           0
      3902 PROC     258      ALA      HB1      HA3      0.900000E-01   1.00800           0
      3903 PROC     258      ALA      HB2      HA3      0.900000E-01   1.00800           0
      3904 PROC     258      ALA      HB3      HA3      0.900000E-01   1.00800           0
      3905 PROC     258      ALA      C        C        0.510000       12.0110           0
      3906 PROC     258      ALA      O        O       -0.510000       15.9994           0
      3907 PROC     259      GLN      N        NH1     -0.470000       14.0070           0
      3908 PROC     259      GLN      HN       H        0.310000       1.00800           0
      3909 PROC     259      GLN      CA       CT1      0.700000E-01   12.0110           0
      3910 PROC     259      GLN      HA       HB1      0.900000E-01   1.00800           0
      3911 PROC     259      GLN      CB       CT2     -0.180000       12.0110           0
      3912 PROC     259      GLN      HB1      HA2      0.900000E-01   1.00800           0
      3913 PROC     259      GLN      HB2      HA2      0.900000E-01   1.00800           0
      3914 PROC     259      GLN      CG       CT2     -0.180000       12.0110           0
      3915 PROC     259      GLN      HG1      HA2      0.900000E-01   1.00800           0
      3916 PROC     259      GLN      HG2      HA2      0.900000E-01   1.00800           0
      3917 PROC     259      GLN      CD       CC       0.550000       12.0110           0
      3918 PROC     259      GLN      OE1      O       -0.550000       15.9994           0
      3919 PROC     259      GLN      NE2      NH2     -0.620000       14.0070           0
      3920 PROC     259      GLN      HE21     H        0.320000       1.00800           0
      3921 PROC     259      GLN      HE22     H        0.300000       1.00800           0
      3922 PROC     259      GLN      C        C        0.510000       12.0110           0
      3923 PROC     259      GLN      O        O       -0.510000       15.9994           0
      3924 PROC     260      HSD      N        NH1     -0.470000       14.0070           0
      3925 PROC     260      HSD      HN       H        0.310000       1.00800           0
      3926 PROC     260      HSD      CA       CT1      0.700000E-01   12.0110           0
      3927 PROC     260      HSD      HA       HB1      0.900000E-01   1.00800           0
      3928 PROC     260      HSD      CB       CT2     -0.900000E-01   12.0110           0
      3929 PROC     260      HSD      HB1      HA2      0.900000E-01   1.00800           0
      3930 PROC     260      HSD      HB2      HA2      0.900000E-01   1.00800           0
      3931 PROC     260      HSD      ND1      NR1     -0.360000       14.0070           0
      3932 PROC     260      HSD      HD1      H        0.320000       1.00800           0
      3933 PROC     260      HSD      CG       CPH1    -0.500000E-01   12.0110           0
      3934 PROC     260      HSD      CE1      CPH2     0.250000       12.0110           0
      3935 PROC     260      HSD      HE1      HR1      0.130000       1.00800           0
      3936 PROC     260      HSD      NE2      NR2     -0.700000       14.0070           0
      3937 PROC     260      HSD      CD2      CPH1     0.220000       12.0110           0
      3938 PROC     260      HSD      HD2      HR3      0.100000       1.00800           0
      3939 PROC     260      HSD      C        C        0.510000       12.0110           0
      3940 PROC     260      HSD      O        O       -0.510000       15.9994           0
      3941 PROC     261      LEU      N        NH1     -0.470000       14.0070           0
      3942 PROC     261      LEU      HN       H        0.310000       1.00800           0
      3943 PROC     261      LEU      CA       CT1      0.700000E-01   12.0110           0
      3944 PROC     261      LEU      HA       HB1      0.900000E-01   1.00800           0
      3945 PROC     261      LEU      CB       CT2     -0.180000       12.0110           0
      3946 PROC     261      LEU      HB1      HA2      0.900000E-01   1.00800           0
      3947 PROC     261      LEU      HB2      HA2      0.900000E-01   1.00800           0
      3948 PROC     261      LEU      CG       CT1     -0.900000E-01   12.0110           0
      3949 PROC     261      LEU      HG       HA1      0.900000E-01   1.00800           0
      3950 PROC     261      LEU      CD1      CT3     -0.270000       12.0110           0
      3951 PROC     261      LEU      HD11     HA3      0.900000E-01   1.00800           0
      3952 PROC     261      LEU      HD12     HA3      0.900000E-01   1.00800           0
      3953 PROC     261      LEU      HD13     HA3      0.900000E-01   1.00800           0
      3954 PROC     261      LEU      CD2      CT3     -0.270000       12.0110           0
      3955 PROC     261      LEU      HD21     HA3      0.900000E-01   1.00800           0
      3956 PROC     261      LEU      HD22     HA3      0.900000E-01   1.00800           0
      3957 PROC     261      LEU      HD23     HA3      0.900000E-01   1.00800           0
      3958 PROC     261      LEU      C        C        0.510000       12.0110           0
      3959 PROC     261      LEU      O        O       -0.510000       15.9994           0
      3960 PROC     262      THR      N        NH1     -0.470000       14.0070           0
      3961 PROC     262      THR      HN       H        0.310000       1.00800           0
      3962 PROC     262      THR      CA       CT1      0.700000E-01   12.0110           0
      3963 PROC     262      THR      HA       HB1      0.900000E-01   1.00800           0
      3964 PROC     262      THR      CB       CT1      0.140000       12.0110           0
      3965 PROC     262      THR      HB       HA1      0.900000E-01   1.00800           0
      3966 PROC     262      THR      OG1      OH1     -0.660000       15.9994           0
      3967 PROC     262      THR      HG1      H        0.430000       1.00800           0
      3968 PROC     262      THR      CG2      CT3     -0.270000       12.0110           0
      3969 PROC     262      THR      HG21     HA3      0.900000E-01   1.00800           0
      3970 PROC     262      THR      HG22     HA3      0.900000E-01   1.00800           0
      3971 PROC     262      THR      HG23     HA3      0.900000E-01   1.00800           0
      3972 PROC     262      THR      C        C        0.510000       12.0110           0
      3973 PROC     262      THR      O        O       -0.510000       15.9994           0
      3974 PROC     263      TYR      N        NH1     -0.470000       14.0070           0
      3975 PROC     263      TYR      HN       H        0.310000       1.00800           0
      3976 PROC     263      TYR      CA       CT1      0.700000E-01   12.0110           0
      3977 PROC     263      TYR      HA       HB1      0.900000E-01   1.00800           0
      3978 PROC     263      TYR      CB       CT2     -0.180000       12.0110           0
      3979 PROC     263      TYR      HB1      HA2      0.900000E-01   1.00800           0
      3980 PROC     263      TYR      HB2      HA2      0.900000E-01   1.00800           0
      3981 PROC     263      TYR      CG       CA        0.00000       12.0110           0
      3982 PROC     263      TYR      CD1      CA      -0.115000       12.0110           0
      3983 PROC     263      TYR      HD1      HP       0.115000       1.00800           0
      3984 PROC     263      TYR      CE1      CA      -0.115000       12.0110           0
      3985 PROC     263      TYR      HE1      HP       0.115000       1.00800           0
      3986 PROC     263      TYR      CZ       CA       0.110000       12.0110           0
      3987 PROC     263      TYR      OH       OH1     -0.540000       15.9994           0
      3988 PROC     263      TYR      HH       H        0.430000       1.00800           0
      3989 PROC     263      TYR      CD2      CA      -0.115000       12.0110           0
      3990 PROC     263      TYR      HD2      HP       0.115000       1.00800           0
      3991 PROC     263      TYR      CE2      CA      -0.115000       12.0110           0
      3992 PROC     263      TYR      HE2      HP       0.115000       1.00800           0
      3993 PROC     263      TYR      C        C        0.510000       12.0110           0
      3994 PROC     263      TYR      O        O       -0.510000       15.9994           0
      3995 PROC     264      TRP      N        NH1     -0.470000       14.0070           0
      3996 PROC     264      TRP      HN       H        0.310000       1.00800           0
      3997 PROC     264      TRP      CA       CT1      0.700000E-01   12.0110           0
      3998 PROC     264      TRP      HA       HB1      0.900000E-01   1.00800           0
      3999 PROC     264      TRP      CB       CT2     -0.180000       12.0110           0
      4000 PROC     264      TRP      HB1      HA2      0.900000E-01   1.00800           0
      4001 PROC     264      TRP      HB2      HA2      0.900000E-01   1.00800           0
      4002 PROC     264      TRP      CG       CY      -0.300000E-01   12.0110           0
      4003 PROC     264      TRP      CD1      CA      -0.150000       12.0110           0
      4004 PROC     264      TRP      HD1      HP       0.220000       1.00800           0
      4005 PROC     264      TRP      NE1      NY      -0.510000       14.0070           0
      4006 PROC     264      TRP      HE1      H        0.370000       1.00800           0
      4007 PROC     264      TRP      CE2      CPT      0.240000       12.0110           0
      4008 PROC     264      TRP      CD2      CPT      0.110000       12.0110           0
      4009 PROC     264      TRP      CE3      CAI     -0.250000       12.0110           0
      4010 PROC     264      TRP      HE3      HP       0.170000       1.00800           0
      4011 PROC     264      TRP      CZ3      CA      -0.200000       12.0110           0
      4012 PROC     264      TRP      HZ3      HP       0.140000       1.00800           0
      4013 PROC     264      TRP      CZ2      CAI     -0.270000       12.0110           0
      4014 PROC     264      TRP      HZ2      HP       0.160000       1.00800           0
      4015 PROC     264      TRP      CH2      CA      -0.140000       12.0110           0
      4016 PROC     264      TRP      HH2      HP       0.140000       1.00800           0
      4017 PROC     264      TRP      C        C        0.510000       12.0110           0
      4018 PROC     264      TRP      O        O       -0.510000       15.9994           0
      4019 PROC     265      GLU      N        NH1     -0.470000       14.0070           0
      4020 PROC     265      GLU      HN       H        0.310000       1.00800           0
      4021 PROC     265      GLU      CA       CT1      0.700000E-01   12.0110           0
      4022 PROC     265      GLU      HA       HB1      0.900000E-01   1.00800           0
      4023 PROC     265      GLU      CB       CT2A    -0.180000       12.0110           0
      4024 PROC     265      GLU      HB1      HA2      0.900000E-01   1.00800           0
      4025 PROC     265      GLU      HB2      HA2      0.900000E-01   1.00800           0
      4026 PROC     265      GLU      CG       CT2     -0.280000       12.0110           0
      4027 PROC     265      GLU      HG1      HA2      0.900000E-01   1.00800           0
      4028 PROC     265      GLU      HG2      HA2      0.900000E-01   1.00800           0
      4029 PROC     265      GLU      CD       CC       0.620000       12.0110           0
      4030 PROC     265      GLU      OE1      OC      -0.760000       15.9994           0
      4031 PROC     265      GLU      OE2      OC      -0.760000       15.9994           0
      4032 PROC     265      GLU      C        C        0.510000       12.0110           0
      4033 PROC     265      GLU      O        O       -0.510000       15.9994           0
      4034 PROC     266      CYS      N        NH1     -0.470000       14.0070           0
      4035 PROC     266      CYS      HN       H        0.310000       1.00800           0
      4036 PROC     266      CYS      CA       CT1      0.700000E-01   12.0110           0
      4037 PROC     266      CYS      HA       HB1      0.900000E-01   1.00800           0
      4038 PROC     266      CYS      CB       CT2     -0.110000       12.0110           0
      4039 PROC     266      CYS      HB1      HA2      0.900000E-01   1.00800           0
      4040 PROC     266      CYS      HB2      HA2      0.900000E-01   1.00800           0
      4041 PROC     266      CYS      SG       S       -0.230000       32.0600           0
      4042 PROC     266      CYS      HG1      HS       0.160000       1.00800           0
      4043 PROC     266      CYS      C        C        0.510000       12.0110           0
      4044 PROC     266      CYS      O        O       -0.510000       15.9994           0
      4045 PROC     267      LEU      N        NH1     -0.470000       14.0070           0
      4046 PROC     267      LEU      HN       H        0.310000       1.00800           0
      4047 PROC     267      LEU      CA       CT1      0.700000E-01   12.0110           0
      4048 PROC     267      LEU      HA       HB1      0.900000E-01   1.00800           0
      4049 PROC     267      LEU      CB       CT2     -0.180000       12.0110           0
      4050 PROC     267      LEU      HB1      HA2      0.900000E-01   1.00800           0
      4051 PROC     267      LEU      HB2      HA2      0.900000E-01   1.00800           0
      4052 PROC     267      LEU      CG       CT1     -0.900000E-01   12.0110           0
      4053 PROC     267      LEU      HG       HA1      0.900000E-01   1.00800           0
      4054 PROC     267      LEU      CD1      CT3     -0.270000       12.0110           0
      4055 PROC     267      LEU      HD11     HA3      0.900000E-01   1.00800           0
      4056 PROC     267      LEU      HD12     HA3      0.900000E-01   1.00800           0
      4057 PROC     267      LEU      HD13     HA3      0.900000E-01   1.00800           0
      4058 PROC     267      LEU      CD2      CT3     -0.270000       12.0110           0
      4059 PROC     267      LEU      HD21     HA3      0.900000E-01   1.00800           0
      4060 PROC     267      LEU      HD22     HA3      0.900000E-01   1.00800           0
      4061 PROC     267      LEU      HD23     HA3      0.900000E-01   1.00800           0
      4062 PROC     267      LEU      C        C        0.510000       12.0110           0
      4063 PROC     267      LEU      O        O       -0.510000       15.9994           0
      4064 PROC     268      TYR      N        NH1     -0.470000       14.0070           0
      4065 PROC     268      TYR      HN       H        0.310000       1.00800           0
      4066 PROC     268      TYR      CA       CT1      0.700000E-01   12.0110           0
      4067 PROC     268      TYR      HA       HB1      0.900000E-01   1.00800           0
      4068 PROC     268      TYR      CB       CT2     -0.180000       12.0110           0
      4069 PROC     268      TYR      HB1      HA2      0.900000E-01   1.00800           0
      4070 PROC     268      TYR      HB2      HA2      0.900000E-01   1.00800           0
      4071 PROC     268      TYR      CG       CA        0.00000       12.0110           0
      4072 PROC     268      TYR      CD1      CA      -0.115000       12.0110           0
      4073 PROC     268      TYR      HD1      HP       0.115000       1.00800           0
      4074 PROC     268      TYR      CE1      CA      -0.115000       12.0110           0
      4075 PROC     268      TYR      HE1      HP       0.115000       1.00800           0
      4076 PROC     268      TYR      CZ       CA       0.110000       12.0110           0
      4077 PROC     268      TYR      OH       OH1     -0.540000       15.9994           0
      4078 PROC     268      TYR      HH       H        0.430000       1.00800           0
      4079 PROC     268      TYR      CD2      CA      -0.115000       12.0110           0
      4080 PROC     268      TYR      HD2      HP       0.115000       1.00800           0
      4081 PROC     268      TYR      CE2      CA      -0.115000       12.0110           0
      4082 PROC     268      TYR      HE2      HP       0.115000       1.00800           0
      4083 PROC     268      TYR      C        C        0.510000       12.0110           0
      4084 PROC     268      TYR      O        O       -0.510000       15.9994           0
      4085 PROC     269      PHE      N        NH1     -0.470000       14.0070           0
      4086 PROC     269      PHE      HN       H        0.310000       1.00800           0
      4087 PROC     269      PHE      CA       CT1      0.700000E-01   12.0110           0
      4088 PROC     269      PHE      HA       HB1      0.900000E-01   1.00800           0
      4089 PROC     269      PHE      CB       CT2     -0.180000       12.0110           0
      4090 PROC     269      PHE      HB1      HA2      0.900000E-01   1.00800           0
      4091 PROC     269      PHE      HB2      HA2      0.900000E-01   1.00800           0
      4092 PROC     269      PHE      CG       CA        0.00000       12.0110           0
      4093 PROC     269      PHE      CD1      CA      -0.115000       12.0110           0
      4094 PROC     269      PHE      HD1      HP       0.115000       1.00800           0
      4095 PROC     269      PHE      CE1      CA      -0.115000       12.0110           0
      4096 PROC     269      PHE      HE1      HP       0.115000       1.00800           0
      4097 PROC     269      PHE      CZ       CA      -0.115000       12.0110           0
      4098 PROC     269      PHE      HZ       HP       0.115000       1.00800           0
      4099 PROC     269      PHE      CD2      CA      -0.115000       12.0110           0
      4100 PROC     269      PHE      HD2      HP       0.115000       1.00800           0
      4101 PROC     269      PHE      CE2      CA      -0.115000       12.0110           0
      4102 PROC     269      PHE      HE2      HP       0.115000       1.00800           0
      4103 PROC     269      PHE      C        C        0.510000       12.0110           0
      4104 PROC     269      PHE      O        O       -0.510000       15.9994           0
      4105 PROC     270      LEU      N        NH1     -0.470000       14.0070           0
      4106 PROC     270      LEU      HN       H        0.310000       1.00800           0
      4107 PROC     270      LEU      CA       CT1      0.700000E-01   12.0110           0
      4108 PROC     270      LEU      HA       HB1      0.900000E-01   1.00800           0
      4109 PROC     270      LEU      CB       CT2     -0.180000       12.0110           0
      4110 PROC     270      LEU      HB1      HA2      0.900000E-01   1.00800           0
      4111 PROC     270      LEU      HB2      HA2      0.900000E-01   1.00800           0
      4112 PROC     270      LEU      CG       CT1     -0.900000E-01   12.0110           0
      4113 PROC     270      LEU      HG       HA1      0.900000E-01   1.00800           0
      4114 PROC     270      LEU      CD1      CT3     -0.270000       12.0110           0
      4115 PROC     270      LEU      HD11     HA3      0.900000E-01   1.00800           0
      4116 PROC     270      LEU      HD12     HA3      0.900000E-01   1.00800           0
      4117 PROC     270      LEU      HD13     HA3      0.900000E-01   1.00800           0
      4118 PROC     270      LEU      CD2      CT3     -0.270000       12.0110           0
      4119 PROC     270      LEU      HD21     HA3      0.900000E-01   1.00800           0
      4120 PROC     270      LEU      HD22     HA3      0.900000E-01   1.00800           0
      4121 PROC     270      LEU      HD23     HA3      0.900000E-01   1.00800           0
      4122 PROC     270      LEU      C        C        0.510000       12.0110           0
      4123 PROC     270      LEU      O        O       -0.510000       15.9994           0
      4124 PROC     271      MET      N        NH1     -0.470000       14.0070           0
      4125 PROC     271      MET      HN       H        0.310000       1.00800           0
      4126 PROC     271      MET      CA       CT1      0.700000E-01   12.0110           0
      4127 PROC     271      MET      HA       HB1      0.900000E-01   1.00800           0
      4128 PROC     271      MET      CB       CT2     -0.180000       12.0110           0
      4129 PROC     271      MET      HB1      HA2      0.900000E-01   1.00800           0
      4130 PROC     271      MET      HB2      HA2      0.900000E-01   1.00800           0
      4131 PROC     271      MET      CG       CT2     -0.140000       12.0110           0
      4132 PROC     271      MET      HG1      HA2      0.900000E-01   1.00800           0
      4133 PROC     271      MET      HG2      HA2      0.900000E-01   1.00800           0
      4134 PROC     271      MET      SD       S       -0.900000E-01   32.0600           0
      4135 PROC     271      MET      CE       CT3     -0.220000       12.0110           0
      4136 PROC     271      MET      HE1      HA3      0.900000E-01   1.00800           0
      4137 PROC     271      MET      HE2      HA3      0.900000E-01   1.00800           0
      4138 PROC     271      MET      HE3      HA3      0.900000E-01   1.00800           0
      4139 PROC     271      MET      C        C        0.510000       12.0110           0
      4140 PROC     271      MET      O        O       -0.510000       15.9994           0
      4141 PROC     272      VAL      N        NH1     -0.470000       14.0070           0
      4142 PROC     272      VAL      HN       H        0.310000       1.00800           0
      4143 PROC     272      VAL      CA       CT1      0.700000E-01   12.0110           0
      4144 PROC     272      VAL      HA       HB1      0.900000E-01   1.00800           0
      4145 PROC     272      VAL      CB       CT1     -0.900000E-01   12.0110           0
      4146 PROC     272      VAL      HB       HA1      0.900000E-01   1.00800           0
      4147 PROC     272      VAL      CG1      CT3     -0.270000       12.0110           0
      4148 PROC     272      VAL      HG11     HA3      0.900000E-01   1.00800           0
      4149 PROC     272      VAL      HG12     HA3      0.900000E-01   1.00800           0
      4150 PROC     272      VAL      HG13     HA3      0.900000E-01   1.00800           0
      4151 PROC     272      VAL      CG2      CT3     -0.270000       12.0110           0
      4152 PROC     272      VAL      HG21     HA3      0.900000E-01   1.00800           0
      4153 PROC     272      VAL      HG22     HA3      0.900000E-01   1.00800           0
      4154 PROC     272      VAL      HG23     HA3      0.900000E-01   1.00800           0
      4155 PROC     272      VAL      C        C        0.510000       12.0110           0
      4156 PROC     272      VAL      O        O       -0.510000       15.9994           0
      4157 PROC     273      THR      N        NH1     -0.470000       14.0070           0
      4158 PROC     273      THR      HN       H        0.310000       1.00800           0
      4159 PROC     273      THR      CA       CT1      0.700000E-01   12.0110           0
      4160 PROC     273      THR      HA       HB1      0.900000E-01   1.00800           0
      4161 PROC     273      THR      CB       CT1      0.140000       12.0110           0
      4162 PROC     273      THR      HB       HA1      0.900000E-01   1.00800           0
      4163 PROC     273      THR      OG1      OH1     -0.660000       15.9994           0
      4164 PROC     273      THR      HG1      H        0.430000       1.00800           0
      4165 PROC     273      THR      CG2      CT3     -0.270000       12.0110           0
      4166 PROC     273      THR      HG21     HA3      0.900000E-01   1.00800           0
      4167 PROC     273      THR      HG22     HA3      0.900000E-01   1.00800           0
      4168 PROC     273      THR      HG23     HA3      0.900000E-01   1.00800           0
      4169 PROC     273      THR      C        C        0.510000       12.0110           0
      4170 PROC     273      THR      O        O       -0.510000       15.9994           0
      4171 PROC     274      MET      N        NH1     -0.470000       14.0070           0
      4172 PROC     274      MET      HN       H        0.310000       1.00800           0
      4173 PROC     274      MET      CA       CT1      0.700000E-01   12.0110           0
      4174 PROC     274      MET      HA       HB1      0.900000E-01   1.00800           0
      4175 PROC     274      MET      CB       CT2     -0.180000       12.0110           0
      4176 PROC     274      MET      HB1      HA2      0.900000E-01   1.00800           0
      4177 PROC     274      MET      HB2      HA2      0.900000E-01   1.00800           0
      4178 PROC     274      MET      CG       CT2     -0.140000       12.0110           0
      4179 PROC     274      MET      HG1      HA2      0.900000E-01   1.00800           0
      4180 PROC     274      MET      HG2      HA2      0.900000E-01   1.00800           0
      4181 PROC     274      MET      SD       S       -0.900000E-01   32.0600           0
      4182 PROC     274      MET      CE       CT3     -0.220000       12.0110           0
      4183 PROC     274      MET      HE1      HA3      0.900000E-01   1.00800           0
      4184 PROC     274      MET      HE2      HA3      0.900000E-01   1.00800           0
      4185 PROC     274      MET      HE3      HA3      0.900000E-01   1.00800           0
      4186 PROC     274      MET      C        C        0.510000       12.0110           0
      4187 PROC     274      MET      O        O       -0.510000       15.9994           0
      4188 PROC     275      SER      N        NH1     -0.470000       14.0070           0
      4189 PROC     275      SER      HN       H        0.310000       1.00800           0
      4190 PROC     275      SER      CA       CT1      0.700000E-01   12.0110           0
      4191 PROC     275      SER      HA       HB1      0.900000E-01   1.00800           0
      4192 PROC     275      SER      CB       CT2      0.500000E-01   12.0110           0
      4193 PROC     275      SER      HB1      HA2      0.900000E-01   1.00800           0
      4194 PROC     275      SER      HB2      HA2      0.900000E-01   1.00800           0
      4195 PROC     275      SER      OG       OH1     -0.660000       15.9994           0
      4196 PROC     275      SER      HG1      H        0.430000       1.00800           0
      4197 PROC     275      SER      C        C        0.510000       12.0110           0
      4198 PROC     275      SER      O        O       -0.510000       15.9994           0
      4199 PROC     276      THR      N        NH1     -0.470000       14.0070           0
      4200 PROC     276      THR      HN       H        0.310000       1.00800           0
      4201 PROC     276      THR      CA       CT1      0.700000E-01   12.0110           0
      4202 PROC     276      THR      HA       HB1      0.900000E-01   1.00800           0
      4203 PROC     276      THR      CB       CT1      0.140000       12.0110           0
      4204 PROC     276      THR      HB       HA1      0.900000E-01   1.00800           0
      4205 PROC     276      THR      OG1      OH1     -0.660000       15.9994           0
      4206 PROC     276      THR      HG1      H        0.430000       1.00800           0
      4207 PROC     276      THR      CG2      CT3     -0.270000       12.0110           0
      4208 PROC     276      THR      HG21     HA3      0.900000E-01   1.00800           0
      4209 PROC     276      THR      HG22     HA3      0.900000E-01   1.00800           0
      4210 PROC     276      THR      HG23     HA3      0.900000E-01   1.00800           0
      4211 PROC     276      THR      C        C        0.510000       12.0110           0
      4212 PROC     276      THR      O        O       -0.510000       15.9994           0
      4213 PROC     277      VAL      N        NH1     -0.470000       14.0070           0
      4214 PROC     277      VAL      HN       H        0.310000       1.00800           0
      4215 PROC     277      VAL      CA       CT1      0.700000E-01   12.0110           0
      4216 PROC     277      VAL      HA       HB1      0.900000E-01   1.00800           0
      4217 PROC     277      VAL      CB       CT1     -0.900000E-01   12.0110           0
      4218 PROC     277      VAL      HB       HA1      0.900000E-01   1.00800           0
      4219 PROC     277      VAL      CG1      CT3     -0.270000       12.0110           0
      4220 PROC     277      VAL      HG11     HA3      0.900000E-01   1.00800           0
      4221 PROC     277      VAL      HG12     HA3      0.900000E-01   1.00800           0
      4222 PROC     277      VAL      HG13     HA3      0.900000E-01   1.00800           0
      4223 PROC     277      VAL      CG2      CT3     -0.270000       12.0110           0
      4224 PROC     277      VAL      HG21     HA3      0.900000E-01   1.00800           0
      4225 PROC     277      VAL      HG22     HA3      0.900000E-01   1.00800           0
      4226 PROC     277      VAL      HG23     HA3      0.900000E-01   1.00800           0
      4227 PROC     277      VAL      C        C        0.510000       12.0110           0
      4228 PROC     277      VAL      O        O       -0.510000       15.9994           0
      4229 PROC     278      GLY      N        NH1     -0.470000       14.0070           0
      4230 PROC     278      GLY      HN       H        0.310000       1.00800           0
      4231 PROC     278      GLY      CA       CT2     -0.200000E-01   12.0110           0
      4232 PROC     278      GLY      HA1      HB2      0.900000E-01   1.00800           0
      4233 PROC     278      GLY      HA2      HB2      0.900000E-01   1.00800           0
      4234 PROC     278      GLY      C        C        0.510000       12.0110           0
      4235 PROC     278      GLY      O        O       -0.510000       15.9994           0
      4236 PROC     279      PHE      N        NH1     -0.470000       14.0070           0
      4237 PROC     279      PHE      HN       H        0.310000       1.00800           0
      4238 PROC     279      PHE      CA       CT1      0.700000E-01   12.0110           0
      4239 PROC     279      PHE      HA       HB1      0.900000E-01   1.00800           0
      4240 PROC     279      PHE      CB       CT2     -0.180000       12.0110           0
      4241 PROC     279      PHE      HB1      HA2      0.900000E-01   1.00800           0
      4242 PROC     279      PHE      HB2      HA2      0.900000E-01   1.00800           0
      4243 PROC     279      PHE      CG       CA        0.00000       12.0110           0
      4244 PROC     279      PHE      CD1      CA      -0.115000       12.0110           0
      4245 PROC     279      PHE      HD1      HP       0.115000       1.00800           0
      4246 PROC     279      PHE      CE1      CA      -0.115000       12.0110           0
      4247 PROC     279      PHE      HE1      HP       0.115000       1.00800           0
      4248 PROC     279      PHE      CZ       CA      -0.115000       12.0110           0
      4249 PROC     279      PHE      HZ       HP       0.115000       1.00800           0
      4250 PROC     279      PHE      CD2      CA      -0.115000       12.0110           0
      4251 PROC     279      PHE      HD2      HP       0.115000       1.00800           0
      4252 PROC     279      PHE      CE2      CA      -0.115000       12.0110           0
      4253 PROC     279      PHE      HE2      HP       0.115000       1.00800           0
      4254 PROC     279      PHE      C        C        0.510000       12.0110           0
      4255 PROC     279      PHE      O        O       -0.510000       15.9994           0
      4256 PROC     280      GLY      N        NH1     -0.470000       14.0070           0
      4257 PROC     280      GLY      HN       H        0.310000       1.00800           0
      4258 PROC     280      GLY      CA       CT2     -0.200000E-01   12.0110           0
      4259 PROC     280      GLY      HA1      HB2      0.900000E-01   1.00800           0
      4260 PROC     280      GLY      HA2      HB2      0.900000E-01   1.00800           0
      4261 PROC     280      GLY      C        C        0.510000       12.0110           0
      4262 PROC     280      GLY      O        O       -0.510000       15.9994           0
      4263 PROC     281      ASP      N        NH1     -0.470000       14.0070           0
      4264 PROC     281      ASP      HN       H        0.310000       1.00800           0
      4265 PROC     281      ASP      CA       CT1      0.700000E-01   12.0110           0
      4266 PROC     281      ASP      HA       HB1      0.900000E-01   1.00800           0
      4267 PROC     281      ASP      CB       CT2A    -0.280000       12.0110           0
      4268 PROC     281      ASP      HB1      HA2      0.900000E-01   1.00800           0
      4269 PROC     281      ASP      HB2      HA2      0.900000E-01   1.00800           0
      4270 PROC     281      ASP      CG       CC       0.620000       12.0110           0
      4271 PROC     281      ASP      OD1      OC      -0.760000       15.9994           0
      4272 PROC     281      ASP      OD2      OC      -0.760000       15.9994           0
      4273 PROC     281      ASP      C        C        0.510000       12.0110           0
      4274 PROC     281      ASP      O        O       -0.510000       15.9994           0
      4275 PROC     282      ILE      N        NH1     -0.470000       14.0070           0
      4276 PROC     282      ILE      HN       H        0.310000       1.00800           0
      4277 PROC     282      ILE      CA       CT1      0.700000E-01   12.0110           0
      4278 PROC     282      ILE      HA       HB1      0.900000E-01   1.00800           0
      4279 PROC     282      ILE      CB       CT1     -0.900000E-01   12.0110           0
      4280 PROC     282      ILE      HB       HA1      0.900000E-01   1.00800           0
      4281 PROC     282      ILE      CG2      CT3     -0.270000       12.0110           0
      4282 PROC     282      ILE      HG21     HA3      0.900000E-01   1.00800           0
      4283 PROC     282      ILE      HG22     HA3      0.900000E-01   1.00800           0
      4284 PROC     282      ILE      HG23     HA3      0.900000E-01   1.00800           0
      4285 PROC     282      ILE      CG1      CT2     -0.180000       12.0110           0
      4286 PROC     282      ILE      HG11     HA2      0.900000E-01   1.00800           0
      4287 PROC     282      ILE      HG12     HA2      0.900000E-01   1.00800           0
      4288 PROC     282      ILE      CD       CT3     -0.270000       12.0110           0
      4289 PROC     282      ILE      HD1      HA3      0.900000E-01   1.00800           0
      4290 PROC     282      ILE      HD2      HA3      0.900000E-01   1.00800           0
      4291 PROC     282      ILE      HD3      HA3      0.900000E-01   1.00800           0
      4292 PROC     282      ILE      C        C        0.510000       12.0110           0
      4293 PROC     282      ILE      O        O       -0.510000       15.9994           0
      4294 PROC     283      PHE      N        NH1     -0.470000       14.0070           0
      4295 PROC     283      PHE      HN       H        0.310000       1.00800           0
      4296 PROC     283      PHE      CA       CT1      0.700000E-01   12.0110           0
      4297 PROC     283      PHE      HA       HB1      0.900000E-01   1.00800           0
      4298 PROC     283      PHE      CB       CT2     -0.180000       12.0110           0
      4299 PROC     283      PHE      HB1      HA2      0.900000E-01   1.00800           0
      4300 PROC     283      PHE      HB2      HA2      0.900000E-01   1.00800           0
      4301 PROC     283      PHE      CG       CA        0.00000       12.0110           0
      4302 PROC     283      PHE      CD1      CA      -0.115000       12.0110           0
      4303 PROC     283      PHE      HD1      HP       0.115000       1.00800           0
      4304 PROC     283      PHE      CE1      CA      -0.115000       12.0110           0
      4305 PROC     283      PHE      HE1      HP       0.115000       1.00800           0
      4306 PROC     283      PHE      CZ       CA      -0.115000       12.0110           0
      4307 PROC     283      PHE      HZ       HP       0.115000       1.00800           0
      4308 PROC     283      PHE      CD2      CA      -0.115000       12.0110           0
      4309 PROC     283      PHE      HD2      HP       0.115000       1.00800           0
      4310 PROC     283      PHE      CE2      CA      -0.115000       12.0110           0
      4311 PROC     283      PHE      HE2      HP       0.115000       1.00800           0
      4312 PROC     283      PHE      C        C        0.510000       12.0110           0
      4313 PROC     283      PHE      O        O       -0.510000       15.9994           0
      4314 PROC     284      ALA      N        NH1     -0.470000       14.0070           0
      4315 PROC     284      ALA      HN       H        0.310000       1.00800           0
      4316 PROC     284      ALA      CA       CT1      0.700000E-01   12.0110           0
      4317 PROC     284      ALA      HA       HB1      0.900000E-01   1.00800           0
      4318 PROC     284      ALA      CB       CT3     -0.270000       12.0110           0
      4319 PROC     284      ALA      HB1      HA3      0.900000E-01   1.00800           0
      4320 PROC     284      ALA      HB2      HA3      0.900000E-01   1.00800           0
      4321 PROC     284      ALA      HB3      HA3      0.900000E-01   1.00800           0
      4322 PROC     284      ALA      C        C        0.510000       12.0110           0
      4323 PROC     284      ALA      O        O       -0.510000       15.9994           0
      4324 PROC     285      THR      N        NH1     -0.470000       14.0070           0
      4325 PROC     285      THR      HN       H        0.310000       1.00800           0
      4326 PROC     285      THR      CA       CT1      0.700000E-01   12.0110           0
      4327 PROC     285      THR      HA       HB1      0.900000E-01   1.00800           0
      4328 PROC     285      THR      CB       CT1      0.140000       12.0110           0
      4329 PROC     285      THR      HB       HA1      0.900000E-01   1.00800           0
      4330 PROC     285      THR      OG1      OH1     -0.660000       15.9994           0
      4331 PROC     285      THR      HG1      H        0.430000       1.00800           0
      4332 PROC     285      THR      CG2      CT3     -0.270000       12.0110           0
      4333 PROC     285      THR      HG21     HA3      0.900000E-01   1.00800           0
      4334 PROC     285      THR      HG22     HA3      0.900000E-01   1.00800           0
      4335 PROC     285      THR      HG23     HA3      0.900000E-01   1.00800           0
      4336 PROC     285      THR      C        C        0.510000       12.0110           0
      4337 PROC     285      THR      O        O       -0.510000       15.9994           0
      4338 PROC     286      THR      N        NH1     -0.470000       14.0070           0
      4339 PROC     286      THR      HN       H        0.310000       1.00800           0
      4340 PROC     286      THR      CA       CT1      0.700000E-01   12.0110           0
      4341 PROC     286      THR      HA       HB1      0.900000E-01   1.00800           0
      4342 PROC     286      THR      CB       CT1      0.140000       12.0110           0
      4343 PROC     286      THR      HB       HA1      0.900000E-01   1.00800           0
      4344 PROC     286      THR      OG1      OH1     -0.660000       15.9994           0
      4345 PROC     286      THR      HG1      H        0.430000       1.00800           0
      4346 PROC     286      THR      CG2      CT3     -0.270000       12.0110           0
      4347 PROC     286      THR      HG21     HA3      0.900000E-01   1.00800           0
      4348 PROC     286      THR      HG22     HA3      0.900000E-01   1.00800           0
      4349 PROC     286      THR      HG23     HA3      0.900000E-01   1.00800           0
      4350 PROC     286      THR      C        C        0.510000       12.0110           0
      4351 PROC     286      THR      O        O       -0.510000       15.9994           0
      4352 PROC     287      VAL      N        NH1     -0.470000       14.0070           0
      4353 PROC     287      VAL      HN       H        0.310000       1.00800           0
      4354 PROC     287      VAL      CA       CT1      0.700000E-01   12.0110           0
      4355 PROC     287      VAL      HA       HB1      0.900000E-01   1.00800           0
      4356 PROC     287      VAL      CB       CT1     -0.900000E-01   12.0110           0
      4357 PROC     287      VAL      HB       HA1      0.900000E-01   1.00800           0
      4358 PROC     287      VAL      CG1      CT3     -0.270000       12.0110           0
      4359 PROC     287      VAL      HG11     HA3      0.900000E-01   1.00800           0
      4360 PROC     287      VAL      HG12     HA3      0.900000E-01   1.00800           0
      4361 PROC     287      VAL      HG13     HA3      0.900000E-01   1.00800           0
      4362 PROC     287      VAL      CG2      CT3     -0.270000       12.0110           0
      4363 PROC     287      VAL      HG21     HA3      0.900000E-01   1.00800           0
      4364 PROC     287      VAL      HG22     HA3      0.900000E-01   1.00800           0
      4365 PROC     287      VAL      HG23     HA3      0.900000E-01   1.00800           0
      4366 PROC     287      VAL      C        C        0.510000       12.0110           0
      4367 PROC     287      VAL      O        O       -0.510000       15.9994           0
      4368 PROC     288      LEU      N        NH1     -0.470000       14.0070           0
      4369 PROC     288      LEU      HN       H        0.310000       1.00800           0
      4370 PROC     288      LEU      CA       CT1      0.700000E-01   12.0110           0
      4371 PROC     288      LEU      HA       HB1      0.900000E-01   1.00800           0
      4372 PROC     288      LEU      CB       CT2     -0.180000       12.0110           0
      4373 PROC     288      LEU      HB1      HA2      0.900000E-01   1.00800           0
      4374 PROC     288      LEU      HB2      HA2      0.900000E-01   1.00800           0
      4375 PROC     288      LEU      CG       CT1     -0.900000E-01   12.0110           0
      4376 PROC     288      LEU      HG       HA1      0.900000E-01   1.00800           0
      4377 PROC     288      LEU      CD1      CT3     -0.270000       12.0110           0
      4378 PROC     288      LEU      HD11     HA3      0.900000E-01   1.00800           0
      4379 PROC     288      LEU      HD12     HA3      0.900000E-01   1.00800           0
      4380 PROC     288      LEU      HD13     HA3      0.900000E-01   1.00800           0
      4381 PROC     288      LEU      CD2      CT3     -0.270000       12.0110           0
      4382 PROC     288      LEU      HD21     HA3      0.900000E-01   1.00800           0
      4383 PROC     288      LEU      HD22     HA3      0.900000E-01   1.00800           0
      4384 PROC     288      LEU      HD23     HA3      0.900000E-01   1.00800           0
      4385 PROC     288      LEU      C        C        0.510000       12.0110           0
      4386 PROC     288      LEU      O        O       -0.510000       15.9994           0
      4387 PROC     289      GLY      N        NH1     -0.470000       14.0070           0
      4388 PROC     289      GLY      HN       H        0.310000       1.00800           0
      4389 PROC     289      GLY      CA       CT2     -0.200000E-01   12.0110           0
      4390 PROC     289      GLY      HA1      HB2      0.900000E-01   1.00800           0
      4391 PROC     289      GLY      HA2      HB2      0.900000E-01   1.00800           0
      4392 PROC     289      GLY      C        C        0.510000       12.0110           0
[truncated: 24,029,717 more chars]
