# Supplementary material for: Structural basis of voltage-dependent gating in BK channels
Source: Nat Commun. 2025 Jul 1;16:5846. doi: 10.1038/s41467-025-60639-y (PMC12218146; doi:10.1038/s41467-025-60639-y)
Supplement: Supplementary file 7 — Supplementary Data 1 [file 41467_2025_60639_MOESM7_ESM.zip › Supplementary Data 1/MD trajectories/acBK-WTapo-5tji-frame_0.txt]

CRYST1   96.340   96.340   99.915  90.00  90.00  90.00 P 1           1
ATOM      1  N   THR P 218      24.030   7.797 -27.889  0.00  0.00      PROA  
ATOM      2  HT1 THR P 218      24.116   7.849 -26.894  0.00  0.00      PROA  
ATOM      3  HT2 THR P 218      24.467   8.493 -28.459  0.00  0.00      PROA  
ATOM      4  CA  THR P 218      22.626   7.376 -28.261  0.00  0.00      PROA  
ATOM      5  HA  THR P 218      22.305   7.800 -29.201  0.00  0.00      PROA  
ATOM      6  CB  THR P 218      22.593   5.858 -28.443  0.00  0.00      PROA  
ATOM      7  HB  THR P 218      23.466   5.688 -29.108  0.00  0.00      PROA  
ATOM      8  OG1 THR P 218      21.451   5.308 -29.095  0.00  0.00      PROA  
ATOM      9  HG1 THR P 218      21.735   5.084 -29.984  0.00  0.00      PROA  
ATOM     10  CG2 THR P 218      22.799   5.119 -27.130  0.00  0.00      PROA  
ATOM     11 HG21 THR P 218      21.898   5.358 -26.526  0.00  0.00      PROA  
ATOM     12 HG22 THR P 218      23.646   5.409 -26.473  0.00  0.00      PROA  
ATOM     13 HG23 THR P 218      22.757   4.018 -27.270  0.00  0.00      PROA  
ATOM     14  C   THR P 218      21.570   8.023 -27.281  0.00  0.00      PROA  
ATOM     15  O   THR P 218      21.769   7.956 -26.067  0.00  0.00      PROA  
ATOM     16  N   SER P 219      20.512   8.655 -27.787  0.00  0.00      PROA  
ATOM     17  HN  SER P 219      20.359   8.617 -28.771  0.00  0.00      PROA  
ATOM     18  CA  SER P 219      19.606   9.458 -27.037  0.00  0.00      PROA  
ATOM     19  HA  SER P 219      20.188  10.217 -26.536  0.00  0.00      PROA  
ATOM     20  CB  SER P 219      18.463  10.054 -27.870  0.00  0.00      PROA  
ATOM     21  HB1 SER P 219      17.883  10.822 -27.315  0.00  0.00      PROA  
ATOM     22  HB2 SER P 219      17.708   9.376 -28.322  0.00  0.00      PROA  
ATOM     23  OG  SER P 219      19.073  10.738 -28.999  0.00  0.00      PROA  
ATOM     24  HG1 SER P 219      19.767  11.300 -28.648  0.00  0.00      PROA  
ATOM     25  C   SER P 219      18.823   8.735 -25.929  0.00  0.00      PROA  
ATOM     26  O   SER P 219      18.362   9.338 -24.905  0.00  0.00      PROA  
ATOM     27  N   THR P 220      18.689   7.453 -26.087  0.00  0.00      PROA  
ATOM     28  HN  THR P 220      19.032   6.992 -26.902  0.00  0.00      PROA  
ATOM     29  CA  THR P 220      18.136   6.492 -25.128  0.00  0.00      PROA  
ATOM     30  HA  THR P 220      17.228   6.893 -24.702  0.00  0.00      PROA  
ATOM     31  CB  THR P 220      17.822   5.120 -25.727  0.00  0.00      PROA  
ATOM     32  HB  THR P 220      17.563   4.252 -25.084  0.00  0.00      PROA  
ATOM     33  OG1 THR P 220      18.874   4.644 -26.565  0.00  0.00      PROA  
ATOM     34  HG1 THR P 220      18.767   3.693 -26.633  0.00  0.00      PROA  
ATOM     35  CG2 THR P 220      16.540   5.329 -26.609  0.00  0.00      PROA  
ATOM     36 HG21 THR P 220      16.278   4.425 -27.200  0.00  0.00      PROA  
ATOM     37 HG22 THR P 220      16.597   6.175 -27.327  0.00  0.00      PROA  
ATOM     38 HG23 THR P 220      15.686   5.510 -25.921  0.00  0.00      PROA  
ATOM     39  C   THR P 220      18.948   6.217 -23.877  0.00  0.00      PROA  
ATOM     40  O   THR P 220      18.475   6.386 -22.757  0.00  0.00      PROA  
ATOM     41  N   LEU P 221      20.243   5.982 -24.001  0.00  0.00      PROA  
ATOM     42  HN  LEU P 221      20.726   5.972 -24.873  0.00  0.00      PROA  
ATOM     43  CA  LEU P 221      21.183   6.090 -22.943  0.00  0.00      PROA  
ATOM     44  HA  LEU P 221      20.967   5.380 -22.159  0.00  0.00      PROA  
ATOM     45  CB  LEU P 221      22.590   5.807 -23.565  0.00  0.00      PROA  
ATOM     46  HB1 LEU P 221      22.756   6.490 -24.425  0.00  0.00      PROA  
ATOM     47  HB2 LEU P 221      22.520   4.792 -24.010  0.00  0.00      PROA  
ATOM     48  CG  LEU P 221      23.823   6.004 -22.639  0.00  0.00      PROA  
ATOM     49  HG  LEU P 221      23.885   7.073 -22.343  0.00  0.00      PROA  
ATOM     50  CD1 LEU P 221      23.638   5.055 -21.437  0.00  0.00      PROA  
ATOM     51 HD11 LEU P 221      23.458   4.037 -21.843  0.00  0.00      PROA  
ATOM     52 HD12 LEU P 221      22.664   5.339 -20.983  0.00  0.00      PROA  
ATOM     53 HD13 LEU P 221      24.438   4.985 -20.669  0.00  0.00      PROA  
ATOM     54  CD2 LEU P 221      25.141   5.735 -23.432  0.00  0.00      PROA  
ATOM     55 HD21 LEU P 221      25.329   6.442 -24.268  0.00  0.00      PROA  
ATOM     56 HD22 LEU P 221      25.024   4.767 -23.965  0.00  0.00      PROA  
ATOM     57 HD23 LEU P 221      26.038   5.731 -22.776  0.00  0.00      PROA  
ATOM     58  C   LEU P 221      21.248   7.420 -22.134  0.00  0.00      PROA  
ATOM     59  O   LEU P 221      21.099   7.373 -20.923  0.00  0.00      PROA  
ATOM     60  N   ILE P 222      21.377   8.555 -22.824  0.00  0.00      PROA  
ATOM     61  HN  ILE P 222      21.448   8.462 -23.814  0.00  0.00      PROA  
ATOM     62  CA  ILE P 222      21.455   9.783 -22.194  0.00  0.00      PROA  
ATOM     63  HA  ILE P 222      22.122   9.692 -21.349  0.00  0.00      PROA  
ATOM     64  CB  ILE P 222      21.773  10.948 -23.247  0.00  0.00      PROA  
ATOM     65  HB  ILE P 222      20.924  10.961 -23.964  0.00  0.00      PROA  
ATOM     66  CG2 ILE P 222      21.881  12.301 -22.620  0.00  0.00      PROA  
ATOM     67 HG21 ILE P 222      22.181  13.048 -23.385  0.00  0.00      PROA  
ATOM     68 HG22 ILE P 222      22.724  12.240 -21.899  0.00  0.00      PROA  
ATOM     69 HG23 ILE P 222      21.012  12.696 -22.052  0.00  0.00      PROA  
ATOM     70  CG1 ILE P 222      23.129  10.560 -24.074  0.00  0.00      PROA  
ATOM     71 HG11 ILE P 222      23.126  11.287 -24.914  0.00  0.00      PROA  
ATOM     72 HG12 ILE P 222      23.049   9.526 -24.472  0.00  0.00      PROA  
ATOM     73  CD  ILE P 222      24.400  10.718 -23.359  0.00  0.00      PROA  
ATOM     74  HD1 ILE P 222      25.219  10.280 -23.968  0.00  0.00      PROA  
ATOM     75  HD2 ILE P 222      24.437  10.127 -22.419  0.00  0.00      PROA  
ATOM     76  HD3 ILE P 222      24.817  11.731 -23.180  0.00  0.00      PROA  
ATOM     77  C   ILE P 222      20.169  10.235 -21.513  0.00  0.00      PROA  
ATOM     78  O   ILE P 222      20.187  10.820 -20.452  0.00  0.00      PROA  
ATOM     79  N   ARG P 223      18.967   9.908 -22.040  0.00  0.00      PROA  
ATOM     80  HN  ARG P 223      18.941   9.550 -22.971  0.00  0.00      PROA  
ATOM     81  CA  ARG P 223      17.759  10.134 -21.329  0.00  0.00      PROA  
ATOM     82  HA  ARG P 223      17.736  11.149 -20.963  0.00  0.00      PROA  
ATOM     83  CB  ARG P 223      16.514   9.907 -22.225  0.00  0.00      PROA  
ATOM     84  HB1 ARG P 223      16.355   8.862 -22.568  0.00  0.00      PROA  
ATOM     85  HB2 ARG P 223      16.718  10.264 -23.258  0.00  0.00      PROA  
ATOM     86  CG  ARG P 223      15.149  10.417 -21.730  0.00  0.00      PROA  
ATOM     87  HG1 ARG P 223      14.857   9.839 -20.827  0.00  0.00      PROA  
ATOM     88  HG2 ARG P 223      14.383  10.262 -22.520  0.00  0.00      PROA  
ATOM     89  CD  ARG P 223      14.967  11.934 -21.398  0.00  0.00      PROA  
ATOM     90  HD1 ARG P 223      15.242  12.377 -22.380  0.00  0.00      PROA  
ATOM     91  HD2 ARG P 223      15.624  12.149 -20.529  0.00  0.00      PROA  
ATOM     92  NE  ARG P 223      13.515  12.211 -21.183  0.00  0.00      PROA  
ATOM     93  HE  ARG P 223      12.846  11.511 -21.435  0.00  0.00      PROA  
ATOM     94  CZ  ARG P 223      13.140  13.474 -20.993  0.00  0.00      PROA  
ATOM     95  NH1 ARG P 223      14.036  14.386 -20.681  0.00  0.00      PROA  
ATOM     96 HH11 ARG P 223      14.976  14.046 -20.725  0.00  0.00      PROA  
ATOM     97 HH12 ARG P 223      13.720  15.327 -20.565  0.00  0.00      PROA  
ATOM     98  NH2 ARG P 223      11.888  13.819 -21.093  0.00  0.00      PROA  
ATOM     99 HH21 ARG P 223      11.266  13.076 -21.341  0.00  0.00      PROA  
ATOM    100 HH22 ARG P 223      11.681  14.763 -20.838  0.00  0.00      PROA  
ATOM    101  C   ARG P 223      17.548   9.308 -20.076  0.00  0.00      PROA  
ATOM    102  O   ARG P 223      17.145   9.814 -19.043  0.00  0.00      PROA  
ATOM    103  N   LEU P 224      17.813   7.976 -20.064  0.00  0.00      PROA  
ATOM    104  HN  LEU P 224      18.077   7.505 -20.902  0.00  0.00      PROA  
ATOM    105  CA  LEU P 224      17.907   7.217 -18.791  0.00  0.00      PROA  
ATOM    106  HA  LEU P 224      16.888   7.254 -18.435  0.00  0.00      PROA  
ATOM    107  CB  LEU P 224      18.266   5.765 -19.237  0.00  0.00      PROA  
ATOM    108  HB1 LEU P 224      19.191   5.822 -19.849  0.00  0.00      PROA  
ATOM    109  HB2 LEU P 224      17.386   5.465 -19.845  0.00  0.00      PROA  
ATOM    110  CG  LEU P 224      18.282   4.632 -18.103  0.00  0.00      PROA  
ATOM    111  HG  LEU P 224      18.857   5.019 -17.235  0.00  0.00      PROA  
ATOM    112  CD1 LEU P 224      16.743   4.370 -17.809  0.00  0.00      PROA  
ATOM    113 HD11 LEU P 224      16.827   3.634 -16.981  0.00  0.00      PROA  
ATOM    114 HD12 LEU P 224      16.473   3.898 -18.778  0.00  0.00      PROA  
ATOM    115 HD13 LEU P 224      16.068   5.237 -17.641  0.00  0.00      PROA  
ATOM    116  CD2 LEU P 224      19.107   3.394 -18.525  0.00  0.00      PROA  
ATOM    117 HD21 LEU P 224      19.216   2.742 -17.632  0.00  0.00      PROA  
ATOM    118 HD22 LEU P 224      20.112   3.696 -18.890  0.00  0.00      PROA  
ATOM    119 HD23 LEU P 224      18.533   2.834 -19.295  0.00  0.00      PROA  
ATOM    120  C   LEU P 224      18.814   7.682 -17.693  0.00  0.00      PROA  
ATOM    121  O   LEU P 224      18.446   7.715 -16.537  0.00  0.00      PROA  
ATOM    122  N   VAL P 225      20.026   8.166 -17.993  0.00  0.00      PROA  
ATOM    123  HN  VAL P 225      20.288   7.976 -18.936  0.00  0.00      PROA  
ATOM    124  CA  VAL P 225      20.953   8.862 -17.168  0.00  0.00      PROA  
ATOM    125  HA  VAL P 225      21.246   8.250 -16.327  0.00  0.00      PROA  
ATOM    126  CB  VAL P 225      22.212   9.041 -17.947  0.00  0.00      PROA  
ATOM    127  HB  VAL P 225      21.948   9.443 -18.948  0.00  0.00      PROA  
ATOM    128  CG1 VAL P 225      23.272   9.911 -17.348  0.00  0.00      PROA  
ATOM    129 HG11 VAL P 225      24.081  10.031 -18.100  0.00  0.00      PROA  
ATOM    130 HG12 VAL P 225      23.664   9.343 -16.477  0.00  0.00      PROA  
ATOM    131 HG13 VAL P 225      22.863  10.877 -16.982  0.00  0.00      PROA  
ATOM    132  CG2 VAL P 225      22.826   7.648 -18.195  0.00  0.00      PROA  
ATOM    133 HG21 VAL P 225      23.760   7.784 -18.782  0.00  0.00      PROA  
ATOM    134 HG22 VAL P 225      22.165   6.895 -18.674  0.00  0.00      PROA  
ATOM    135 HG23 VAL P 225      23.143   7.186 -17.235  0.00  0.00      PROA  
ATOM    136  C   VAL P 225      20.477  10.232 -16.611  0.00  0.00      PROA  
ATOM    137  O   VAL P 225      20.534  10.458 -15.416  0.00  0.00      PROA  
ATOM    138  N   GLN P 226      19.861  11.104 -17.402  0.00  0.00      PROA  
ATOM    139  HN  GLN P 226      19.802  10.879 -18.372  0.00  0.00      PROA  
ATOM    140  CA  GLN P 226      19.190  12.364 -17.036  0.00  0.00      PROA  
ATOM    141  HA  GLN P 226      19.972  12.941 -16.565  0.00  0.00      PROA  
ATOM    142  CB  GLN P 226      18.512  12.869 -18.380  0.00  0.00      PROA  
ATOM    143  HB1 GLN P 226      17.904  12.057 -18.833  0.00  0.00      PROA  
ATOM    144  HB2 GLN P 226      19.361  13.003 -19.085  0.00  0.00      PROA  
ATOM    145  CG  GLN P 226      17.666  14.179 -18.159  0.00  0.00      PROA  
ATOM    146  HG1 GLN P 226      18.203  14.899 -17.506  0.00  0.00      PROA  
ATOM    147  HG2 GLN P 226      16.727  13.908 -17.631  0.00  0.00      PROA  
ATOM    148  CD  GLN P 226      17.241  14.909 -19.406  0.00  0.00      PROA  
ATOM    149  OE1 GLN P 226      16.804  14.263 -20.345  0.00  0.00      PROA  
ATOM    150  NE2 GLN P 226      17.096  16.227 -19.275  0.00  0.00      PROA  
ATOM    151 HE21 GLN P 226      16.753  16.586 -20.143  0.00  0.00      PROA  
ATOM    152 HE22 GLN P 226      17.581  16.772 -18.591  0.00  0.00      PROA  
ATOM    153  C   GLN P 226      18.160  12.213 -15.985  0.00  0.00      PROA  
ATOM    154  O   GLN P 226      18.080  13.018 -15.045  0.00  0.00      PROA  
ATOM    155  N   LEU P 227      17.251  11.224 -16.120  0.00  0.00      PROA  
ATOM    156  HN  LEU P 227      17.276  10.715 -16.977  0.00  0.00      PROA  
ATOM    157  CA  LEU P 227      16.203  10.980 -15.207  0.00  0.00      PROA  
ATOM    158  HA  LEU P 227      15.856  11.989 -15.043  0.00  0.00      PROA  
ATOM    159  CB  LEU P 227      15.237   9.967 -15.819  0.00  0.00      PROA  
ATOM    160  HB1 LEU P 227      14.586   9.432 -15.095  0.00  0.00      PROA  
ATOM    161  HB2 LEU P 227      15.930   9.213 -16.250  0.00  0.00      PROA  
ATOM    162  CG  LEU P 227      14.458  10.598 -17.033  0.00  0.00      PROA  
ATOM    163  HG  LEU P 227      15.189  11.192 -17.622  0.00  0.00      PROA  
ATOM    164  CD1 LEU P 227      13.990   9.472 -18.000  0.00  0.00      PROA  
ATOM    165 HD11 LEU P 227      13.197   8.949 -17.424  0.00  0.00      PROA  
ATOM    166 HD12 LEU P 227      14.790   8.798 -18.376  0.00  0.00      PROA  
ATOM    167 HD13 LEU P 227      13.472   9.901 -18.884  0.00  0.00      PROA  
ATOM    168  CD2 LEU P 227      13.248  11.493 -16.575  0.00  0.00      PROA  
ATOM    169 HD21 LEU P 227      13.636  12.370 -16.014  0.00  0.00      PROA  
ATOM    170 HD22 LEU P 227      12.602  10.926 -15.871  0.00  0.00      PROA  
ATOM    171 HD23 LEU P 227      12.636  11.917 -17.400  0.00  0.00      PROA  
ATOM    172  C   LEU P 227      16.594  10.438 -13.817  0.00  0.00      PROA  
ATOM    173  O   LEU P 227      15.980  10.895 -12.850  0.00  0.00      PROA  
ATOM    174  N   VAL P 228      17.560   9.537 -13.699  0.00  0.00      PROA  
ATOM    175  HN  VAL P 228      18.117   9.203 -14.455  0.00  0.00      PROA  
ATOM    176  CA  VAL P 228      18.129   9.112 -12.417  0.00  0.00      PROA  
ATOM    177  HA  VAL P 228      17.325   8.615 -11.894  0.00  0.00      PROA  
ATOM    178  CB  VAL P 228      19.266   8.111 -12.562  0.00  0.00      PROA  
ATOM    179  HB  VAL P 228      19.977   8.522 -13.311  0.00  0.00      PROA  
ATOM    180  CG1 VAL P 228      19.924   7.783 -11.220  0.00  0.00      PROA  
ATOM    181 HG11 VAL P 228      20.650   6.950 -11.338  0.00  0.00      PROA  
ATOM    182 HG12 VAL P 228      19.124   7.492 -10.507  0.00  0.00      PROA  
ATOM    183 HG13 VAL P 228      20.485   8.669 -10.854  0.00  0.00      PROA  
ATOM    184  CG2 VAL P 228      18.730   6.755 -13.065  0.00  0.00      PROA  
ATOM    185 HG21 VAL P 228      19.616   6.129 -13.303  0.00  0.00      PROA  
ATOM    186 HG22 VAL P 228      18.243   6.977 -14.039  0.00  0.00      PROA  
ATOM    187 HG23 VAL P 228      18.025   6.155 -12.450  0.00  0.00      PROA  
ATOM    188  C   VAL P 228      18.634  10.292 -11.535  0.00  0.00      PROA  
ATOM    189  O   VAL P 228      18.343  10.226 -10.354  0.00  0.00      PROA  
ATOM    190  N   VAL P 229      19.447  11.226 -12.141  0.00  0.00      PROA  
ATOM    191  HN  VAL P 229      19.886  10.995 -13.005  0.00  0.00      PROA  
ATOM    192  CA  VAL P 229      20.036  12.350 -11.440  0.00  0.00      PROA  
ATOM    193  HA  VAL P 229      20.468  11.978 -10.523  0.00  0.00      PROA  
ATOM    194  CB  VAL P 229      20.959  13.189 -12.283  0.00  0.00      PROA  
ATOM    195  HB  VAL P 229      20.489  13.697 -13.153  0.00  0.00      PROA  
ATOM    196  CG1 VAL P 229      21.431  14.446 -11.472  0.00  0.00      PROA  
ATOM    197 HG11 VAL P 229      21.866  14.012 -10.546  0.00  0.00      PROA  
ATOM    198 HG12 VAL P 229      20.555  15.109 -11.309  0.00  0.00      PROA  
ATOM    199 HG13 VAL P 229      22.194  15.036 -12.025  0.00  0.00      PROA  
ATOM    200  CG2 VAL P 229      22.074  12.259 -12.813  0.00  0.00      PROA  
ATOM    201 HG21 VAL P 229      21.725  11.458 -13.500  0.00  0.00      PROA  
ATOM    202 HG22 VAL P 229      22.702  11.874 -11.982  0.00  0.00      PROA  
ATOM    203 HG23 VAL P 229      22.829  12.796 -13.426  0.00  0.00      PROA  
ATOM    204  C   VAL P 229      18.913  13.256 -10.838  0.00  0.00      PROA  
ATOM    205  O   VAL P 229      18.911  13.635  -9.673  0.00  0.00      PROA  
ATOM    206  N   SER P 230      17.797  13.441 -11.580  0.00  0.00      PROA  
ATOM    207  HN  SER P 230      17.832  13.122 -12.525  0.00  0.00      PROA  
ATOM    208  CA  SER P 230      16.479  14.013 -11.217  0.00  0.00      PROA  
ATOM    209  HA  SER P 230      16.594  14.979 -10.747  0.00  0.00      PROA  
ATOM    210  CB  SER P 230      15.579  14.104 -12.479  0.00  0.00      PROA  
ATOM    211  HB1 SER P 230      14.768  14.817 -12.220  0.00  0.00      PROA  
ATOM    212  HB2 SER P 230      15.045  13.153 -12.687  0.00  0.00      PROA  
ATOM    213  OG  SER P 230      16.289  14.560 -13.636  0.00  0.00      PROA  
ATOM    214  HG1 SER P 230      16.816  13.844 -13.999  0.00  0.00      PROA  
ATOM    215  C   SER P 230      15.631  13.346 -10.036  0.00  0.00      PROA  
ATOM    216  O   SER P 230      15.121  14.051  -9.192  0.00  0.00      PROA  
ATOM    217  N   PHE P 231      15.494  12.030 -10.050  0.00  0.00      PROA  
ATOM    218  HN  PHE P 231      15.719  11.463 -10.838  0.00  0.00      PROA  
ATOM    219  CA  PHE P 231      14.969  11.250  -8.980  0.00  0.00      PROA  
ATOM    220  HA  PHE P 231      14.045  11.763  -8.759  0.00  0.00      PROA  
ATOM    221  CB  PHE P 231      14.662   9.831  -9.522  0.00  0.00      PROA  
ATOM    222  HB1 PHE P 231      15.591   9.293  -9.809  0.00  0.00      PROA  
ATOM    223  HB2 PHE P 231      14.124   9.857 -10.493  0.00  0.00      PROA  
ATOM    224  CG  PHE P 231      13.790   8.998  -8.555  0.00  0.00      PROA  
ATOM    225  CD1 PHE P 231      12.564   9.551  -7.958  0.00  0.00      PROA  
ATOM    226  HD1 PHE P 231      12.193  10.521  -8.255  0.00  0.00      PROA  
ATOM    227  CE1 PHE P 231      11.817   8.815  -7.097  0.00  0.00      PROA  
ATOM    228  HE1 PHE P 231      10.925   9.247  -6.667  0.00  0.00      PROA  
ATOM    229  CZ  PHE P 231      12.167   7.473  -6.804  0.00  0.00      PROA  
ATOM    230  HZ  PHE P 231      11.697   6.851  -6.056  0.00  0.00      PROA  
ATOM    231  CD2 PHE P 231      14.082   7.659  -8.258  0.00  0.00      PROA  
ATOM    232  HD2 PHE P 231      15.000   7.276  -8.680  0.00  0.00      PROA  
ATOM    233  CE2 PHE P 231      13.303   6.873  -7.417  0.00  0.00      PROA  
ATOM    234  HE2 PHE P 231      13.624   5.855  -7.253  0.00  0.00      PROA  
ATOM    235  C   PHE P 231      15.775  11.227  -7.662  0.00  0.00      PROA  
ATOM    236  O   PHE P 231      15.218  11.207  -6.588  0.00  0.00      PROA  
ATOM    237  N   VAL P 232      17.147  11.194  -7.757  0.00  0.00      PROA  
ATOM    238  HN  VAL P 232      17.490  11.062  -8.684  0.00  0.00      PROA  
ATOM    239  CA  VAL P 232      18.059  11.285  -6.645  0.00  0.00      PROA  
ATOM    240  HA  VAL P 232      17.869  10.524  -5.903  0.00  0.00      PROA  
ATOM    241  CB  VAL P 232      19.530  10.976  -7.009  0.00  0.00      PROA  
ATOM    242  HB  VAL P 232      19.964  11.735  -7.695  0.00  0.00      PROA  
ATOM    243  CG1 VAL P 232      20.477  11.060  -5.790  0.00  0.00      PROA  
ATOM    244 HG11 VAL P 232      20.633  12.152  -5.655  0.00  0.00      PROA  
ATOM    245 HG12 VAL P 232      21.478  10.652  -6.051  0.00  0.00      PROA  
ATOM    246 HG13 VAL P 232      20.173  10.515  -4.871  0.00  0.00      PROA  
ATOM    247  CG2 VAL P 232      19.593   9.569  -7.653  0.00  0.00      PROA  
ATOM    248 HG21 VAL P 232      19.751   8.819  -6.848  0.00  0.00      PROA  
ATOM    249 HG22 VAL P 232      20.470   9.376  -8.307  0.00  0.00      PROA  
ATOM    250 HG23 VAL P 232      18.717   9.252  -8.258  0.00  0.00      PROA  
ATOM    251  C   VAL P 232      17.911  12.641  -5.966  0.00  0.00      PROA  
ATOM    252  O   VAL P 232      17.558  12.805  -4.818  0.00  0.00      PROA  
ATOM    253  N   SER P 233      17.997  13.662  -6.803  0.00  0.00      PROA  
ATOM    254  HN  SER P 233      18.385  13.516  -7.709  0.00  0.00      PROA  
ATOM    255  CA  SER P 233      17.829  15.088  -6.476  0.00  0.00      PROA  
ATOM    256  HA  SER P 233      18.535  15.379  -5.712  0.00  0.00      PROA  
ATOM    257  CB  SER P 233      17.796  15.956  -7.675  0.00  0.00      PROA  
ATOM    258  HB1 SER P 233      17.728  16.996  -7.293  0.00  0.00      PROA  
ATOM    259  HB2 SER P 233      16.932  15.743  -8.342  0.00  0.00      PROA  
ATOM    260  OG  SER P 233      19.134  15.872  -8.197  0.00  0.00      PROA  
ATOM    261  HG1 SER P 233      19.216  15.136  -8.808  0.00  0.00      PROA  
ATOM    262  C   SER P 233      16.497  15.357  -5.803  0.00  0.00      PROA  
ATOM    263  O   SER P 233      16.387  15.999  -4.764  0.00  0.00      PROA  
ATOM    264  N   LEU P 234      15.329  14.842  -6.331  0.00  0.00      PROA  
ATOM    265  HN  LEU P 234      15.364  14.372  -7.210  0.00  0.00      PROA  
ATOM    266  CA  LEU P 234      14.054  15.088  -5.705  0.00  0.00      PROA  
ATOM    267  HA  LEU P 234      13.942  16.159  -5.626  0.00  0.00      PROA  
ATOM    268  CB  LEU P 234      12.958  14.399  -6.603  0.00  0.00      PROA  
ATOM    269  HB1 LEU P 234      13.219  13.333  -6.775  0.00  0.00      PROA  
ATOM    270  HB2 LEU P 234      13.007  14.999  -7.537  0.00  0.00      PROA  
ATOM    271  CG  LEU P 234      11.488  14.540  -6.176  0.00  0.00      PROA  
ATOM    272  HG  LEU P 234      11.316  14.200  -5.133  0.00  0.00      PROA  
ATOM    273  CD1 LEU P 234      10.966  15.988  -6.285  0.00  0.00      PROA  
ATOM    274 HD11 LEU P 234      11.433  16.441  -7.186  0.00  0.00      PROA  
ATOM    275 HD12 LEU P 234      11.482  16.547  -5.476  0.00  0.00      PROA  
ATOM    276 HD13 LEU P 234       9.889  16.248  -6.208  0.00  0.00      PROA  
ATOM    277  CD2 LEU P 234      10.636  13.573  -6.928  0.00  0.00      PROA  
ATOM    278 HD21 LEU P 234      10.984  12.523  -6.819  0.00  0.00      PROA  
ATOM    279 HD22 LEU P 234      10.595  13.834  -8.007  0.00  0.00      PROA  
ATOM    280 HD23 LEU P 234       9.587  13.673  -6.576  0.00  0.00      PROA  
ATOM    281  C   LEU P 234      13.859  14.530  -4.327  0.00  0.00      PROA  
ATOM    282  O   LEU P 234      13.275  15.225  -3.498  0.00  0.00      PROA  
ATOM    283  N   TRP P 235      14.267  13.297  -4.047  0.00  0.00      PROA  
ATOM    284  HN  TRP P 235      14.823  12.702  -4.621  0.00  0.00      PROA  
ATOM    285  CA  TRP P 235      14.050  12.598  -2.760  0.00  0.00      PROA  
ATOM    286  HA  TRP P 235      13.064  12.928  -2.468  0.00  0.00      PROA  
ATOM    287  CB  TRP P 235      14.232  11.053  -3.031  0.00  0.00      PROA  
ATOM    288  HB1 TRP P 235      15.173  10.987  -3.618  0.00  0.00      PROA  
ATOM    289  HB2 TRP P 235      13.373  10.672  -3.623  0.00  0.00      PROA  
ATOM    290  CG  TRP P 235      14.344  10.185  -1.848  0.00  0.00      PROA  
ATOM    291  CD1 TRP P 235      13.368   9.843  -0.939  0.00  0.00      PROA  
ATOM    292  HD1 TRP P 235      12.412  10.343  -0.889  0.00  0.00      PROA  
ATOM    293  NE1 TRP P 235      13.765   8.684  -0.262  0.00  0.00      PROA  
ATOM    294  HE1 TRP P 235      13.369   8.235   0.509  0.00  0.00      PROA  
ATOM    295  CE2 TRP P 235      14.996   8.270  -0.670  0.00  0.00      PROA  
ATOM    296  CD2 TRP P 235      15.416   9.212  -1.665  0.00  0.00      PROA  
ATOM    297  CE3 TRP P 235      16.678   8.956  -2.213  0.00  0.00      PROA  
ATOM    298  HE3 TRP P 235      17.038   9.680  -2.929  0.00  0.00      PROA  
ATOM    299  CZ3 TRP P 235      17.385   7.785  -1.906  0.00  0.00      PROA  
ATOM    300  HZ3 TRP P 235      18.310   7.544  -2.409  0.00  0.00      PROA  
ATOM    301  CZ2 TRP P 235      15.729   7.184  -0.253  0.00  0.00      PROA  
ATOM    302  HZ2 TRP P 235      15.316   6.527   0.499  0.00  0.00      PROA  
ATOM    303  CH2 TRP P 235      16.877   6.943  -0.880  0.00  0.00      PROA  
ATOM    304  HH2 TRP P 235      17.417   6.062  -0.566  0.00  0.00      PROA  
ATOM    305  C   TRP P 235      15.043  13.159  -1.715  0.00  0.00      PROA  
ATOM    306  O   TRP P 235      14.598  13.317  -0.583  0.00  0.00      PROA  
ATOM    307  N   LEU P 236      16.316  13.447  -2.030  0.00  0.00      PROA  
ATOM    308  HN  LEU P 236      16.661  13.126  -2.909  0.00  0.00      PROA  
ATOM    309  CA  LEU P 236      17.261  14.049  -1.107  0.00  0.00      PROA  
ATOM    310  HA  LEU P 236      17.207  13.470  -0.197  0.00  0.00      PROA  
ATOM    311  CB  LEU P 236      18.583  14.073  -1.852  0.00  0.00      PROA  
ATOM    312  HB1 LEU P 236      19.317  14.678  -1.277  0.00  0.00      PROA  
ATOM    313  HB2 LEU P 236      18.401  14.554  -2.836  0.00  0.00      PROA  
ATOM    314  CG  LEU P 236      19.106  12.587  -2.087  0.00  0.00      PROA  
ATOM    315  HG  LEU P 236      18.422  12.025  -2.759  0.00  0.00      PROA  
ATOM    316  CD1 LEU P 236      20.490  12.696  -2.814  0.00  0.00      PROA  
ATOM    317 HD11 LEU P 236      21.235  12.925  -2.022  0.00  0.00      PROA  
ATOM    318 HD12 LEU P 236      20.532  13.462  -3.618  0.00  0.00      PROA  
ATOM    319 HD13 LEU P 236      20.714  11.730  -3.315  0.00  0.00      PROA  
ATOM    320  CD2 LEU P 236      19.359  11.818  -0.801  0.00  0.00      PROA  
ATOM    321 HD21 LEU P 236      18.376  11.646  -0.313  0.00  0.00      PROA  
ATOM    322 HD22 LEU P 236      19.933  12.515  -0.154  0.00  0.00      PROA  
ATOM    323 HD23 LEU P 236      19.935  10.934  -1.148  0.00  0.00      PROA  
ATOM    324  C   LEU P 236      16.894  15.445  -0.596  0.00  0.00      PROA  
ATOM    325  O   LEU P 236      16.919  15.693   0.609  0.00  0.00      PROA  
ATOM    326  N   THR P 237      16.426  16.298  -1.495  0.00  0.00      PROA  
ATOM    327  HN  THR P 237      16.311  16.018  -2.445  0.00  0.00      PROA  
ATOM    328  CA  THR P 237      15.871  17.585  -1.080  0.00  0.00      PROA  
ATOM    329  HA  THR P 237      16.554  18.131  -0.446  0.00  0.00      PROA  
ATOM    330  CB  THR P 237      15.706  18.674  -2.153  0.00  0.00      PROA  
ATOM    331  HB  THR P 237      15.207  19.581  -1.748  0.00  0.00      PROA  
ATOM    332  OG1 THR P 237      14.914  18.163  -3.255  0.00  0.00      PROA  
ATOM    333  HG1 THR P 237      15.493  17.807  -3.934  0.00  0.00      PROA  
ATOM    334  CG2 THR P 237      17.101  19.061  -2.735  0.00  0.00      PROA  
ATOM    335 HG21 THR P 237      17.861  19.041  -1.925  0.00  0.00      PROA  
ATOM    336 HG22 THR P 237      17.117  20.079  -3.182  0.00  0.00      PROA  
ATOM    337 HG23 THR P 237      17.494  18.324  -3.467  0.00  0.00      PROA  
ATOM    338  C   THR P 237      14.594  17.453  -0.312  0.00  0.00      PROA  
ATOM    339  O   THR P 237      14.345  18.197   0.649  0.00  0.00      PROA  
ATOM    340  N   ALA P 238      13.688  16.574  -0.695  0.00  0.00      PROA  
ATOM    341  HN  ALA P 238      13.842  16.092  -1.554  0.00  0.00      PROA  
ATOM    342  CA  ALA P 238      12.494  16.321   0.096  0.00  0.00      PROA  
ATOM    343  HA  ALA P 238      12.029  17.289   0.212  0.00  0.00      PROA  
ATOM    344  CB  ALA P 238      11.604  15.318  -0.672  0.00  0.00      PROA  
ATOM    345  HB1 ALA P 238      10.705  14.928  -0.146  0.00  0.00      PROA  
ATOM    346  HB2 ALA P 238      12.250  14.442  -0.893  0.00  0.00      PROA  
ATOM    347  HB3 ALA P 238      11.308  15.617  -1.700  0.00  0.00      PROA  
ATOM    348  C   ALA P 238      12.717  15.787   1.497  0.00  0.00      PROA  
ATOM    349  O   ALA P 238      12.061  16.199   2.483  0.00  0.00      PROA  
ATOM    350  N   ALA P 239      13.746  14.945   1.669  0.00  0.00      PROA  
ATOM    351  HN  ALA P 239      14.356  14.690   0.923  0.00  0.00      PROA  
ATOM    352  CA  ALA P 239      14.131  14.663   3.056  0.00  0.00      PROA  
ATOM    353  HA  ALA P 239      13.324  14.252   3.645  0.00  0.00      PROA  
ATOM    354  CB  ALA P 239      15.205  13.567   2.951  0.00  0.00      PROA  
ATOM    355  HB1 ALA P 239      14.861  12.589   2.550  0.00  0.00      PROA  
ATOM    356  HB2 ALA P 239      15.653  13.489   3.965  0.00  0.00      PROA  
ATOM    357  HB3 ALA P 239      16.013  13.937   2.285  0.00  0.00      PROA  
ATOM    358  C   ALA P 239      14.683  15.825   3.846  0.00  0.00      PROA  
ATOM    359  O   ALA P 239      14.535  15.943   5.042  0.00  0.00      PROA  
ATOM    360  N   GLY P 240      15.337  16.761   3.175  0.00  0.00      PROA  
ATOM    361  HN  GLY P 240      15.425  16.793   2.182  0.00  0.00      PROA  
ATOM    362  CA  GLY P 240      15.517  18.099   3.647  0.00  0.00      PROA  
ATOM    363  HA1 GLY P 240      16.126  18.651   2.946  0.00  0.00      PROA  
ATOM    364  HA2 GLY P 240      16.155  18.052   4.517  0.00  0.00      PROA  
ATOM    365  C   GLY P 240      14.429  18.951   4.200  0.00  0.00      PROA  
ATOM    366  O   GLY P 240      14.465  19.302   5.374  0.00  0.00      PROA  
ATOM    367  N   PHE P 241      13.409  19.145   3.333  0.00  0.00      PROA  
ATOM    368  HN  PHE P 241      13.535  18.785   2.412  0.00  0.00      PROA  
ATOM    369  CA  PHE P 241      12.238  19.836   3.705  0.00  0.00      PROA  
ATOM    370  HA  PHE P 241      12.614  20.796   4.027  0.00  0.00      PROA  
ATOM    371  CB  PHE P 241      11.245  19.935   2.495  0.00  0.00      PROA  
ATOM    372  HB1 PHE P 241      10.273  20.351   2.839  0.00  0.00      PROA  
ATOM    373  HB2 PHE P 241      11.024  18.875   2.247  0.00  0.00      PROA  
ATOM    374  CG  PHE P 241      11.799  20.624   1.223  0.00  0.00      PROA  
ATOM    375  CD1 PHE P 241      12.612  21.738   1.304  0.00  0.00      PROA  
ATOM    376  HD1 PHE P 241      12.808  22.185   2.267  0.00  0.00      PROA  
ATOM    377  CE1 PHE P 241      13.226  22.309   0.136  0.00  0.00      PROA  
ATOM    378  HE1 PHE P 241      14.005  23.055   0.176  0.00  0.00      PROA  
ATOM    379  CZ  PHE P 241      12.874  21.766  -1.129  0.00  0.00      PROA  
ATOM    380  HZ  PHE P 241      13.335  22.076  -2.055  0.00  0.00      PROA  
ATOM    381  CD2 PHE P 241      11.561  20.046  -0.075  0.00  0.00      PROA  
ATOM    382  HD2 PHE P 241      10.963  19.156  -0.210  0.00  0.00      PROA  
ATOM    383  CE2 PHE P 241      12.095  20.684  -1.239  0.00  0.00      PROA  
ATOM    384  HE2 PHE P 241      11.990  20.342  -2.258  0.00  0.00      PROA  
ATOM    385  C   PHE P 241      11.507  19.230   4.829  0.00  0.00      PROA  
ATOM    386  O   PHE P 241      11.105  19.932   5.765  0.00  0.00      PROA  
ATOM    387  N   LEU P 242      11.455  17.884   4.829  0.00  0.00      PROA  
ATOM    388  HN  LEU P 242      11.653  17.388   3.987  0.00  0.00      PROA  
ATOM    389  CA  LEU P 242      10.817  17.138   5.957  0.00  0.00      PROA  
ATOM    390  HA  LEU P 242       9.820  17.514   6.133  0.00  0.00      PROA  
ATOM    391  CB  LEU P 242      10.707  15.673   5.494  0.00  0.00      PROA  
ATOM    392  HB1 LEU P 242      11.748  15.301   5.387  0.00  0.00      PROA  
ATOM    393  HB2 LEU P 242      10.443  15.834   4.427  0.00  0.00      PROA  
ATOM    394  CG  LEU P 242       9.853  14.552   6.102  0.00  0.00      PROA  
ATOM    395  HG  LEU P 242       9.500  13.932   5.251  0.00  0.00      PROA  
ATOM    396  CD1 LEU P 242      10.477  13.786   7.229  0.00  0.00      PROA  
ATOM    397 HD11 LEU P 242      10.837  14.528   7.973  0.00  0.00      PROA  
ATOM    398 HD12 LEU P 242      11.340  13.126   6.993  0.00  0.00      PROA  
ATOM    399 HD13 LEU P 242       9.781  13.146   7.813  0.00  0.00      PROA  
ATOM    400  CD2 LEU P 242       8.510  15.149   6.497  0.00  0.00      PROA  
ATOM    401 HD21 LEU P 242       7.683  14.408   6.526  0.00  0.00      PROA  
ATOM    402 HD22 LEU P 242       8.295  15.822   5.640  0.00  0.00      PROA  
ATOM    403 HD23 LEU P 242       8.576  15.653   7.485  0.00  0.00      PROA  
ATOM    404  C   LEU P 242      11.539  17.170   7.272  0.00  0.00      PROA  
ATOM    405  O   LEU P 242      10.957  17.256   8.332  0.00  0.00      PROA  
ATOM    406  N   HSD P 243      12.910  17.142   7.291  0.00  0.00      PROA  
ATOM    407  HN  HSD P 243      13.279  16.964   6.383  0.00  0.00      PROA  
ATOM    408  CA  HSD P 243      13.871  17.261   8.361  0.00  0.00      PROA  
ATOM    409  HA  HSD P 243      13.732  16.508   9.123  0.00  0.00      PROA  
ATOM    410  CB  HSD P 243      15.311  16.991   7.846  0.00  0.00      PROA  
ATOM    411  HB1 HSD P 243      15.421  17.719   7.014  0.00  0.00      PROA  
ATOM    412  HB2 HSD P 243      15.413  15.989   7.377  0.00  0.00      PROA  
ATOM    413  ND1 HSD P 243      16.455  16.178   9.921  0.00  0.00      PROA  
ATOM    414  HD1 HSD P 243      15.790  15.512  10.256  0.00  0.00      PROA  
ATOM    415  CG  HSD P 243      16.297  17.128   8.928  0.00  0.00      PROA  
ATOM    416  CE1 HSD P 243      17.620  16.538  10.550  0.00  0.00      PROA  
ATOM    417  HE1 HSD P 243      17.856  15.843  11.356  0.00  0.00      PROA  
ATOM    418  NE2 HSD P 243      18.212  17.580  10.019  0.00  0.00      PROA  
ATOM    419  CD2 HSD P 243      17.416  17.952   8.955  0.00  0.00      PROA  
ATOM    420  HD2 HSD P 243      17.734  18.840   8.423  0.00  0.00      PROA  
ATOM    421  C   HSD P 243      13.719  18.589   9.021  0.00  0.00      PROA  
ATOM    422  O   HSD P 243      13.785  18.675  10.231  0.00  0.00      PROA  
ATOM    423  N   LEU P 244      13.594  19.662   8.252  0.00  0.00      PROA  
ATOM    424  HN  LEU P 244      13.616  19.604   7.257  0.00  0.00      PROA  
ATOM    425  CA  LEU P 244      13.317  21.012   8.645  0.00  0.00      PROA  
ATOM    426  HA  LEU P 244      13.993  21.273   9.445  0.00  0.00      PROA  
ATOM    427  CB  LEU P 244      13.600  22.072   7.575  0.00  0.00      PROA  
ATOM    428  HB1 LEU P 244      13.170  21.787   6.590  0.00  0.00      PROA  
ATOM    429  HB2 LEU P 244      14.687  22.204   7.386  0.00  0.00      PROA  
ATOM    430  CG  LEU P 244      13.167  23.518   7.992  0.00  0.00      PROA  
ATOM    431  HG  LEU P 244      12.125  23.501   8.379  0.00  0.00      PROA  
ATOM    432  CD1 LEU P 244      14.178  23.927   9.113  0.00  0.00      PROA  
ATOM    433 HD11 LEU P 244      13.948  24.977   9.396  0.00  0.00      PROA  
ATOM    434 HD12 LEU P 244      15.187  23.922   8.647  0.00  0.00      PROA  
ATOM    435 HD13 LEU P 244      14.303  23.191   9.936  0.00  0.00      PROA  
ATOM    436  CD2 LEU P 244      13.043  24.524   6.814  0.00  0.00      PROA  
ATOM    437 HD21 LEU P 244      12.745  25.548   7.125  0.00  0.00      PROA  
ATOM    438 HD22 LEU P 244      12.253  24.216   6.096  0.00  0.00      PROA  
ATOM    439 HD23 LEU P 244      14.081  24.601   6.426  0.00  0.00      PROA  
ATOM    440  C   LEU P 244      12.003  21.042   9.309  0.00  0.00      PROA  
ATOM    441  O   LEU P 244      11.929  21.629  10.392  0.00  0.00      PROA  
ATOM    442  N   LEU P 245      10.966  20.381   8.748  0.00  0.00      PROA  
ATOM    443  HN  LEU P 245      11.145  19.838   7.931  0.00  0.00      PROA  
ATOM    444  CA  LEU P 245       9.581  20.501   9.313  0.00  0.00      PROA  
ATOM    445  HA  LEU P 245       9.503  21.562   9.501  0.00  0.00      PROA  
ATOM    446  CB  LEU P 245       8.574  20.033   8.232  0.00  0.00      PROA  
ATOM    447  HB1 LEU P 245       7.565  19.850   8.660  0.00  0.00      PROA  
ATOM    448  HB2 LEU P 245       8.983  19.091   7.807  0.00  0.00      PROA  
ATOM    449  CG  LEU P 245       8.324  21.076   7.175  0.00  0.00      PROA  
ATOM    450  HG  LEU P 245       9.312  21.344   6.743  0.00  0.00      PROA  
ATOM    451  CD1 LEU P 245       7.440  20.438   6.015  0.00  0.00      PROA  
ATOM    452 HD11 LEU P 245       6.622  19.803   6.419  0.00  0.00      PROA  
ATOM    453 HD12 LEU P 245       8.052  19.690   5.467  0.00  0.00      PROA  
ATOM    454 HD13 LEU P 245       6.950  21.174   5.342  0.00  0.00      PROA  
ATOM    455  CD2 LEU P 245       7.406  22.288   7.694  0.00  0.00      PROA  
ATOM    456 HD21 LEU P 245       7.281  23.083   6.928  0.00  0.00      PROA  
ATOM    457 HD22 LEU P 245       7.973  22.824   8.485  0.00  0.00      PROA  
ATOM    458 HD23 LEU P 245       6.403  21.958   8.041  0.00  0.00      PROA  
ATOM    459  C   LEU P 245       9.285  19.813  10.574  0.00  0.00      PROA  
ATOM    460  O   LEU P 245       8.815  20.426  11.541  0.00  0.00      PROA  
ATOM    461  N   GLU P 246       9.646  18.535  10.759  0.00  0.00      PROA  
ATOM    462  HN  GLU P 246       9.942  17.914  10.038  0.00  0.00      PROA  
ATOM    463  CA  GLU P 246       9.348  17.826  11.988  0.00  0.00      PROA  
ATOM    464  HA  GLU P 246       8.345  18.063  12.312  0.00  0.00      PROA  
ATOM    465  CB  GLU P 246       9.404  16.219  11.931  0.00  0.00      PROA  
ATOM    466  HB1 GLU P 246       9.333  15.819  12.965  0.00  0.00      PROA  
ATOM    467  HB2 GLU P 246      10.372  15.921  11.475  0.00  0.00      PROA  
ATOM    468  CG  GLU P 246       8.326  15.556  10.985  0.00  0.00      PROA  
ATOM    469  HG1 GLU P 246       8.572  14.490  10.790  0.00  0.00      PROA  
ATOM    470  HG2 GLU P 246       8.268  16.162  10.056  0.00  0.00      PROA  
ATOM    471  CD  GLU P 246       6.908  15.394  11.601  0.00  0.00      PROA  
ATOM    472  OE1 GLU P 246       5.944  15.883  10.926  0.00  0.00      PROA  
ATOM    473  OE2 GLU P 246       6.693  14.800  12.707  0.00  0.00      PROA  
ATOM    474  C   GLU P 246      10.202  18.195  13.155  0.00  0.00      PROA  
ATOM    475  O   GLU P 246       9.729  18.196  14.293  0.00  0.00      PROA  
ATOM    476  N   ASN P 247      11.424  18.601  13.013  0.00  0.00      PROA  
ATOM    477  HN  ASN P 247      11.845  18.576  12.109  0.00  0.00      PROA  
ATOM    478  CA  ASN P 247      12.247  19.054  14.071  0.00  0.00      PROA  
ATOM    479  HA  ASN P 247      12.023  18.492  14.966  0.00  0.00      PROA  
ATOM    480  CB  ASN P 247      13.812  18.754  13.731  0.00  0.00      PROA  
ATOM    481  HB1 ASN P 247      14.436  19.045  14.604  0.00  0.00      PROA  
ATOM    482  HB2 ASN P 247      14.101  19.374  12.856  0.00  0.00      PROA  
ATOM    483  CG  ASN P 247      14.017  17.302  13.482  0.00  0.00      PROA  
ATOM    484  OD1 ASN P 247      14.165  16.438  14.345  0.00  0.00      PROA  
ATOM    485  ND2 ASN P 247      14.073  16.897  12.174  0.00  0.00      PROA  
ATOM    486 HD21 ASN P 247      14.370  15.943  12.143  0.00  0.00      PROA  
ATOM    487 HD22 ASN P 247      13.960  17.593  11.464  0.00  0.00      PROA  
ATOM    488  C   ASN P 247      11.964  20.478  14.419  0.00  0.00      PROA  
ATOM    489  O   ASN P 247      12.361  20.942  15.460  0.00  0.00      PROA  
ATOM    490  N   SER P 248      11.338  21.238  13.501  0.00  0.00      PROA  
ATOM    491  HN  SER P 248      11.150  20.890  12.586  0.00  0.00      PROA  
ATOM    492  CA  SER P 248      10.864  22.562  13.903  0.00  0.00      PROA  
ATOM    493  HA  SER P 248      11.689  23.098  14.348  0.00  0.00      PROA  
ATOM    494  CB  SER P 248      10.273  23.370  12.733  0.00  0.00      PROA  
ATOM    495  HB1 SER P 248       9.684  24.237  13.103  0.00  0.00      PROA  
ATOM    496  HB2 SER P 248       9.705  22.621  12.142  0.00  0.00      PROA  
ATOM    497  OG  SER P 248      11.277  23.883  11.841  0.00  0.00      PROA  
ATOM    498  HG1 SER P 248      11.602  23.175  11.280  0.00  0.00      PROA  
ATOM    499  C   SER P 248       9.770  22.480  14.981  0.00  0.00      PROA  
ATOM    500  O   SER P 248       9.870  23.127  16.001  0.00  0.00      PROA  
ATOM    501  N   GLY P 249       8.780  21.566  14.752  0.00  0.00      PROA  
ATOM    502  HN  GLY P 249       8.825  20.865  14.044  0.00  0.00      PROA  
ATOM    503  CA  GLY P 249       7.434  21.592  15.319  0.00  0.00      PROA  
ATOM    504  HA1 GLY P 249       7.484  22.266  16.161  0.00  0.00      PROA  
ATOM    505  HA2 GLY P 249       7.132  20.606  15.640  0.00  0.00      PROA  
ATOM    506  C   GLY P 249       6.303  22.187  14.531  0.00  0.00      PROA  
ATOM    507  O   GLY P 249       6.417  22.324  13.308  0.00  0.00      PROA  
ATOM    508  N   ASP P 250       5.192  22.679  15.155  0.00  0.00      PROA  
ATOM    509  HN  ASP P 250       5.135  22.565  16.143  0.00  0.00      PROA  
ATOM    510  CA  ASP P 250       4.136  23.383  14.407  0.00  0.00      PROA  
ATOM    511  HA  ASP P 250       4.337  23.415  13.347  0.00  0.00      PROA  
ATOM    512  CB  ASP P 250       2.783  22.777  14.745  0.00  0.00      PROA  
ATOM    513  HB1 ASP P 250       1.938  23.263  14.213  0.00  0.00      PROA  
ATOM    514  HB2 ASP P 250       2.525  22.953  15.811  0.00  0.00      PROA  
ATOM    515  CG  ASP P 250       2.880  21.368  14.459  0.00  0.00      PROA  
ATOM    516  OD1 ASP P 250       2.442  20.948  13.376  0.00  0.00      PROA  
ATOM    517  OD2 ASP P 250       3.129  20.562  15.392  0.00  0.00      PROA  
ATOM    518  C   ASP P 250       4.067  24.832  14.704  0.00  0.00      PROA  
ATOM    519  O   ASP P 250       4.007  25.102  15.904  0.00  0.00      PROA  
ATOM    520  N   PRO P 251       3.975  25.788  13.794  0.00  0.00      PROA  
ATOM    521  CD  PRO P 251       4.669  25.681  12.441  0.00  0.00      PROA  
ATOM    522  HD1 PRO P 251       3.933  25.135  11.812  0.00  0.00      PROA  
ATOM    523  HD2 PRO P 251       5.623  25.114  12.470  0.00  0.00      PROA  
ATOM    524  CA  PRO P 251       3.779  27.160  14.176  0.00  0.00      PROA  
ATOM    525  HA  PRO P 251       4.531  27.447  14.896  0.00  0.00      PROA  
ATOM    526  CB  PRO P 251       3.822  27.974  12.793  0.00  0.00      PROA  
ATOM    527  HB1 PRO P 251       4.257  28.991  12.896  0.00  0.00      PROA  
ATOM    528  HB2 PRO P 251       2.831  28.210  12.348  0.00  0.00      PROA  
ATOM    529  CG  PRO P 251       4.774  27.138  11.948  0.00  0.00      PROA  
ATOM    530  HG1 PRO P 251       4.674  27.194  10.843  0.00  0.00      PROA  
ATOM    531  HG2 PRO P 251       5.768  27.479  12.311  0.00  0.00      PROA  
ATOM    532  C   PRO P 251       2.424  27.441  14.738  0.00  0.00      PROA  
ATOM    533  O   PRO P 251       2.314  28.355  15.565  0.00  0.00      PROA  
ATOM    534  N   PHE P 252       1.402  26.661  14.298  0.00  0.00      PROA  
ATOM    535  HN  PHE P 252       1.640  26.115  13.499  0.00  0.00      PROA  
ATOM    536  CA  PHE P 252       0.013  26.822  14.746  0.00  0.00      PROA  
ATOM    537  HA  PHE P 252      -0.408  27.729  14.339  0.00  0.00      PROA  
ATOM    538  CB  PHE P 252      -0.793  25.651  14.046  0.00  0.00      PROA  
ATOM    539  HB1 PHE P 252      -1.840  25.700  14.412  0.00  0.00      PROA  
ATOM    540  HB2 PHE P 252      -0.345  24.702  14.411  0.00  0.00      PROA  
ATOM    541  CG  PHE P 252      -0.759  25.730  12.485  0.00  0.00      PROA  
ATOM    542  CD1 PHE P 252       0.080  24.856  11.768  0.00  0.00      PROA  
ATOM    543  HD1 PHE P 252       0.671  24.056  12.188  0.00  0.00      PROA  
ATOM    544  CE1 PHE P 252      -0.065  24.849  10.341  0.00  0.00      PROA  
ATOM    545  HE1 PHE P 252       0.520  24.188   9.719  0.00  0.00      PROA  
ATOM    546  CZ  PHE P 252      -0.850  25.847   9.680  0.00  0.00      PROA  
ATOM    547  HZ  PHE P 252      -0.907  25.796   8.603  0.00  0.00      PROA  
ATOM    548  CD2 PHE P 252      -1.578  26.675  11.823  0.00  0.00      PROA  
ATOM    549  HD2 PHE P 252      -2.252  27.366  12.307  0.00  0.00      PROA  
ATOM    550  CE2 PHE P 252      -1.566  26.788  10.451  0.00  0.00      PROA  
ATOM    551  HE2 PHE P 252      -2.183  27.445   9.856  0.00  0.00      PROA  
ATOM    552  C   PHE P 252      -0.243  26.638  16.193  0.00  0.00      PROA  
ATOM    553  O   PHE P 252      -1.058  27.294  16.808  0.00  0.00      PROA  
ATOM    554  N   PHE P 253       0.481  25.617  16.793  0.00  0.00      PROA  
ATOM    555  HN  PHE P 253       1.021  25.017  16.209  0.00  0.00      PROA  
ATOM    556  CA  PHE P 253       0.421  25.256  18.195  0.00  0.00      PROA  
ATOM    557  HA  PHE P 253      -0.429  25.707  18.685  0.00  0.00      PROA  
ATOM    558  CB  PHE P 253       0.220  23.778  18.296  0.00  0.00      PROA  
ATOM    559  HB1 PHE P 253      -0.036  23.542  19.351  0.00  0.00      PROA  
ATOM    560  HB2 PHE P 253       1.165  23.269  18.009  0.00  0.00      PROA  
ATOM    561  CG  PHE P 253      -0.855  23.301  17.403  0.00  0.00      PROA  
ATOM    562  CD1 PHE P 253      -2.092  23.864  17.294  0.00  0.00      PROA  
ATOM    563  HD1 PHE P 253      -2.249  24.727  17.924  0.00  0.00      PROA  
ATOM    564  CE1 PHE P 253      -3.011  23.299  16.441  0.00  0.00      PROA  
ATOM    565  HE1 PHE P 253      -3.955  23.810  16.320  0.00  0.00      PROA  
ATOM    566  CZ  PHE P 253      -2.773  22.176  15.656  0.00  0.00      PROA  
ATOM    567  HZ  PHE P 253      -3.471  21.857  14.897  0.00  0.00      PROA  
ATOM    568  CD2 PHE P 253      -0.513  22.187  16.594  0.00  0.00      PROA  
ATOM    569  HD2 PHE P 253       0.428  21.663  16.676  0.00  0.00      PROA  
ATOM    570  CE2 PHE P 253      -1.484  21.610  15.686  0.00  0.00      PROA  
ATOM    571  HE2 PHE P 253      -1.295  20.767  15.037  0.00  0.00      PROA  
ATOM    572  C   PHE P 253       1.666  25.736  18.970  0.00  0.00      PROA  
ATOM    573  O   PHE P 253       2.106  25.128  19.908  0.00  0.00      PROA  
ATOM    574  N   ASP P 254       2.254  26.838  18.523  0.00  0.00      PROA  
ATOM    575  HN  ASP P 254       1.955  27.354  17.725  0.00  0.00      PROA  
ATOM    576  CA  ASP P 254       3.509  27.556  19.003  0.00  0.00      PROA  
ATOM    577  HA  ASP P 254       3.791  28.132  18.134  0.00  0.00      PROA  
ATOM    578  CB  ASP P 254       3.144  28.486  20.235  0.00  0.00      PROA  
ATOM    579  HB1 ASP P 254       3.968  29.098  20.660  0.00  0.00      PROA  
ATOM    580  HB2 ASP P 254       2.839  27.804  21.058  0.00  0.00      PROA  
ATOM    581  CG  ASP P 254       1.941  29.421  19.995  0.00  0.00      PROA  
ATOM    582  OD1 ASP P 254       1.994  30.061  18.918  0.00  0.00      PROA  
ATOM    583  OD2 ASP P 254       0.969  29.490  20.788  0.00  0.00      PROA  
ATOM    584  C   ASP P 254       4.702  26.658  19.326  0.00  0.00      PROA  
ATOM    585  O   ASP P 254       5.384  26.830  20.337  0.00  0.00      PROA  
ATOM    586  N   PHE P 255       4.943  25.680  18.417  0.00  0.00      PROA  
ATOM    587  HN  PHE P 255       4.290  25.753  17.667  0.00  0.00      PROA  
ATOM    588  CA  PHE P 255       6.139  24.883  18.301  0.00  0.00      PROA  
ATOM    589  HA  PHE P 255       6.040  24.195  17.475  0.00  0.00      PROA  
ATOM    590  CB  PHE P 255       7.396  25.768  18.085  0.00  0.00      PROA  
ATOM    591  HB1 PHE P 255       8.279  25.105  17.968  0.00  0.00      PROA  
ATOM    592  HB2 PHE P 255       7.669  26.517  18.860  0.00  0.00      PROA  
ATOM    593  CG  PHE P 255       7.298  26.426  16.796  0.00  0.00      PROA  
ATOM    594  CD1 PHE P 255       7.428  25.734  15.587  0.00  0.00      PROA  
ATOM    595  HD1 PHE P 255       7.706  24.698  15.713  0.00  0.00      PROA  
ATOM    596  CE1 PHE P 255       7.404  26.454  14.390  0.00  0.00      PROA  
ATOM    597  HE1 PHE P 255       7.597  25.926  13.468  0.00  0.00      PROA  
ATOM    598  CZ  PHE P 255       7.293  27.883  14.356  0.00  0.00      PROA  
ATOM    599  HZ  PHE P 255       7.319  28.332  13.375  0.00  0.00      PROA  
ATOM    600  CD2 PHE P 255       7.197  27.800  16.782  0.00  0.00      PROA  
ATOM    601  HD2 PHE P 255       7.071  28.226  17.766  0.00  0.00      PROA  
ATOM    602  CE2 PHE P 255       7.129  28.496  15.590  0.00  0.00      PROA  
ATOM    603  HE2 PHE P 255       7.040  29.572  15.608  0.00  0.00      PROA  
ATOM    604  C   PHE P 255       6.377  23.908  19.489  0.00  0.00      PROA  
ATOM    605  O   PHE P 255       7.464  23.617  19.928  0.00  0.00      PROA  
ATOM    606  N   GLY P 256       5.234  23.422  20.104  0.00  0.00      PROA  
ATOM    607  HN  GLY P 256       4.302  23.557  19.776  0.00  0.00      PROA  
ATOM    608  CA  GLY P 256       5.387  22.726  21.352  0.00  0.00      PROA  
ATOM    609  HA1 GLY P 256       4.453  22.776  21.891  0.00  0.00      PROA  
ATOM    610  HA2 GLY P 256       6.182  23.218  21.894  0.00  0.00      PROA  
ATOM    611  C   GLY P 256       5.715  21.266  21.252  0.00  0.00      PROA  
ATOM    612  O   GLY P 256       6.360  20.688  22.148  0.00  0.00      PROA  
ATOM    613  N   ASN P 257       5.360  20.645  20.141  0.00  0.00      PROA  
ATOM    614  HN  ASN P 257       4.956  21.217  19.432  0.00  0.00      PROA  
ATOM    615  CA  ASN P 257       5.590  19.249  19.851  0.00  0.00      PROA  
ATOM    616  HA  ASN P 257       6.143  18.750  20.633  0.00  0.00      PROA  
ATOM    617  CB  ASN P 257       4.179  18.557  19.670  0.00  0.00      PROA  
ATOM    618  HB1 ASN P 257       4.144  17.564  19.173  0.00  0.00      PROA  
ATOM    619  HB2 ASN P 257       3.576  19.332  19.151  0.00  0.00      PROA  
ATOM    620  CG  ASN P 257       3.591  18.447  21.094  0.00  0.00      PROA  
ATOM    621  OD1 ASN P 257       2.505  18.992  21.396  0.00  0.00      PROA  
ATOM    622  ND2 ASN P 257       4.297  17.751  22.001  0.00  0.00      PROA  
ATOM    623 HD21 ASN P 257       5.099  17.308  21.600  0.00  0.00      PROA  
ATOM    624 HD22 ASN P 257       4.041  17.689  22.966  0.00  0.00      PROA  
ATOM    625  C   ASN P 257       6.471  19.160  18.592  0.00  0.00      PROA  
ATOM    626  O   ASN P 257       6.100  19.587  17.495  0.00  0.00      PROA  
ATOM    627  N   ALA P 258       7.641  18.505  18.676  0.00  0.00      PROA  
ATOM    628  HN  ALA P 258       7.952  18.084  19.524  0.00  0.00      PROA  
ATOM    629  CA  ALA P 258       8.559  18.218  17.566  0.00  0.00      PROA  
ATOM    630  HA  ALA P 258       7.982  18.305  16.658  0.00  0.00      PROA  
ATOM    631  CB  ALA P 258       9.733  19.238  17.359  0.00  0.00      PROA  
ATOM    632  HB1 ALA P 258      10.353  18.997  16.469  0.00  0.00      PROA  
ATOM    633  HB2 ALA P 258      10.402  19.259  18.245  0.00  0.00      PROA  
ATOM    634  HB3 ALA P 258       9.188  20.180  17.134  0.00  0.00      PROA  
ATOM    635  C   ALA P 258       9.101  16.799  17.541  0.00  0.00      PROA  
ATOM    636  O   ALA P 258       9.843  16.432  18.357  0.00  0.00      PROA  
ATOM    637  N   GLN P 259       8.689  15.927  16.613  0.00  0.00      PROA  
ATOM    638  HN  GLN P 259       7.967  16.206  15.985  0.00  0.00      PROA  
ATOM    639  CA  GLN P 259       9.274  14.663  16.327  0.00  0.00      PROA  
ATOM    640  HA  GLN P 259       9.098  14.035  17.188  0.00  0.00      PROA  
ATOM    641  CB  GLN P 259       8.549  13.946  15.199  0.00  0.00      PROA  
ATOM    642  HB1 GLN P 259       8.737  14.566  14.297  0.00  0.00      PROA  
ATOM    643  HB2 GLN P 259       7.457  14.018  15.391  0.00  0.00      PROA  
ATOM    644  CG  GLN P 259       9.038  12.487  14.985  0.00  0.00      PROA  
ATOM    645  HG1 GLN P 259       9.085  12.037  16.000  0.00  0.00      PROA  
ATOM    646  HG2 GLN P 259       9.991  12.430  14.417  0.00  0.00      PROA  
ATOM    647  CD  GLN P 259       8.073  11.537  14.205  0.00  0.00      PROA  
ATOM    648  OE1 GLN P 259       7.880  10.396  14.506  0.00  0.00      PROA  
ATOM    649  NE2 GLN P 259       7.445  11.996  13.092  0.00  0.00      PROA  
ATOM    650 HE21 GLN P 259       6.860  11.378  12.568  0.00  0.00      PROA  
ATOM    651 HE22 GLN P 259       7.410  12.991  12.991  0.00  0.00      PROA  
ATOM    652  C   GLN P 259      10.749  14.766  16.065  0.00  0.00      PROA  
ATOM    653  O   GLN P 259      11.235  15.669  15.344  0.00  0.00      PROA  
ATOM    654  N   HSD P 260      11.548  13.818  16.620  0.00  0.00      PROA  
ATOM    655  HN  HSD P 260      11.153  13.156  17.253  0.00  0.00      PROA  
ATOM    656  CA  HSD P 260      12.996  13.810  16.554  0.00  0.00      PROA  
ATOM    657  HA  HSD P 260      13.386  14.817  16.531  0.00  0.00      PROA  
ATOM    658  CB  HSD P 260      13.694  13.160  17.782  0.00  0.00      PROA  
ATOM    659  HB1 HSD P 260      14.734  13.376  17.456  0.00  0.00      PROA  
ATOM    660  HB2 HSD P 260      13.506  12.077  17.942  0.00  0.00      PROA  
ATOM    661  ND1 HSD P 260      14.035  15.102  19.461  0.00  0.00      PROA  
ATOM    662  HD1 HSD P 260      14.803  15.544  18.998  0.00  0.00      PROA  
ATOM    663  CG  HSD P 260      13.485  13.880  19.109  0.00  0.00      PROA  
ATOM    664  CE1 HSD P 260      13.611  15.390  20.714  0.00  0.00      PROA  
ATOM    665  HE1 HSD P 260      13.851  16.319  21.232  0.00  0.00      PROA  
ATOM    666  NE2 HSD P 260      12.722  14.461  21.161  0.00  0.00      PROA  
ATOM    667  CD2 HSD P 260      12.680  13.541  20.121  0.00  0.00      PROA  
ATOM    668  HD2 HSD P 260      12.128  12.636  20.343  0.00  0.00      PROA  
ATOM    669  C   HSD P 260      13.456  13.000  15.322  0.00  0.00      PROA  
ATOM    670  O   HSD P 260      13.448  11.794  15.416  0.00  0.00      PROA  
ATOM    671  N   LEU P 261      13.844  13.598  14.207  0.00  0.00      PROA  
ATOM    672  HN  LEU P 261      13.803  14.576  14.015  0.00  0.00      PROA  
ATOM    673  CA  LEU P 261      14.332  12.872  13.069  0.00  0.00      PROA  
ATOM    674  HA  LEU P 261      14.401  11.825  13.327  0.00  0.00      PROA  
ATOM    675  CB  LEU P 261      13.442  12.954  11.823  0.00  0.00      PROA  
ATOM    676  HB1 LEU P 261      13.957  12.386  11.019  0.00  0.00      PROA  
ATOM    677  HB2 LEU P 261      13.193  13.976  11.465  0.00  0.00      PROA  
ATOM    678  CG  LEU P 261      12.150  12.237  11.966  0.00  0.00      PROA  
ATOM    679  HG  LEU P 261      11.758  12.523  12.966  0.00  0.00      PROA  
ATOM    680  CD1 LEU P 261      11.098  12.768  10.951  0.00  0.00      PROA  
ATOM    681 HD11 LEU P 261      10.059  12.398  11.081  0.00  0.00      PROA  
ATOM    682 HD12 LEU P 261      11.571  12.490   9.984  0.00  0.00      PROA  
ATOM    683 HD13 LEU P 261      10.966  13.870  10.997  0.00  0.00      PROA  
ATOM    684  CD2 LEU P 261      12.430  10.704  11.781  0.00  0.00      PROA  
ATOM    685 HD21 LEU P 261      12.657  10.455  10.722  0.00  0.00      PROA  
ATOM    686 HD22 LEU P 261      11.522  10.191  12.163  0.00  0.00      PROA  
ATOM    687 HD23 LEU P 261      13.315  10.338  12.345  0.00  0.00      PROA  
ATOM    688  C   LEU P 261      15.708  13.324  12.611  0.00  0.00      PROA  
ATOM    689  O   LEU P 261      15.962  14.476  12.337  0.00  0.00      PROA  
ATOM    690  N   THR P 262      16.647  12.424  12.446  0.00  0.00      PROA  
ATOM    691  HN  THR P 262      16.347  11.490  12.624  0.00  0.00      PROA  
ATOM    692  CA  THR P 262      17.772  12.587  11.562  0.00  0.00      PROA  
ATOM    693  HA  THR P 262      18.156  13.592  11.656  0.00  0.00      PROA  
ATOM    694  CB  THR P 262      18.864  11.499  11.844  0.00  0.00      PROA  
ATOM    695  HB  THR P 262      19.692  11.530  11.104  0.00  0.00      PROA  
ATOM    696  OG1 THR P 262      18.330  10.141  11.816  0.00  0.00      PROA  
ATOM    697  HG1 THR P 262      17.608  10.167  12.448  0.00  0.00      PROA  
ATOM    698  CG2 THR P 262      19.334  11.688  13.340  0.00  0.00      PROA  
ATOM    699 HG21 THR P 262      19.746  12.719  13.379  0.00  0.00      PROA  
ATOM    700 HG22 THR P 262      20.083  10.993  13.777  0.00  0.00      PROA  
ATOM    701 HG23 THR P 262      18.474  11.527  14.025  0.00  0.00      PROA  
ATOM    702  C   THR P 262      17.398  12.515  10.097  0.00  0.00      PROA  
ATOM    703  O   THR P 262      16.310  12.058   9.690  0.00  0.00      PROA  
ATOM    704  N   TYR P 263      18.279  13.030   9.178  0.00  0.00      PROA  
ATOM    705  HN  TYR P 263      18.937  13.626   9.631  0.00  0.00      PROA  
ATOM    706  CA  TYR P 263      18.169  13.120   7.728  0.00  0.00      PROA  
ATOM    707  HA  TYR P 263      17.284  13.654   7.414  0.00  0.00      PROA  
ATOM    708  CB  TYR P 263      19.460  13.828   7.301  0.00  0.00      PROA  
ATOM    709  HB1 TYR P 263      20.358  13.274   7.647  0.00  0.00      PROA  
ATOM    710  HB2 TYR P 263      19.536  14.858   7.711  0.00  0.00      PROA  
ATOM    711  CG  TYR P 263      19.505  14.059   5.786  0.00  0.00      PROA  
ATOM    712  CD1 TYR P 263      18.539  14.950   5.241  0.00  0.00      PROA  
ATOM    713  HD1 TYR P 263      17.878  15.546   5.854  0.00  0.00      PROA  
ATOM    714  CE1 TYR P 263      18.324  14.991   3.895  0.00  0.00      PROA  
ATOM    715  HE1 TYR P 263      17.634  15.598   3.327  0.00  0.00      PROA  
ATOM    716  CZ  TYR P 263      19.131  14.210   3.057  0.00  0.00      PROA  
ATOM    717  OH  TYR P 263      18.932  14.238   1.664  0.00  0.00      PROA  
ATOM    718  HH  TYR P 263      18.061  14.582   1.454  0.00  0.00      PROA  
ATOM    719  CD2 TYR P 263      20.338  13.286   4.893  0.00  0.00      PROA  
ATOM    720  HD2 TYR P 263      21.029  12.602   5.364  0.00  0.00      PROA  
ATOM    721  CE2 TYR P 263      20.137  13.357   3.527  0.00  0.00      PROA  
ATOM    722  HE2 TYR P 263      20.761  12.764   2.874  0.00  0.00      PROA  
ATOM    723  C   TYR P 263      18.077  11.764   7.036  0.00  0.00      PROA  
ATOM    724  O   TYR P 263      17.288  11.577   6.152  0.00  0.00      PROA  
ATOM    725  N   TRP P 264      18.784  10.760   7.510  0.00  0.00      PROA  
ATOM    726  HN  TRP P 264      19.447  10.895   8.242  0.00  0.00      PROA  
ATOM    727  CA  TRP P 264      18.760   9.379   7.217  0.00  0.00      PROA  
ATOM    728  HA  TRP P 264      18.994   9.309   6.165  0.00  0.00      PROA  
ATOM    729  CB  TRP P 264      19.946   8.782   7.999  0.00  0.00      PROA  
ATOM    730  HB1 TRP P 264      20.058   7.756   7.590  0.00  0.00      PROA  
ATOM    731  HB2 TRP P 264      19.745   8.722   9.090  0.00  0.00      PROA  
ATOM    732  CG  TRP P 264      21.259   9.466   7.823  0.00  0.00      PROA  
ATOM    733  CD1 TRP P 264      22.059   9.978   8.822  0.00  0.00      PROA  
ATOM    734  HD1 TRP P 264      21.802   9.881   9.866  0.00  0.00      PROA  
ATOM    735  NE1 TRP P 264      23.044  10.725   8.267  0.00  0.00      PROA  
ATOM    736  HE1 TRP P 264      23.617  11.297   8.811  0.00  0.00      PROA  
ATOM    737  CE2 TRP P 264      23.091  10.535   6.921  0.00  0.00      PROA  
ATOM    738  CD2 TRP P 264      21.967   9.750   6.604  0.00  0.00      PROA  
ATOM    739  CE3 TRP P 264      21.710   9.382   5.290  0.00  0.00      PROA  
ATOM    740  HE3 TRP P 264      20.868   8.748   5.054  0.00  0.00      PROA  
ATOM    741  CZ3 TRP P 264      22.599   9.846   4.329  0.00  0.00      PROA  
ATOM    742  HZ3 TRP P 264      22.610   9.529   3.296  0.00  0.00      PROA  
ATOM    743  CZ2 TRP P 264      23.821  11.133   5.898  0.00  0.00      PROA  
ATOM    744  HZ2 TRP P 264      24.503  11.942   6.115  0.00  0.00      PROA  
ATOM    745  CH2 TRP P 264      23.746  10.564   4.672  0.00  0.00      PROA  
ATOM    746  HH2 TRP P 264      24.332  10.972   3.862  0.00  0.00      PROA  
ATOM    747  C   TRP P 264      17.426   8.661   7.528  0.00  0.00      PROA  
ATOM    748  O   TRP P 264      16.929   7.910   6.737  0.00  0.00      PROA  
ATOM    749  N   GLU P 265      16.802   8.944   8.692  0.00  0.00      PROA  
ATOM    750  HN  GLU P 265      17.155   9.543   9.406  0.00  0.00      PROA  
ATOM    751  CA  GLU P 265      15.458   8.497   9.085  0.00  0.00      PROA  
ATOM    752  HA  GLU P 265      15.532   7.420   9.063  0.00  0.00      PROA  
ATOM    753  CB  GLU P 265      15.079   8.991  10.540  0.00  0.00      PROA  
ATOM    754  HB1 GLU P 265      13.992   8.786  10.642  0.00  0.00      PROA  
ATOM    755  HB2 GLU P 265      15.448  10.032  10.656  0.00  0.00      PROA  
ATOM    756  CG  GLU P 265      15.703   8.085  11.670  0.00  0.00      PROA  
ATOM    757  HG1 GLU P 265      16.755   7.789  11.467  0.00  0.00      PROA  
ATOM    758  HG2 GLU P 265      15.106   7.149  11.720  0.00  0.00      PROA  
ATOM    759  CD  GLU P 265      15.570   8.681  13.062  0.00  0.00      PROA  
ATOM    760  OE1 GLU P 265      14.789   8.116  13.843  0.00  0.00      PROA  
ATOM    761  OE2 GLU P 265      16.244   9.700  13.356  0.00  0.00      PROA  
ATOM    762  C   GLU P 265      14.326   9.012   8.086  0.00  0.00      PROA  
ATOM    763  O   GLU P 265      13.378   8.311   7.705  0.00  0.00      PROA  
ATOM    764  N   CYS P 266      14.423  10.274   7.652  0.00  0.00      PROA  
ATOM    765  HN  CYS P 266      15.174  10.866   7.934  0.00  0.00      PROA  
ATOM    766  CA  CYS P 266      13.625  11.019   6.709  0.00  0.00      PROA  
ATOM    767  HA  CYS P 266      12.656  11.130   7.173  0.00  0.00      PROA  
ATOM    768  CB  CYS P 266      14.100  12.540   6.472  0.00  0.00      PROA  
ATOM    769  HB1 CYS P 266      13.419  12.901   5.672  0.00  0.00      PROA  
ATOM    770  HB2 CYS P 266      15.123  12.535   6.039  0.00  0.00      PROA  
ATOM    771  SG  CYS P 266      14.125  13.525   8.093  0.00  0.00      PROA  
ATOM    772  HG1 CYS P 266      12.932  13.208   8.576  0.00  0.00      PROA  
ATOM    773  C   CYS P 266      13.493  10.291   5.331  0.00  0.00      PROA  
ATOM    774  O   CYS P 266      12.386  10.116   4.837  0.00  0.00      PROA  
ATOM    775  N   LEU P 267      14.604   9.795   4.762  0.00  0.00      PROA  
ATOM    776  HN  LEU P 267      15.412   9.963   5.321  0.00  0.00      PROA  
ATOM    777  CA  LEU P 267      14.800   9.082   3.477  0.00  0.00      PROA  
ATOM    778  HA  LEU P 267      14.289   9.656   2.719  0.00  0.00      PROA  
ATOM    779  CB  LEU P 267      16.252   8.814   3.126  0.00  0.00      PROA  
ATOM    780  HB1 LEU P 267      16.293   8.138   2.244  0.00  0.00      PROA  
ATOM    781  HB2 LEU P 267      16.777   8.361   3.993  0.00  0.00      PROA  
ATOM    782  CG  LEU P 267      16.961  10.082   2.636  0.00  0.00      PROA  
ATOM    783  HG  LEU P 267      16.758  10.864   3.398  0.00  0.00      PROA  
ATOM    784  CD1 LEU P 267      18.500   9.932   2.680  0.00  0.00      PROA  
ATOM    785 HD11 LEU P 267      18.926  10.928   2.434  0.00  0.00      PROA  
ATOM    786 HD12 LEU P 267      18.821   9.073   2.052  0.00  0.00      PROA  
ATOM    787 HD13 LEU P 267      18.858   9.746   3.715  0.00  0.00      PROA  
ATOM    788  CD2 LEU P 267      16.399  10.613   1.293  0.00  0.00      PROA  
ATOM    789 HD21 LEU P 267      16.582   9.928   0.438  0.00  0.00      PROA  
ATOM    790 HD22 LEU P 267      16.776  11.642   1.109  0.00  0.00      PROA  
ATOM    791 HD23 LEU P 267      15.289  10.653   1.266  0.00  0.00      PROA  
ATOM    792  C   LEU P 267      14.099   7.782   3.482  0.00  0.00      PROA  
ATOM    793  O   LEU P 267      13.391   7.420   2.588  0.00  0.00      PROA  
ATOM    794  N   TYR P 268      14.201   7.030   4.576  0.00  0.00      PROA  
ATOM    795  HN  TYR P 268      14.728   7.343   5.363  0.00  0.00      PROA  
ATOM    796  CA  TYR P 268      13.519   5.825   4.778  0.00  0.00      PROA  
ATOM    797  HA  TYR P 268      13.763   5.135   3.984  0.00  0.00      PROA  
ATOM    798  CB  TYR P 268      14.034   5.097   6.068  0.00  0.00      PROA  
ATOM    799  HB1 TYR P 268      14.205   5.715   6.976  0.00  0.00      PROA  
ATOM    800  HB2 TYR P 268      15.047   4.722   5.807  0.00  0.00      PROA  
ATOM    801  CG  TYR P 268      13.084   3.895   6.394  0.00  0.00      PROA  
ATOM    802  CD1 TYR P 268      13.258   2.698   5.676  0.00  0.00      PROA  
ATOM    803  HD1 TYR P 268      13.964   2.733   4.859  0.00  0.00      PROA  
ATOM    804  CE1 TYR P 268      12.443   1.643   5.934  0.00  0.00      PROA  
ATOM    805  HE1 TYR P 268      12.612   0.767   5.325  0.00  0.00      PROA  
ATOM    806  CZ  TYR P 268      11.545   1.676   6.902  0.00  0.00      PROA  
ATOM    807  OH  TYR P 268      10.837   0.541   7.207  0.00  0.00      PROA  
ATOM    808  HH  TYR P 268      10.165   0.824   7.831  0.00  0.00      PROA  
ATOM    809  CD2 TYR P 268      12.184   3.984   7.465  0.00  0.00      PROA  
ATOM    810  HD2 TYR P 268      12.193   4.831   8.134  0.00  0.00      PROA  
ATOM    811  CE2 TYR P 268      11.363   2.866   7.685  0.00  0.00      PROA  
ATOM    812  HE2 TYR P 268      10.785   2.891   8.597  0.00  0.00      PROA  
ATOM    813  C   TYR P 268      11.953   5.886   4.729  0.00  0.00      PROA  
ATOM    814  O   TYR P 268      11.297   5.218   3.969  0.00  0.00      PROA  
ATOM    815  N   PHE P 269      11.461   6.932   5.445  0.00  0.00      PROA  
ATOM    816  HN  PHE P 269      12.075   7.475   6.013  0.00  0.00      PROA  
ATOM    817  CA  PHE P 269      10.061   7.336   5.602  0.00  0.00      PROA  
ATOM    818  HA  PHE P 269       9.525   6.462   5.941  0.00  0.00      PROA  
ATOM    819  CB  PHE P 269       9.907   8.469   6.634  0.00  0.00      PROA  
ATOM    820  HB1 PHE P 269      10.676   9.198   6.301  0.00  0.00      PROA  
ATOM    821  HB2 PHE P 269      10.180   8.121   7.654  0.00  0.00      PROA  
ATOM    822  CG  PHE P 269       8.520   9.187   6.683  0.00  0.00      PROA  
ATOM    823  CD1 PHE P 269       7.364   8.378   6.469  0.00  0.00      PROA  
ATOM    824  HD1 PHE P 269       7.404   7.299   6.431  0.00  0.00      PROA  
ATOM    825  CE1 PHE P 269       6.070   9.034   6.498  0.00  0.00      PROA  
ATOM    826  HE1 PHE P 269       5.226   8.389   6.306  0.00  0.00      PROA  
ATOM    827  CZ  PHE P 269       6.083  10.432   6.797  0.00  0.00      PROA  
ATOM    828  HZ  PHE P 269       5.144  10.966   6.769  0.00  0.00      PROA  
ATOM    829  CD2 PHE P 269       8.446  10.556   6.983  0.00  0.00      PROA  
ATOM    830  HD2 PHE P 269       9.364  10.993   7.348  0.00  0.00      PROA  
ATOM    831  CE2 PHE P 269       7.221  11.173   7.107  0.00  0.00      PROA  
ATOM    832  HE2 PHE P 269       7.133  12.236   7.279  0.00  0.00      PROA  
ATOM    833  C   PHE P 269       9.363   7.667   4.258  0.00  0.00      PROA  
ATOM    834  O   PHE P 269       8.260   7.181   3.867  0.00  0.00      PROA  
ATOM    835  N   LEU P 270      10.120   8.515   3.454  0.00  0.00      PROA  
ATOM    836  HN  LEU P 270      10.977   8.902   3.785  0.00  0.00      PROA  
ATOM    837  CA  LEU P 270       9.664   9.014   2.202  0.00  0.00      PROA  
ATOM    838  HA  LEU P 270       8.601   9.198   2.165  0.00  0.00      PROA  
ATOM    839  CB  LEU P 270      10.367  10.328   1.746  0.00  0.00      PROA  
ATOM    840  HB1 LEU P 270      10.062  10.624   0.719  0.00  0.00      PROA  
ATOM    841  HB2 LEU P 270      11.464  10.167   1.813  0.00  0.00      PROA  
ATOM    842  CG  LEU P 270      10.095  11.536   2.734  0.00  0.00      PROA  
ATOM    843  HG  LEU P 270      10.103  10.994   3.704  0.00  0.00      PROA  
ATOM    844  CD1 LEU P 270      11.219  12.598   2.673  0.00  0.00      PROA  
ATOM    845 HD11 LEU P 270      12.179  12.099   2.928  0.00  0.00      PROA  
ATOM    846 HD12 LEU P 270      11.012  13.391   3.423  0.00  0.00      PROA  
ATOM    847 HD13 LEU P 270      11.262  13.090   1.678  0.00  0.00      PROA  
ATOM    848  CD2 LEU P 270       8.706  12.161   2.591  0.00  0.00      PROA  
ATOM    849 HD21 LEU P 270       8.588  12.837   1.717  0.00  0.00      PROA  
ATOM    850 HD22 LEU P 270       8.441  12.772   3.480  0.00  0.00      PROA  
ATOM    851 HD23 LEU P 270       8.013  11.303   2.460  0.00  0.00      PROA  
ATOM    852  C   LEU P 270       9.902   8.016   1.070  0.00  0.00      PROA  
ATOM    853  O   LEU P 270       9.104   7.982   0.120  0.00  0.00      PROA  
ATOM    854  N   MET P 271      10.933   7.167   1.186  0.00  0.00      PROA  
ATOM    855  HN  MET P 271      11.635   7.368   1.865  0.00  0.00      PROA  
ATOM    856  CA  MET P 271      11.088   5.975   0.325  0.00  0.00      PROA  
ATOM    857  HA  MET P 271      11.121   6.287  -0.709  0.00  0.00      PROA  
ATOM    858  CB  MET P 271      12.457   5.241   0.629  0.00  0.00      PROA  
ATOM    859  HB1 MET P 271      12.423   4.937   1.697  0.00  0.00      PROA  
ATOM    860  HB2 MET P 271      13.291   5.955   0.458  0.00  0.00      PROA  
ATOM    861  CG  MET P 271      12.605   3.958  -0.149  0.00  0.00      PROA  
ATOM    862  HG1 MET P 271      11.851   3.226   0.212  0.00  0.00      PROA  
ATOM    863  HG2 MET P 271      13.552   3.459   0.151  0.00  0.00      PROA  
ATOM    864  SD  MET P 271      12.522   4.077  -1.960  0.00  0.00      PROA  
ATOM    865  CE  MET P 271      12.610   2.306  -2.174  0.00  0.00      PROA  
ATOM    866  HE1 MET P 271      13.479   1.737  -1.779  0.00  0.00      PROA  
ATOM    867  HE2 MET P 271      12.668   2.058  -3.256  0.00  0.00      PROA  
ATOM    868  HE3 MET P 271      11.671   1.890  -1.750  0.00  0.00      PROA  
ATOM    869  C   MET P 271       9.944   4.996   0.408  0.00  0.00      PROA  
ATOM    870  O   MET P 271       9.270   4.797  -0.590  0.00  0.00      PROA  
ATOM    871  N   VAL P 272       9.579   4.498   1.567  0.00  0.00      PROA  
ATOM    872  HN  VAL P 272      10.134   4.630   2.385  0.00  0.00      PROA  
ATOM    873  CA  VAL P 272       8.343   3.805   1.738  0.00  0.00      PROA  
ATOM    874  HA  VAL P 272       8.415   2.935   1.103  0.00  0.00      PROA  
ATOM    875  CB  VAL P 272       8.183   3.282   3.246  0.00  0.00      PROA  
ATOM    876  HB  VAL P 272       8.098   4.189   3.882  0.00  0.00      PROA  
ATOM    877  CG1 VAL P 272       6.919   2.405   3.538  0.00  0.00      PROA  
ATOM    878 HG11 VAL P 272       5.959   2.890   3.260  0.00  0.00      PROA  
ATOM    879 HG12 VAL P 272       6.896   2.064   4.595  0.00  0.00      PROA  
ATOM    880 HG13 VAL P 272       6.986   1.539   2.846  0.00  0.00      PROA  
ATOM    881  CG2 VAL P 272       9.457   2.477   3.714  0.00  0.00      PROA  
ATOM    882 HG21 VAL P 272      10.368   3.106   3.614  0.00  0.00      PROA  
ATOM    883 HG22 VAL P 272       9.549   1.484   3.225  0.00  0.00      PROA  
ATOM    884 HG23 VAL P 272       9.389   2.247   4.799  0.00  0.00      PROA  
ATOM    885  C   VAL P 272       7.095   4.504   1.277  0.00  0.00      PROA  
ATOM    886  O   VAL P 272       6.309   3.844   0.598  0.00  0.00      PROA  
ATOM    887  N   THR P 273       6.920   5.823   1.479  0.00  0.00      PROA  
ATOM    888  HN  THR P 273       7.563   6.363   2.015  0.00  0.00      PROA  
ATOM    889  CA  THR P 273       5.820   6.658   0.884  0.00  0.00      PROA  
ATOM    890  HA  THR P 273       4.833   6.325   1.169  0.00  0.00      PROA  
ATOM    891  CB  THR P 273       5.797   8.058   1.428  0.00  0.00      PROA  
ATOM    892  HB  THR P 273       6.678   8.526   0.939  0.00  0.00      PROA  
ATOM    893  OG1 THR P 273       5.808   8.182   2.823  0.00  0.00      PROA  
ATOM    894  HG1 THR P 273       6.576   7.769   3.224  0.00  0.00      PROA  
ATOM    895  CG2 THR P 273       4.538   8.711   0.928  0.00  0.00      PROA  
ATOM    896 HG21 THR P 273       4.403   9.759   1.272  0.00  0.00      PROA  
ATOM    897 HG22 THR P 273       3.567   8.235   1.183  0.00  0.00      PROA  
ATOM    898 HG23 THR P 273       4.614   8.728  -0.180  0.00  0.00      PROA  
ATOM    899  C   THR P 273       5.735   6.607  -0.644  0.00  0.00      PROA  
ATOM    900  O   THR P 273       4.691   6.148  -1.171  0.00  0.00      PROA  
ATOM    901  N   MET P 274       6.873   6.974  -1.311  0.00  0.00      PROA  
ATOM    902  HN  MET P 274       7.665   7.108  -0.720  0.00  0.00      PROA  
ATOM    903  CA  MET P 274       6.903   7.091  -2.777  0.00  0.00      PROA  
ATOM    904  HA  MET P 274       5.973   7.593  -2.999  0.00  0.00      PROA  
ATOM    905  CB  MET P 274       8.067   7.969  -3.349  0.00  0.00      PROA  
ATOM    906  HB1 MET P 274       8.082   8.935  -2.801  0.00  0.00      PROA  
ATOM    907  HB2 MET P 274       7.913   8.178  -4.429  0.00  0.00      PROA  
ATOM    908  CG  MET P 274       9.504   7.447  -3.109  0.00  0.00      PROA  
ATOM    909  HG1 MET P 274       9.609   6.538  -3.739  0.00  0.00      PROA  
ATOM    910  HG2 MET P 274       9.628   7.045  -2.081  0.00  0.00      PROA  
ATOM    911  SD  MET P 274      10.810   8.537  -3.530  0.00  0.00      PROA  
ATOM    912  CE  MET P 274      12.153   7.387  -3.353  0.00  0.00      PROA  
ATOM    913  HE1 MET P 274      13.041   8.010  -3.591  0.00  0.00      PROA  
ATOM    914  HE2 MET P 274      12.037   6.561  -4.088  0.00  0.00      PROA  
ATOM    915  HE3 MET P 274      12.131   6.919  -2.346  0.00  0.00      PROA  
ATOM    916  C   MET P 274       6.781   5.819  -3.507  0.00  0.00      PROA  
ATOM    917  O   MET P 274       6.325   5.913  -4.636  0.00  0.00      PROA  
ATOM    918  N   SER P 275       7.153   4.725  -2.841  0.00  0.00      PROA  
ATOM    919  HN  SER P 275       7.637   4.938  -1.996  0.00  0.00      PROA  
ATOM    920  CA  SER P 275       6.952   3.433  -3.278  0.00  0.00      PROA  
ATOM    921  HA  SER P 275       7.230   3.359  -4.319  0.00  0.00      PROA  
ATOM    922  CB  SER P 275       7.817   2.534  -2.419  0.00  0.00      PROA  
ATOM    923  HB1 SER P 275       7.672   1.457  -2.648  0.00  0.00      PROA  
ATOM    924  HB2 SER P 275       7.745   2.556  -1.310  0.00  0.00      PROA  
ATOM    925  OG  SER P 275       9.152   2.853  -2.688  0.00  0.00      PROA  
ATOM    926  HG1 SER P 275       9.210   3.783  -2.458  0.00  0.00      PROA  
ATOM    927  C   SER P 275       5.569   2.931  -3.189  0.00  0.00      PROA  
ATOM    928  O   SER P 275       5.271   1.853  -3.643  0.00  0.00      PROA  
ATOM    929  N   THR P 276       4.672   3.613  -2.533  0.00  0.00      PROA  
ATOM    930  HN  THR P 276       4.914   4.517  -2.189  0.00  0.00      PROA  
ATOM    931  CA  THR P 276       3.321   3.190  -2.241  0.00  0.00      PROA  
ATOM    932  HA  THR P 276       2.989   4.005  -1.615  0.00  0.00      PROA  
ATOM    933  CB  THR P 276       2.289   3.239  -3.384  0.00  0.00      PROA  
ATOM    934  HB  THR P 276       1.260   3.328  -2.975  0.00  0.00      PROA  
ATOM    935  OG1 THR P 276       2.380   2.095  -4.261  0.00  0.00      PROA  
ATOM    936  HG1 THR P 276       3.336   2.052  -4.181  0.00  0.00      PROA  
ATOM    937  CG2 THR P 276       2.424   4.640  -4.094  0.00  0.00      PROA  
ATOM    938 HG21 THR P 276       2.409   5.323  -3.219  0.00  0.00      PROA  
ATOM    939 HG22 THR P 276       1.605   4.937  -4.784  0.00  0.00      PROA  
ATOM    940 HG23 THR P 276       3.415   4.703  -4.593  0.00  0.00      PROA  
ATOM    941  C   THR P 276       3.148   2.013  -1.328  0.00  0.00      PROA  
ATOM    942  O   THR P 276       2.173   1.286  -1.450  0.00  0.00      PROA  
ATOM    943  N   VAL P 277       4.054   1.865  -0.332  0.00  0.00      PROA  
ATOM    944  HN  VAL P 277       4.876   2.429  -0.351  0.00  0.00      PROA  
ATOM    945  CA  VAL P 277       4.170   0.675   0.526  0.00  0.00      PROA  
ATOM    946  HA  VAL P 277       3.477  -0.115   0.276  0.00  0.00      PROA  
ATOM    947  CB  VAL P 277       5.702   0.199   0.531  0.00  0.00      PROA  
ATOM    948  HB  VAL P 277       6.406   0.995   0.856  0.00  0.00      PROA  
ATOM    949  CG1 VAL P 277       5.936  -1.007   1.474  0.00  0.00      PROA  
ATOM    950 HG11 VAL P 277       5.785  -0.706   2.533  0.00  0.00      PROA  
ATOM    951 HG12 VAL P 277       6.876  -1.574   1.301  0.00  0.00      PROA  
ATOM    952 HG13 VAL P 277       5.138  -1.765   1.329  0.00  0.00      PROA  
ATOM    953  CG2 VAL P 277       6.067  -0.241  -0.925  0.00  0.00      PROA  
ATOM    954 HG21 VAL P 277       5.792   0.533  -1.673  0.00  0.00      PROA  
ATOM    955 HG22 VAL P 277       5.465  -1.101  -1.289  0.00  0.00      PROA  
ATOM    956 HG23 VAL P 277       7.110  -0.546  -1.158  0.00  0.00      PROA  
ATOM    957  C   VAL P 277       3.571   1.034   1.888  0.00  0.00      PROA  
ATOM    958  O   VAL P 277       2.854   0.254   2.426  0.00  0.00      PROA  
ATOM    959  N   GLY P 278       3.781   2.277   2.338  0.00  0.00      PROA  
ATOM    960  HN  GLY P 278       4.354   2.883   1.792  0.00  0.00      PROA  
ATOM    961  CA  GLY P 278       3.296   2.809   3.575  0.00  0.00      PROA  
ATOM    962  HA1 GLY P 278       2.380   3.252   3.215  0.00  0.00      PROA  
ATOM    963  HA2 GLY P 278       3.992   3.589   3.845  0.00  0.00      PROA  
ATOM    964  C   GLY P 278       3.109   1.972   4.837  0.00  0.00      PROA  
ATOM    965  O   GLY P 278       1.974   1.816   5.344  0.00  0.00      PROA  
ATOM    966  N   PHE P 279       4.209   1.498   5.469  0.00  0.00      PROA  
ATOM    967  HN  PHE P 279       5.031   1.851   5.028  0.00  0.00      PROA  
ATOM    968  CA  PHE P 279       4.178   0.665   6.613  0.00  0.00      PROA  
ATOM    969  HA  PHE P 279       3.624  -0.239   6.406  0.00  0.00      PROA  
ATOM    970  CB  PHE P 279       5.663   0.229   7.097  0.00  0.00      PROA  
ATOM    971  HB1 PHE P 279       5.552  -0.468   7.955  0.00  0.00      PROA  
ATOM    972  HB2 PHE P 279       6.164   1.171   7.405  0.00  0.00      PROA  
ATOM    973  CG  PHE P 279       6.521  -0.483   6.123  0.00  0.00      PROA  
ATOM    974  CD1 PHE P 279       6.103  -1.773   5.778  0.00  0.00      PROA  
ATOM    975  HD1 PHE P 279       5.160  -2.147   6.150  0.00  0.00      PROA  
ATOM    976  CE1 PHE P 279       6.855  -2.611   4.935  0.00  0.00      PROA  
ATOM    977  HE1 PHE P 279       6.512  -3.569   4.574  0.00  0.00      PROA  
ATOM    978  CZ  PHE P 279       8.162  -2.103   4.512  0.00  0.00      PROA  
ATOM    979  HZ  PHE P 279       8.793  -2.753   3.925  0.00  0.00      PROA  
ATOM    980  CD2 PHE P 279       7.833  -0.112   5.770  0.00  0.00      PROA  
ATOM    981  HD2 PHE P 279       8.235   0.787   6.213  0.00  0.00      PROA  
ATOM    982  CE2 PHE P 279       8.691  -0.917   5.001  0.00  0.00      PROA  
ATOM    983  HE2 PHE P 279       9.649  -0.575   4.636  0.00  0.00      PROA  
ATOM    984  C   PHE P 279       3.531   1.222   7.836  0.00  0.00      PROA  
ATOM    985  O   PHE P 279       2.771   0.485   8.483  0.00  0.00      PROA  
ATOM    986  N   GLY P 280       3.695   2.522   8.128  0.00  0.00      PROA  
ATOM    987  HN  GLY P 280       4.137   3.109   7.455  0.00  0.00      PROA  
ATOM    988  CA  GLY P 280       3.209   3.130   9.375  0.00  0.00      PROA  
ATOM    989  HA1 GLY P 280       2.203   2.851   9.651  0.00  0.00      PROA  
ATOM    990  HA2 GLY P 280       3.260   4.190   9.171  0.00  0.00      PROA  
ATOM    991  C   GLY P 280       4.092   2.831  10.558  0.00  0.00      PROA  
ATOM    992  O   GLY P 280       3.614   2.828  11.681  0.00  0.00      PROA  
ATOM    993  N   ASP P 281       5.391   2.425  10.410  0.00  0.00      PROA  
ATOM    994  HN  ASP P 281       5.806   2.298   9.512  0.00  0.00      PROA  
ATOM    995  CA  ASP P 281       6.408   2.251  11.452  0.00  0.00      PROA  
ATOM    996  HA  ASP P 281       5.947   1.861  12.347  0.00  0.00      PROA  
ATOM    997  CB  ASP P 281       7.489   1.161  11.006  0.00  0.00      PROA  
ATOM    998  HB1 ASP P 281       6.940   0.197  11.063  0.00  0.00      PROA  
ATOM    999  HB2 ASP P 281       8.283   1.103  11.780  0.00  0.00      PROA  
ATOM   1000  CG  ASP P 281       8.121   1.228   9.623  0.00  0.00      PROA  
ATOM   1001  OD1 ASP P 281       9.037   0.419   9.319  0.00  0.00      PROA  
ATOM   1002  OD2 ASP P 281       7.872   2.179   8.833  0.00  0.00      PROA  
ATOM   1003  C   ASP P 281       7.022   3.631  11.725  0.00  0.00      PROA  
ATOM   1004  O   ASP P 281       7.650   3.756  12.751  0.00  0.00      PROA  
ATOM   1005  N   ILE P 282       6.932   4.595  10.811  0.00  0.00      PROA  
ATOM   1006  HN  ILE P 282       6.531   4.338   9.935  0.00  0.00      PROA  
ATOM   1007  CA  ILE P 282       7.349   5.996  10.935  0.00  0.00      PROA  
ATOM   1008  HA  ILE P 282       7.189   6.248  11.973  0.00  0.00      PROA  
ATOM   1009  CB  ILE P 282       8.841   6.192  10.652  0.00  0.00      PROA  
ATOM   1010  HB  ILE P 282       9.511   5.600  11.312  0.00  0.00      PROA  
ATOM   1011  CG2 ILE P 282       9.196   5.665   9.257  0.00  0.00      PROA  
ATOM   1012 HG21 ILE P 282      10.276   5.692   8.997  0.00  0.00      PROA  
ATOM   1013 HG22 ILE P 282       8.578   6.191   8.497  0.00  0.00      PROA  
ATOM   1014 HG23 ILE P 282       8.925   4.589   9.205  0.00  0.00      PROA  
ATOM   1015  CG1 ILE P 282       9.477   7.635  10.865  0.00  0.00      PROA  
ATOM   1016 HG11 ILE P 282       8.735   8.423  10.614  0.00  0.00      PROA  
ATOM   1017 HG12 ILE P 282      10.357   7.660  10.186  0.00  0.00      PROA  
ATOM   1018  CD  ILE P 282       9.804   7.871  12.347  0.00  0.00      PROA  
ATOM   1019  HD1 ILE P 282       9.145   7.256  12.997  0.00  0.00      PROA  
ATOM   1020  HD2 ILE P 282       9.742   8.939  12.647  0.00  0.00      PROA  
ATOM   1021  HD3 ILE P 282      10.875   7.669  12.560  0.00  0.00      PROA  
ATOM   1022  C   ILE P 282       6.423   6.869  10.092  0.00  0.00      PROA  
ATOM   1023  O   ILE P 282       5.994   6.468   8.983  0.00  0.00      PROA  
ATOM   1024  N   PHE P 283       5.978   8.034  10.556  0.00  0.00      PROA  
ATOM   1025  HN  PHE P 283       6.269   8.448  11.415  0.00  0.00      PROA  
ATOM   1026  CA  PHE P 283       5.131   8.889   9.865  0.00  0.00      PROA  
ATOM   1027  HA  PHE P 283       5.465   9.086   8.857  0.00  0.00      PROA  
ATOM   1028  CB  PHE P 283       3.645   8.284   9.984  0.00  0.00      PROA  
ATOM   1029  HB1 PHE P 283       3.530   7.309   9.464  0.00  0.00      PROA  
ATOM   1030  HB2 PHE P 283       2.999   8.924   9.346  0.00  0.00      PROA  
ATOM   1031  CG  PHE P 283       3.075   8.165  11.318  0.00  0.00      PROA  
ATOM   1032  CD1 PHE P 283       2.638   9.320  11.985  0.00  0.00      PROA  
ATOM   1033  HD1 PHE P 283       2.731  10.236  11.419  0.00  0.00      PROA  
ATOM   1034  CE1 PHE P 283       1.957   9.331  13.203  0.00  0.00      PROA  
ATOM   1035  HE1 PHE P 283       1.524  10.243  13.585  0.00  0.00      PROA  
ATOM   1036  CZ  PHE P 283       1.900   8.178  13.905  0.00  0.00      PROA  
ATOM   1037  HZ  PHE P 283       1.383   8.119  14.852  0.00  0.00      PROA  
ATOM   1038  CD2 PHE P 283       2.854   6.971  12.108  0.00  0.00      PROA  
ATOM   1039  HD2 PHE P 283       3.153   6.037  11.656  0.00  0.00      PROA  
ATOM   1040  CE2 PHE P 283       2.394   6.978  13.357  0.00  0.00      PROA  
ATOM   1041  HE2 PHE P 283       2.269   6.066  13.921  0.00  0.00      PROA  
ATOM   1042  C   PHE P 283       5.101  10.234  10.482  0.00  0.00      PROA  
ATOM   1043  O   PHE P 283       5.573  10.398  11.626  0.00  0.00      PROA  
ATOM   1044  N   ALA P 284       4.636  11.242   9.653  0.00  0.00      PROA  
ATOM   1045  HN  ALA P 284       4.096  11.003   8.849  0.00  0.00      PROA  
ATOM   1046  CA  ALA P 284       4.615  12.611   9.993  0.00  0.00      PROA  
ATOM   1047  HA  ALA P 284       5.508  12.942  10.500  0.00  0.00      PROA  
ATOM   1048  CB  ALA P 284       4.317  13.467   8.784  0.00  0.00      PROA  
ATOM   1049  HB1 ALA P 284       4.545  14.533   8.997  0.00  0.00      PROA  
ATOM   1050  HB2 ALA P 284       3.230  13.371   8.574  0.00  0.00      PROA  
ATOM   1051  HB3 ALA P 284       4.788  13.119   7.840  0.00  0.00      PROA  
ATOM   1052  C   ALA P 284       3.541  13.010  11.068  0.00  0.00      PROA  
ATOM   1053  O   ALA P 284       2.357  12.645  10.878  0.00  0.00      PROA  
ATOM   1054  N   THR P 285       3.920  13.873  12.015  0.00  0.00      PROA  
ATOM   1055  HN  THR P 285       4.778  14.380  12.022  0.00  0.00      PROA  
ATOM   1056  CA  THR P 285       2.979  14.166  13.090  0.00  0.00      PROA  
ATOM   1057  HA  THR P 285       2.026  13.659  13.068  0.00  0.00      PROA  
ATOM   1058  CB  THR P 285       3.629  13.889  14.511  0.00  0.00      PROA  
ATOM   1059  HB  THR P 285       2.937  14.121  15.349  0.00  0.00      PROA  
ATOM   1060  OG1 THR P 285       4.878  14.601  14.665  0.00  0.00      PROA  
ATOM   1061  HG1 THR P 285       5.404  14.577  13.862  0.00  0.00      PROA  
ATOM   1062  CG2 THR P 285       3.992  12.372  14.598  0.00  0.00      PROA  
ATOM   1063 HG21 THR P 285       4.321  12.012  15.596  0.00  0.00      PROA  
ATOM   1064 HG22 THR P 285       4.838  12.146  13.914  0.00  0.00      PROA  
ATOM   1065 HG23 THR P 285       3.136  11.720  14.324  0.00  0.00      PROA  
ATOM   1066  C   THR P 285       2.624  15.599  13.104  0.00  0.00      PROA  
ATOM   1067  O   THR P 285       1.754  16.123  13.802  0.00  0.00      PROA  
ATOM   1068  N   THR P 286       3.321  16.467  12.337  0.00  0.00      PROA  
ATOM   1069  HN  THR P 286       4.120  16.228  11.790  0.00  0.00      PROA  
ATOM   1070  CA  THR P 286       3.132  17.882  12.257  0.00  0.00      PROA  
ATOM   1071  HA  THR P 286       2.745  18.266  13.189  0.00  0.00      PROA  
ATOM   1072  CB  THR P 286       4.395  18.776  12.129  0.00  0.00      PROA  
ATOM   1073  HB  THR P 286       4.050  19.831  12.081  0.00  0.00      PROA  
ATOM   1074  OG1 THR P 286       5.205  18.571  10.957  0.00  0.00      PROA  
ATOM   1075  HG1 THR P 286       5.614  17.706  11.031  0.00  0.00      PROA  
ATOM   1076  CG2 THR P 286       5.302  18.448  13.362  0.00  0.00      PROA  
ATOM   1077 HG21 THR P 286       4.845  18.705  14.342  0.00  0.00      PROA  
ATOM   1078 HG22 THR P 286       6.253  19.020  13.400  0.00  0.00      PROA  
ATOM   1079 HG23 THR P 286       5.568  17.369  13.340  0.00  0.00      PROA  
ATOM   1080  C   THR P 286       2.113  18.204  11.177  0.00  0.00      PROA  
ATOM   1081  O   THR P 286       1.756  17.390  10.343  0.00  0.00      PROA  
ATOM   1082  N   VAL P 287       1.417  19.347  11.356  0.00  0.00      PROA  
ATOM   1083  HN  VAL P 287       1.658  19.935  12.125  0.00  0.00      PROA  
ATOM   1084  CA  VAL P 287       0.371  19.881  10.452  0.00  0.00      PROA  
ATOM   1085  HA  VAL P 287      -0.269  19.015  10.374  0.00  0.00      PROA  
ATOM   1086  CB  VAL P 287      -0.425  21.109  11.022  0.00  0.00      PROA  
ATOM   1087  HB  VAL P 287       0.265  21.925  11.328  0.00  0.00      PROA  
ATOM   1088  CG1 VAL P 287      -1.503  21.766  10.117  0.00  0.00      PROA  
ATOM   1089 HG11 VAL P 287      -1.963  22.552  10.754  0.00  0.00      PROA  
ATOM   1090 HG12 VAL P 287      -2.233  20.948   9.936  0.00  0.00      PROA  
ATOM   1091 HG13 VAL P 287      -1.122  22.234   9.184  0.00  0.00      PROA  
ATOM   1092  CG2 VAL P 287      -0.997  20.687  12.432  0.00  0.00      PROA  
ATOM   1093 HG21 VAL P 287      -1.087  21.632  13.009  0.00  0.00      PROA  
ATOM   1094 HG22 VAL P 287      -0.335  20.078  13.083  0.00  0.00      PROA  
ATOM   1095 HG23 VAL P 287      -1.957  20.148  12.288  0.00  0.00      PROA  
ATOM   1096  C   VAL P 287       0.863  20.078   9.030  0.00  0.00      PROA  
ATOM   1097  O   VAL P 287       0.370  19.552   8.041  0.00  0.00      PROA  
ATOM   1098  N   LEU P 288       1.953  20.840   8.950  0.00  0.00      PROA  
ATOM   1099  HN  LEU P 288       2.257  21.325   9.766  0.00  0.00      PROA  
ATOM   1100  CA  LEU P 288       2.698  21.043   7.686  0.00  0.00      PROA  
ATOM   1101  HA  LEU P 288       1.918  21.203   6.956  0.00  0.00      PROA  
ATOM   1102  CB  LEU P 288       3.780  22.181   7.731  0.00  0.00      PROA  
ATOM   1103  HB1 LEU P 288       4.355  22.262   6.784  0.00  0.00      PROA  
ATOM   1104  HB2 LEU P 288       4.512  21.905   8.520  0.00  0.00      PROA  
ATOM   1105  CG  LEU P 288       3.252  23.601   7.991  0.00  0.00      PROA  
ATOM   1106  HG  LEU P 288       2.604  23.481   8.886  0.00  0.00      PROA  
ATOM   1107  CD1 LEU P 288       4.327  24.640   8.306  0.00  0.00      PROA  
ATOM   1108 HD11 LEU P 288       3.753  25.516   8.678  0.00  0.00      PROA  
ATOM   1109 HD12 LEU P 288       4.898  24.890   7.387  0.00  0.00      PROA  
ATOM   1110 HD13 LEU P 288       5.125  24.376   9.032  0.00  0.00      PROA  
ATOM   1111  CD2 LEU P 288       2.468  24.059   6.793  0.00  0.00      PROA  
ATOM   1112 HD21 LEU P 288       3.142  23.970   5.914  0.00  0.00      PROA  
ATOM   1113 HD22 LEU P 288       2.193  25.104   7.050  0.00  0.00      PROA  
ATOM   1114 HD23 LEU P 288       1.553  23.457   6.611  0.00  0.00      PROA  
ATOM   1115  C   LEU P 288       3.336  19.747   7.236  0.00  0.00      PROA  
ATOM   1116  O   LEU P 288       3.437  19.480   6.042  0.00  0.00      PROA  
ATOM   1117  N   GLY P 289       3.889  18.960   8.220  0.00  0.00      PROA  
ATOM   1118  HN  GLY P 289       4.078  19.212   9.166  0.00  0.00      PROA  
ATOM   1119  CA  GLY P 289       4.349  17.626   7.897  0.00  0.00      PROA  
ATOM   1120  HA1 GLY P 289       4.514  17.274   8.905  0.00  0.00      PROA  
ATOM   1121  HA2 GLY P 289       5.219  17.670   7.260  0.00  0.00      PROA  
ATOM   1122  C   GLY P 289       3.450  16.649   7.166  0.00  0.00      PROA  
ATOM   1123  O   GLY P 289       3.720  16.165   6.090  0.00  0.00      PROA  
ATOM   1124  N   ARG P 290       2.227  16.429   7.692  0.00  0.00      PROA  
ATOM   1125  HN  ARG P 290       2.157  16.701   8.648  0.00  0.00      PROA  
ATOM   1126  CA  ARG P 290       1.125  15.726   7.051  0.00  0.00      PROA  
ATOM   1127  HA  ARG P 290       1.436  14.753   6.699  0.00  0.00      PROA  
ATOM   1128  CB  ARG P 290      -0.032  15.500   8.021  0.00  0.00      PROA  
ATOM   1129  HB1 ARG P 290      -0.922  14.991   7.592  0.00  0.00      PROA  
ATOM   1130  HB2 ARG P 290      -0.434  16.455   8.423  0.00  0.00      PROA  
ATOM   1131  CG  ARG P 290       0.371  14.567   9.112  0.00  0.00      PROA  
ATOM   1132  HG1 ARG P 290       1.348  14.845   9.562  0.00  0.00      PROA  
ATOM   1133  HG2 ARG P 290       0.370  13.529   8.716  0.00  0.00      PROA  
ATOM   1134  CD  ARG P 290      -0.660  14.514  10.268  0.00  0.00      PROA  
ATOM   1135  HD1 ARG P 290      -1.654  14.473   9.773  0.00  0.00      PROA  
ATOM   1136  HD2 ARG P 290      -0.671  15.354  10.995  0.00  0.00      PROA  
ATOM   1137  NE  ARG P 290      -0.364  13.198  10.934  0.00  0.00      PROA  
ATOM   1138  HE  ARG P 290       0.468  12.693  10.702  0.00  0.00      PROA  
ATOM   1139  CZ  ARG P 290      -1.063  12.605  11.882  0.00  0.00      PROA  
ATOM   1140  NH1 ARG P 290      -2.059  13.079  12.559  0.00  0.00      PROA  
ATOM   1141 HH11 ARG P 290      -2.242  14.038  12.346  0.00  0.00      PROA  
ATOM   1142 HH12 ARG P 290      -2.271  12.689  13.454  0.00  0.00      PROA  
ATOM   1143  NH2 ARG P 290      -0.921  11.265  12.038  0.00  0.00      PROA  
ATOM   1144 HH21 ARG P 290      -1.558  10.754  12.615  0.00  0.00      PROA  
ATOM   1145 HH22 ARG P 290      -0.443  10.716  11.352  0.00  0.00      PROA  
ATOM   1146  C   ARG P 290       0.603  16.392   5.730  0.00  0.00      PROA  
ATOM   1147  O   ARG P 290       0.227  15.723   4.804  0.00  0.00      PROA  
ATOM   1148  N   THR P 291       0.635  17.715   5.712  0.00  0.00      PROA  
ATOM   1149  HN  THR P 291       0.767  18.347   6.472  0.00  0.00      PROA  
ATOM   1150  CA  THR P 291       0.430  18.424   4.430  0.00  0.00      PROA  
ATOM   1151  HA  THR P 291      -0.407  17.924   3.966  0.00  0.00      PROA  
ATOM   1152  CB  THR P 291       0.189  19.922   4.694  0.00  0.00      PROA  
ATOM   1153  HB  THR P 291       1.106  20.359   5.143  0.00  0.00      PROA  
ATOM   1154  OG1 THR P 291      -0.877  20.224   5.518  0.00  0.00      PROA  
ATOM   1155  HG1 THR P 291      -0.736  19.811   6.373  0.00  0.00      PROA  
ATOM   1156  CG2 THR P 291      -0.114  20.611   3.330  0.00  0.00      PROA  
ATOM   1157 HG21 THR P 291      -0.600  21.610   3.302  0.00  0.00      PROA  
ATOM   1158 HG22 THR P 291      -0.835  19.936   2.821  0.00  0.00      PROA  
ATOM   1159 HG23 THR P 291       0.760  20.571   2.647  0.00  0.00      PROA  
ATOM   1160  C   THR P 291       1.502  18.171   3.453  0.00  0.00      PROA  
ATOM   1161  O   THR P 291       1.168  17.945   2.292  0.00  0.00      PROA  
ATOM   1162  N   PHE P 292       2.797  18.150   3.835  0.00  0.00      PROA  
ATOM   1163  HN  PHE P 292       2.931  18.322   4.808  0.00  0.00      PROA  
ATOM   1164  CA  PHE P 292       3.861  17.927   2.947  0.00  0.00      PROA  
ATOM   1165  HA  PHE P 292       3.738  18.696   2.198  0.00  0.00      PROA  
ATOM   1166  CB  PHE P 292       5.178  18.170   3.652  0.00  0.00      PROA  
ATOM   1167  HB1 PHE P 292       5.264  17.503   4.536  0.00  0.00      PROA  
ATOM   1168  HB2 PHE P 292       5.362  19.186   4.064  0.00  0.00      PROA  
ATOM   1169  CG  PHE P 292       6.375  17.932   2.746  0.00  0.00      PROA  
ATOM   1170  CD1 PHE P 292       6.655  18.747   1.655  0.00  0.00      PROA  
ATOM   1171  HD1 PHE P 292       5.919  19.488   1.380  0.00  0.00      PROA  
ATOM   1172  CE1 PHE P 292       7.834  18.619   0.938  0.00  0.00      PROA  
ATOM   1173  HE1 PHE P 292       8.174  19.425   0.305  0.00  0.00      PROA  
ATOM   1174  CZ  PHE P 292       8.616  17.514   1.112  0.00  0.00      PROA  
ATOM   1175  HZ  PHE P 292       9.459  17.432   0.442  0.00  0.00      PROA  
ATOM   1176  CD2 PHE P 292       7.284  16.878   2.986  0.00  0.00      PROA  
ATOM   1177  HD2 PHE P 292       7.293  16.207   3.832  0.00  0.00      PROA  
ATOM   1178  CE2 PHE P 292       8.348  16.633   2.117  0.00  0.00      PROA  
ATOM   1179  HE2 PHE P 292       9.001  15.788   2.274  0.00  0.00      PROA  
ATOM   1180  C   PHE P 292       3.793  16.599   2.260  0.00  0.00      PROA  
ATOM   1181  O   PHE P 292       4.122  16.424   1.128  0.00  0.00      PROA  
ATOM   1182  N   VAL P 293       3.353  15.575   3.030  0.00  0.00      PROA  
ATOM   1183  HN  VAL P 293       3.247  15.677   4.016  0.00  0.00      PROA  
ATOM   1184  CA  VAL P 293       3.191  14.207   2.544  0.00  0.00      PROA  
ATOM   1185  HA  VAL P 293       4.124  13.867   2.118  0.00  0.00      PROA  
ATOM   1186  CB  VAL P 293       2.775  13.231   3.684  0.00  0.00      PROA  
ATOM   1187  HB  VAL P 293       2.070  13.744   4.372  0.00  0.00      PROA  
ATOM   1188  CG1 VAL P 293       2.301  11.878   3.208  0.00  0.00      PROA  
ATOM   1189 HG11 VAL P 293       3.120  11.368   2.657  0.00  0.00      PROA  
ATOM   1190 HG12 VAL P 293       1.417  11.935   2.537  0.00  0.00      PROA  
ATOM   1191 HG13 VAL P 293       2.123  11.217   4.083  0.00  0.00      PROA  
ATOM   1192  CG2 VAL P 293       3.982  13.097   4.565  0.00  0.00      PROA  
ATOM   1193 HG21 VAL P 293       3.869  12.616   5.560  0.00  0.00      PROA  
ATOM   1194 HG22 VAL P 293       4.533  14.036   4.787  0.00  0.00      PROA  
ATOM   1195 HG23 VAL P 293       4.743  12.505   4.012  0.00  0.00      PROA  
ATOM   1196  C   VAL P 293       2.124  14.178   1.473  0.00  0.00      PROA  
ATOM   1197  O   VAL P 293       2.363  13.546   0.423  0.00  0.00      PROA  
ATOM   1198  N   VAL P 294       1.046  14.895   1.621  0.00  0.00      PROA  
ATOM   1199  HN  VAL P 294       0.921  15.369   2.489  0.00  0.00      PROA  
ATOM   1200  CA  VAL P 294      -0.019  15.105   0.682  0.00  0.00      PROA  
ATOM   1201  HA  VAL P 294      -0.391  14.129   0.411  0.00  0.00      PROA  
ATOM   1202  CB  VAL P 294      -1.301  15.801   1.224  0.00  0.00      PROA  
ATOM   1203  HB  VAL P 294      -0.784  16.578   1.827  0.00  0.00      PROA  
ATOM   1204  CG1 VAL P 294      -2.308  16.405   0.284  0.00  0.00      PROA  
ATOM   1205 HG11 VAL P 294      -1.910  17.214  -0.366  0.00  0.00      PROA  
ATOM   1206 HG12 VAL P 294      -3.157  16.892   0.810  0.00  0.00      PROA  
ATOM   1207 HG13 VAL P 294      -2.766  15.690  -0.432  0.00  0.00      PROA  
ATOM   1208  CG2 VAL P 294      -2.068  14.831   2.162  0.00  0.00      PROA  
ATOM   1209 HG21 VAL P 294      -1.533  14.768   3.134  0.00  0.00      PROA  
ATOM   1210 HG22 VAL P 294      -2.027  13.828   1.685  0.00  0.00      PROA  
ATOM   1211 HG23 VAL P 294      -3.141  15.118   2.121  0.00  0.00      PROA  
ATOM   1212  C   VAL P 294       0.344  15.669  -0.654  0.00  0.00      PROA  
ATOM   1213  O   VAL P 294      -0.132  15.257  -1.704  0.00  0.00      PROA  
ATOM   1214  N   ILE P 295       1.250  16.767  -0.683  0.00  0.00      PROA  
ATOM   1215  HN  ILE P 295       1.582  17.125   0.186  0.00  0.00      PROA  
ATOM   1216  CA  ILE P 295       1.922  17.281  -1.776  0.00  0.00      PROA  
ATOM   1217  HA  ILE P 295       1.079  17.349  -2.447  0.00  0.00      PROA  
ATOM   1218  CB  ILE P 295       2.623  18.621  -1.437  0.00  0.00      PROA  
ATOM   1219  HB  ILE P 295       3.258  18.426  -0.546  0.00  0.00      PROA  
ATOM   1220  CG2 ILE P 295       3.512  19.183  -2.600  0.00  0.00      PROA  
ATOM   1221 HG21 ILE P 295       4.388  18.550  -2.856  0.00  0.00      PROA  
ATOM   1222 HG22 ILE P 295       3.878  20.206  -2.364  0.00  0.00      PROA  
ATOM   1223 HG23 ILE P 295       2.821  19.272  -3.465  0.00  0.00      PROA  
ATOM   1224  CG1 ILE P 295       1.608  19.756  -1.057  0.00  0.00      PROA  
ATOM   1225 HG11 ILE P 295       2.233  20.674  -1.027  0.00  0.00      PROA  
ATOM   1226 HG12 ILE P 295       1.193  19.441  -0.076  0.00  0.00      PROA  
ATOM   1227  CD  ILE P 295       0.505  20.051  -2.060  0.00  0.00      PROA  
ATOM   1228  HD1 ILE P 295       0.866  20.160  -3.105  0.00  0.00      PROA  
ATOM   1229  HD2 ILE P 295      -0.044  20.940  -1.682  0.00  0.00      PROA  
ATOM   1230  HD3 ILE P 295      -0.151  19.160  -1.956  0.00  0.00      PROA  
ATOM   1231  C   ILE P 295       2.887  16.381  -2.416  0.00  0.00      PROA  
ATOM   1232  O   ILE P 295       2.934  16.359  -3.639  0.00  0.00      PROA  
ATOM   1233  N   PHE P 296       3.688  15.756  -1.525  0.00  0.00      PROA  
ATOM   1234  HN  PHE P 296       3.631  15.859  -0.535  0.00  0.00      PROA  
ATOM   1235  CA  PHE P 296       4.819  14.859  -1.965  0.00  0.00      PROA  
ATOM   1236  HA  PHE P 296       5.439  15.473  -2.601  0.00  0.00      PROA  
ATOM   1237  CB  PHE P 296       5.700  14.387  -0.720  0.00  0.00      PROA  
ATOM   1238  HB1 PHE P 296       4.949  13.861  -0.093  0.00  0.00      PROA  
ATOM   1239  HB2 PHE P 296       6.260  15.262  -0.326  0.00  0.00      PROA  
ATOM   1240  CG  PHE P 296       6.671  13.215  -1.056  0.00  0.00      PROA  
ATOM   1241  CD1 PHE P 296       7.790  13.531  -1.830  0.00  0.00      PROA  
ATOM   1242  HD1 PHE P 296       7.908  14.548  -2.173  0.00  0.00      PROA  
ATOM   1243  CE1 PHE P 296       8.754  12.551  -2.114  0.00  0.00      PROA  
ATOM   1244  HE1 PHE P 296       9.563  12.711  -2.811  0.00  0.00      PROA  
ATOM   1245  CZ  PHE P 296       8.615  11.261  -1.596  0.00  0.00      PROA  
ATOM   1246  HZ  PHE P 296       9.417  10.538  -1.632  0.00  0.00      PROA  
ATOM   1247  CD2 PHE P 296       6.418  11.831  -0.743  0.00  0.00      PROA  
ATOM   1248  HD2 PHE P 296       5.508  11.436  -0.315  0.00  0.00      PROA  
ATOM   1249  CE2 PHE P 296       7.431  10.906  -0.965  0.00  0.00      PROA  
ATOM   1250  HE2 PHE P 296       7.313   9.934  -0.509  0.00  0.00      PROA  
ATOM   1251  C   PHE P 296       4.291  13.669  -2.806  0.00  0.00      PROA  
ATOM   1252  O   PHE P 296       4.698  13.576  -3.929  0.00  0.00      PROA  
ATOM   1253  N   ILE P 297       3.385  12.905  -2.198  0.00  0.00      PROA  
ATOM   1254  HN  ILE P 297       3.035  13.169  -1.302  0.00  0.00      PROA  
ATOM   1255  CA  ILE P 297       2.652  11.861  -2.968  0.00  0.00      PROA  
ATOM   1256  HA  ILE P 297       3.477  11.270  -3.336  0.00  0.00      PROA  
ATOM   1257  CB  ILE P 297       1.917  10.954  -2.013  0.00  0.00      PROA  
ATOM   1258  HB  ILE P 297       2.542  10.717  -1.125  0.00  0.00      PROA  
ATOM   1259  CG2 ILE P 297       0.601  11.569  -1.545  0.00  0.00      PROA  
ATOM   1260 HG21 ILE P 297       0.224  10.926  -0.722  0.00  0.00      PROA  
ATOM   1261 HG22 ILE P 297      -0.123  11.447  -2.379  0.00  0.00      PROA  
ATOM   1262 HG23 ILE P 297       0.679  12.611  -1.167  0.00  0.00      PROA  
ATOM   1263  CG1 ILE P 297       1.613   9.591  -2.639  0.00  0.00      PROA  
ATOM   1264 HG11 ILE P 297       1.230   9.847  -3.650  0.00  0.00      PROA  
ATOM   1265 HG12 ILE P 297       0.750   9.168  -2.082  0.00  0.00      PROA  
ATOM   1266  CD  ILE P 297       2.871   8.722  -2.761  0.00  0.00      PROA  
ATOM   1267  HD1 ILE P 297       2.666   7.763  -3.283  0.00  0.00      PROA  
ATOM   1268  HD2 ILE P 297       3.319   8.500  -1.769  0.00  0.00      PROA  
ATOM   1269  HD3 ILE P 297       3.731   9.180  -3.296  0.00  0.00      PROA  
ATOM   1270  C   ILE P 297       1.908  12.310  -4.231  0.00  0.00      PROA  
ATOM   1271  O   ILE P 297       2.048  11.743  -5.281  0.00  0.00      PROA  
ATOM   1272  N   MET P 298       1.061  13.442  -4.165  0.00  0.00      PROA  
ATOM   1273  HN  MET P 298       0.873  13.946  -3.326  0.00  0.00      PROA  
ATOM   1274  CA  MET P 298       0.218  13.875  -5.266  0.00  0.00      PROA  
ATOM   1275  HA  MET P 298      -0.500  13.154  -5.627  0.00  0.00      PROA  
ATOM   1276  CB  MET P 298      -0.698  15.160  -4.896  0.00  0.00      PROA  
ATOM   1277  HB1 MET P 298       0.121  15.802  -4.505  0.00  0.00      PROA  
ATOM   1278  HB2 MET P 298      -1.390  14.797  -4.107  0.00  0.00      PROA  
ATOM   1279  CG  MET P 298      -1.499  15.779  -6.015  0.00  0.00      PROA  
ATOM   1280  HG1 MET P 298      -0.769  16.220  -6.727  0.00  0.00      PROA  
ATOM   1281  HG2 MET P 298      -1.949  16.691  -5.566  0.00  0.00      PROA  
ATOM   1282  SD  MET P 298      -2.637  14.652  -6.852  0.00  0.00      PROA  
ATOM   1283  CE  MET P 298      -3.720  14.295  -5.366  0.00  0.00      PROA  
ATOM   1284  HE1 MET P 298      -3.846  15.208  -4.746  0.00  0.00      PROA  
ATOM   1285  HE2 MET P 298      -3.260  13.635  -4.600  0.00  0.00      PROA  
ATOM   1286  HE3 MET P 298      -4.754  13.936  -5.559  0.00  0.00      PROA  
ATOM   1287  C   MET P 298       1.126  14.229  -6.479  0.00  0.00      PROA  
ATOM   1288  O   MET P 298       0.870  13.815  -7.602  0.00  0.00      PROA  
ATOM   1289  N   ILE P 299       2.206  15.079  -6.210  0.00  0.00      PROA  
ATOM   1290  HN  ILE P 299       2.237  15.502  -5.307  0.00  0.00      PROA  
ATOM   1291  CA  ILE P 299       3.225  15.488  -7.196  0.00  0.00      PROA  
ATOM   1292  HA  ILE P 299       2.609  15.922  -7.970  0.00  0.00      PROA  
ATOM   1293  CB  ILE P 299       4.159  16.589  -6.647  0.00  0.00      PROA  
ATOM   1294  HB  ILE P 299       4.597  16.201  -5.703  0.00  0.00      PROA  
ATOM   1295  CG2 ILE P 299       5.287  16.868  -7.646  0.00  0.00      PROA  
ATOM   1296 HG21 ILE P 299       4.750  17.057  -8.600  0.00  0.00      PROA  
ATOM   1297 HG22 ILE P 299       5.995  16.024  -7.792  0.00  0.00      PROA  
ATOM   1298 HG23 ILE P 299       5.909  17.757  -7.408  0.00  0.00      PROA  
ATOM   1299  CG1 ILE P 299       3.414  17.951  -6.451  0.00  0.00      PROA  
ATOM   1300 HG11 ILE P 299       4.152  18.712  -6.116  0.00  0.00      PROA  
ATOM   1301 HG12 ILE P 299       2.680  17.945  -5.617  0.00  0.00      PROA  
ATOM   1302  CD  ILE P 299       2.667  18.473  -7.710  0.00  0.00      PROA  
ATOM   1303  HD1 ILE P 299       3.381  18.600  -8.552  0.00  0.00      PROA  
ATOM   1304  HD2 ILE P 299       2.126  19.428  -7.537  0.00  0.00      PROA  
ATOM   1305  HD3 ILE P 299       1.843  17.805  -8.040  0.00  0.00      PROA  
ATOM   1306  C   ILE P 299       3.913  14.268  -7.797  0.00  0.00      PROA  
ATOM   1307  O   ILE P 299       3.975  14.135  -9.008  0.00  0.00      PROA  
ATOM   1308  N   PHE P 300       4.444  13.359  -6.975  0.00  0.00      PROA  
ATOM   1309  HN  PHE P 300       4.225  13.472  -6.009  0.00  0.00      PROA  
ATOM   1310  CA  PHE P 300       5.352  12.345  -7.413  0.00  0.00      PROA  
ATOM   1311  HA  PHE P 300       6.036  12.890  -8.047  0.00  0.00      PROA  
ATOM   1312  CB  PHE P 300       6.036  11.626  -6.213  0.00  0.00      PROA  
ATOM   1313  HB1 PHE P 300       5.215  11.288  -5.545  0.00  0.00      PROA  
ATOM   1314  HB2 PHE P 300       6.706  12.381  -5.750  0.00  0.00      PROA  
ATOM   1315  CG  PHE P 300       6.896  10.471  -6.751  0.00  0.00      PROA  
ATOM   1316  CD1 PHE P 300       8.098  10.845  -7.402  0.00  0.00      PROA  
ATOM   1317  HD1 PHE P 300       8.328  11.880  -7.610  0.00  0.00      PROA  
ATOM   1318  CE1 PHE P 300       8.875   9.840  -7.987  0.00  0.00      PROA  
ATOM   1319  HE1 PHE P 300       9.777  10.222  -8.443  0.00  0.00      PROA  
ATOM   1320  CZ  PHE P 300       8.604   8.474  -7.839  0.00  0.00      PROA  
ATOM   1321  HZ  PHE P 300       9.281   7.760  -8.283  0.00  0.00      PROA  
ATOM   1322  CD2 PHE P 300       6.502   9.119  -6.596  0.00  0.00      PROA  
ATOM   1323  HD2 PHE P 300       5.630   8.897  -5.998  0.00  0.00      PROA  
ATOM   1324  CE2 PHE P 300       7.387   8.128  -7.173  0.00  0.00      PROA  
ATOM   1325  HE2 PHE P 300       7.130   7.092  -7.010  0.00  0.00      PROA  
ATOM   1326  C   PHE P 300       4.603  11.348  -8.305  0.00  0.00      PROA  
ATOM   1327  O   PHE P 300       5.157  10.898  -9.288  0.00  0.00      PROA  
ATOM   1328  N   ILE P 301       3.340  11.004  -7.965  0.00  0.00      PROA  
ATOM   1329  HN  ILE P 301       2.967  11.429  -7.144  0.00  0.00      PROA  
ATOM   1330  CA  ILE P 301       2.619  10.017  -8.780  0.00  0.00      PROA  
ATOM   1331  HA  ILE P 301       3.303   9.206  -8.981  0.00  0.00      PROA  
ATOM   1332  CB  ILE P 301       1.353   9.524  -8.029  0.00  0.00      PROA  
ATOM   1333  HB  ILE P 301       0.604  10.340  -7.943  0.00  0.00      PROA  
ATOM   1334  CG2 ILE P 301       0.694   8.278  -8.741  0.00  0.00      PROA  
ATOM   1335 HG21 ILE P 301       0.049   8.536  -9.608  0.00  0.00      PROA  
ATOM   1336 HG22 ILE P 301       0.024   7.719  -8.053  0.00  0.00      PROA  
ATOM   1337 HG23 ILE P 301       1.420   7.575  -9.203  0.00  0.00      PROA  
ATOM   1338  CG1 ILE P 301       1.830   9.024  -6.653  0.00  0.00      PROA  
ATOM   1339 HG11 ILE P 301       0.979   8.745  -5.996  0.00  0.00      PROA  
ATOM   1340 HG12 ILE P 301       2.406   9.760  -6.053  0.00  0.00      PROA  
ATOM   1341  CD  ILE P 301       2.644   7.780  -6.732  0.00  0.00      PROA  
ATOM   1342  HD1 ILE P 301       2.152   6.924  -7.241  0.00  0.00      PROA  
ATOM   1343  HD2 ILE P 301       2.802   7.289  -5.748  0.00  0.00      PROA  
ATOM   1344  HD3 ILE P 301       3.656   7.973  -7.150  0.00  0.00      PROA  
ATOM   1345  C   ILE P 301       2.297  10.444 -10.201  0.00  0.00      PROA  
ATOM   1346  O   ILE P 301       2.591   9.712 -11.127  0.00  0.00      PROA  
ATOM   1347  N   GLY P 302       1.772  11.678 -10.438  0.00  0.00      PROA  
ATOM   1348  HN  GLY P 302       1.506  12.248  -9.665  0.00  0.00      PROA  
ATOM   1349  CA  GLY P 302       1.776  12.207 -11.797  0.00  0.00      PROA  
ATOM   1350  HA1 GLY P 302       1.262  13.156 -11.796  0.00  0.00      PROA  
ATOM   1351  HA2 GLY P 302       1.168  11.507 -12.351  0.00  0.00      PROA  
ATOM   1352  C   GLY P 302       3.125  12.495 -12.528  0.00  0.00      PROA  
ATOM   1353  O   GLY P 302       3.235  12.321 -13.749  0.00  0.00      PROA  
ATOM   1354  N   LEU P 303       4.197  12.826 -11.794  0.00  0.00      PROA  
ATOM   1355  HN  LEU P 303       4.216  12.900 -10.800  0.00  0.00      PROA  
ATOM   1356  CA  LEU P 303       5.580  12.736 -12.450  0.00  0.00      PROA  
ATOM   1357  HA  LEU P 303       5.593  13.419 -13.287  0.00  0.00      PROA  
ATOM   1358  CB  LEU P 303       6.703  13.430 -11.465  0.00  0.00      PROA  
ATOM   1359  HB1 LEU P 303       7.637  13.012 -11.897  0.00  0.00      PROA  
ATOM   1360  HB2 LEU P 303       6.651  12.922 -10.479  0.00  0.00      PROA  
ATOM   1361  CG  LEU P 303       6.797  14.922 -11.479  0.00  0.00      PROA  
ATOM   1362  HG  LEU P 303       5.755  15.308 -11.486  0.00  0.00      PROA  
ATOM   1363  CD1 LEU P 303       7.415  15.349 -10.122  0.00  0.00      PROA  
ATOM   1364 HD11 LEU P 303       6.984  14.818  -9.247  0.00  0.00      PROA  
ATOM   1365 HD12 LEU P 303       7.209  16.439 -10.057  0.00  0.00      PROA  
ATOM   1366 HD13 LEU P 303       8.509  15.157 -10.150  0.00  0.00      PROA  
ATOM   1367  CD2 LEU P 303       7.609  15.333 -12.701  0.00  0.00      PROA  
ATOM   1368 HD21 LEU P 303       6.992  15.301 -13.624  0.00  0.00      PROA  
ATOM   1369 HD22 LEU P 303       8.492  14.677 -12.857  0.00  0.00      PROA  
ATOM   1370 HD23 LEU P 303       7.992  16.375 -12.750  0.00  0.00      PROA  
ATOM   1371  C   LEU P 303       6.014  11.381 -12.896  0.00  0.00      PROA  
ATOM   1372  O   LEU P 303       6.474  11.150 -14.023  0.00  0.00      PROA  
ATOM   1373  N   PHE P 304       5.749  10.356 -12.069  0.00  0.00      PROA  
ATOM   1374  HN  PHE P 304       5.423  10.651 -11.174  0.00  0.00      PROA  
ATOM   1375  CA  PHE P 304       6.089   8.891 -12.242  0.00  0.00      PROA  
ATOM   1376  HA  PHE P 304       7.153   9.006 -12.386  0.00  0.00      PROA  
ATOM   1377  CB  PHE P 304       5.904   8.041 -10.906  0.00  0.00      PROA  
ATOM   1378  HB1 PHE P 304       4.811   7.943 -10.728  0.00  0.00      PROA  
ATOM   1379  HB2 PHE P 304       6.586   8.354 -10.087  0.00  0.00      PROA  
ATOM   1380  CG  PHE P 304       6.401   6.638 -11.074  0.00  0.00      PROA  
ATOM   1381  CD1 PHE P 304       7.763   6.355 -10.974  0.00  0.00      PROA  
ATOM   1382  HD1 PHE P 304       8.436   7.132 -10.642  0.00  0.00      PROA  
ATOM   1383  CE1 PHE P 304       8.255   5.120 -11.242  0.00  0.00      PROA  
ATOM   1384  HE1 PHE P 304       9.315   4.928 -11.167  0.00  0.00      PROA  
ATOM   1385  CZ  PHE P 304       7.403   4.134 -11.680  0.00  0.00      PROA  
ATOM   1386  HZ  PHE P 304       7.696   3.098 -11.769  0.00  0.00      PROA  
ATOM   1387  CD2 PHE P 304       5.509   5.644 -11.403  0.00  0.00      PROA  
ATOM   1388  HD2 PHE P 304       4.455   5.846 -11.519  0.00  0.00      PROA  
ATOM   1389  CE2 PHE P 304       5.986   4.435 -11.886  0.00  0.00      PROA  
ATOM   1390  HE2 PHE P 304       5.270   3.687 -12.193  0.00  0.00      PROA  
ATOM   1391  C   PHE P 304       5.370   8.368 -13.463  0.00  0.00      PROA  
ATOM   1392  O   PHE P 304       6.009   7.875 -14.394  0.00  0.00      PROA  
ATOM   1393  N   ALA P 305       4.028   8.537 -13.505  0.00  0.00      PROA  
ATOM   1394  HN  ALA P 305       3.562   8.961 -12.732  0.00  0.00      PROA  
ATOM   1395  CA  ALA P 305       3.218   8.271 -14.640  0.00  0.00      PROA  
ATOM   1396  HA  ALA P 305       3.507   7.264 -14.903  0.00  0.00      PROA  
ATOM   1397  CB  ALA P 305       1.706   8.320 -14.286  0.00  0.00      PROA  
ATOM   1398  HB1 ALA P 305       0.964   8.007 -15.051  0.00  0.00      PROA  
ATOM   1399  HB2 ALA P 305       1.429   9.393 -14.210  0.00  0.00      PROA  
ATOM   1400  HB3 ALA P 305       1.522   7.857 -13.293  0.00  0.00      PROA  
ATOM   1401  C   ALA P 305       3.521   9.037 -15.912  0.00  0.00      PROA  
ATOM   1402  O   ALA P 305       3.406   8.509 -16.997  0.00  0.00      PROA  
ATOM   1403  N   SER P 306       3.943  10.291 -15.798  0.00  0.00      PROA  
ATOM   1404  HN  SER P 306       4.055  10.729 -14.909  0.00  0.00      PROA  
ATOM   1405  CA  SER P 306       4.522  11.029 -16.932  0.00  0.00      PROA  
ATOM   1406  HA  SER P 306       3.703  10.956 -17.633  0.00  0.00      PROA  
ATOM   1407  CB  SER P 306       4.862  12.567 -16.607  0.00  0.00      PROA  
ATOM   1408  HB1 SER P 306       5.269  12.968 -17.559  0.00  0.00      PROA  
ATOM   1409  HB2 SER P 306       5.630  12.571 -15.804  0.00  0.00      PROA  
ATOM   1410  OG  SER P 306       3.691  13.378 -16.350  0.00  0.00      PROA  
ATOM   1411  HG1 SER P 306       3.396  13.188 -15.456  0.00  0.00      PROA  
ATOM   1412  C   SER P 306       5.735  10.356 -17.550  0.00  0.00      PROA  
ATOM   1413  O   SER P 306       5.905  10.426 -18.809  0.00  0.00      PROA  
ATOM   1414  N   PHE P 307       6.660   9.812 -16.771  0.00  0.00      PROA  
ATOM   1415  HN  PHE P 307       6.522   9.723 -15.787  0.00  0.00      PROA  
ATOM   1416  CA  PHE P 307       7.862   9.280 -17.369  0.00  0.00      PROA  
ATOM   1417  HA  PHE P 307       8.017   9.733 -18.337  0.00  0.00      PROA  
ATOM   1418  CB  PHE P 307       9.129   9.802 -16.580  0.00  0.00      PROA  
ATOM   1419  HB1 PHE P 307       9.953   9.160 -16.958  0.00  0.00      PROA  
ATOM   1420  HB2 PHE P 307       8.987   9.578 -15.502  0.00  0.00      PROA  
ATOM   1421  CG  PHE P 307       9.437  11.275 -16.832  0.00  0.00      PROA  
ATOM   1422  CD1 PHE P 307       9.826  11.673 -18.117  0.00  0.00      PROA  
ATOM   1423  HD1 PHE P 307      10.044  10.953 -18.891  0.00  0.00      PROA  
ATOM   1424  CE1 PHE P 307       9.888  13.006 -18.465  0.00  0.00      PROA  
ATOM   1425  HE1 PHE P 307      10.108  13.318 -19.476  0.00  0.00      PROA  
ATOM   1426  CZ  PHE P 307       9.703  13.996 -17.459  0.00  0.00      PROA  
ATOM   1427  HZ  PHE P 307       9.631  15.052 -17.675  0.00  0.00      PROA  
ATOM   1428  CD2 PHE P 307       9.144  12.214 -15.867  0.00  0.00      PROA  
ATOM   1429  HD2 PHE P 307       8.803  11.992 -14.867  0.00  0.00      PROA  
ATOM   1430  CE2 PHE P 307       9.304  13.560 -16.211  0.00  0.00      PROA  
ATOM   1431  HE2 PHE P 307       8.999  14.217 -15.410  0.00  0.00      PROA  
ATOM   1432  C   PHE P 307       7.937   7.760 -17.586  0.00  0.00      PROA  
ATOM   1433  O   PHE P 307       8.769   7.372 -18.430  0.00  0.00      PROA  
ATOM   1434  N   ILE P 308       7.033   6.928 -17.049  0.00  0.00      PROA  
ATOM   1435  HN  ILE P 308       6.632   7.227 -16.187  0.00  0.00      PROA  
ATOM   1436  CA  ILE P 308       6.759   5.587 -17.461  0.00  0.00      PROA  
ATOM   1437  HA  ILE P 308       7.633   5.027 -17.162  0.00  0.00      PROA  
ATOM   1438  CB  ILE P 308       5.624   4.885 -16.618  0.00  0.00      PROA  
ATOM   1439  HB  ILE P 308       4.855   5.678 -16.496  0.00  0.00      PROA  
ATOM   1440  CG2 ILE P 308       5.018   3.702 -17.330  0.00  0.00      PROA  
ATOM   1441 HG21 ILE P 308       4.210   3.163 -16.792  0.00  0.00      PROA  
ATOM   1442 HG22 ILE P 308       5.814   2.977 -17.603  0.00  0.00      PROA  
ATOM   1443 HG23 ILE P 308       4.386   4.029 -18.184  0.00  0.00      PROA  
ATOM   1444  CG1 ILE P 308       6.171   4.535 -15.262  0.00  0.00      PROA  
ATOM   1445 HG11 ILE P 308       5.368   4.172 -14.585  0.00  0.00      PROA  
ATOM   1446 HG12 ILE P 308       6.621   5.333 -14.634  0.00  0.00      PROA  
ATOM   1447  CD  ILE P 308       7.295   3.385 -15.274  0.00  0.00      PROA  
ATOM   1448  HD1 ILE P 308       7.047   2.594 -16.014  0.00  0.00      PROA  
ATOM   1449  HD2 ILE P 308       7.510   2.991 -14.257  0.00  0.00      PROA  
ATOM   1450  HD3 ILE P 308       8.244   3.823 -15.650  0.00  0.00      PROA  
ATOM   1451  C   ILE P 308       6.629   5.301 -18.901  0.00  0.00      PROA  
ATOM   1452  O   ILE P 308       7.250   4.373 -19.380  0.00  0.00      PROA  
ATOM   1453  N   PRO P 309       5.955   6.085 -19.793  0.00  0.00      PROA  
ATOM   1454  CD  PRO P 309       4.812   6.955 -19.521  0.00  0.00      PROA  
ATOM   1455  HD1 PRO P 309       5.215   7.988 -19.453  0.00  0.00      PROA  
ATOM   1456  HD2 PRO P 309       4.275   6.558 -18.633  0.00  0.00      PROA  
ATOM   1457  CA  PRO P 309       6.086   5.726 -21.201  0.00  0.00      PROA  
ATOM   1458  HA  PRO P 309       5.801   4.701 -21.384  0.00  0.00      PROA  
ATOM   1459  CB  PRO P 309       4.982   6.560 -21.882  0.00  0.00      PROA  
ATOM   1460  HB1 PRO P 309       4.539   5.950 -22.697  0.00  0.00      PROA  
ATOM   1461  HB2 PRO P 309       5.339   7.548 -22.243  0.00  0.00      PROA  
ATOM   1462  CG  PRO P 309       3.952   6.743 -20.789  0.00  0.00      PROA  
ATOM   1463  HG1 PRO P 309       3.242   7.588 -20.910  0.00  0.00      PROA  
ATOM   1464  HG2 PRO P 309       3.441   5.766 -20.657  0.00  0.00      PROA  
ATOM   1465  C   PRO P 309       7.393   5.966 -21.890  0.00  0.00      PROA  
ATOM   1466  O   PRO P 309       7.662   5.308 -22.893  0.00  0.00      PROA  
ATOM   1467  N   GLU P 310       8.151   7.040 -21.596  0.00  0.00      PROA  
ATOM   1468  HN  GLU P 310       7.643   7.685 -21.031  0.00  0.00      PROA  
ATOM   1469  CA  GLU P 310       9.602   7.210 -21.959  0.00  0.00      PROA  
ATOM   1470  HA  GLU P 310       9.571   7.146 -23.037  0.00  0.00      PROA  
ATOM   1471  CB  GLU P 310      10.133   8.598 -21.522  0.00  0.00      PROA  
ATOM   1472  HB1 GLU P 310      11.092   8.544 -22.079  0.00  0.00      PROA  
ATOM   1473  HB2 GLU P 310      10.389   8.734 -20.450  0.00  0.00      PROA  
ATOM   1474  CG  GLU P 310       9.286   9.730 -22.106  0.00  0.00      PROA  
ATOM   1475  HG1 GLU P 310       8.330   9.797 -21.545  0.00  0.00      PROA  
ATOM   1476  HG2 GLU P 310       8.995   9.531 -23.160  0.00  0.00      PROA  
ATOM   1477  CD  GLU P 310      10.022  11.081 -22.109  0.00  0.00      PROA  
ATOM   1478  OE1 GLU P 310      11.185  11.142 -22.557  0.00  0.00      PROA  
ATOM   1479  OE2 GLU P 310       9.305  12.086 -21.871  0.00  0.00      PROA  
ATOM   1480  C   GLU P 310      10.563   6.156 -21.445  0.00  0.00      PROA  
ATOM   1481  O   GLU P 310      11.283   5.674 -22.311  0.00  0.00      PROA  
ATOM   1482  N   ILE P 311      10.465   5.731 -20.222  0.00  0.00      PROA  
ATOM   1483  HN  ILE P 311       9.807   6.188 -19.629  0.00  0.00      PROA  
ATOM   1484  CA  ILE P 311      11.188   4.599 -19.551  0.00  0.00      PROA  
ATOM   1485  HA  ILE P 311      12.245   4.794 -19.661  0.00  0.00      PROA  
ATOM   1486  CB  ILE P 311      10.857   4.617 -18.060  0.00  0.00      PROA  
ATOM   1487  HB  ILE P 311       9.753   4.676 -17.944  0.00  0.00      PROA  
ATOM   1488  CG2 ILE P 311      11.350   3.395 -17.327  0.00  0.00      PROA  
ATOM   1489 HG21 ILE P 311      12.446   3.287 -17.474  0.00  0.00      PROA  
ATOM   1490 HG22 ILE P 311      10.750   2.527 -17.673  0.00  0.00      PROA  
ATOM   1491 HG23 ILE P 311      11.147   3.550 -16.246  0.00  0.00      PROA  
ATOM   1492  CG1 ILE P 311      11.361   5.940 -17.317  0.00  0.00      PROA  
ATOM   1493 HG11 ILE P 311      10.986   6.205 -16.305  0.00  0.00      PROA  
ATOM   1494 HG12 ILE P 311      11.063   6.703 -18.068  0.00  0.00      PROA  
ATOM   1495  CD  ILE P 311      12.912   6.090 -17.397  0.00  0.00      PROA  
ATOM   1496  HD1 ILE P 311      13.254   6.990 -16.844  0.00  0.00      PROA  
ATOM   1497  HD2 ILE P 311      13.234   6.218 -18.453  0.00  0.00      PROA  
ATOM   1498  HD3 ILE P 311      13.520   5.322 -16.873  0.00  0.00      PROA  
ATOM   1499  C   ILE P 311      10.958   3.271 -20.149  0.00  0.00      PROA  
ATOM   1500  O   ILE P 311      11.915   2.568 -20.577  0.00  0.00      PROA  
ATOM   1501  N   ALA P 312       9.673   2.824 -20.370  0.00  0.00      PROA  
ATOM   1502  HN  ALA P 312       8.948   3.353 -19.935  0.00  0.00      PROA  
ATOM   1503  CA  ALA P 312       9.359   1.636 -21.130  0.00  0.00      PROA  
ATOM   1504  HA  ALA P 312       9.793   0.784 -20.628  0.00  0.00      PROA  
ATOM   1505  CB  ALA P 312       7.760   1.382 -21.048  0.00  0.00      PROA  
ATOM   1506  HB1 ALA P 312       7.228   2.249 -21.494  0.00  0.00      PROA  
ATOM   1507  HB2 ALA P 312       7.661   1.332 -19.942  0.00  0.00      PROA  
ATOM   1508  HB3 ALA P 312       7.449   0.416 -21.499  0.00  0.00      PROA  
ATOM   1509  C   ALA P 312       9.789   1.705 -22.591  0.00  0.00      PROA  
ATOM   1510  O   ALA P 312      10.210   0.698 -23.163  0.00  0.00      PROA  
ATOM   1511  N   GLU P 313       9.646   2.894 -23.294  0.00  0.00      PROA  
ATOM   1512  HN  GLU P 313       9.405   3.764 -22.871  0.00  0.00      PROA  
ATOM   1513  CA  GLU P 313      10.247   3.086 -24.645  0.00  0.00      PROA  
ATOM   1514  HA  GLU P 313       9.929   2.328 -25.346  0.00  0.00      PROA  
ATOM   1515  CB  GLU P 313       9.760   4.373 -25.307  0.00  0.00      PROA  
ATOM   1516  HB1 GLU P 313       9.934   5.111 -24.495  0.00  0.00      PROA  
ATOM   1517  HB2 GLU P 313       8.695   4.084 -25.435  0.00  0.00      PROA  
ATOM   1518  CG  GLU P 313      10.350   4.713 -26.755  0.00  0.00      PROA  
ATOM   1519  HG1 GLU P 313      10.126   3.835 -27.399  0.00  0.00      PROA  
ATOM   1520  HG2 GLU P 313      11.448   4.846 -26.650  0.00  0.00      PROA  
ATOM   1521  CD  GLU P 313       9.767   5.999 -27.371  0.00  0.00      PROA  
ATOM   1522  OE1 GLU P 313       9.836   7.058 -26.741  0.00  0.00      PROA  
ATOM   1523  OE2 GLU P 313       9.113   5.898 -28.445  0.00  0.00      PROA  
ATOM   1524  C   GLU P 313      11.841   3.023 -24.738  0.00  0.00      PROA  
ATOM   1525  O   GLU P 313      12.452   2.530 -25.731  0.00  0.00      PROA  
ATOM   1526  N   ILE P 314      12.510   3.607 -23.788  0.00  0.00      PROA  
ATOM   1527  HN  ILE P 314      12.068   4.182 -23.104  0.00  0.00      PROA  
ATOM   1528  CA  ILE P 314      13.930   3.296 -23.624  0.00  0.00      PROA  
ATOM   1529  HA  ILE P 314      14.392   3.543 -24.568  0.00  0.00      PROA  
ATOM   1530  CB  ILE P 314      14.578   4.184 -22.472  0.00  0.00      PROA  
ATOM   1531  HB  ILE P 314      13.974   3.926 -21.575  0.00  0.00      PROA  
ATOM   1532  CG2 ILE P 314      16.019   3.806 -22.168  0.00  0.00      PROA  
ATOM   1533 HG21 ILE P 314      16.095   2.785 -21.738  0.00  0.00      PROA  
ATOM   1534 HG22 ILE P 314      16.492   4.465 -21.408  0.00  0.00      PROA  
ATOM   1535 HG23 ILE P 314      16.627   3.783 -23.097  0.00  0.00      PROA  
ATOM   1536  CG1 ILE P 314      14.426   5.703 -22.753  0.00  0.00      PROA  
ATOM   1537 HG11 ILE P 314      13.480   6.057 -23.215  0.00  0.00      PROA  
ATOM   1538 HG12 ILE P 314      15.245   6.077 -23.403  0.00  0.00      PROA  
ATOM   1539  CD  ILE P 314      14.454   6.460 -21.427  0.00  0.00      PROA  
ATOM   1540  HD1 ILE P 314      13.818   5.967 -20.662  0.00  0.00      PROA  
ATOM   1541  HD2 ILE P 314      14.216   7.536 -21.567  0.00  0.00      PROA  
ATOM   1542  HD3 ILE P 314      15.398   6.314 -20.859  0.00  0.00      PROA  
ATOM   1543  C   ILE P 314      14.256   1.799 -23.277  0.00  0.00      PROA  
ATOM   1544  O   ILE P 314      15.231   1.274 -23.874  0.00  0.00      PROA  
ATOM   1545  N   LEU P 315      13.619   1.159 -22.308  0.00  0.00      PROA  
ATOM   1546  HN  LEU P 315      12.897   1.707 -21.892  0.00  0.00      PROA  
ATOM   1547  CA  LEU P 315      14.012  -0.157 -21.828  0.00  0.00      PROA  
ATOM   1548  HA  LEU P 315      15.083  -0.114 -21.965  0.00  0.00      PROA  
ATOM   1549  CB  LEU P 315      13.617  -0.370 -20.392  0.00  0.00      PROA  
ATOM   1550  HB1 LEU P 315      13.790  -1.415 -20.056  0.00  0.00      PROA  
ATOM   1551  HB2 LEU P 315      12.541  -0.167 -20.201  0.00  0.00      PROA  
ATOM   1552  CG  LEU P 315      14.439   0.518 -19.470  0.00  0.00      PROA  
ATOM   1553  HG  LEU P 315      14.379   1.526 -19.932  0.00  0.00      PROA  
ATOM   1554  CD1 LEU P 315      13.782   0.622 -18.094  0.00  0.00      PROA  
ATOM   1555 HD11 LEU P 315      12.784   1.110 -18.119  0.00  0.00      PROA  
ATOM   1556 HD12 LEU P 315      14.453   1.273 -17.494  0.00  0.00      PROA  
ATOM   1557 HD13 LEU P 315      13.645  -0.394 -17.666  0.00  0.00      PROA  
ATOM   1558  CD2 LEU P 315      15.863   0.040 -19.227  0.00  0.00      PROA  
ATOM   1559 HD21 LEU P 315      16.414   0.745 -18.570  0.00  0.00      PROA  
ATOM   1560 HD22 LEU P 315      16.423  -0.074 -20.180  0.00  0.00      PROA  
ATOM   1561 HD23 LEU P 315      15.975  -0.862 -18.589  0.00  0.00      PROA  
ATOM   1562  C   LEU P 315      13.547  -1.340 -22.677  0.00  0.00      PROA  
ATOM   1563  O   LEU P 315      14.186  -2.386 -22.772  0.00  0.00      PROA  
ATOM   1564  N   GLY P 316      12.424  -1.193 -23.361  0.00  0.00      PROA  
ATOM   1565  HN  GLY P 316      11.984  -0.311 -23.211  0.00  0.00      PROA  
ATOM   1566  CA  GLY P 316      11.795  -2.286 -24.113  0.00  0.00      PROA  
ATOM   1567  HA1 GLY P 316      10.770  -1.976 -24.249  0.00  0.00      PROA  
ATOM   1568  HA2 GLY P 316      11.897  -3.195 -23.538  0.00  0.00      PROA  
ATOM   1569  C   GLY P 316      12.315  -2.555 -25.456  0.00  0.00      PROA  
ATOM   1570  O   GLY P 316      12.573  -3.672 -25.796  0.00  0.00      PROA  
ATOM   1571  N   LYS P 317      12.695  -1.458 -26.212  0.00  0.00      PROA  
ATOM   1572  HN  LYS P 317      12.837  -0.564 -25.794  0.00  0.00      PROA  
ATOM   1573  CA  LYS P 317      13.095  -1.605 -27.573  0.00  0.00      PROA  
ATOM   1574  HA  LYS P 317      12.592  -2.457 -28.005  0.00  0.00      PROA  
ATOM   1575  CB  LYS P 317      12.733  -0.428 -28.562  0.00  0.00      PROA  
ATOM   1576  HB1 LYS P 317      12.935  -0.670 -29.627  0.00  0.00      PROA  
ATOM   1577  HB2 LYS P 317      13.335   0.450 -28.243  0.00  0.00      PROA  
ATOM   1578  CG  LYS P 317      11.349   0.018 -28.401  0.00  0.00      PROA  
ATOM   1579  HG1 LYS P 317      11.055   0.896 -29.015  0.00  0.00      PROA  
ATOM   1580  HG2 LYS P 317      11.184   0.501 -27.414  0.00  0.00      PROA  
ATOM   1581  CD  LYS P 317      10.286  -1.057 -28.599  0.00  0.00      PROA  
ATOM   1582  HD1 LYS P 317       9.935  -1.508 -27.646  0.00  0.00      PROA  
ATOM   1583  HD2 LYS P 317      10.740  -1.821 -29.266  0.00  0.00      PROA  
ATOM   1584  CE  LYS P 317       9.053  -0.605 -29.268  0.00  0.00      PROA  
ATOM   1585  HE1 LYS P 317       9.251  -0.214 -30.289  0.00  0.00      PROA  
ATOM   1586  HE2 LYS P 317       8.520   0.269 -28.835  0.00  0.00      PROA  
ATOM   1587  NZ  LYS P 317       7.992  -1.604 -29.278  0.00  0.00      PROA  
ATOM   1588  HZ1 LYS P 317       8.217  -2.400 -29.907  0.00  0.00      PROA  
ATOM   1589  HZ2 LYS P 317       7.133  -1.078 -29.537  0.00  0.00      PROA  
ATOM   1590  HZ3 LYS P 317       7.885  -1.949 -28.302  0.00  0.00      PROA  
ATOM   1591  C   LYS P 317      14.631  -1.747 -27.470  0.00  0.00      PROA  
ATOM   1592  O   LYS P 317      15.226  -0.761 -27.085  0.00  0.00      PROA  
ATOM   1593  N   ARG P 318      15.181  -2.957 -27.919  0.00  0.00      PROA  
ATOM   1594  HN  ARG P 318      14.592  -3.672 -28.287  0.00  0.00      PROA  
ATOM   1595  CA  ARG P 318      16.609  -3.115 -28.171  0.00  0.00      PROA  
ATOM   1596  HA  ARG P 318      16.910  -2.248 -28.740  0.00  0.00      PROA  
ATOM   1597  CB  ARG P 318      17.406  -3.261 -26.846  0.00  0.00      PROA  
ATOM   1598  HB1 ARG P 318      17.316  -2.331 -26.246  0.00  0.00      PROA  
ATOM   1599  HB2 ARG P 318      18.476  -3.321 -27.141  0.00  0.00      PROA  
ATOM   1600  CG  ARG P 318      17.120  -4.612 -26.044  0.00  0.00      PROA  
ATOM   1601  HG1 ARG P 318      17.785  -4.570 -25.155  0.00  0.00      PROA  
ATOM   1602  HG2 ARG P 318      17.379  -5.568 -26.549  0.00  0.00      PROA  
ATOM   1603  CD  ARG P 318      15.679  -4.893 -25.546  0.00  0.00      PROA  
ATOM   1604  HD1 ARG P 318      15.051  -4.873 -26.462  0.00  0.00      PROA  
ATOM   1605  HD2 ARG P 318      15.473  -4.082 -24.815  0.00  0.00      PROA  
ATOM   1606  NE  ARG P 318      15.634  -6.211 -24.901  0.00  0.00      PROA  
ATOM   1607  HE  ARG P 318      16.372  -6.885 -24.863  0.00  0.00      PROA  
ATOM   1608  CZ  ARG P 318      14.472  -6.707 -24.447  0.00  0.00      PROA  
ATOM   1609  NH1 ARG P 318      13.329  -6.043 -24.571  0.00  0.00      PROA  
ATOM   1610 HH11 ARG P 318      13.194  -5.248 -25.163  0.00  0.00      PROA  
ATOM   1611 HH12 ARG P 318      12.506  -6.565 -24.350  0.00  0.00      PROA  
ATOM   1612  NH2 ARG P 318      14.475  -7.930 -23.974  0.00  0.00      PROA  
ATOM   1613 HH21 ARG P 318      15.328  -8.440 -23.865  0.00  0.00      PROA  
ATOM   1614 HH22 ARG P 318      13.656  -8.502 -23.922  0.00  0.00      PROA  
ATOM   1615  C   ARG P 318      16.809  -4.321 -29.103  0.00  0.00      PROA  
ATOM   1616  O   ARG P 318      15.912  -5.078 -29.394  0.00  0.00      PROA  
ATOM   1617  N   GLN P 319      18.076  -4.526 -29.561  0.00  0.00      PROA  
ATOM   1618  HN  GLN P 319      18.715  -3.836 -29.231  0.00  0.00      PROA  
ATOM   1619  CA  GLN P 319      18.527  -5.603 -30.458  0.00  0.00      PROA  
ATOM   1620  HA  GLN P 319      17.815  -5.762 -31.254  0.00  0.00      PROA  
ATOM   1621  CB  GLN P 319      19.880  -5.273 -31.076  0.00  0.00      PROA  
ATOM   1622  HB1 GLN P 319      19.660  -4.349 -31.653  0.00  0.00      PROA  
ATOM   1623  HB2 GLN P 319      20.091  -6.033 -31.858  0.00  0.00      PROA  
ATOM   1624  CG  GLN P 319      21.132  -5.184 -30.146  0.00  0.00      PROA  
ATOM   1625  HG1 GLN P 319      20.909  -4.403 -29.389  0.00  0.00      PROA  
ATOM   1626  HG2 GLN P 319      21.975  -4.853 -30.789  0.00  0.00      PROA  
ATOM   1627  CD  GLN P 319      21.637  -6.447 -29.506  0.00  0.00      PROA  
ATOM   1628  OE1 GLN P 319      22.022  -7.451 -30.148  0.00  0.00      PROA  
ATOM   1629  NE2 GLN P 319      21.844  -6.213 -28.192  0.00  0.00      PROA  
ATOM   1630 HE21 GLN P 319      22.363  -6.842 -27.614  0.00  0.00      PROA  
ATOM   1631 HE22 GLN P 319      21.412  -5.442 -27.722  0.00  0.00      PROA  
ATOM   1632  C   GLN P 319      18.598  -6.931 -29.565  0.00  0.00      PROA  
ATOM   1633  OT1 GLN P 319      18.625  -7.058 -28.354  0.00  0.00      PROA  
ATOM   1634  OT2 GLN P 319      18.523  -8.082 -30.417  0.00  0.00      PROA  
ATOM   1635 HT2B GLN P 319      18.192  -8.811 -29.887  0.00  0.00      PROA  
ATOM   1636  N   THR P 218     -25.461  -8.851 -25.497  0.00  0.00      PROB  
ATOM   1637  HT1 THR P 218     -26.088  -9.627 -25.553  0.00  0.00      PROB  
ATOM   1638  HT2 THR P 218     -25.283  -8.652 -24.534  0.00  0.00      PROB  
ATOM   1639  CA  THR P 218     -24.207  -9.041 -26.277  0.00  0.00      PROB  
ATOM   1640  HA  THR P 218     -24.287  -9.952 -26.851  0.00  0.00      PROB  
ATOM   1641  CB  THR P 218     -23.881  -7.885 -27.283  0.00  0.00      PROB  
ATOM   1642  HB  THR P 218     -24.759  -7.681 -27.932  0.00  0.00      PROB  
ATOM   1643  OG1 THR P 218     -22.830  -8.101 -28.198  0.00  0.00      PROB  
ATOM   1644  HG1 THR P 218     -22.866  -8.913 -28.710  0.00  0.00      PROB  
ATOM   1645  CG2 THR P 218     -23.611  -6.617 -26.381  0.00  0.00      PROB  
ATOM   1646 HG21 THR P 218     -23.006  -6.836 -25.476  0.00  0.00      PROB  
ATOM   1647 HG22 THR P 218     -24.588  -6.237 -26.012  0.00  0.00      PROB  
ATOM   1648 HG23 THR P 218     -23.142  -5.797 -26.966  0.00  0.00      PROB  
ATOM   1649  C   THR P 218     -22.948  -9.316 -25.453  0.00  0.00      PROB  
ATOM   1650  O   THR P 218     -22.923  -9.145 -24.212  0.00  0.00      PROB  
ATOM   1651  N   SER P 219     -21.845  -9.795 -26.087  0.00  0.00      PROB  
ATOM   1652  HN  SER P 219     -21.939  -9.881 -27.075  0.00  0.00      PROB  
ATOM   1653  CA  SER P 219     -20.582 -10.269 -25.568  0.00  0.00      PROB  
ATOM   1654  HA  SER P 219     -20.700 -11.268 -25.173  0.00  0.00      PROB  
ATOM   1655  CB  SER P 219     -19.549 -10.477 -26.701  0.00  0.00      PROB  
ATOM   1656  HB1 SER P 219     -19.962 -11.263 -27.368  0.00  0.00      PROB  
ATOM   1657  HB2 SER P 219     -18.578 -10.900 -26.367  0.00  0.00      PROB  
ATOM   1658  OG  SER P 219     -19.359  -9.307 -27.575  0.00  0.00      PROB  
ATOM   1659  HG1 SER P 219     -19.075  -9.601 -28.444  0.00  0.00      PROB  
ATOM   1660  C   SER P 219     -19.992  -9.363 -24.386  0.00  0.00      PROB  
ATOM   1661  O   SER P 219     -19.369  -9.839 -23.456  0.00  0.00      PROB  
ATOM   1662  N   THR P 220     -20.071  -8.071 -24.493  0.00  0.00      PROB  
ATOM   1663  HN  THR P 220     -20.466  -7.647 -25.305  0.00  0.00      PROB  
ATOM   1664  CA  THR P 220     -19.595  -7.185 -23.440  0.00  0.00      PROB  
ATOM   1665  HA  THR P 220     -18.575  -7.533 -23.374  0.00  0.00      PROB  
ATOM   1666  CB  THR P 220     -19.713  -5.652 -23.910  0.00  0.00      PROB  
ATOM   1667  HB  THR P 220     -19.665  -4.953 -23.048  0.00  0.00      PROB  
ATOM   1668  OG1 THR P 220     -20.803  -5.390 -24.743  0.00  0.00      PROB  
ATOM   1669  HG1 THR P 220     -20.521  -4.883 -25.508  0.00  0.00      PROB  
ATOM   1670  CG2 THR P 220     -18.577  -5.509 -24.927  0.00  0.00      PROB  
ATOM   1671 HG21 THR P 220     -18.367  -4.492 -25.322  0.00  0.00      PROB  
ATOM   1672 HG22 THR P 220     -18.697  -6.219 -25.772  0.00  0.00      PROB  
ATOM   1673 HG23 THR P 220     -17.590  -5.728 -24.466  0.00  0.00      PROB  
ATOM   1674  C   THR P 220     -20.256  -7.255 -22.140  0.00  0.00      PROB  
ATOM   1675  O   THR P 220     -19.578  -7.233 -21.145  0.00  0.00      PROB  
ATOM   1676  N   LEU P 221     -21.614  -7.284 -22.152  0.00  0.00      PROB  
ATOM   1677  HN  LEU P 221     -22.011  -6.765 -22.904  0.00  0.00      PROB  
ATOM   1678  CA  LEU P 221     -22.378  -7.428 -20.983  0.00  0.00      PROB  
ATOM   1679  HA  LEU P 221     -22.130  -6.625 -20.306  0.00  0.00      PROB  
ATOM   1680  CB  LEU P 221     -23.906  -7.307 -21.378  0.00  0.00      PROB  
ATOM   1681  HB1 LEU P 221     -24.526  -7.328 -20.457  0.00  0.00      PROB  
ATOM   1682  HB2 LEU P 221     -24.158  -8.190 -22.004  0.00  0.00      PROB  
ATOM   1683  CG  LEU P 221     -24.426  -6.054 -22.069  0.00  0.00      PROB  
ATOM   1684  HG  LEU P 221     -23.832  -6.021 -23.007  0.00  0.00      PROB  
ATOM   1685  CD1 LEU P 221     -25.824  -6.200 -22.659  0.00  0.00      PROB  
ATOM   1686 HD11 LEU P 221     -26.162  -5.317 -23.241  0.00  0.00      PROB  
ATOM   1687 HD12 LEU P 221     -26.549  -6.435 -21.851  0.00  0.00      PROB  
ATOM   1688 HD13 LEU P 221     -25.851  -7.069 -23.351  0.00  0.00      PROB  
ATOM   1689  CD2 LEU P 221     -24.252  -4.796 -21.261  0.00  0.00      PROB  
ATOM   1690 HD21 LEU P 221     -23.180  -4.538 -21.127  0.00  0.00      PROB  
ATOM   1691 HD22 LEU P 221     -24.737  -4.973 -20.278  0.00  0.00      PROB  
ATOM   1692 HD23 LEU P 221     -24.711  -3.895 -21.722  0.00  0.00      PROB  
ATOM   1693  C   LEU P 221     -22.213  -8.813 -20.238  0.00  0.00      PROB  
ATOM   1694  O   LEU P 221     -22.137  -8.798 -19.018  0.00  0.00      PROB  
ATOM   1695  N   ILE P 222     -22.146  -9.964 -21.094  0.00  0.00      PROB  
ATOM   1696  HN  ILE P 222     -22.131  -9.877 -22.087  0.00  0.00      PROB  
ATOM   1697  CA  ILE P 222     -22.179 -11.249 -20.571  0.00  0.00      PROB  
ATOM   1698  HA  ILE P 222     -22.922 -11.342 -19.792  0.00  0.00      PROB  
ATOM   1699  CB  ILE P 222     -22.426 -12.294 -21.619  0.00  0.00      PROB  
ATOM   1700  HB  ILE P 222     -21.674 -12.094 -22.411  0.00  0.00      PROB  
ATOM   1701  CG2 ILE P 222     -21.984 -13.785 -21.224  0.00  0.00      PROB  
ATOM   1702 HG21 ILE P 222     -22.236 -14.020 -20.168  0.00  0.00      PROB  
ATOM   1703 HG22 ILE P 222     -20.882 -13.881 -21.322  0.00  0.00      PROB  
ATOM   1704 HG23 ILE P 222     -22.485 -14.446 -21.963  0.00  0.00      PROB  
ATOM   1705  CG1 ILE P 222     -23.894 -12.257 -22.125  0.00  0.00      PROB  
ATOM   1706 HG11 ILE P 222     -23.939 -12.966 -22.980  0.00  0.00      PROB  
ATOM   1707 HG12 ILE P 222     -24.206 -11.299 -22.594  0.00  0.00      PROB  
ATOM   1708  CD  ILE P 222     -24.953 -12.660 -21.099  0.00  0.00      PROB  
ATOM   1709  HD1 ILE P 222     -24.728 -13.638 -20.621  0.00  0.00      PROB  
ATOM   1710  HD2 ILE P 222     -25.966 -12.645 -21.555  0.00  0.00      PROB  
ATOM   1711  HD3 ILE P 222     -24.833 -11.987 -20.223  0.00  0.00      PROB  
ATOM   1712  C   ILE P 222     -20.897 -11.546 -19.881  0.00  0.00      PROB  
ATOM   1713  O   ILE P 222     -20.892 -12.212 -18.852  0.00  0.00      PROB  
ATOM   1714  N   ARG P 223     -19.731 -11.021 -20.351  0.00  0.00      PROB  
ATOM   1715  HN  ARG P 223     -19.805 -10.530 -21.216  0.00  0.00      PROB  
ATOM   1716  CA  ARG P 223     -18.459 -11.023 -19.712  0.00  0.00      PROB  
ATOM   1717  HA  ARG P 223     -18.411 -11.973 -19.199  0.00  0.00      PROB  
ATOM   1718  CB  ARG P 223     -17.293 -10.718 -20.681  0.00  0.00      PROB  
ATOM   1719  HB1 ARG P 223     -16.415 -10.540 -20.024  0.00  0.00      PROB  
ATOM   1720  HB2 ARG P 223     -17.468  -9.766 -21.228  0.00  0.00      PROB  
ATOM   1721  CG  ARG P 223     -17.096 -11.902 -21.719  0.00  0.00      PROB  
ATOM   1722  HG1 ARG P 223     -16.175 -11.617 -22.271  0.00  0.00      PROB  
ATOM   1723  HG2 ARG P 223     -17.917 -11.829 -22.463  0.00  0.00      PROB  
ATOM   1724  CD  ARG P 223     -17.199 -13.297 -21.154  0.00  0.00      PROB  
ATOM   1725  HD1 ARG P 223     -18.190 -13.522 -20.705  0.00  0.00      PROB  
ATOM   1726  HD2 ARG P 223     -16.386 -13.536 -20.436  0.00  0.00      PROB  
ATOM   1727  NE  ARG P 223     -17.017 -14.164 -22.371  0.00  0.00      PROB  
ATOM   1728  HE  ARG P 223     -16.411 -13.825 -23.092  0.00  0.00      PROB  
ATOM   1729  CZ  ARG P 223     -17.932 -15.086 -22.720  0.00  0.00      PROB  
ATOM   1730  NH1 ARG P 223     -18.631 -15.745 -21.873  0.00  0.00      PROB  
ATOM   1731 HH11 ARG P 223     -18.472 -15.599 -20.896  0.00  0.00      PROB  
ATOM   1732 HH12 ARG P 223     -19.243 -16.494 -22.127  0.00  0.00      PROB  
ATOM   1733  NH2 ARG P 223     -17.997 -15.340 -23.995  0.00  0.00      PROB  
ATOM   1734 HH21 ARG P 223     -17.150 -15.372 -24.526  0.00  0.00      PROB  
ATOM   1735 HH22 ARG P 223     -18.518 -16.153 -24.254  0.00  0.00      PROB  
ATOM   1736  C   ARG P 223     -18.445 -10.162 -18.407  0.00  0.00      PROB  
ATOM   1737  O   ARG P 223     -17.865 -10.655 -17.441  0.00  0.00      PROB  
ATOM   1738  N   LEU P 224     -19.100  -8.916 -18.335  0.00  0.00      PROB  
ATOM   1739  HN  LEU P 224     -19.531  -8.613 -19.181  0.00  0.00      PROB  
ATOM   1740  CA  LEU P 224     -19.282  -8.110 -17.109  0.00  0.00      PROB  
ATOM   1741  HA  LEU P 224     -18.317  -7.965 -16.645  0.00  0.00      PROB  
ATOM   1742  CB  LEU P 224     -19.866  -6.750 -17.448  0.00  0.00      PROB  
ATOM   1743  HB1 LEU P 224     -20.966  -6.689 -17.593  0.00  0.00      PROB  
ATOM   1744  HB2 LEU P 224     -19.333  -6.281 -18.303  0.00  0.00      PROB  
ATOM   1745  CG  LEU P 224     -19.607  -5.764 -16.324  0.00  0.00      PROB  
ATOM   1746  HG  LEU P 224     -19.418  -6.347 -15.397  0.00  0.00      PROB  
ATOM   1747  CD1 LEU P 224     -18.274  -4.886 -16.506  0.00  0.00      PROB  
ATOM   1748 HD11 LEU P 224     -18.327  -4.104 -15.718  0.00  0.00      PROB  
ATOM   1749 HD12 LEU P 224     -18.324  -4.533 -17.559  0.00  0.00      PROB  
ATOM   1750 HD13 LEU P 224     -17.370  -5.529 -16.463  0.00  0.00      PROB  
ATOM   1751  CD2 LEU P 224     -20.851  -4.860 -16.083  0.00  0.00      PROB  
ATOM   1752 HD21 LEU P 224     -21.613  -5.480 -15.564  0.00  0.00      PROB  
ATOM   1753 HD22 LEU P 224     -21.300  -4.403 -16.991  0.00  0.00      PROB  
ATOM   1754 HD23 LEU P 224     -20.549  -4.035 -15.404  0.00  0.00      PROB  
ATOM   1755  C   LEU P 224     -20.143  -8.845 -16.012  0.00  0.00      PROB  
ATOM   1756  O   LEU P 224     -19.740  -8.949 -14.812  0.00  0.00      PROB  
ATOM   1757  N   VAL P 225     -21.274  -9.439 -16.412  0.00  0.00      PROB  
ATOM   1758  HN  VAL P 225     -21.473  -9.475 -17.388  0.00  0.00      PROB  
ATOM   1759  CA  VAL P 225     -22.236 -10.027 -15.545  0.00  0.00      PROB  
ATOM   1760  HA  VAL P 225     -22.498  -9.294 -14.797  0.00  0.00      PROB  
ATOM   1761  CB  VAL P 225     -23.559 -10.440 -16.226  0.00  0.00      PROB  
ATOM   1762  HB  VAL P 225     -23.276 -10.943 -17.175  0.00  0.00      PROB  
ATOM   1763  CG1 VAL P 225     -24.473 -11.503 -15.436  0.00  0.00      PROB  
ATOM   1764 HG11 VAL P 225     -23.971 -12.443 -15.122  0.00  0.00      PROB  
ATOM   1765 HG12 VAL P 225     -25.382 -11.833 -15.983  0.00  0.00      PROB  
ATOM   1766 HG13 VAL P 225     -24.868 -11.010 -14.522  0.00  0.00      PROB  
ATOM   1767  CG2 VAL P 225     -24.320  -9.211 -16.606  0.00  0.00      PROB  
ATOM   1768 HG21 VAL P 225     -25.425  -9.309 -16.548  0.00  0.00      PROB  
ATOM   1769 HG22 VAL P 225     -24.148  -9.019 -17.687  0.00  0.00      PROB  
ATOM   1770 HG23 VAL P 225     -23.975  -8.361 -15.980  0.00  0.00      PROB  
ATOM   1771  C   VAL P 225     -21.674 -11.195 -14.718  0.00  0.00      PROB  
ATOM   1772  O   VAL P 225     -21.829 -11.100 -13.486  0.00  0.00      PROB  
ATOM   1773  N   GLN P 226     -21.084 -12.206 -15.362  0.00  0.00      PROB  
ATOM   1774  HN  GLN P 226     -21.044 -12.210 -16.358  0.00  0.00      PROB  
ATOM   1775  CA  GLN P 226     -20.379 -13.298 -14.699  0.00  0.00      PROB  
ATOM   1776  HA  GLN P 226     -21.033 -13.736 -13.959  0.00  0.00      PROB  
ATOM   1777  CB  GLN P 226     -19.903 -14.370 -15.678  0.00  0.00      PROB  
ATOM   1778  HB1 GLN P 226     -20.759 -14.670 -16.319  0.00  0.00      PROB  
ATOM   1779  HB2 GLN P 226     -19.433 -15.227 -15.149  0.00  0.00      PROB  
ATOM   1780  CG  GLN P 226     -18.904 -13.905 -16.747  0.00  0.00      PROB  
ATOM   1781  HG1 GLN P 226     -18.036 -13.556 -16.147  0.00  0.00      PROB  
ATOM   1782  HG2 GLN P 226     -19.258 -13.023 -17.324  0.00  0.00      PROB  
ATOM   1783  CD  GLN P 226     -18.437 -15.134 -17.645  0.00  0.00      PROB  
ATOM   1784  OE1 GLN P 226     -18.831 -15.439 -18.769  0.00  0.00      PROB  
ATOM   1785  NE2 GLN P 226     -17.616 -15.942 -16.924  0.00  0.00      PROB  
ATOM   1786 HE21 GLN P 226     -17.509 -16.922 -17.092  0.00  0.00      PROB  
ATOM   1787 HE22 GLN P 226     -17.070 -15.497 -16.215  0.00  0.00      PROB  
ATOM   1788  C   GLN P 226     -19.203 -12.795 -13.840  0.00  0.00      PROB  
ATOM   1789  O   GLN P 226     -18.898 -13.318 -12.781  0.00  0.00      PROB  
ATOM   1790  N   LEU P 227     -18.445 -11.746 -14.259  0.00  0.00      PROB  
ATOM   1791  HN  LEU P 227     -18.596 -11.311 -15.143  0.00  0.00      PROB  
ATOM   1792  CA  LEU P 227     -17.319 -11.180 -13.597  0.00  0.00      PROB  
ATOM   1793  HA  LEU P 227     -16.648 -12.006 -13.412  0.00  0.00      PROB  
ATOM   1794  CB  LEU P 227     -16.643 -10.047 -14.406  0.00  0.00      PROB  
ATOM   1795  HB1 LEU P 227     -16.269  -9.140 -13.886  0.00  0.00      PROB  
ATOM   1796  HB2 LEU P 227     -17.382  -9.605 -15.108  0.00  0.00      PROB  
ATOM   1797  CG  LEU P 227     -15.475 -10.570 -15.193  0.00  0.00      PROB  
ATOM   1798  HG  LEU P 227     -15.813 -11.451 -15.781  0.00  0.00      PROB  
ATOM   1799  CD1 LEU P 227     -15.006  -9.486 -16.142  0.00  0.00      PROB  
ATOM   1800 HD11 LEU P 227     -15.205  -8.519 -15.633  0.00  0.00      PROB  
ATOM   1801 HD12 LEU P 227     -15.607  -9.411 -17.073  0.00  0.00      PROB  
ATOM   1802 HD13 LEU P 227     -13.965  -9.431 -16.528  0.00  0.00      PROB  
ATOM   1803  CD2 LEU P 227     -14.343 -10.981 -14.383  0.00  0.00      PROB  
ATOM   1804 HD21 LEU P 227     -13.535 -11.414 -15.010  0.00  0.00      PROB  
ATOM   1805 HD22 LEU P 227     -14.515 -11.684 -13.539  0.00  0.00      PROB  
ATOM   1806 HD23 LEU P 227     -13.879 -10.155 -13.803  0.00  0.00      PROB  
ATOM   1807  C   LEU P 227     -17.699 -10.644 -12.253  0.00  0.00      PROB  
ATOM   1808  O   LEU P 227     -16.894 -10.756 -11.361  0.00  0.00      PROB  
ATOM   1809  N   VAL P 228     -18.863 -10.082 -12.026  0.00  0.00      PROB  
ATOM   1810  HN  VAL P 228     -19.550 -10.100 -12.749  0.00  0.00      PROB  
ATOM   1811  CA  VAL P 228     -19.251  -9.505 -10.703  0.00  0.00      PROB  
ATOM   1812  HA  VAL P 228     -18.332  -9.016 -10.418  0.00  0.00      PROB  
ATOM   1813  CB  VAL P 228     -20.354  -8.431 -10.896  0.00  0.00      PROB  
ATOM   1814  HB  VAL P 228     -21.111  -8.875 -11.577  0.00  0.00      PROB  
ATOM   1815  CG1 VAL P 228     -20.935  -8.022  -9.558  0.00  0.00      PROB  
ATOM   1816 HG11 VAL P 228     -21.612  -7.162  -9.747  0.00  0.00      PROB  
ATOM   1817 HG12 VAL P 228     -20.125  -7.734  -8.854  0.00  0.00      PROB  
ATOM   1818 HG13 VAL P 228     -21.532  -8.771  -8.996  0.00  0.00      PROB  
ATOM   1819  CG2 VAL P 228     -19.846  -7.171 -11.625  0.00  0.00      PROB  
ATOM   1820 HG21 VAL P 228     -19.591  -7.338 -12.694  0.00  0.00      PROB  
ATOM   1821 HG22 VAL P 228     -18.861  -7.010 -11.137  0.00  0.00      PROB  
ATOM   1822 HG23 VAL P 228     -20.467  -6.252 -11.549  0.00  0.00      PROB  
ATOM   1823  C   VAL P 228     -19.605 -10.532  -9.676  0.00  0.00      PROB  
ATOM   1824  O   VAL P 228     -19.186 -10.432  -8.536  0.00  0.00      PROB  
ATOM   1825  N   VAL P 229     -20.285 -11.647 -10.149  0.00  0.00      PROB  
ATOM   1826  HN  VAL P 229     -20.563 -11.658 -11.107  0.00  0.00      PROB  
ATOM   1827  CA  VAL P 229     -20.582 -12.832  -9.353  0.00  0.00      PROB  
ATOM   1828  HA  VAL P 229     -21.184 -12.507  -8.518  0.00  0.00      PROB  
ATOM   1829  CB  VAL P 229     -21.326 -13.861 -10.298  0.00  0.00      PROB  
ATOM   1830  HB  VAL P 229     -20.660 -14.031 -11.171  0.00  0.00      PROB  
ATOM   1831  CG1 VAL P 229     -21.558 -15.190  -9.519  0.00  0.00      PROB  
ATOM   1832 HG11 VAL P 229     -22.048 -15.966 -10.146  0.00  0.00      PROB  
ATOM   1833 HG12 VAL P 229     -22.158 -15.045  -8.596  0.00  0.00      PROB  
ATOM   1834 HG13 VAL P 229     -20.582 -15.643  -9.243  0.00  0.00      PROB  
ATOM   1835  CG2 VAL P 229     -22.681 -13.259 -10.735  0.00  0.00      PROB  
ATOM   1836 HG21 VAL P 229     -23.233 -12.972  -9.815  0.00  0.00      PROB  
ATOM   1837 HG22 VAL P 229     -23.358 -13.977 -11.245  0.00  0.00      PROB  
ATOM   1838 HG23 VAL P 229     -22.486 -12.422 -11.439  0.00  0.00      PROB  
ATOM   1839  C   VAL P 229     -19.298 -13.468  -8.913  0.00  0.00      PROB  
ATOM   1840  O   VAL P 229     -19.138 -13.771  -7.721  0.00  0.00      PROB  
ATOM   1841  N   SER P 230     -18.349 -13.659  -9.867  0.00  0.00      PROB  
ATOM   1842  HN  SER P 230     -18.551 -13.442 -10.819  0.00  0.00      PROB  
ATOM   1843  CA  SER P 230     -17.049 -14.198  -9.571  0.00  0.00      PROB  
ATOM   1844  HA  SER P 230     -17.283 -15.183  -9.196  0.00  0.00      PROB  
ATOM   1845  CB  SER P 230     -16.067 -14.241 -10.788  0.00  0.00      PROB  
ATOM   1846  HB1 SER P 230     -15.165 -14.831 -10.522  0.00  0.00      PROB  
ATOM   1847  HB2 SER P 230     -15.728 -13.211 -11.029  0.00  0.00      PROB  
ATOM   1848  OG  SER P 230     -16.757 -14.847 -11.912  0.00  0.00      PROB  
ATOM   1849  HG1 SER P 230     -17.457 -14.277 -12.239  0.00  0.00      PROB  
ATOM   1850  C   SER P 230     -16.246 -13.465  -8.470  0.00  0.00      PROB  
ATOM   1851  O   SER P 230     -15.650 -14.135  -7.655  0.00  0.00      PROB  
ATOM   1852  N   PHE P 231     -16.173 -12.096  -8.525  0.00  0.00      PROB  
ATOM   1853  HN  PHE P 231     -16.551 -11.681  -9.349  0.00  0.00      PROB  
ATOM   1854  CA  PHE P 231     -15.571 -11.159  -7.574  0.00  0.00      PROB  
ATOM   1855  HA  PHE P 231     -14.530 -11.388  -7.400  0.00  0.00      PROB  
ATOM   1856  CB  PHE P 231     -15.625  -9.722  -8.118  0.00  0.00      PROB  
ATOM   1857  HB1 PHE P 231     -15.440  -9.004  -7.290  0.00  0.00      PROB  
ATOM   1858  HB2 PHE P 231     -16.631  -9.495  -8.532  0.00  0.00      PROB  
ATOM   1859  CG  PHE P 231     -14.488  -9.413  -9.172  0.00  0.00      PROB  
ATOM   1860  CD1 PHE P 231     -13.190 -10.007  -9.132  0.00  0.00      PROB  
ATOM   1861  HD1 PHE P 231     -12.993 -10.780  -8.404  0.00  0.00      PROB  
ATOM   1862  CE1 PHE P 231     -12.166  -9.602  -9.984  0.00  0.00      PROB  
ATOM   1863  HE1 PHE P 231     -11.178 -10.033  -9.912  0.00  0.00      PROB  
ATOM   1864  CZ  PHE P 231     -12.489  -8.669 -10.983  0.00  0.00      PROB  
ATOM   1865  HZ  PHE P 231     -11.693  -8.317 -11.621  0.00  0.00      PROB  
ATOM   1866  CD2 PHE P 231     -14.722  -8.497 -10.225  0.00  0.00      PROB  
ATOM   1867  HD2 PHE P 231     -15.733  -8.120 -10.270  0.00  0.00      PROB  
ATOM   1868  CE2 PHE P 231     -13.751  -8.080 -11.115  0.00  0.00      PROB  
ATOM   1869  HE2 PHE P 231     -13.962  -7.530 -12.021  0.00  0.00      PROB  
ATOM   1870  C   PHE P 231     -16.199 -11.233  -6.191  0.00  0.00      PROB  
ATOM   1871  O   PHE P 231     -15.524 -11.412  -5.202  0.00  0.00      PROB  
ATOM   1872  N   VAL P 232     -17.526 -11.175  -6.124  0.00  0.00      PROB  
ATOM   1873  HN  VAL P 232     -18.009 -11.156  -6.996  0.00  0.00      PROB  
ATOM   1874  CA  VAL P 232     -18.303 -11.255  -4.940  0.00  0.00      PROB  
ATOM   1875  HA  VAL P 232     -17.788 -10.653  -4.206  0.00  0.00      PROB  
ATOM   1876  CB  VAL P 232     -19.608 -10.532  -5.185  0.00  0.00      PROB  
ATOM   1877  HB  VAL P 232     -20.134 -10.917  -6.085  0.00  0.00      PROB  
ATOM   1878  CG1 VAL P 232     -20.592 -10.689  -3.967  0.00  0.00      PROB  
ATOM   1879 HG11 VAL P 232     -20.890 -11.722  -3.684  0.00  0.00      PROB  
ATOM   1880 HG12 VAL P 232     -21.540 -10.126  -4.100  0.00  0.00      PROB  
ATOM   1881 HG13 VAL P 232     -20.061 -10.149  -3.154  0.00  0.00      PROB  
ATOM   1882  CG2 VAL P 232     -19.434  -8.965  -5.390  0.00  0.00      PROB  
ATOM   1883 HG21 VAL P 232     -18.772  -8.774  -6.261  0.00  0.00      PROB  
ATOM   1884 HG22 VAL P 232     -19.024  -8.556  -4.441  0.00  0.00      PROB  
ATOM   1885 HG23 VAL P 232     -20.426  -8.469  -5.453  0.00  0.00      PROB  
ATOM   1886  C   VAL P 232     -18.333 -12.568  -4.194  0.00  0.00      PROB  
ATOM   1887  O   VAL P 232     -18.102 -12.686  -2.991  0.00  0.00      PROB  
ATOM   1888  N   SER P 233     -18.544 -13.682  -4.936  0.00  0.00      PROB  
ATOM   1889  HN  SER P 233     -18.503 -13.594  -5.928  0.00  0.00      PROB  
ATOM   1890  CA  SER P 233     -18.440 -15.016  -4.339  0.00  0.00      PROB  
ATOM   1891  HA  SER P 233     -19.080 -14.895  -3.477  0.00  0.00      PROB  
ATOM   1892  CB  SER P 233     -18.959 -16.180  -5.281  0.00  0.00      PROB  
ATOM   1893  HB1 SER P 233     -20.051 -16.003  -5.381  0.00  0.00      PROB  
ATOM   1894  HB2 SER P 233     -18.827 -17.191  -4.840  0.00  0.00      PROB  
ATOM   1895  OG  SER P 233     -18.261 -16.156  -6.524  0.00  0.00      PROB  
ATOM   1896  HG1 SER P 233     -18.462 -15.370  -7.036  0.00  0.00      PROB  
ATOM   1897  C   SER P 233     -17.072 -15.351  -3.706  0.00  0.00      PROB  
ATOM   1898  O   SER P 233     -17.081 -15.750  -2.547  0.00  0.00      PROB  
ATOM   1899  N   LEU P 234     -15.993 -15.223  -4.402  0.00  0.00      PROB  
ATOM   1900  HN  LEU P 234     -16.122 -14.943  -5.350  0.00  0.00      PROB  
ATOM   1901  CA  LEU P 234     -14.578 -15.368  -4.024  0.00  0.00      PROB  
ATOM   1902  HA  LEU P 234     -14.430 -16.419  -3.825  0.00  0.00      PROB  
ATOM   1903  CB  LEU P 234     -13.724 -15.051  -5.276  0.00  0.00      PROB  
ATOM   1904  HB1 LEU P 234     -13.999 -14.021  -5.588  0.00  0.00      PROB  
ATOM   1905  HB2 LEU P 234     -14.023 -15.829  -6.011  0.00  0.00      PROB  
ATOM   1906  CG  LEU P 234     -12.139 -15.160  -5.137  0.00  0.00      PROB  
ATOM   1907  HG  LEU P 234     -11.793 -14.289  -4.542  0.00  0.00      PROB  
ATOM   1908  CD1 LEU P 234     -11.634 -16.394  -4.528  0.00  0.00      PROB  
ATOM   1909 HD11 LEU P 234     -12.014 -17.262  -5.107  0.00  0.00      PROB  
ATOM   1910 HD12 LEU P 234     -12.031 -16.598  -3.511  0.00  0.00      PROB  
ATOM   1911 HD13 LEU P 234     -10.524 -16.423  -4.572  0.00  0.00      PROB  
ATOM   1912  CD2 LEU P 234     -11.587 -14.948  -6.558  0.00  0.00      PROB  
ATOM   1913 HD21 LEU P 234     -12.213 -15.426  -7.342  0.00  0.00      PROB  
ATOM   1914 HD22 LEU P 234     -10.530 -15.285  -6.616  0.00  0.00      PROB  
ATOM   1915 HD23 LEU P 234     -11.739 -13.890  -6.862  0.00  0.00      PROB  
ATOM   1916  C   LEU P 234     -14.144 -14.597  -2.817  0.00  0.00      PROB  
ATOM   1917  O   LEU P 234     -13.736 -15.212  -1.821  0.00  0.00      PROB  
ATOM   1918  N   TRP P 235     -14.402 -13.256  -2.703  0.00  0.00      PROB  
ATOM   1919  HN  TRP P 235     -14.719 -12.624  -3.406  0.00  0.00      PROB  
ATOM   1920  CA  TRP P 235     -14.133 -12.539  -1.456  0.00  0.00      PROB  
ATOM   1921  HA  TRP P 235     -13.121 -12.692  -1.113  0.00  0.00      PROB  
ATOM   1922  CB  TRP P 235     -14.195 -11.008  -1.808  0.00  0.00      PROB  
ATOM   1923  HB1 TRP P 235     -15.049 -10.869  -2.504  0.00  0.00      PROB  
ATOM   1924  HB2 TRP P 235     -13.286 -10.871  -2.431  0.00  0.00      PROB  
ATOM   1925  CG  TRP P 235     -14.178 -10.015  -0.701  0.00  0.00      PROB  
ATOM   1926  CD1 TRP P 235     -13.309  -9.795   0.346  0.00  0.00      PROB  
ATOM   1927  HD1 TRP P 235     -12.382 -10.273   0.626  0.00  0.00      PROB  
ATOM   1928  NE1 TRP P 235     -13.708  -8.620   1.014  0.00  0.00      PROB  
ATOM   1929  HE1 TRP P 235     -13.380  -8.211   1.837  0.00  0.00      PROB  
ATOM   1930  CE2 TRP P 235     -14.833  -8.163   0.559  0.00  0.00      PROB  
ATOM   1931  CD2 TRP P 235     -15.179  -8.991  -0.546  0.00  0.00      PROB  
ATOM   1932  CE3 TRP P 235     -16.385  -8.747  -1.132  0.00  0.00      PROB  
ATOM   1933  HE3 TRP P 235     -16.714  -9.503  -1.829  0.00  0.00      PROB  
ATOM   1934  CZ3 TRP P 235     -17.108  -7.623  -0.834  0.00  0.00      PROB  
ATOM   1935  HZ3 TRP P 235     -18.065  -7.410  -1.286  0.00  0.00      PROB  
ATOM   1936  CZ2 TRP P 235     -15.528  -7.033   0.908  0.00  0.00      PROB  
ATOM   1937  HZ2 TRP P 235     -15.293  -6.442   1.781  0.00  0.00      PROB  
ATOM   1938  CH2 TRP P 235     -16.698  -6.790   0.184  0.00  0.00      PROB  
ATOM   1939  HH2 TRP P 235     -17.349  -6.036   0.602  0.00  0.00      PROB  
ATOM   1940  C   TRP P 235     -14.972 -12.853  -0.236  0.00  0.00      PROB  
ATOM   1941  O   TRP P 235     -14.484 -12.941   0.897  0.00  0.00      PROB  
ATOM   1942  N   LEU P 236     -16.262 -13.199  -0.445  0.00  0.00      PROB  
ATOM   1943  HN  LEU P 236     -16.595 -13.045  -1.372  0.00  0.00      PROB  
ATOM   1944  CA  LEU P 236     -17.191 -13.760   0.502  0.00  0.00      PROB  
ATOM   1945  HA  LEU P 236     -17.169 -13.135   1.383  0.00  0.00      PROB  
ATOM   1946  CB  LEU P 236     -18.598 -13.717  -0.117  0.00  0.00      PROB  
ATOM   1947  HB1 LEU P 236     -18.674 -14.359  -1.020  0.00  0.00      PROB  
ATOM   1948  HB2 LEU P 236     -18.875 -12.685  -0.422  0.00  0.00      PROB  
ATOM   1949  CG  LEU P 236     -19.833 -14.097   0.730  0.00  0.00      PROB  
ATOM   1950  HG  LEU P 236     -19.806 -15.200   0.595  0.00  0.00      PROB  
ATOM   1951  CD1 LEU P 236     -19.773 -13.770   2.257  0.00  0.00      PROB  
ATOM   1952 HD11 LEU P 236     -20.746 -13.984   2.748  0.00  0.00      PROB  
ATOM   1953 HD12 LEU P 236     -19.604 -12.672   2.223  0.00  0.00      PROB  
ATOM   1954 HD13 LEU P 236     -18.916 -14.320   2.701  0.00  0.00      PROB  
ATOM   1955  CD2 LEU P 236     -21.100 -13.531   0.198  0.00  0.00      PROB  
ATOM   1956 HD21 LEU P 236     -21.465 -13.894  -0.786  0.00  0.00      PROB  
ATOM   1957 HD22 LEU P 236     -20.897 -12.442   0.104  0.00  0.00      PROB  
ATOM   1958 HD23 LEU P 236     -21.956 -13.792   0.857  0.00  0.00      PROB  
ATOM   1959  C   LEU P 236     -16.728 -15.173   1.081  0.00  0.00      PROB  
ATOM   1960  O   LEU P 236     -16.530 -15.377   2.292  0.00  0.00      PROB  
ATOM   1961  N   THR P 237     -16.393 -16.183   0.209  0.00  0.00      PROB  
ATOM   1962  HN  THR P 237     -16.473 -16.069  -0.778  0.00  0.00      PROB  
ATOM   1963  CA  THR P 237     -15.781 -17.493   0.754  0.00  0.00      PROB  
ATOM   1964  HA  THR P 237     -16.513 -17.888   1.444  0.00  0.00      PROB  
ATOM   1965  CB  THR P 237     -15.648 -18.610  -0.246  0.00  0.00      PROB  
ATOM   1966  HB  THR P 237     -15.218 -19.531   0.204  0.00  0.00      PROB  
ATOM   1967  OG1 THR P 237     -14.843 -18.190  -1.357  0.00  0.00      PROB  
ATOM   1968  HG1 THR P 237     -15.407 -17.516  -1.743  0.00  0.00      PROB  
ATOM   1969  CG2 THR P 237     -16.959 -19.072  -0.803  0.00  0.00      PROB  
ATOM   1970 HG21 THR P 237     -16.822 -20.053  -1.305  0.00  0.00      PROB  
ATOM   1971 HG22 THR P 237     -17.255 -18.450  -1.674  0.00  0.00      PROB  
ATOM   1972 HG23 THR P 237     -17.726 -19.208  -0.010  0.00  0.00      PROB  
ATOM   1973  C   THR P 237     -14.472 -17.264   1.374  0.00  0.00      PROB  
ATOM   1974  O   THR P 237     -14.089 -17.921   2.304  0.00  0.00      PROB  
ATOM   1975  N   ALA P 238     -13.625 -16.367   0.815  0.00  0.00      PROB  
ATOM   1976  HN  ALA P 238     -13.777 -15.902  -0.054  0.00  0.00      PROB  
ATOM   1977  CA  ALA P 238     -12.338 -16.045   1.440  0.00  0.00      PROB  
ATOM   1978  HA  ALA P 238     -11.797 -16.977   1.507  0.00  0.00      PROB  
ATOM   1979  CB  ALA P 238     -11.406 -15.245   0.456  0.00  0.00      PROB  
ATOM   1980  HB1 ALA P 238     -11.666 -14.175   0.308  0.00  0.00      PROB  
ATOM   1981  HB2 ALA P 238     -11.566 -15.701  -0.544  0.00  0.00      PROB  
ATOM   1982  HB3 ALA P 238     -10.308 -15.303   0.616  0.00  0.00      PROB  
ATOM   1983  C   ALA P 238     -12.341 -15.509   2.835  0.00  0.00      PROB  
ATOM   1984  O   ALA P 238     -11.596 -16.053   3.701  0.00  0.00      PROB  
ATOM   1985  N   ALA P 239     -13.227 -14.479   3.140  0.00  0.00      PROB  
ATOM   1986  HN  ALA P 239     -13.872 -14.228   2.423  0.00  0.00      PROB  
ATOM   1987  CA  ALA P 239     -13.449 -13.945   4.463  0.00  0.00      PROB  
ATOM   1988  HA  ALA P 239     -12.472 -13.682   4.841  0.00  0.00      PROB  
ATOM   1989  CB  ALA P 239     -14.331 -12.728   4.502  0.00  0.00      PROB  
ATOM   1990  HB1 ALA P 239     -14.522 -12.322   5.519  0.00  0.00      PROB  
ATOM   1991  HB2 ALA P 239     -15.344 -13.041   4.171  0.00  0.00      PROB  
ATOM   1992  HB3 ALA P 239     -13.880 -11.921   3.886  0.00  0.00      PROB  
ATOM   1993  C   ALA P 239     -13.946 -14.997   5.509  0.00  0.00      PROB  
ATOM   1994  O   ALA P 239     -13.509 -14.877   6.660  0.00  0.00      PROB  
ATOM   1995  N   GLY P 240     -14.883 -15.887   5.136  0.00  0.00      PROB  
ATOM   1996  HN  GLY P 240     -15.391 -15.651   4.312  0.00  0.00      PROB  
ATOM   1997  CA  GLY P 240     -15.138 -17.022   6.028  0.00  0.00      PROB  
ATOM   1998  HA1 GLY P 240     -15.903 -17.600   5.531  0.00  0.00      PROB  
ATOM   1999  HA2 GLY P 240     -15.541 -16.675   6.968  0.00  0.00      PROB  
ATOM   2000  C   GLY P 240     -14.115 -17.989   6.317  0.00  0.00      PROB  
ATOM   2001  O   GLY P 240     -14.008 -18.427   7.461  0.00  0.00      PROB  
ATOM   2002  N   PHE P 241     -13.286 -18.389   5.366  0.00  0.00      PROB  
ATOM   2003  HN  PHE P 241     -13.481 -18.212   4.404  0.00  0.00      PROB  
ATOM   2004  CA  PHE P 241     -12.077 -19.229   5.541  0.00  0.00      PROB  
ATOM   2005  HA  PHE P 241     -12.332 -20.164   6.018  0.00  0.00      PROB  
ATOM   2006  CB  PHE P 241     -11.339 -19.484   4.228  0.00  0.00      PROB  
ATOM   2007  HB1 PHE P 241     -10.392 -20.017   4.459  0.00  0.00      PROB  
ATOM   2008  HB2 PHE P 241     -11.114 -18.498   3.768  0.00  0.00      PROB  
ATOM   2009  CG  PHE P 241     -12.118 -20.317   3.215  0.00  0.00      PROB  
ATOM   2010  CD1 PHE P 241     -12.943 -21.336   3.746  0.00  0.00      PROB  
ATOM   2011  HD1 PHE P 241     -13.027 -21.429   4.819  0.00  0.00      PROB  
ATOM   2012  CE1 PHE P 241     -13.683 -22.207   2.894  0.00  0.00      PROB  
ATOM   2013  HE1 PHE P 241     -14.383 -22.881   3.364  0.00  0.00      PROB  
ATOM   2014  CZ  PHE P 241     -13.499 -22.164   1.510  0.00  0.00      PROB  
ATOM   2015  HZ  PHE P 241     -14.138 -22.788   0.903  0.00  0.00      PROB  
ATOM   2016  CD2 PHE P 241     -12.020 -20.225   1.836  0.00  0.00      PROB  
ATOM   2017  HD2 PHE P 241     -11.333 -19.476   1.471  0.00  0.00      PROB  
ATOM   2018  CE2 PHE P 241     -12.636 -21.181   1.023  0.00  0.00      PROB  
ATOM   2019  HE2 PHE P 241     -12.683 -21.043  -0.047  0.00  0.00      PROB  
ATOM   2020  C   PHE P 241     -11.044 -18.579   6.423  0.00  0.00      PROB  
ATOM   2021  O   PHE P 241     -10.513 -19.221   7.308  0.00  0.00      PROB  
ATOM   2022  N   LEU P 242     -10.834 -17.212   6.325  0.00  0.00      PROB  
ATOM   2023  HN  LEU P 242     -11.246 -16.810   5.511  0.00  0.00      PROB  
ATOM   2024  CA  LEU P 242     -10.038 -16.388   7.201  0.00  0.00      PROB  
ATOM   2025  HA  LEU P 242      -9.107 -16.935   7.205  0.00  0.00      PROB  
ATOM   2026  CB  LEU P 242      -9.803 -14.967   6.761  0.00  0.00      PROB  
ATOM   2027  HB1 LEU P 242     -10.741 -14.384   6.874  0.00  0.00      PROB  
ATOM   2028  HB2 LEU P 242      -9.563 -15.035   5.678  0.00  0.00      PROB  
ATOM   2029  CG  LEU P 242      -8.660 -14.203   7.490  0.00  0.00      PROB  
ATOM   2030  HG  LEU P 242      -8.675 -14.547   8.547  0.00  0.00      PROB  
ATOM   2031  CD1 LEU P 242      -7.359 -14.415   6.778  0.00  0.00      PROB  
ATOM   2032 HD11 LEU P 242      -6.546 -13.891   7.324  0.00  0.00      PROB  
ATOM   2033 HD12 LEU P 242      -7.172 -14.042   5.749  0.00  0.00      PROB  
ATOM   2034 HD13 LEU P 242      -6.946 -15.446   6.782  0.00  0.00      PROB  
ATOM   2035  CD2 LEU P 242      -9.007 -12.735   7.589  0.00  0.00      PROB  
ATOM   2036 HD21 LEU P 242      -8.070 -12.206   7.863  0.00  0.00      PROB  
ATOM   2037 HD22 LEU P 242      -9.673 -12.586   8.465  0.00  0.00      PROB  
ATOM   2038 HD23 LEU P 242      -9.492 -12.236   6.722  0.00  0.00      PROB  
ATOM   2039  C   LEU P 242     -10.615 -16.427   8.610  0.00  0.00      PROB  
ATOM   2040  O   LEU P 242      -9.884 -16.712   9.563  0.00  0.00      PROB  
ATOM   2041  N   HSD P 243     -11.933 -16.209   8.747  0.00  0.00      PROB  
ATOM   2042  HN  HSD P 243     -12.482 -15.899   7.974  0.00  0.00      PROB  
ATOM   2043  CA  HSD P 243     -12.698 -16.385  10.016  0.00  0.00      PROB  
ATOM   2044  HA  HSD P 243     -12.240 -15.631  10.639  0.00  0.00      PROB  
ATOM   2045  CB  HSD P 243     -14.216 -16.000   9.831  0.00  0.00      PROB  
ATOM   2046  HB1 HSD P 243     -14.657 -16.624   9.024  0.00  0.00      PROB  
ATOM   2047  HB2 HSD P 243     -14.254 -14.974   9.406  0.00  0.00      PROB  
ATOM   2048  ND1 HSD P 243     -15.629 -15.025  11.558  0.00  0.00      PROB  
ATOM   2049  HD1 HSD P 243     -15.416 -14.093  11.264  0.00  0.00      PROB  
ATOM   2050  CG  HSD P 243     -15.043 -16.159  11.028  0.00  0.00      PROB  
ATOM   2051  CE1 HSD P 243     -16.424 -15.470  12.493  0.00  0.00      PROB  
ATOM   2052  HE1 HSD P 243     -17.076 -14.859  13.117  0.00  0.00      PROB  
ATOM   2053  NE2 HSD P 243     -16.474 -16.797  12.564  0.00  0.00      PROB  
ATOM   2054  CD2 HSD P 243     -15.563 -17.222  11.627  0.00  0.00      PROB  
ATOM   2055  HD2 HSD P 243     -15.248 -18.256  11.567  0.00  0.00      PROB  
ATOM   2056  C   HSD P 243     -12.597 -17.652  10.757  0.00  0.00      PROB  
ATOM   2057  O   HSD P 243     -12.132 -17.689  11.909  0.00  0.00      PROB  
ATOM   2058  N   LEU P 244     -12.842 -18.768  10.036  0.00  0.00      PROB  
ATOM   2059  HN  LEU P 244     -13.253 -18.686   9.132  0.00  0.00      PROB  
ATOM   2060  CA  LEU P 244     -12.527 -20.046  10.537  0.00  0.00      PROB  
ATOM   2061  HA  LEU P 244     -13.183 -20.313  11.352  0.00  0.00      PROB  
ATOM   2062  CB  LEU P 244     -12.701 -21.164   9.470  0.00  0.00      PROB  
ATOM   2063  HB1 LEU P 244     -12.281 -22.136   9.804  0.00  0.00      PROB  
ATOM   2064  HB2 LEU P 244     -12.045 -20.903   8.612  0.00  0.00      PROB  
ATOM   2065  CG  LEU P 244     -14.181 -21.341   9.138  0.00  0.00      PROB  
ATOM   2066  HG  LEU P 244     -14.540 -20.339   8.821  0.00  0.00      PROB  
ATOM   2067  CD1 LEU P 244     -14.182 -22.292   7.987  0.00  0.00      PROB  
ATOM   2068 HD11 LEU P 244     -15.265 -22.378   7.755  0.00  0.00      PROB  
ATOM   2069 HD12 LEU P 244     -13.765 -23.308   8.154  0.00  0.00      PROB  
ATOM   2070 HD13 LEU P 244     -13.649 -21.902   7.094  0.00  0.00      PROB  
ATOM   2071  CD2 LEU P 244     -15.068 -21.937  10.256  0.00  0.00      PROB  
ATOM   2072 HD21 LEU P 244     -14.605 -22.830  10.728  0.00  0.00      PROB  
ATOM   2073 HD22 LEU P 244     -16.009 -22.226   9.741  0.00  0.00      PROB  
ATOM   2074 HD23 LEU P 244     -15.273 -21.268  11.120  0.00  0.00      PROB  
ATOM   2075  C   LEU P 244     -11.140 -20.286  11.057  0.00  0.00      PROB  
ATOM   2076  O   LEU P 244     -10.968 -20.730  12.184  0.00  0.00      PROB  
ATOM   2077  N   LEU P 245     -10.045 -20.030  10.324  0.00  0.00      PROB  
ATOM   2078  HN  LEU P 245     -10.247 -19.594   9.450  0.00  0.00      PROB  
ATOM   2079  CA  LEU P 245      -8.678 -20.132  10.748  0.00  0.00      PROB  
ATOM   2080  HA  LEU P 245      -8.589 -21.140  11.126  0.00  0.00      PROB  
ATOM   2081  CB  LEU P 245      -7.675 -19.834   9.583  0.00  0.00      PROB  
ATOM   2082  HB1 LEU P 245      -6.600 -19.694   9.823  0.00  0.00      PROB  
ATOM   2083  HB2 LEU P 245      -8.075 -18.895   9.143  0.00  0.00      PROB  
ATOM   2084  CG  LEU P 245      -7.669 -20.919   8.479  0.00  0.00      PROB  
ATOM   2085  HG  LEU P 245      -8.751 -20.935   8.228  0.00  0.00      PROB  
ATOM   2086  CD1 LEU P 245      -6.886 -20.419   7.248  0.00  0.00      PROB  
ATOM   2087 HD11 LEU P 245      -5.879 -20.137   7.622  0.00  0.00      PROB  
ATOM   2088 HD12 LEU P 245      -7.377 -19.506   6.849  0.00  0.00      PROB  
ATOM   2089 HD13 LEU P 245      -6.759 -21.244   6.514  0.00  0.00      PROB  
ATOM   2090  CD2 LEU P 245      -7.051 -22.188   9.000  0.00  0.00      PROB  
ATOM   2091 HD21 LEU P 245      -7.699 -22.721   9.728  0.00  0.00      PROB  
ATOM   2092 HD22 LEU P 245      -6.022 -22.011   9.379  0.00  0.00      PROB  
ATOM   2093 HD23 LEU P 245      -7.082 -22.866   8.119  0.00  0.00      PROB  
ATOM   2094  C   LEU P 245      -8.345 -19.265  12.010  0.00  0.00      PROB  
ATOM   2095  O   LEU P 245      -7.823 -19.731  13.016  0.00  0.00      PROB  
ATOM   2096  N   GLU P 246      -8.619 -17.934  11.988  0.00  0.00      PROB  
ATOM   2097  HN  GLU P 246      -9.014 -17.454  11.209  0.00  0.00      PROB  
ATOM   2098  CA  GLU P 246      -8.196 -17.014  12.984  0.00  0.00      PROB  
ATOM   2099  HA  GLU P 246      -7.201 -17.336  13.256  0.00  0.00      PROB  
ATOM   2100  CB  GLU P 246      -8.201 -15.555  12.372  0.00  0.00      PROB  
ATOM   2101  HB1 GLU P 246      -8.288 -14.905  13.269  0.00  0.00      PROB  
ATOM   2102  HB2 GLU P 246      -9.087 -15.389  11.722  0.00  0.00      PROB  
ATOM   2103  CG  GLU P 246      -7.009 -15.245  11.595  0.00  0.00      PROB  
ATOM   2104  HG1 GLU P 246      -7.217 -14.355  10.964  0.00  0.00      PROB  
ATOM   2105  HG2 GLU P 246      -6.757 -16.063  10.888  0.00  0.00      PROB  
ATOM   2106  CD  GLU P 246      -5.695 -14.969  12.332  0.00  0.00      PROB  
ATOM   2107  OE1 GLU P 246      -4.637 -15.509  11.905  0.00  0.00      PROB  
ATOM   2108  OE2 GLU P 246      -5.663 -14.226  13.342  0.00  0.00      PROB  
ATOM   2109  C   GLU P 246      -9.025 -17.084  14.318  0.00  0.00      PROB  
ATOM   2110  O   GLU P 246      -8.481 -16.729  15.348  0.00  0.00      PROB  
ATOM   2111  N   ASN P 247     -10.363 -17.451  14.217  0.00  0.00      PROB  
ATOM   2112  HN  ASN P 247     -10.806 -17.650  13.346  0.00  0.00      PROB  
ATOM   2113  CA  ASN P 247     -11.101 -17.648  15.496  0.00  0.00      PROB  
ATOM   2114  HA  ASN P 247     -10.804 -16.952  16.267  0.00  0.00      PROB  
ATOM   2115  CB  ASN P 247     -12.634 -17.621  15.276  0.00  0.00      PROB  
ATOM   2116  HB1 ASN P 247     -13.193 -17.893  16.196  0.00  0.00      PROB  
ATOM   2117  HB2 ASN P 247     -12.926 -18.285  14.435  0.00  0.00      PROB  
ATOM   2118  CG  ASN P 247     -13.021 -16.225  14.987  0.00  0.00      PROB  
ATOM   2119  OD1 ASN P 247     -13.464 -15.459  15.813  0.00  0.00      PROB  
ATOM   2120  ND2 ASN P 247     -12.971 -15.891  13.638  0.00  0.00      PROB  
ATOM   2121 HD21 ASN P 247     -13.450 -15.082  13.297  0.00  0.00      PROB  
ATOM   2122 HD22 ASN P 247     -12.583 -16.497  12.944  0.00  0.00      PROB  
ATOM   2123  C   ASN P 247     -10.804 -19.015  16.067  0.00  0.00      PROB  
ATOM   2124  O   ASN P 247     -10.818 -19.189  17.327  0.00  0.00      PROB  
ATOM   2125  N   SER P 248     -10.518 -20.008  15.174  0.00  0.00      PROB  
ATOM   2126  HN  SER P 248     -10.669 -19.932  14.192  0.00  0.00      PROB  
ATOM   2127  CA  SER P 248     -10.129 -21.326  15.699  0.00  0.00      PROB  
ATOM   2128  HA  SER P 248     -10.951 -21.654  16.318  0.00  0.00      PROB  
ATOM   2129  CB  SER P 248      -9.989 -22.399  14.602  0.00  0.00      PROB  
ATOM   2130  HB1 SER P 248      -9.248 -22.030  13.861  0.00  0.00      PROB  
ATOM   2131  HB2 SER P 248     -10.992 -22.371  14.126  0.00  0.00      PROB  
ATOM   2132  OG  SER P 248      -9.628 -23.758  15.033  0.00  0.00      PROB  
ATOM   2133  HG1 SER P 248     -10.399 -24.058  15.519  0.00  0.00      PROB  
ATOM   2134  C   SER P 248      -8.713 -21.230  16.455  0.00  0.00      PROB  
ATOM   2135  O   SER P 248      -8.475 -21.760  17.548  0.00  0.00      PROB  
ATOM   2136  N   GLY P 249      -7.747 -20.665  15.790  0.00  0.00      PROB  
ATOM   2137  HN  GLY P 249      -7.868 -20.453  14.823  0.00  0.00      PROB  
ATOM   2138  CA  GLY P 249      -6.397 -20.628  16.355  0.00  0.00      PROB  
ATOM   2139  HA1 GLY P 249      -6.266 -21.019  17.353  0.00  0.00      PROB  
ATOM   2140  HA2 GLY P 249      -6.075 -19.604  16.231  0.00  0.00      PROB  
ATOM   2141  C   GLY P 249      -5.649 -21.654  15.436  0.00  0.00      PROB  
ATOM   2142  O   GLY P 249      -5.883 -21.618  14.237  0.00  0.00      PROB  
ATOM   2143  N   ASP P 250      -4.722 -22.441  15.894  0.00  0.00      PROB  
ATOM   2144  HN  ASP P 250      -4.524 -22.547  16.866  0.00  0.00      PROB  
ATOM   2145  CA  ASP P 250      -3.914 -23.151  14.942  0.00  0.00      PROB  
ATOM   2146  HA  ASP P 250      -4.470 -23.407  14.052  0.00  0.00      PROB  
ATOM   2147  CB  ASP P 250      -2.743 -22.290  14.433  0.00  0.00      PROB  
ATOM   2148  HB1 ASP P 250      -3.220 -21.345  14.097  0.00  0.00      PROB  
ATOM   2149  HB2 ASP P 250      -2.295 -22.787  13.546  0.00  0.00      PROB  
ATOM   2150  CG  ASP P 250      -1.601 -22.127  15.492  0.00  0.00      PROB  
ATOM   2151  OD1 ASP P 250      -1.601 -21.063  16.099  0.00  0.00      PROB  
ATOM   2152  OD2 ASP P 250      -0.747 -23.047  15.579  0.00  0.00      PROB  
ATOM   2153  C   ASP P 250      -3.549 -24.373  15.741  0.00  0.00      PROB  
ATOM   2154  O   ASP P 250      -3.684 -24.409  17.023  0.00  0.00      PROB  
ATOM   2155  N   PRO P 251      -3.016 -25.394  15.150  0.00  0.00      PROB  
ATOM   2156  CD  PRO P 251      -3.057 -25.619  13.663  0.00  0.00      PROB  
ATOM   2157  HD1 PRO P 251      -2.285 -24.966  13.202  0.00  0.00      PROB  
ATOM   2158  HD2 PRO P 251      -4.021 -25.463  13.134  0.00  0.00      PROB  
ATOM   2159  CA  PRO P 251      -2.871 -26.647  15.864  0.00  0.00      PROB  
ATOM   2160  HA  PRO P 251      -3.516 -26.578  16.728  0.00  0.00      PROB  
ATOM   2161  CB  PRO P 251      -3.238 -27.686  14.805  0.00  0.00      PROB  
ATOM   2162  HB1 PRO P 251      -4.322 -27.736  14.569  0.00  0.00      PROB  
ATOM   2163  HB2 PRO P 251      -2.704 -28.626  15.063  0.00  0.00      PROB  
ATOM   2164  CG  PRO P 251      -2.666 -27.077  13.520  0.00  0.00      PROB  
ATOM   2165  HG1 PRO P 251      -1.568 -27.179  13.652  0.00  0.00      PROB  
ATOM   2166  HG2 PRO P 251      -2.970 -27.631  12.606  0.00  0.00      PROB  
ATOM   2167  C   PRO P 251      -1.417 -26.645  16.398  0.00  0.00      PROB  
ATOM   2168  O   PRO P 251      -1.107 -27.475  17.258  0.00  0.00      PROB  
ATOM   2169  N   PHE P 252      -0.505 -25.893  15.837  0.00  0.00      PROB  
ATOM   2170  HN  PHE P 252      -0.839 -25.163  15.246  0.00  0.00      PROB  
ATOM   2171  CA  PHE P 252       0.961 -26.063  16.227  0.00  0.00      PROB  
ATOM   2172  HA  PHE P 252       1.260 -27.073  16.462  0.00  0.00      PROB  
ATOM   2173  CB  PHE P 252       1.983 -25.423  15.214  0.00  0.00      PROB  
ATOM   2174  HB1 PHE P 252       2.999 -25.692  15.573  0.00  0.00      PROB  
ATOM   2175  HB2 PHE P 252       1.940 -24.312  15.207  0.00  0.00      PROB  
ATOM   2176  CG  PHE P 252       1.667 -25.888  13.836  0.00  0.00      PROB  
ATOM   2177  CD1 PHE P 252       1.580 -27.250  13.470  0.00  0.00      PROB  
ATOM   2178  HD1 PHE P 252       2.051 -27.947  14.146  0.00  0.00      PROB  
ATOM   2179  CE1 PHE P 252       1.171 -27.593  12.139  0.00  0.00      PROB  
ATOM   2180  HE1 PHE P 252       1.145 -28.651  11.926  0.00  0.00      PROB  
ATOM   2181  CZ  PHE P 252       0.722 -26.639  11.286  0.00  0.00      PROB  
ATOM   2182  HZ  PHE P 252       0.365 -26.973  10.323  0.00  0.00      PROB  
ATOM   2183  CD2 PHE P 252       1.310 -24.876  12.847  0.00  0.00      PROB  
ATOM   2184  HD2 PHE P 252       1.142 -23.854  13.154  0.00  0.00      PROB  
ATOM   2185  CE2 PHE P 252       0.733 -25.290  11.616  0.00  0.00      PROB  
ATOM   2186  HE2 PHE P 252       0.250 -24.514  11.041  0.00  0.00      PROB  
ATOM   2187  C   PHE P 252       1.144 -25.431  17.645  0.00  0.00      PROB  
ATOM   2188  O   PHE P 252       1.982 -25.810  18.475  0.00  0.00      PROB  
ATOM   2189  N   PHE P 253       0.353 -24.416  17.973  0.00  0.00      PROB  
ATOM   2190  HN  PHE P 253      -0.222 -23.857  17.380  0.00  0.00      PROB  
ATOM   2191  CA  PHE P 253       0.534 -23.796  19.261  0.00  0.00      PROB  
ATOM   2192  HA  PHE P 253       1.415 -24.161  19.768  0.00  0.00      PROB  
ATOM   2193  CB  PHE P 253       0.591 -22.280  19.112  0.00  0.00      PROB  
ATOM   2194  HB1 PHE P 253      -0.355 -21.797  18.786  0.00  0.00      PROB  
ATOM   2195  HB2 PHE P 253       1.364 -22.002  18.365  0.00  0.00      PROB  
ATOM   2196  CG  PHE P 253       1.194 -21.595  20.350  0.00  0.00      PROB  
ATOM   2197  CD1 PHE P 253       2.560 -21.747  20.635  0.00  0.00      PROB  
ATOM   2198  HD1 PHE P 253       3.129 -22.317  19.916  0.00  0.00      PROB  
ATOM   2199  CE1 PHE P 253       3.217 -21.033  21.683  0.00  0.00      PROB  
ATOM   2200  HE1 PHE P 253       4.292 -20.969  21.757  0.00  0.00      PROB  
ATOM   2201  CZ  PHE P 253       2.452 -20.144  22.398  0.00  0.00      PROB  
ATOM   2202  HZ  PHE P 253       2.782 -19.469  23.175  0.00  0.00      PROB  
ATOM   2203  CD2 PHE P 253       0.412 -20.769  21.091  0.00  0.00      PROB  
ATOM   2204  HD2 PHE P 253      -0.622 -20.620  20.819  0.00  0.00      PROB  
ATOM   2205  CE2 PHE P 253       1.041 -20.092  22.194  0.00  0.00      PROB  
ATOM   2206  HE2 PHE P 253       0.471 -19.393  22.789  0.00  0.00      PROB  
ATOM   2207  C   PHE P 253      -0.582 -24.338  20.217  0.00  0.00      PROB  
ATOM   2208  O   PHE P 253      -0.813 -23.859  21.288  0.00  0.00      PROB  
ATOM   2209  N   ASP P 254      -1.348 -25.350  19.726  0.00  0.00      PROB  
ATOM   2210  HN  ASP P 254      -1.271 -25.592  18.762  0.00  0.00      PROB  
ATOM   2211  CA  ASP P 254      -2.327 -26.105  20.579  0.00  0.00      PROB  
ATOM   2212  HA  ASP P 254      -2.672 -26.911  19.949  0.00  0.00      PROB  
ATOM   2213  CB  ASP P 254      -1.755 -26.757  21.855  0.00  0.00      PROB  
ATOM   2214  HB1 ASP P 254      -2.482 -27.344  22.455  0.00  0.00      PROB  
ATOM   2215  HB2 ASP P 254      -1.302 -26.009  22.541  0.00  0.00      PROB  
ATOM   2216  CG  ASP P 254      -0.767 -27.882  21.523  0.00  0.00      PROB  
ATOM   2217  OD1 ASP P 254      -1.099 -28.803  20.827  0.00  0.00      PROB  
ATOM   2218  OD2 ASP P 254       0.351 -27.906  22.222  0.00  0.00      PROB  
ATOM   2219  C   ASP P 254      -3.607 -25.381  20.929  0.00  0.00      PROB  
ATOM   2220  O   ASP P 254      -4.248 -25.539  21.988  0.00  0.00      PROB  
ATOM   2221  N   PHE P 255      -3.884 -24.363  20.139  0.00  0.00      PROB  
ATOM   2222  HN  PHE P 255      -3.273 -24.263  19.358  0.00  0.00      PROB  
ATOM   2223  CA  PHE P 255      -4.982 -23.460  20.286  0.00  0.00      PROB  
ATOM   2224  HA  PHE P 255      -5.099 -22.863  19.393  0.00  0.00      PROB  
ATOM   2225  CB  PHE P 255      -6.377 -24.160  20.400  0.00  0.00      PROB  
ATOM   2226  HB1 PHE P 255      -7.281 -23.525  20.283  0.00  0.00      PROB  
ATOM   2227  HB2 PHE P 255      -6.508 -24.532  21.439  0.00  0.00      PROB  
ATOM   2228  CG  PHE P 255      -6.426 -25.326  19.338  0.00  0.00      PROB  
ATOM   2229  CD1 PHE P 255      -6.606 -25.028  17.958  0.00  0.00      PROB  
ATOM   2230  HD1 PHE P 255      -6.566 -23.992  17.657  0.00  0.00      PROB  
ATOM   2231  CE1 PHE P 255      -6.800 -26.040  16.987  0.00  0.00      PROB  
ATOM   2232  HE1 PHE P 255      -6.914 -25.853  15.930  0.00  0.00      PROB  
ATOM   2233  CZ  PHE P 255      -6.674 -27.385  17.379  0.00  0.00      PROB  
ATOM   2234  HZ  PHE P 255      -6.789 -28.160  16.635  0.00  0.00      PROB  
ATOM   2235  CD2 PHE P 255      -6.275 -26.670  19.696  0.00  0.00      PROB  
ATOM   2236  HD2 PHE P 255      -6.091 -27.018  20.702  0.00  0.00      PROB  
ATOM   2237  CE2 PHE P 255      -6.338 -27.661  18.694  0.00  0.00      PROB  
ATOM   2238  HE2 PHE P 255      -6.134 -28.656  19.062  0.00  0.00      PROB  
ATOM   2239  C   PHE P 255      -4.747 -22.417  21.408  0.00  0.00      PROB  
ATOM   2240  O   PHE P 255      -5.664 -21.752  21.873  0.00  0.00      PROB  
ATOM   2241  N   GLY P 256      -3.420 -22.301  21.770  0.00  0.00      PROB  
ATOM   2242  HN  GLY P 256      -2.724 -22.984  21.563  0.00  0.00      PROB  
ATOM   2243  CA  GLY P 256      -2.921 -21.263  22.759  0.00  0.00      PROB  
ATOM   2244  HA1 GLY P 256      -1.873 -21.506  22.861  0.00  0.00      PROB  
ATOM   2245  HA2 GLY P 256      -3.442 -21.537  23.664  0.00  0.00      PROB  
ATOM   2246  C   GLY P 256      -3.207 -19.782  22.441  0.00  0.00      PROB  
ATOM   2247  O   GLY P 256      -3.543 -19.006  23.347  0.00  0.00      PROB  
ATOM   2248  N   ASN P 257      -3.265 -19.529  21.131  0.00  0.00      PROB  
ATOM   2249  HN  ASN P 257      -3.198 -20.279  20.478  0.00  0.00      PROB  
ATOM   2250  CA  ASN P 257      -3.507 -18.165  20.626  0.00  0.00      PROB  
ATOM   2251  HA  ASN P 257      -3.898 -17.530  21.408  0.00  0.00      PROB  
ATOM   2252  CB  ASN P 257      -2.259 -17.546  19.952  0.00  0.00      PROB  
ATOM   2253  HB1 ASN P 257      -1.948 -18.138  19.065  0.00  0.00      PROB  
ATOM   2254  HB2 ASN P 257      -1.530 -17.546  20.790  0.00  0.00      PROB  
ATOM   2255  CG  ASN P 257      -2.502 -16.065  19.639  0.00  0.00      PROB  
ATOM   2256  OD1 ASN P 257      -3.283 -15.329  20.169  0.00  0.00      PROB  
ATOM   2257  ND2 ASN P 257      -1.683 -15.588  18.640  0.00  0.00      PROB  
ATOM   2258 HD21 ASN P 257      -1.606 -14.594  18.563  0.00  0.00      PROB  
ATOM   2259 HD22 ASN P 257      -0.982 -16.177  18.238  0.00  0.00      PROB  
ATOM   2260  C   ASN P 257      -4.605 -18.221  19.568  0.00  0.00      PROB  
ATOM   2261  O   ASN P 257      -4.428 -18.918  18.613  0.00  0.00      PROB  
ATOM   2262  N   ALA P 258      -5.753 -17.575  19.797  0.00  0.00      PROB  
ATOM   2263  HN  ALA P 258      -5.760 -17.163  20.705  0.00  0.00      PROB  
ATOM   2264  CA  ALA P 258      -6.751 -17.192  18.797  0.00  0.00      PROB  
ATOM   2265  HA  ALA P 258      -6.257 -17.155  17.837  0.00  0.00      PROB  
ATOM   2266  CB  ALA P 258      -7.835 -18.355  18.719  0.00  0.00      PROB  
ATOM   2267  HB1 ALA P 258      -8.401 -18.477  19.666  0.00  0.00      PROB  
ATOM   2268  HB2 ALA P 258      -7.432 -19.369  18.511  0.00  0.00      PROB  
ATOM   2269  HB3 ALA P 258      -8.503 -18.070  17.878  0.00  0.00      PROB  
ATOM   2270  C   ALA P 258      -7.388 -15.868  19.081  0.00  0.00      PROB  
ATOM   2271  O   ALA P 258      -7.634 -15.538  20.230  0.00  0.00      PROB  
ATOM   2272  N   GLN P 259      -7.589 -15.059  18.051  0.00  0.00      PROB  
ATOM   2273  HN  GLN P 259      -7.258 -15.305  17.143  0.00  0.00      PROB  
ATOM   2274  CA  GLN P 259      -8.347 -13.795  18.185  0.00  0.00      PROB  
ATOM   2275  HA  GLN P 259      -8.080 -13.400  19.154  0.00  0.00      PROB  
ATOM   2276  CB  GLN P 259      -7.895 -12.717  17.197  0.00  0.00      PROB  
ATOM   2277  HB1 GLN P 259      -6.816 -12.489  17.332  0.00  0.00      PROB  
ATOM   2278  HB2 GLN P 259      -8.430 -11.762  17.388  0.00  0.00      PROB  
ATOM   2279  CG  GLN P 259      -8.011 -13.072  15.729  0.00  0.00      PROB  
ATOM   2280  HG1 GLN P 259      -8.942 -13.615  15.462  0.00  0.00      PROB  
ATOM   2281  HG2 GLN P 259      -7.070 -13.641  15.570  0.00  0.00      PROB  
ATOM   2282  CD  GLN P 259      -7.822 -11.816  14.848  0.00  0.00      PROB  
ATOM   2283  OE1 GLN P 259      -8.315 -10.758  15.078  0.00  0.00      PROB  
ATOM   2284  NE2 GLN P 259      -7.015 -11.945  13.766  0.00  0.00      PROB  
ATOM   2285 HE21 GLN P 259      -6.953 -11.215  13.085  0.00  0.00      PROB  
ATOM   2286 HE22 GLN P 259      -6.607 -12.827  13.532  0.00  0.00      PROB  
ATOM   2287  C   GLN P 259      -9.848 -14.076  18.116  0.00  0.00      PROB  
ATOM   2288  O   GLN P 259     -10.312 -15.274  18.098  0.00  0.00      PROB  
ATOM   2289  N   HSD P 260     -10.668 -13.059  18.179  0.00  0.00      PROB  
ATOM   2290  HN  HSD P 260     -10.301 -12.152  18.371  0.00  0.00      PROB  
ATOM   2291  CA  HSD P 260     -12.042 -13.256  17.934  0.00  0.00      PROB  
ATOM   2292  HA  HSD P 260     -12.283 -14.222  17.515  0.00  0.00      PROB  
ATOM   2293  CB  HSD P 260     -12.891 -13.045  19.219  0.00  0.00      PROB  
ATOM   2294  HB1 HSD P 260     -13.965 -13.139  18.950  0.00  0.00      PROB  
ATOM   2295  HB2 HSD P 260     -12.719 -12.100  19.776  0.00  0.00      PROB  
ATOM   2296  ND1 HSD P 260     -11.867 -13.999  21.265  0.00  0.00      PROB  
ATOM   2297  HD1 HSD P 260     -11.318 -13.223  21.576  0.00  0.00      PROB  
ATOM   2298  CG  HSD P 260     -12.740 -14.144  20.222  0.00  0.00      PROB  
ATOM   2299  CE1 HSD P 260     -11.959 -15.137  21.988  0.00  0.00      PROB  
ATOM   2300  HE1 HSD P 260     -11.352 -15.271  22.883  0.00  0.00      PROB  
ATOM   2301  NE2 HSD P 260     -12.837 -15.979  21.498  0.00  0.00      PROB  
ATOM   2302  CD2 HSD P 260     -13.306 -15.349  20.334  0.00  0.00      PROB  
ATOM   2303  HD2 HSD P 260     -13.972 -15.900  19.682  0.00  0.00      PROB  
ATOM   2304  C   HSD P 260     -12.442 -12.238  16.956  0.00  0.00      PROB  
ATOM   2305  O   HSD P 260     -12.052 -11.082  17.072  0.00  0.00      PROB  
ATOM   2306  N   LEU P 261     -13.103 -12.629  15.867  0.00  0.00      PROB  
ATOM   2307  HN  LEU P 261     -13.522 -13.532  15.824  0.00  0.00      PROB  
ATOM   2308  CA  LEU P 261     -13.104 -11.848  14.621  0.00  0.00      PROB  
ATOM   2309  HA  LEU P 261     -13.138 -10.822  14.958  0.00  0.00      PROB  
ATOM   2310  CB  LEU P 261     -11.760 -11.962  13.847  0.00  0.00      PROB  
ATOM   2311  HB1 LEU P 261     -11.622 -13.041  13.623  0.00  0.00      PROB  
ATOM   2312  HB2 LEU P 261     -10.946 -11.738  14.568  0.00  0.00      PROB  
ATOM   2313  CG  LEU P 261     -11.482 -11.092  12.582  0.00  0.00      PROB  
ATOM   2314  HG  LEU P 261     -12.412 -11.264  11.999  0.00  0.00      PROB  
ATOM   2315  CD1 LEU P 261     -11.660  -9.613  12.928  0.00  0.00      PROB  
ATOM   2316 HD11 LEU P 261     -10.811  -9.410  13.616  0.00  0.00      PROB  
ATOM   2317 HD12 LEU P 261     -12.651  -9.429  13.395  0.00  0.00      PROB  
ATOM   2318 HD13 LEU P 261     -11.512  -9.113  11.948  0.00  0.00      PROB  
ATOM   2319  CD2 LEU P 261     -10.172 -11.384  11.743  0.00  0.00      PROB  
ATOM   2320 HD21 LEU P 261      -9.270 -11.257  12.379  0.00  0.00      PROB  
ATOM   2321 HD22 LEU P 261      -9.979 -10.908  10.758  0.00  0.00      PROB  
ATOM   2322 HD23 LEU P 261     -10.249 -12.471  11.528  0.00  0.00      PROB  
ATOM   2323  C   LEU P 261     -14.421 -12.150  13.810  0.00  0.00      PROB  
ATOM   2324  O   LEU P 261     -14.590 -13.246  13.395  0.00  0.00      PROB  
ATOM   2325  N   THR P 262     -15.341 -11.222  13.709  0.00  0.00      PROB  
ATOM   2326  HN  THR P 262     -15.055 -10.284  13.886  0.00  0.00      PROB  
ATOM   2327  CA  THR P 262     -16.619 -11.353  13.053  0.00  0.00      PROB  
ATOM   2328  HA  THR P 262     -17.067 -12.299  13.318  0.00  0.00      PROB  
ATOM   2329  CB  THR P 262     -17.677 -10.262  13.408  0.00  0.00      PROB  
ATOM   2330  HB  THR P 262     -18.649 -10.460  12.907  0.00  0.00      PROB  
ATOM   2331  OG1 THR P 262     -17.232  -8.979  12.943  0.00  0.00      PROB  
ATOM   2332  HG1 THR P 262     -16.470  -8.795  13.497  0.00  0.00      PROB  
ATOM   2333  CG2 THR P 262     -17.919 -10.310  14.870  0.00  0.00      PROB  
ATOM   2334 HG21 THR P 262     -18.366 -11.278  15.181  0.00  0.00      PROB  
ATOM   2335 HG22 THR P 262     -18.629  -9.499  15.142  0.00  0.00      PROB  
ATOM   2336 HG23 THR P 262     -17.024 -10.213  15.522  0.00  0.00      PROB  
ATOM   2337  C   THR P 262     -16.491 -11.350  11.492  0.00  0.00      PROB  
ATOM   2338  O   THR P 262     -15.460 -10.934  10.960  0.00  0.00      PROB  
ATOM   2339  N   TYR P 263     -17.503 -11.858  10.818  0.00  0.00      PROB  
ATOM   2340  HN  TYR P 263     -18.312 -12.001  11.384  0.00  0.00      PROB  
ATOM   2341  CA  TYR P 263     -17.431 -12.108   9.436  0.00  0.00      PROB  
ATOM   2342  HA  TYR P 263     -16.608 -12.776   9.226  0.00  0.00      PROB  
ATOM   2343  CB  TYR P 263     -18.774 -12.854   9.070  0.00  0.00      PROB  
ATOM   2344  HB1 TYR P 263     -19.645 -12.164   9.092  0.00  0.00      PROB  
ATOM   2345  HB2 TYR P 263     -18.983 -13.609   9.858  0.00  0.00      PROB  
ATOM   2346  CG  TYR P 263     -18.617 -13.756   7.794  0.00  0.00      PROB  
ATOM   2347  CD1 TYR P 263     -18.322 -13.210   6.539  0.00  0.00      PROB  
ATOM   2348  HD1 TYR P 263     -18.204 -12.180   6.238  0.00  0.00      PROB  
ATOM   2349  CE1 TYR P 263     -18.214 -13.997   5.345  0.00  0.00      PROB  
ATOM   2350  HE1 TYR P 263     -17.903 -13.506   4.435  0.00  0.00      PROB  
ATOM   2351  CZ  TYR P 263     -18.367 -15.424   5.442  0.00  0.00      PROB  
ATOM   2352  OH  TYR P 263     -18.168 -16.228   4.347  0.00  0.00      PROB  
ATOM   2353  HH  TYR P 263     -17.521 -15.803   3.780  0.00  0.00      PROB  
ATOM   2354  CD2 TYR P 263     -18.703 -15.162   7.907  0.00  0.00      PROB  
ATOM   2355  HD2 TYR P 263     -18.827 -15.597   8.888  0.00  0.00      PROB  
ATOM   2356  CE2 TYR P 263     -18.647 -15.996   6.749  0.00  0.00      PROB  
ATOM   2357  HE2 TYR P 263     -18.732 -17.070   6.824  0.00  0.00      PROB  
ATOM   2358  C   TYR P 263     -17.251 -10.793   8.655  0.00  0.00      PROB  
ATOM   2359  O   TYR P 263     -16.474 -10.653   7.725  0.00  0.00      PROB  
ATOM   2360  N   TRP P 264     -18.046  -9.800   9.075  0.00  0.00      PROB  
ATOM   2361  HN  TRP P 264     -18.682 -10.061   9.797  0.00  0.00      PROB  
ATOM   2362  CA  TRP P 264     -17.995  -8.434   8.692  0.00  0.00      PROB  
ATOM   2363  HA  TRP P 264     -18.124  -8.449   7.620  0.00  0.00      PROB  
ATOM   2364  CB  TRP P 264     -19.105  -7.493   9.343  0.00  0.00      PROB  
ATOM   2365  HB1 TRP P 264     -19.063  -6.410   9.100  0.00  0.00      PROB  
ATOM   2366  HB2 TRP P 264     -18.997  -7.612  10.443  0.00  0.00      PROB  
ATOM   2367  CG  TRP P 264     -20.516  -7.924   8.920  0.00  0.00      PROB  
ATOM   2368  CD1 TRP P 264     -21.554  -8.265   9.752  0.00  0.00      PROB  
ATOM   2369  HD1 TRP P 264     -21.459  -8.235  10.828  0.00  0.00      PROB  
ATOM   2370  NE1 TRP P 264     -22.752  -8.297   9.109  0.00  0.00      PROB  
ATOM   2371  HE1 TRP P 264     -23.639  -8.564   9.418  0.00  0.00      PROB  
ATOM   2372  CE2 TRP P 264     -22.475  -7.969   7.775  0.00  0.00      PROB  
ATOM   2373  CD2 TRP P 264     -21.088  -7.844   7.565  0.00  0.00      PROB  
ATOM   2374  CE3 TRP P 264     -20.624  -7.518   6.312  0.00  0.00      PROB  
ATOM   2375  HE3 TRP P 264     -19.562  -7.483   6.118  0.00  0.00      PROB  
ATOM   2376  CZ3 TRP P 264     -21.530  -7.424   5.237  0.00  0.00      PROB  
ATOM   2377  HZ3 TRP P 264     -21.260  -7.118   4.237  0.00  0.00      PROB  
ATOM   2378  CZ2 TRP P 264     -23.366  -7.752   6.795  0.00  0.00      PROB  
ATOM   2379  HZ2 TRP P 264     -24.428  -7.675   6.979  0.00  0.00      PROB  
ATOM   2380  CH2 TRP P 264     -22.906  -7.409   5.481  0.00  0.00      PROB  
ATOM   2381  HH2 TRP P 264     -23.668  -7.267   4.728  0.00  0.00      PROB  
ATOM   2382  C   TRP P 264     -16.581  -7.775   8.819  0.00  0.00      PROB  
ATOM   2383  O   TRP P 264     -16.159  -7.181   7.849  0.00  0.00      PROB  
ATOM   2384  N   GLU P 265     -15.913  -7.888  10.020  0.00  0.00      PROB  
ATOM   2385  HN  GLU P 265     -16.394  -8.376  10.744  0.00  0.00      PROB  
ATOM   2386  CA  GLU P 265     -14.506  -7.553  10.060  0.00  0.00      PROB  
ATOM   2387  HA  GLU P 265     -14.437  -6.499   9.833  0.00  0.00      PROB  
ATOM   2388  CB  GLU P 265     -14.084  -7.692  11.579  0.00  0.00      PROB  
ATOM   2389  HB1 GLU P 265     -12.991  -7.537  11.706  0.00  0.00      PROB  
ATOM   2390  HB2 GLU P 265     -14.232  -8.757  11.858  0.00  0.00      PROB  
ATOM   2391  CG  GLU P 265     -14.835  -6.773  12.516  0.00  0.00      PROB  
ATOM   2392  HG1 GLU P 265     -15.904  -6.637  12.247  0.00  0.00      PROB  
ATOM   2393  HG2 GLU P 265     -14.349  -5.779  12.617  0.00  0.00      PROB  
ATOM   2394  CD  GLU P 265     -14.733  -7.328  13.973  0.00  0.00      PROB  
ATOM   2395  OE1 GLU P 265     -14.417  -6.467  14.838  0.00  0.00      PROB  
ATOM   2396  OE2 GLU P 265     -14.882  -8.563  14.225  0.00  0.00      PROB  
ATOM   2397  C   GLU P 265     -13.540  -8.262   9.142  0.00  0.00      PROB  
ATOM   2398  O   GLU P 265     -12.570  -7.742   8.592  0.00  0.00      PROB  
ATOM   2399  N   CYS P 266     -13.702  -9.603   8.873  0.00  0.00      PROB  
ATOM   2400  HN  CYS P 266     -14.390 -10.160   9.330  0.00  0.00      PROB  
ATOM   2401  CA  CYS P 266     -12.765 -10.335   8.012  0.00  0.00      PROB  
ATOM   2402  HA  CYS P 266     -11.708 -10.284   8.230  0.00  0.00      PROB  
ATOM   2403  CB  CYS P 266     -13.161 -11.859   8.025  0.00  0.00      PROB  
ATOM   2404  HB1 CYS P 266     -12.501 -12.391   7.307  0.00  0.00      PROB  
ATOM   2405  HB2 CYS P 266     -14.247 -11.982   7.824  0.00  0.00      PROB  
ATOM   2406  SG  CYS P 266     -12.724 -12.582   9.566  0.00  0.00      PROB  
ATOM   2407  HG1 CYS P 266     -13.391 -11.667  10.255  0.00  0.00      PROB  
ATOM   2408  C   CYS P 266     -12.734  -9.880   6.559  0.00  0.00      PROB  
ATOM   2409  O   CYS P 266     -11.666  -9.890   5.935  0.00  0.00      PROB  
ATOM   2410  N   LEU P 267     -13.955  -9.532   5.951  0.00  0.00      PROB  
ATOM   2411  HN  LEU P 267     -14.804  -9.669   6.455  0.00  0.00      PROB  
ATOM   2412  CA  LEU P 267     -14.150  -8.902   4.649  0.00  0.00      PROB  
ATOM   2413  HA  LEU P 267     -13.737  -9.576   3.913  0.00  0.00      PROB  
ATOM   2414  CB  LEU P 267     -15.682  -8.662   4.304  0.00  0.00      PROB  
ATOM   2415  HB1 LEU P 267     -15.744  -8.040   3.385  0.00  0.00      PROB  
ATOM   2416  HB2 LEU P 267     -16.019  -8.117   5.212  0.00  0.00      PROB  
ATOM   2417  CG  LEU P 267     -16.432 -10.006   4.209  0.00  0.00      PROB  
ATOM   2418  HG  LEU P 267     -15.974 -10.636   5.001  0.00  0.00      PROB  
ATOM   2419  CD1 LEU P 267     -17.914  -9.675   4.602  0.00  0.00      PROB  
ATOM   2420 HD11 LEU P 267     -18.271  -8.837   3.966  0.00  0.00      PROB  
ATOM   2421 HD12 LEU P 267     -17.968  -9.457   5.690  0.00  0.00      PROB  
ATOM   2422 HD13 LEU P 267     -18.516 -10.579   4.366  0.00  0.00      PROB  
ATOM   2423  CD2 LEU P 267     -16.432 -10.540   2.775  0.00  0.00      PROB  
ATOM   2424 HD21 LEU P 267     -16.743  -9.739   2.071  0.00  0.00      PROB  
ATOM   2425 HD22 LEU P 267     -17.102 -11.398   2.552  0.00  0.00      PROB  
ATOM   2426 HD23 LEU P 267     -15.387 -10.858   2.574  0.00  0.00      PROB  
ATOM   2427  C   LEU P 267     -13.385  -7.562   4.472  0.00  0.00      PROB  
ATOM   2428  O   LEU P 267     -12.765  -7.234   3.469  0.00  0.00      PROB  
ATOM   2429  N   TYR P 268     -13.408  -6.693   5.562  0.00  0.00      PROB  
ATOM   2430  HN  TYR P 268     -13.816  -6.899   6.448  0.00  0.00      PROB  
ATOM   2431  CA  TYR P 268     -12.757  -5.399   5.617  0.00  0.00      PROB  
ATOM   2432  HA  TYR P 268     -13.147  -4.730   4.865  0.00  0.00      PROB  
ATOM   2433  CB  TYR P 268     -13.391  -4.804   6.881  0.00  0.00      PROB  
ATOM   2434  HB1 TYR P 268     -13.380  -5.640   7.613  0.00  0.00      PROB  
ATOM   2435  HB2 TYR P 268     -14.492  -4.718   6.761  0.00  0.00      PROB  
ATOM   2436  CG  TYR P 268     -12.685  -3.582   7.429  0.00  0.00      PROB  
ATOM   2437  CD1 TYR P 268     -12.559  -2.475   6.635  0.00  0.00      PROB  
ATOM   2438  HD1 TYR P 268     -13.027  -2.452   5.662  0.00  0.00      PROB  
ATOM   2439  CE1 TYR P 268     -11.694  -1.418   7.059  0.00  0.00      PROB  
ATOM   2440  HE1 TYR P 268     -11.429  -0.579   6.434  0.00  0.00      PROB  
ATOM   2441  CZ  TYR P 268     -11.027  -1.488   8.249  0.00  0.00      PROB  
ATOM   2442  OH  TYR P 268     -10.100  -0.445   8.544  0.00  0.00      PROB  
ATOM   2443  HH  TYR P 268      -9.881  -0.582   9.468  0.00  0.00      PROB  
ATOM   2444  CD2 TYR P 268     -12.109  -3.617   8.701  0.00  0.00      PROB  
ATOM   2445  HD2 TYR P 268     -12.223  -4.464   9.361  0.00  0.00      PROB  
ATOM   2446  CE2 TYR P 268     -11.209  -2.594   9.056  0.00  0.00      PROB  
ATOM   2447  HE2 TYR P 268     -10.690  -2.734   9.993  0.00  0.00      PROB  
ATOM   2448  C   TYR P 268     -11.191  -5.625   5.582  0.00  0.00      PROB  
ATOM   2449  O   TYR P 268     -10.508  -5.008   4.794  0.00  0.00      PROB  
ATOM   2450  N   PHE P 269     -10.674  -6.573   6.427  0.00  0.00      PROB  
ATOM   2451  HN  PHE P 269     -11.182  -7.005   7.168  0.00  0.00      PROB  
ATOM   2452  CA  PHE P 269      -9.263  -6.907   6.322  0.00  0.00      PROB  
ATOM   2453  HA  PHE P 269      -8.679  -6.049   6.619  0.00  0.00      PROB  
ATOM   2454  CB  PHE P 269      -9.037  -7.961   7.396  0.00  0.00      PROB  
ATOM   2455  HB1 PHE P 269      -9.758  -8.795   7.254  0.00  0.00      PROB  
ATOM   2456  HB2 PHE P 269      -9.202  -7.561   8.419  0.00  0.00      PROB  
ATOM   2457  CG  PHE P 269      -7.609  -8.473   7.406  0.00  0.00      PROB  
ATOM   2458  CD1 PHE P 269      -6.482  -7.661   7.848  0.00  0.00      PROB  
ATOM   2459  HD1 PHE P 269      -6.595  -6.603   8.034  0.00  0.00      PROB  
ATOM   2460  CE1 PHE P 269      -5.217  -8.165   7.602  0.00  0.00      PROB  
ATOM   2461  HE1 PHE P 269      -4.369  -7.514   7.755  0.00  0.00      PROB  
ATOM   2462  CZ  PHE P 269      -4.997  -9.406   7.096  0.00  0.00      PROB  
ATOM   2463  HZ  PHE P 269      -4.078  -9.972   7.061  0.00  0.00      PROB  
ATOM   2464  CD2 PHE P 269      -7.385  -9.716   6.867  0.00  0.00      PROB  
ATOM   2465  HD2 PHE P 269      -8.254 -10.259   6.524  0.00  0.00      PROB  
ATOM   2466  CE2 PHE P 269      -6.092 -10.146   6.554  0.00  0.00      PROB  
ATOM   2467  HE2 PHE P 269      -6.002 -11.143   6.151  0.00  0.00      PROB  
ATOM   2468  C   PHE P 269      -8.790  -7.429   4.944  0.00  0.00      PROB  
ATOM   2469  O   PHE P 269      -7.714  -7.032   4.390  0.00  0.00      PROB  
ATOM   2470  N   LEU P 270      -9.636  -8.284   4.361  0.00  0.00      PROB  
ATOM   2471  HN  LEU P 270     -10.539  -8.521   4.709  0.00  0.00      PROB  
ATOM   2472  CA  LEU P 270      -9.286  -8.822   3.037  0.00  0.00      PROB  
ATOM   2473  HA  LEU P 270      -8.243  -9.101   3.060  0.00  0.00      PROB  
ATOM   2474  CB  LEU P 270     -10.124 -10.104   2.688  0.00  0.00      PROB  
ATOM   2475  HB1 LEU P 270      -9.889 -10.330   1.626  0.00  0.00      PROB  
ATOM   2476  HB2 LEU P 270     -11.216  -9.903   2.715  0.00  0.00      PROB  
ATOM   2477  CG  LEU P 270      -9.729 -11.341   3.576  0.00  0.00      PROB  
ATOM   2478  HG  LEU P 270     -10.044 -10.946   4.565  0.00  0.00      PROB  
ATOM   2479  CD1 LEU P 270     -10.567 -12.556   3.164  0.00  0.00      PROB  
ATOM   2480 HD11 LEU P 270     -10.468 -12.773   2.079  0.00  0.00      PROB  
ATOM   2481 HD12 LEU P 270     -11.655 -12.380   3.297  0.00  0.00      PROB  
ATOM   2482 HD13 LEU P 270     -10.262 -13.511   3.643  0.00  0.00      PROB  
ATOM   2483  CD2 LEU P 270      -8.230 -11.748   3.635  0.00  0.00      PROB  
ATOM   2484 HD21 LEU P 270      -7.550 -10.980   3.210  0.00  0.00      PROB  
ATOM   2485 HD22 LEU P 270      -8.037 -12.688   3.075  0.00  0.00      PROB  
ATOM   2486 HD23 LEU P 270      -8.075 -11.956   4.715  0.00  0.00      PROB  
ATOM   2487  C   LEU P 270      -9.325  -7.749   1.927  0.00  0.00      PROB  
ATOM   2488  O   LEU P 270      -8.406  -7.652   1.173  0.00  0.00      PROB  
ATOM   2489  N   MET P 271     -10.385  -6.919   1.894  0.00  0.00      PROB  
ATOM   2490  HN  MET P 271     -11.240  -7.123   2.363  0.00  0.00      PROB  
ATOM   2491  CA  MET P 271     -10.517  -5.822   1.031  0.00  0.00      PROB  
ATOM   2492  HA  MET P 271     -10.638  -6.207   0.029  0.00  0.00      PROB  
ATOM   2493  CB  MET P 271     -11.878  -5.134   1.430  0.00  0.00      PROB  
ATOM   2494  HB1 MET P 271     -11.900  -4.855   2.505  0.00  0.00      PROB  
ATOM   2495  HB2 MET P 271     -12.659  -5.922   1.381  0.00  0.00      PROB  
ATOM   2496  CG  MET P 271     -12.237  -3.922   0.541  0.00  0.00      PROB  
ATOM   2497  HG1 MET P 271     -11.395  -3.201   0.466  0.00  0.00      PROB  
ATOM   2498  HG2 MET P 271     -13.039  -3.333   1.034  0.00  0.00      PROB  
ATOM   2499  SD  MET P 271     -12.845  -4.512  -1.038  0.00  0.00      PROB  
ATOM   2500  CE  MET P 271     -12.328  -3.095  -2.050  0.00  0.00      PROB  
ATOM   2501  HE1 MET P 271     -12.815  -2.147  -1.735  0.00  0.00      PROB  
ATOM   2502  HE2 MET P 271     -12.681  -3.214  -3.097  0.00  0.00      PROB  
ATOM   2503  HE3 MET P 271     -11.221  -3.028  -2.116  0.00  0.00      PROB  
ATOM   2504  C   MET P 271      -9.430  -4.887   1.033  0.00  0.00      PROB  
ATOM   2505  O   MET P 271      -8.908  -4.453   0.010  0.00  0.00      PROB  
ATOM   2506  N   VAL P 272      -8.785  -4.512   2.176  0.00  0.00      PROB  
ATOM   2507  HN  VAL P 272      -9.060  -4.905   3.050  0.00  0.00      PROB  
ATOM   2508  CA  VAL P 272      -7.701  -3.522   2.183  0.00  0.00      PROB  
ATOM   2509  HA  VAL P 272      -7.796  -2.715   1.471  0.00  0.00      PROB  
ATOM   2510  CB  VAL P 272      -7.593  -2.756   3.463  0.00  0.00      PROB  
ATOM   2511  HB  VAL P 272      -6.904  -1.887   3.396  0.00  0.00      PROB  
ATOM   2512  CG1 VAL P 272      -8.983  -2.093   3.764  0.00  0.00      PROB  
ATOM   2513 HG11 VAL P 272      -9.489  -1.634   2.888  0.00  0.00      PROB  
ATOM   2514 HG12 VAL P 272      -8.864  -1.360   4.590  0.00  0.00      PROB  
ATOM   2515 HG13 VAL P 272      -9.711  -2.734   4.305  0.00  0.00      PROB  
ATOM   2516  CG2 VAL P 272      -7.235  -3.675   4.657  0.00  0.00      PROB  
ATOM   2517 HG21 VAL P 272      -8.080  -4.395   4.700  0.00  0.00      PROB  
ATOM   2518 HG22 VAL P 272      -7.227  -3.187   5.655  0.00  0.00      PROB  
ATOM   2519 HG23 VAL P 272      -6.247  -4.153   4.484  0.00  0.00      PROB  
ATOM   2520  C   VAL P 272      -6.383  -4.192   1.769  0.00  0.00      PROB  
ATOM   2521  O   VAL P 272      -5.542  -3.552   1.199  0.00  0.00      PROB  
ATOM   2522  N   THR P 273      -6.275  -5.549   1.990  0.00  0.00      PROB  
ATOM   2523  HN  THR P 273      -6.998  -6.066   2.442  0.00  0.00      PROB  
ATOM   2524  CA  THR P 273      -5.202  -6.375   1.355  0.00  0.00      PROB  
ATOM   2525  HA  THR P 273      -4.226  -5.976   1.592  0.00  0.00      PROB  
ATOM   2526  CB  THR P 273      -5.221  -7.837   1.851  0.00  0.00      PROB  
ATOM   2527  HB  THR P 273      -6.060  -8.450   1.458  0.00  0.00      PROB  
ATOM   2528  OG1 THR P 273      -5.306  -7.807   3.331  0.00  0.00      PROB  
ATOM   2529  HG1 THR P 273      -6.191  -7.523   3.569  0.00  0.00      PROB  
ATOM   2530  CG2 THR P 273      -3.950  -8.535   1.576  0.00  0.00      PROB  
ATOM   2531 HG21 THR P 273      -3.179  -7.764   1.790  0.00  0.00      PROB  
ATOM   2532 HG22 THR P 273      -3.940  -8.787   0.494  0.00  0.00      PROB  
ATOM   2533 HG23 THR P 273      -3.869  -9.416   2.248  0.00  0.00      PROB  
ATOM   2534  C   THR P 273      -5.288  -6.358  -0.194  0.00  0.00      PROB  
ATOM   2535  O   THR P 273      -4.316  -6.030  -0.906  0.00  0.00      PROB  
ATOM   2536  N   MET P 274      -6.481  -6.654  -0.798  0.00  0.00      PROB  
ATOM   2537  HN  MET P 274      -7.238  -6.902  -0.198  0.00  0.00      PROB  
ATOM   2538  CA  MET P 274      -6.811  -6.750  -2.175  0.00  0.00      PROB  
ATOM   2539  HA  MET P 274      -6.167  -7.504  -2.605  0.00  0.00      PROB  
ATOM   2540  CB  MET P 274      -8.254  -7.291  -2.323  0.00  0.00      PROB  
ATOM   2541  HB1 MET P 274      -8.579  -7.068  -3.361  0.00  0.00      PROB  
ATOM   2542  HB2 MET P 274      -8.829  -6.758  -1.535  0.00  0.00      PROB  
ATOM   2543  CG  MET P 274      -8.575  -8.847  -2.151  0.00  0.00      PROB  
ATOM   2544  HG1 MET P 274      -7.965  -9.268  -1.323  0.00  0.00      PROB  
ATOM   2545  HG2 MET P 274      -8.257  -9.324  -3.102  0.00  0.00      PROB  
ATOM   2546  SD  MET P 274     -10.282  -9.284  -1.780  0.00  0.00      PROB  
ATOM   2547  CE  MET P 274     -11.185  -8.845  -3.371  0.00  0.00      PROB  
ATOM   2548  HE1 MET P 274     -11.279  -7.750  -3.208  0.00  0.00      PROB  
ATOM   2549  HE2 MET P 274     -12.166  -9.361  -3.440  0.00  0.00      PROB  
ATOM   2550  HE3 MET P 274     -10.567  -9.046  -4.272  0.00  0.00      PROB  
ATOM   2551  C   MET P 274      -6.618  -5.468  -2.990  0.00  0.00      PROB  
ATOM   2552  O   MET P 274      -6.193  -5.460  -4.162  0.00  0.00      PROB  
ATOM   2553  N   SER P 275      -6.765  -4.307  -2.274  0.00  0.00      PROB  
ATOM   2554  HN  SER P 275      -7.036  -4.398  -1.319  0.00  0.00      PROB  
ATOM   2555  CA  SER P 275      -6.578  -2.999  -2.958  0.00  0.00      PROB  
ATOM   2556  HA  SER P 275      -6.680  -3.055  -4.032  0.00  0.00      PROB  
ATOM   2557  CB  SER P 275      -7.631  -1.955  -2.507  0.00  0.00      PROB  
ATOM   2558  HB1 SER P 275      -8.607  -2.261  -2.940  0.00  0.00      PROB  
ATOM   2559  HB2 SER P 275      -7.532  -0.917  -2.890  0.00  0.00      PROB  
ATOM   2560  OG  SER P 275      -7.841  -1.767  -1.100  0.00  0.00      PROB  
ATOM   2561  HG1 SER P 275      -8.344  -2.535  -0.817  0.00  0.00      PROB  
ATOM   2562  C   SER P 275      -5.153  -2.563  -2.665  0.00  0.00      PROB  
ATOM   2563  O   SER P 275      -4.738  -1.506  -3.225  0.00  0.00      PROB  
ATOM   2564  N   THR P 276      -4.372  -3.304  -1.888  0.00  0.00      PROB  
ATOM   2565  HN  THR P 276      -4.779  -4.197  -1.712  0.00  0.00      PROB  
ATOM   2566  CA  THR P 276      -2.955  -3.030  -1.684  0.00  0.00      PROB  
ATOM   2567  HA  THR P 276      -2.589  -3.822  -1.048  0.00  0.00      PROB  
ATOM   2568  CB  THR P 276      -2.039  -3.269  -2.979  0.00  0.00      PROB  
ATOM   2569  HB  THR P 276      -0.946  -3.228  -2.785  0.00  0.00      PROB  
ATOM   2570  OG1 THR P 276      -2.280  -2.184  -3.828  0.00  0.00      PROB  
ATOM   2571  HG1 THR P 276      -3.219  -2.038  -3.694  0.00  0.00      PROB  
ATOM   2572  CG2 THR P 276      -2.427  -4.654  -3.642  0.00  0.00      PROB  
ATOM   2573 HG21 THR P 276      -3.433  -4.555  -4.103  0.00  0.00      PROB  
ATOM   2574 HG22 THR P 276      -2.437  -5.437  -2.853  0.00  0.00      PROB  
ATOM   2575 HG23 THR P 276      -1.755  -5.043  -4.437  0.00  0.00      PROB  
ATOM   2576  C   THR P 276      -2.635  -1.778  -0.904  0.00  0.00      PROB  
ATOM   2577  O   THR P 276      -1.655  -1.035  -1.130  0.00  0.00      PROB  
ATOM   2578  N   VAL P 277      -3.562  -1.507   0.045  0.00  0.00      PROB  
ATOM   2579  HN  VAL P 277      -4.211  -2.226   0.282  0.00  0.00      PROB  
ATOM   2580  CA  VAL P 277      -3.516  -0.314   0.903  0.00  0.00      PROB  
ATOM   2581  HA  VAL P 277      -2.729   0.309   0.504  0.00  0.00      PROB  
ATOM   2582  CB  VAL P 277      -4.735   0.663   0.779  0.00  0.00      PROB  
ATOM   2583  HB  VAL P 277      -4.806   0.973  -0.285  0.00  0.00      PROB  
ATOM   2584  CG1 VAL P 277      -6.059  -0.082   1.126  0.00  0.00      PROB  
ATOM   2585 HG11 VAL P 277      -6.941   0.581   0.997  0.00  0.00      PROB  
ATOM   2586 HG12 VAL P 277      -6.183  -0.370   2.192  0.00  0.00      PROB  
ATOM   2587 HG13 VAL P 277      -6.176  -0.984   0.488  0.00  0.00      PROB  
ATOM   2588  CG2 VAL P 277      -4.628   1.898   1.602  0.00  0.00      PROB  
ATOM   2589 HG21 VAL P 277      -3.631   2.341   1.394  0.00  0.00      PROB  
ATOM   2590 HG22 VAL P 277      -4.597   1.574   2.665  0.00  0.00      PROB  
ATOM   2591 HG23 VAL P 277      -5.444   2.650   1.644  0.00  0.00      PROB  
ATOM   2592  C   VAL P 277      -3.219  -0.671   2.366  0.00  0.00      PROB  
ATOM   2593  O   VAL P 277      -2.472   0.003   3.102  0.00  0.00      PROB  
ATOM   2594  N   GLY P 278      -3.834  -1.852   2.786  0.00  0.00      PROB  
ATOM   2595  HN  GLY P 278      -4.501  -2.294   2.192  0.00  0.00      PROB  
ATOM   2596  CA  GLY P 278      -3.302  -2.547   3.945  0.00  0.00      PROB  
ATOM   2597  HA1 GLY P 278      -2.225  -2.627   3.963  0.00  0.00      PROB  
ATOM   2598  HA2 GLY P 278      -3.757  -3.519   3.821  0.00  0.00      PROB  
ATOM   2599  C   GLY P 278      -3.817  -2.020   5.248  0.00  0.00      PROB  
ATOM   2600  O   GLY P 278      -4.658  -2.647   5.882  0.00  0.00      PROB  
ATOM   2601  N   PHE P 279      -3.205  -0.926   5.781  0.00  0.00      PROB  
ATOM   2602  HN  PHE P 279      -2.636  -0.367   5.183  0.00  0.00      PROB  
ATOM   2603  CA  PHE P 279      -3.659  -0.096   6.904  0.00  0.00      PROB  
ATOM   2604  HA  PHE P 279      -3.247   0.891   6.756  0.00  0.00      PROB  
ATOM   2605  CB  PHE P 279      -5.175   0.269   7.031  0.00  0.00      PROB  
ATOM   2606  HB1 PHE P 279      -5.392   0.760   8.004  0.00  0.00      PROB  
ATOM   2607  HB2 PHE P 279      -5.770  -0.668   7.084  0.00  0.00      PROB  
ATOM   2608  CG  PHE P 279      -5.625   1.138   5.969  0.00  0.00      PROB  
ATOM   2609  CD1 PHE P 279      -6.596   0.625   5.100  0.00  0.00      PROB  
ATOM   2610  HD1 PHE P 279      -6.723  -0.447   5.134  0.00  0.00      PROB  
ATOM   2611  CE1 PHE P 279      -7.294   1.484   4.314  0.00  0.00      PROB  
ATOM   2612  HE1 PHE P 279      -8.080   1.037   3.725  0.00  0.00      PROB  
ATOM   2613  CZ  PHE P 279      -7.027   2.811   4.352  0.00  0.00      PROB  
ATOM   2614  HZ  PHE P 279      -7.648   3.466   3.759  0.00  0.00      PROB  
ATOM   2615  CD2 PHE P 279      -5.373   2.511   6.099  0.00  0.00      PROB  
ATOM   2616  HD2 PHE P 279      -4.719   3.009   6.800  0.00  0.00      PROB  
ATOM   2617  CE2 PHE P 279      -6.114   3.389   5.244  0.00  0.00      PROB  
ATOM   2618  HE2 PHE P 279      -5.985   4.460   5.295  0.00  0.00      PROB  
ATOM   2619  C   PHE P 279      -3.113  -0.734   8.162  0.00  0.00      PROB  
ATOM   2620  O   PHE P 279      -2.264  -0.173   8.817  0.00  0.00      PROB  
ATOM   2621  N   GLY P 280      -3.540  -2.019   8.486  0.00  0.00      PROB  
ATOM   2622  HN  GLY P 280      -4.106  -2.495   7.817  0.00  0.00      PROB  
ATOM   2623  CA  GLY P 280      -2.983  -2.691   9.664  0.00  0.00      PROB  
ATOM   2624  HA1 GLY P 280      -2.033  -2.265   9.953  0.00  0.00      PROB  
ATOM   2625  HA2 GLY P 280      -2.878  -3.754   9.507  0.00  0.00      PROB  
ATOM   2626  C   GLY P 280      -3.907  -2.579  10.855  0.00  0.00      PROB  
ATOM   2627  O   GLY P 280      -3.636  -2.930  11.999  0.00  0.00      PROB  
ATOM   2628  N   ASP P 281      -5.165  -2.173  10.556  0.00  0.00      PROB  
ATOM   2629  HN  ASP P 281      -5.251  -1.779   9.644  0.00  0.00      PROB  
ATOM   2630  CA  ASP P 281      -6.186  -1.870  11.536  0.00  0.00      PROB  
ATOM   2631  HA  ASP P 281      -5.724  -1.231  12.275  0.00  0.00      PROB  
ATOM   2632  CB  ASP P 281      -7.317  -1.206  10.737  0.00  0.00      PROB  
ATOM   2633  HB1 ASP P 281      -7.784  -1.892   9.998  0.00  0.00      PROB  
ATOM   2634  HB2 ASP P 281      -7.033  -0.246  10.256  0.00  0.00      PROB  
ATOM   2635  CG  ASP P 281      -8.439  -0.710  11.721  0.00  0.00      PROB  
ATOM   2636  OD1 ASP P 281      -8.041  -0.003  12.651  0.00  0.00      PROB  
ATOM   2637  OD2 ASP P 281      -9.631  -0.733  11.386  0.00  0.00      PROB  
ATOM   2638  C   ASP P 281      -6.629  -3.134  12.256  0.00  0.00      PROB  
ATOM   2639  O   ASP P 281      -6.786  -3.070  13.484  0.00  0.00      PROB  
ATOM   2640  N   ILE P 282      -6.775  -4.141  11.427  0.00  0.00      PROB  
ATOM   2641  HN  ILE P 282      -6.562  -3.979  10.466  0.00  0.00      PROB  
ATOM   2642  CA  ILE P 282      -6.978  -5.479  11.919  0.00  0.00      PROB  
ATOM   2643  HA  ILE P 282      -6.758  -5.578  12.972  0.00  0.00      PROB  
ATOM   2644  CB  ILE P 282      -8.331  -6.008  11.504  0.00  0.00      PROB  
ATOM   2645  HB  ILE P 282      -8.262  -6.190  10.411  0.00  0.00      PROB  
ATOM   2646  CG2 ILE P 282      -8.696  -7.240  12.398  0.00  0.00      PROB  
ATOM   2647 HG21 ILE P 282      -7.878  -7.982  12.271  0.00  0.00      PROB  
ATOM   2648 HG22 ILE P 282      -9.633  -7.749  12.084  0.00  0.00      PROB  
ATOM   2649 HG23 ILE P 282      -8.713  -6.931  13.465  0.00  0.00      PROB  
ATOM   2650  CG1 ILE P 282      -9.352  -4.861  11.775  0.00  0.00      PROB  
ATOM   2651 HG11 ILE P 282      -9.216  -4.042  11.038  0.00  0.00      PROB  
ATOM   2652 HG12 ILE P 282      -9.067  -4.396  12.743  0.00  0.00      PROB  
ATOM   2653  CD  ILE P 282     -10.902  -5.287  11.737  0.00  0.00      PROB  
ATOM   2654  HD1 ILE P 282     -11.028  -6.054  10.943  0.00  0.00      PROB  
ATOM   2655  HD2 ILE P 282     -11.588  -4.449  11.486  0.00  0.00      PROB  
ATOM   2656  HD3 ILE P 282     -11.059  -5.639  12.779  0.00  0.00      PROB  
ATOM   2657  C   ILE P 282      -5.886  -6.222  11.229  0.00  0.00      PROB  
ATOM   2658  O   ILE P 282      -5.481  -5.856  10.111  0.00  0.00      PROB  
ATOM   2659  N   PHE P 283      -5.414  -7.393  11.813  0.00  0.00      PROB  
ATOM   2660  HN  PHE P 283      -5.766  -7.666  12.705  0.00  0.00      PROB  
ATOM   2661  CA  PHE P 283      -4.306  -8.094  11.330  0.00  0.00      PROB  
ATOM   2662  HA  PHE P 283      -4.269  -7.999  10.255  0.00  0.00      PROB  
ATOM   2663  CB  PHE P 283      -2.969  -7.563  12.055  0.00  0.00      PROB  
ATOM   2664  HB1 PHE P 283      -2.698  -6.558  11.666  0.00  0.00      PROB  
ATOM   2665  HB2 PHE P 283      -2.158  -8.309  11.906  0.00  0.00      PROB  
ATOM   2666  CG  PHE P 283      -3.018  -7.411  13.564  0.00  0.00      PROB  
ATOM   2667  CD1 PHE P 283      -2.454  -8.346  14.429  0.00  0.00      PROB  
ATOM   2668  HD1 PHE P 283      -1.905  -9.199  14.058  0.00  0.00      PROB  
ATOM   2669  CE1 PHE P 283      -2.362  -8.096  15.830  0.00  0.00      PROB  
ATOM   2670  HE1 PHE P 283      -1.772  -8.801  16.397  0.00  0.00      PROB  
ATOM   2671  CZ  PHE P 283      -2.951  -6.950  16.402  0.00  0.00      PROB  
ATOM   2672  HZ  PHE P 283      -2.810  -6.805  17.463  0.00  0.00      PROB  
ATOM   2673  CD2 PHE P 283      -3.517  -6.211  14.120  0.00  0.00      PROB  
ATOM   2674  HD2 PHE P 283      -3.994  -5.482  13.483  0.00  0.00      PROB  
ATOM   2675  CE2 PHE P 283      -3.500  -6.024  15.510  0.00  0.00      PROB  
ATOM   2676  HE2 PHE P 283      -4.072  -5.213  15.937  0.00  0.00      PROB  
ATOM   2677  C   PHE P 283      -4.567  -9.550  11.557  0.00  0.00      PROB  
ATOM   2678  O   PHE P 283      -5.419  -9.910  12.365  0.00  0.00      PROB  
ATOM   2679  N   ALA P 284      -3.915 -10.437  10.851  0.00  0.00      PROB  
ATOM   2680  HN  ALA P 284      -3.463 -10.096  10.031  0.00  0.00      PROB  
ATOM   2681  CA  ALA P 284      -3.926 -11.930  11.063  0.00  0.00      PROB  
ATOM   2682  HA  ALA P 284      -4.854 -12.195  11.548  0.00  0.00      PROB  
ATOM   2683  CB  ALA P 284      -3.903 -12.658   9.712  0.00  0.00      PROB  
ATOM   2684  HB1 ALA P 284      -2.994 -12.283   9.195  0.00  0.00      PROB  
ATOM   2685  HB2 ALA P 284      -4.717 -12.274   9.061  0.00  0.00      PROB  
ATOM   2686  HB3 ALA P 284      -3.751 -13.759   9.712  0.00  0.00      PROB  
ATOM   2687  C   ALA P 284      -2.800 -12.346  11.962  0.00  0.00      PROB  
ATOM   2688  O   ALA P 284      -1.671 -12.070  11.738  0.00  0.00      PROB  
ATOM   2689  N   THR P 285      -3.192 -13.014  13.086  0.00  0.00      PROB  
ATOM   2690  HN  THR P 285      -4.114 -13.364  13.229  0.00  0.00      PROB  
ATOM   2691  CA  THR P 285      -2.278 -13.318  14.185  0.00  0.00      PROB  
ATOM   2692  HA  THR P 285      -1.519 -12.551  14.138  0.00  0.00      PROB  
ATOM   2693  CB  THR P 285      -3.023 -13.270  15.529  0.00  0.00      PROB  
ATOM   2694  HB  THR P 285      -2.361 -13.427  16.406  0.00  0.00      PROB  
ATOM   2695  OG1 THR P 285      -4.186 -14.084  15.636  0.00  0.00      PROB  
ATOM   2696  HG1 THR P 285      -4.586 -14.072  14.764  0.00  0.00      PROB  
ATOM   2697  CG2 THR P 285      -3.543 -11.832  15.702  0.00  0.00      PROB  
ATOM   2698 HG21 THR P 285      -2.725 -11.084  15.629  0.00  0.00      PROB  
ATOM   2699 HG22 THR P 285      -4.058 -11.685  16.675  0.00  0.00      PROB  
ATOM   2700 HG23 THR P 285      -4.304 -11.604  14.926  0.00  0.00      PROB  
ATOM   2701  C   THR P 285      -1.567 -14.581  13.982  0.00  0.00      PROB  
ATOM   2702  O   THR P 285      -0.436 -14.619  14.473  0.00  0.00      PROB  
ATOM   2703  N   THR P 286      -2.211 -15.555  13.332  0.00  0.00      PROB  
ATOM   2704  HN  THR P 286      -3.004 -15.419  12.744  0.00  0.00      PROB  
ATOM   2705  CA  THR P 286      -1.817 -16.966  13.462  0.00  0.00      PROB  
ATOM   2706  HA  THR P 286      -1.204 -17.172  14.327  0.00  0.00      PROB  
ATOM   2707  CB  THR P 286      -3.020 -17.987  13.596  0.00  0.00      PROB  
ATOM   2708  HB  THR P 286      -2.768 -19.032  13.876  0.00  0.00      PROB  
ATOM   2709  OG1 THR P 286      -3.856 -17.945  12.447  0.00  0.00      PROB  
ATOM   2710  HG1 THR P 286      -4.009 -17.007  12.313  0.00  0.00      PROB  
ATOM   2711  CG2 THR P 286      -3.774 -17.493  14.825  0.00  0.00      PROB  
ATOM   2712 HG21 THR P 286      -3.064 -17.236  15.639  0.00  0.00      PROB  
ATOM   2713 HG22 THR P 286      -4.482 -18.238  15.249  0.00  0.00      PROB  
ATOM   2714 HG23 THR P 286      -4.361 -16.573  14.616  0.00  0.00      PROB  
ATOM   2715  C   THR P 286      -0.989 -17.297  12.208  0.00  0.00      PROB  
ATOM   2716  O   THR P 286      -1.093 -16.692  11.119  0.00  0.00      PROB  
ATOM   2717  N   VAL P 287      -0.263 -18.338  12.324  0.00  0.00      PROB  
ATOM   2718  HN  VAL P 287      -0.117 -18.732  13.228  0.00  0.00      PROB  
ATOM   2719  CA  VAL P 287       0.558 -19.028  11.287  0.00  0.00      PROB  
ATOM   2720  HA  VAL P 287       1.340 -18.323  11.049  0.00  0.00      PROB  
ATOM   2721  CB  VAL P 287       1.324 -20.253  11.807  0.00  0.00      PROB  
ATOM   2722  HB  VAL P 287       0.666 -20.759  12.545  0.00  0.00      PROB  
ATOM   2723  CG1 VAL P 287       1.720 -21.325  10.735  0.00  0.00      PROB  
ATOM   2724 HG11 VAL P 287       0.901 -21.936  10.300  0.00  0.00      PROB  
ATOM   2725 HG12 VAL P 287       2.486 -21.985  11.198  0.00  0.00      PROB  
ATOM   2726 HG13 VAL P 287       2.152 -20.782   9.868  0.00  0.00      PROB  
ATOM   2727  CG2 VAL P 287       2.607 -19.776  12.556  0.00  0.00      PROB  
ATOM   2728 HG21 VAL P 287       2.350 -18.934  13.233  0.00  0.00      PROB  
ATOM   2729 HG22 VAL P 287       3.519 -19.465  12.003  0.00  0.00      PROB  
ATOM   2730 HG23 VAL P 287       2.926 -20.732  13.024  0.00  0.00      PROB  
ATOM   2731  C   VAL P 287      -0.263 -19.368  10.065  0.00  0.00      PROB  
ATOM   2732  O   VAL P 287       0.045 -18.915   8.986  0.00  0.00      PROB  
ATOM   2733  N   LEU P 288      -1.421 -20.071  10.187  0.00  0.00      PROB  
ATOM   2734  HN  LEU P 288      -1.526 -20.621  11.012  0.00  0.00      PROB  
ATOM   2735  CA  LEU P 288      -2.254 -20.482   9.168  0.00  0.00      PROB  
ATOM   2736  HA  LEU P 288      -1.624 -20.840   8.367  0.00  0.00      PROB  
ATOM   2737  CB  LEU P 288      -3.135 -21.646   9.576  0.00  0.00      PROB  
ATOM   2738  HB1 LEU P 288      -3.915 -21.899   8.826  0.00  0.00      PROB  
ATOM   2739  HB2 LEU P 288      -3.708 -21.365  10.486  0.00  0.00      PROB  
ATOM   2740  CG  LEU P 288      -2.346 -22.982   9.762  0.00  0.00      PROB  
ATOM   2741  HG  LEU P 288      -1.714 -22.954  10.676  0.00  0.00      PROB  
ATOM   2742  CD1 LEU P 288      -3.281 -24.123  10.232  0.00  0.00      PROB  
ATOM   2743 HD11 LEU P 288      -3.895 -23.815  11.105  0.00  0.00      PROB  
ATOM   2744 HD12 LEU P 288      -2.662 -24.993  10.539  0.00  0.00      PROB  
ATOM   2745 HD13 LEU P 288      -3.885 -24.542   9.398  0.00  0.00      PROB  
ATOM   2746  CD2 LEU P 288      -1.518 -23.414   8.526  0.00  0.00      PROB  
ATOM   2747 HD21 LEU P 288      -2.185 -23.618   7.661  0.00  0.00      PROB  
ATOM   2748 HD22 LEU P 288      -0.908 -24.291   8.831  0.00  0.00      PROB  
ATOM   2749 HD23 LEU P 288      -0.752 -22.618   8.409  0.00  0.00      PROB  
ATOM   2750  C   LEU P 288      -3.016 -19.422   8.447  0.00  0.00      PROB  
ATOM   2751  O   LEU P 288      -2.939 -19.381   7.221  0.00  0.00      PROB  
ATOM   2752  N   GLY P 289      -3.533 -18.500   9.253  0.00  0.00      PROB  
ATOM   2753  HN  GLY P 289      -3.507 -18.631  10.242  0.00  0.00      PROB  
ATOM   2754  CA  GLY P 289      -4.219 -17.271   8.884  0.00  0.00      PROB  
ATOM   2755  HA1 GLY P 289      -4.448 -16.845   9.849  0.00  0.00      PROB  
ATOM   2756  HA2 GLY P 289      -5.112 -17.418   8.294  0.00  0.00      PROB  
ATOM   2757  C   GLY P 289      -3.337 -16.385   8.100  0.00  0.00      PROB  
ATOM   2758  O   GLY P 289      -3.747 -15.786   7.130  0.00  0.00      PROB  
ATOM   2759  N   ARG P 290      -2.119 -16.237   8.615  0.00  0.00      PROB  
ATOM   2760  HN  ARG P 290      -1.919 -16.534   9.546  0.00  0.00      PROB  
ATOM   2761  CA  ARG P 290      -1.065 -15.419   7.915  0.00  0.00      PROB  
ATOM   2762  HA  ARG P 290      -1.436 -14.421   7.733  0.00  0.00      PROB  
ATOM   2763  CB  ARG P 290       0.258 -15.306   8.790  0.00  0.00      PROB  
ATOM   2764  HB1 ARG P 290       1.192 -15.277   8.188  0.00  0.00      PROB  
ATOM   2765  HB2 ARG P 290       0.311 -16.311   9.260  0.00  0.00      PROB  
ATOM   2766  CG  ARG P 290       0.108 -14.144   9.719  0.00  0.00      PROB  
ATOM   2767  HG1 ARG P 290      -0.923 -13.992  10.105  0.00  0.00      PROB  
ATOM   2768  HG2 ARG P 290       0.274 -13.133   9.288  0.00  0.00      PROB  
ATOM   2769  CD  ARG P 290       1.040 -14.348  10.941  0.00  0.00      PROB  
ATOM   2770  HD1 ARG P 290       2.098 -14.387  10.605  0.00  0.00      PROB  
ATOM   2771  HD2 ARG P 290       0.891 -15.286  11.518  0.00  0.00      PROB  
ATOM   2772  NE  ARG P 290       0.974 -13.145  11.822  0.00  0.00      PROB  
ATOM   2773  HE  ARG P 290       0.260 -12.502  11.544  0.00  0.00      PROB  
ATOM   2774  CZ  ARG P 290       2.027 -12.793  12.569  0.00  0.00      PROB  
ATOM   2775  NH1 ARG P 290       2.854 -13.584  13.205  0.00  0.00      PROB  
ATOM   2776 HH11 ARG P 290       2.661 -14.563  13.138  0.00  0.00      PROB  
ATOM   2777 HH12 ARG P 290       3.596 -13.203  13.756  0.00  0.00      PROB  
ATOM   2778  NH2 ARG P 290       2.220 -11.542  12.891  0.00  0.00      PROB  
ATOM   2779 HH21 ARG P 290       3.120 -11.381  13.296  0.00  0.00      PROB  
ATOM   2780 HH22 ARG P 290       1.631 -10.834  12.502  0.00  0.00      PROB  
ATOM   2781  C   ARG P 290      -0.566 -16.105   6.597  0.00  0.00      PROB  
ATOM   2782  O   ARG P 290      -0.373 -15.502   5.559  0.00  0.00      PROB  
ATOM   2783  N   THR P 291      -0.286 -17.381   6.635  0.00  0.00      PROB  
ATOM   2784  HN  THR P 291      -0.513 -17.872   7.472  0.00  0.00      PROB  
ATOM   2785  CA  THR P 291       0.009 -18.195   5.484  0.00  0.00      PROB  
ATOM   2786  HA  THR P 291       0.891 -17.816   4.989  0.00  0.00      PROB  
ATOM   2787  CB  THR P 291       0.373 -19.620   5.636  0.00  0.00      PROB  
ATOM   2788  HB  THR P 291      -0.457 -20.131   6.169  0.00  0.00      PROB  
ATOM   2789  OG1 THR P 291       1.570 -19.696   6.478  0.00  0.00      PROB  
ATOM   2790  HG1 THR P 291       1.300 -19.318   7.319  0.00  0.00      PROB  
ATOM   2791  CG2 THR P 291       0.637 -20.357   4.298  0.00  0.00      PROB  
ATOM   2792 HG21 THR P 291       1.573 -19.959   3.852  0.00  0.00      PROB  
ATOM   2793 HG22 THR P 291      -0.064 -20.270   3.441  0.00  0.00      PROB  
ATOM   2794 HG23 THR P 291       0.730 -21.432   4.565  0.00  0.00      PROB  
ATOM   2795  C   THR P 291      -1.080 -18.119   4.367  0.00  0.00      PROB  
ATOM   2796  O   THR P 291      -0.757 -18.017   3.183  0.00  0.00      PROB  
ATOM   2797  N   PHE P 292      -2.338 -18.227   4.755  0.00  0.00      PROB  
ATOM   2798  HN  PHE P 292      -2.479 -18.534   5.693  0.00  0.00      PROB  
ATOM   2799  CA  PHE P 292      -3.507 -18.133   3.870  0.00  0.00      PROB  
ATOM   2800  HA  PHE P 292      -3.370 -18.779   3.015  0.00  0.00      PROB  
ATOM   2801  CB  PHE P 292      -4.699 -18.707   4.669  0.00  0.00      PROB  
ATOM   2802  HB1 PHE P 292      -4.796 -18.171   5.638  0.00  0.00      PROB  
ATOM   2803  HB2 PHE P 292      -4.493 -19.776   4.890  0.00  0.00      PROB  
ATOM   2804  CG  PHE P 292      -5.988 -18.565   3.908  0.00  0.00      PROB  
ATOM   2805  CD1 PHE P 292      -6.340 -19.523   2.938  0.00  0.00      PROB  
ATOM   2806  HD1 PHE P 292      -5.691 -20.340   2.660  0.00  0.00      PROB  
ATOM   2807  CE1 PHE P 292      -7.552 -19.342   2.186  0.00  0.00      PROB  
ATOM   2808  HE1 PHE P 292      -7.894 -20.057   1.452  0.00  0.00      PROB  
ATOM   2809  CZ  PHE P 292      -8.331 -18.180   2.373  0.00  0.00      PROB  
ATOM   2810  HZ  PHE P 292      -9.241 -17.947   1.840  0.00  0.00      PROB  
ATOM   2811  CD2 PHE P 292      -6.924 -17.621   4.275  0.00  0.00      PROB  
ATOM   2812  HD2 PHE P 292      -6.653 -16.962   5.086  0.00  0.00      PROB  
ATOM   2813  CE2 PHE P 292      -8.055 -17.334   3.482  0.00  0.00      PROB  
ATOM   2814  HE2 PHE P 292      -8.739 -16.569   3.818  0.00  0.00      PROB  
ATOM   2815  C   PHE P 292      -3.693 -16.753   3.263  0.00  0.00      PROB  
ATOM   2816  O   PHE P 292      -3.841 -16.501   2.089  0.00  0.00      PROB  
ATOM   2817  N   VAL P 293      -3.547 -15.696   4.078  0.00  0.00      PROB  
ATOM   2818  HN  VAL P 293      -3.424 -15.788   5.064  0.00  0.00      PROB  
ATOM   2819  CA  VAL P 293      -3.573 -14.352   3.475  0.00  0.00      PROB  
ATOM   2820  HA  VAL P 293      -4.487 -14.341   2.900  0.00  0.00      PROB  
ATOM   2821  CB  VAL P 293      -3.823 -13.211   4.502  0.00  0.00      PROB  
ATOM   2822  HB  VAL P 293      -4.689 -13.594   5.085  0.00  0.00      PROB  
ATOM   2823  CG1 VAL P 293      -2.613 -12.952   5.405  0.00  0.00      PROB  
ATOM   2824 HG11 VAL P 293      -1.695 -12.669   4.847  0.00  0.00      PROB  
ATOM   2825 HG12 VAL P 293      -2.374 -13.878   5.972  0.00  0.00      PROB  
ATOM   2826 HG13 VAL P 293      -2.904 -12.113   6.072  0.00  0.00      PROB  
ATOM   2827  CG2 VAL P 293      -4.124 -11.944   3.699  0.00  0.00      PROB  
ATOM   2828 HG21 VAL P 293      -5.095 -12.073   3.176  0.00  0.00      PROB  
ATOM   2829 HG22 VAL P 293      -3.320 -11.782   2.950  0.00  0.00      PROB  
ATOM   2830 HG23 VAL P 293      -4.165 -11.013   4.304  0.00  0.00      PROB  
ATOM   2831  C   VAL P 293      -2.420 -14.141   2.443  0.00  0.00      PROB  
ATOM   2832  O   VAL P 293      -2.641 -13.573   1.363  0.00  0.00      PROB  
ATOM   2833  N   VAL P 294      -1.185 -14.576   2.659  0.00  0.00      PROB  
ATOM   2834  HN  VAL P 294      -0.989 -15.026   3.526  0.00  0.00      PROB  
ATOM   2835  CA  VAL P 294      -0.118 -14.483   1.666  0.00  0.00      PROB  
ATOM   2836  HA  VAL P 294       0.064 -13.463   1.361  0.00  0.00      PROB  
ATOM   2837  CB  VAL P 294       1.171 -15.031   2.224  0.00  0.00      PROB  
ATOM   2838  HB  VAL P 294       0.885 -15.808   2.965  0.00  0.00      PROB  
ATOM   2839  CG1 VAL P 294       2.223 -15.522   1.128  0.00  0.00      PROB  
ATOM   2840 HG11 VAL P 294       3.149 -15.958   1.561  0.00  0.00      PROB  
ATOM   2841 HG12 VAL P 294       2.373 -14.841   0.262  0.00  0.00      PROB  
ATOM   2842 HG13 VAL P 294       1.691 -16.440   0.799  0.00  0.00      PROB  
ATOM   2843  CG2 VAL P 294       1.827 -13.939   3.165  0.00  0.00      PROB  
ATOM   2844 HG21 VAL P 294       1.165 -13.393   3.870  0.00  0.00      PROB  
ATOM   2845 HG22 VAL P 294       2.408 -13.206   2.566  0.00  0.00      PROB  
ATOM   2846 HG23 VAL P 294       2.558 -14.434   3.840  0.00  0.00      PROB  
ATOM   2847  C   VAL P 294      -0.481 -15.262   0.363  0.00  0.00      PROB  
ATOM   2848  O   VAL P 294      -0.363 -14.860  -0.829  0.00  0.00      PROB  
ATOM   2849  N   ILE P 295      -0.991 -16.517   0.488  0.00  0.00      PROB  
ATOM   2850  HN  ILE P 295      -1.382 -16.837   1.348  0.00  0.00      PROB  
ATOM   2851  CA  ILE P 295      -1.445 -17.281  -0.714  0.00  0.00      PROB  
ATOM   2852  HA  ILE P 295      -0.582 -17.203  -1.359  0.00  0.00      PROB  
ATOM   2853  CB  ILE P 295      -1.726 -18.751  -0.346  0.00  0.00      PROB  
ATOM   2854  HB  ILE P 295      -2.374 -18.608   0.545  0.00  0.00      PROB  
ATOM   2855  CG2 ILE P 295      -2.475 -19.539  -1.442  0.00  0.00      PROB  
ATOM   2856 HG21 ILE P 295      -1.912 -19.400  -2.390  0.00  0.00      PROB  
ATOM   2857 HG22 ILE P 295      -3.454 -19.065  -1.671  0.00  0.00      PROB  
ATOM   2858 HG23 ILE P 295      -2.397 -20.615  -1.176  0.00  0.00      PROB  
ATOM   2859  CG1 ILE P 295      -0.466 -19.495   0.232  0.00  0.00      PROB  
ATOM   2860 HG11 ILE P 295      -0.991 -20.286   0.810  0.00  0.00      PROB  
ATOM   2861 HG12 ILE P 295       0.106 -18.901   0.976  0.00  0.00      PROB  
ATOM   2862  CD  ILE P 295       0.530 -19.922  -0.800  0.00  0.00      PROB  
ATOM   2863  HD1 ILE P 295       1.406 -20.497  -0.429  0.00  0.00      PROB  
ATOM   2864  HD2 ILE P 295       0.982 -19.007  -1.239  0.00  0.00      PROB  
ATOM   2865  HD3 ILE P 295       0.106 -20.549  -1.614  0.00  0.00      PROB  
ATOM   2866  C   ILE P 295      -2.565 -16.596  -1.478  0.00  0.00      PROB  
ATOM   2867  O   ILE P 295      -2.622 -16.594  -2.725  0.00  0.00      PROB  
ATOM   2868  N   PHE P 296      -3.523 -16.018  -0.680  0.00  0.00      PROB  
ATOM   2869  HN  PHE P 296      -3.492 -16.148   0.308  0.00  0.00      PROB  
ATOM   2870  CA  PHE P 296      -4.520 -15.176  -1.189  0.00  0.00      PROB  
ATOM   2871  HA  PHE P 296      -5.007 -15.709  -1.992  0.00  0.00      PROB  
ATOM   2872  CB  PHE P 296      -5.529 -14.880  -0.030  0.00  0.00      PROB  
ATOM   2873  HB1 PHE P 296      -4.977 -14.365   0.785  0.00  0.00      PROB  
ATOM   2874  HB2 PHE P 296      -5.900 -15.825   0.422  0.00  0.00      PROB  
ATOM   2875  CG  PHE P 296      -6.648 -14.008  -0.401  0.00  0.00      PROB  
ATOM   2876  CD1 PHE P 296      -7.558 -14.462  -1.361  0.00  0.00      PROB  
ATOM   2877  HD1 PHE P 296      -7.331 -15.398  -1.849  0.00  0.00      PROB  
ATOM   2878  CE1 PHE P 296      -8.620 -13.704  -1.804  0.00  0.00      PROB  
ATOM   2879  HE1 PHE P 296      -9.197 -14.029  -2.657  0.00  0.00      PROB  
ATOM   2880  CZ  PHE P 296      -8.780 -12.449  -1.234  0.00  0.00      PROB  
ATOM   2881  HZ  PHE P 296      -9.624 -11.861  -1.564  0.00  0.00      PROB  
ATOM   2882  CD2 PHE P 296      -6.911 -12.735   0.197  0.00  0.00      PROB  
ATOM   2883  HD2 PHE P 296      -6.224 -12.345   0.934  0.00  0.00      PROB  
ATOM   2884  CE2 PHE P 296      -7.988 -11.946  -0.185  0.00  0.00      PROB  
ATOM   2885  HE2 PHE P 296      -8.153 -10.986   0.282  0.00  0.00      PROB  
ATOM   2886  C   PHE P 296      -4.065 -13.901  -1.932  0.00  0.00      PROB  
ATOM   2887  O   PHE P 296      -4.464 -13.809  -3.060  0.00  0.00      PROB  
ATOM   2888  N   ILE P 297      -3.155 -13.143  -1.393  0.00  0.00      PROB  
ATOM   2889  HN  ILE P 297      -2.712 -13.243  -0.505  0.00  0.00      PROB  
ATOM   2890  CA  ILE P 297      -2.497 -12.062  -2.139  0.00  0.00      PROB  
ATOM   2891  HA  ILE P 297      -3.370 -11.529  -2.485  0.00  0.00      PROB  
ATOM   2892  CB  ILE P 297      -2.004 -10.987  -1.213  0.00  0.00      PROB  
ATOM   2893  HB  ILE P 297      -2.880 -10.646  -0.620  0.00  0.00      PROB  
ATOM   2894  CG2 ILE P 297      -0.791 -11.321  -0.390  0.00  0.00      PROB  
ATOM   2895 HG21 ILE P 297      -0.640 -10.488   0.330  0.00  0.00      PROB  
ATOM   2896 HG22 ILE P 297       0.105 -11.414  -1.041  0.00  0.00      PROB  
ATOM   2897 HG23 ILE P 297      -1.016 -12.203   0.246  0.00  0.00      PROB  
ATOM   2898  CG1 ILE P 297      -1.599  -9.692  -1.993  0.00  0.00      PROB  
ATOM   2899 HG11 ILE P 297      -0.822  -9.996  -2.726  0.00  0.00      PROB  
ATOM   2900 HG12 ILE P 297      -1.097  -8.956  -1.329  0.00  0.00      PROB  
ATOM   2901  CD  ILE P 297      -2.788  -8.973  -2.584  0.00  0.00      PROB  
ATOM   2902  HD1 ILE P 297      -3.530  -9.645  -3.065  0.00  0.00      PROB  
ATOM   2903  HD2 ILE P 297      -2.645  -8.122  -3.284  0.00  0.00      PROB  
ATOM   2904  HD3 ILE P 297      -3.297  -8.501  -1.716  0.00  0.00      PROB  
ATOM   2905  C   ILE P 297      -1.690 -12.443  -3.399  0.00  0.00      PROB  
ATOM   2906  O   ILE P 297      -1.704 -11.738  -4.390  0.00  0.00      PROB  
ATOM   2907  N   MET P 298      -1.031 -13.570  -3.326  0.00  0.00      PROB  
ATOM   2908  HN  MET P 298      -0.994 -13.968  -2.412  0.00  0.00      PROB  
ATOM   2909  CA  MET P 298      -0.361 -14.186  -4.461  0.00  0.00      PROB  
ATOM   2910  HA  MET P 298       0.363 -13.457  -4.796  0.00  0.00      PROB  
ATOM   2911  CB  MET P 298       0.401 -15.444  -3.969  0.00  0.00      PROB  
ATOM   2912  HB1 MET P 298      -0.385 -16.171  -3.672  0.00  0.00      PROB  
ATOM   2913  HB2 MET P 298       1.106 -15.146  -3.164  0.00  0.00      PROB  
ATOM   2914  CG  MET P 298       1.198 -16.126  -5.065  0.00  0.00      PROB  
ATOM   2915  HG1 MET P 298       1.852 -15.377  -5.560  0.00  0.00      PROB  
ATOM   2916  HG2 MET P 298       0.504 -16.407  -5.885  0.00  0.00      PROB  
ATOM   2917  SD  MET P 298       2.303 -17.418  -4.380  0.00  0.00      PROB  
ATOM   2918  CE  MET P 298       3.764 -16.382  -4.283  0.00  0.00      PROB  
ATOM   2919  HE1 MET P 298       3.880 -15.771  -5.204  0.00  0.00      PROB  
ATOM   2920  HE2 MET P 298       4.690 -16.967  -4.095  0.00  0.00      PROB  
ATOM   2921  HE3 MET P 298       3.525 -15.684  -3.453  0.00  0.00      PROB  
ATOM   2922  C   MET P 298      -1.390 -14.501  -5.563  0.00  0.00      PROB  
ATOM   2923  O   MET P 298      -1.214 -13.955  -6.639  0.00  0.00      PROB  
ATOM   2924  N   ILE P 299      -2.461 -15.331  -5.309  0.00  0.00      PROB  
ATOM   2925  HN  ILE P 299      -2.601 -15.709  -4.398  0.00  0.00      PROB  
ATOM   2926  CA  ILE P 299      -3.450 -15.743  -6.304  0.00  0.00      PROB  
ATOM   2927  HA  ILE P 299      -2.936 -15.997  -7.218  0.00  0.00      PROB  
ATOM   2928  CB  ILE P 299      -4.305 -16.917  -5.921  0.00  0.00      PROB  
ATOM   2929  HB  ILE P 299      -4.948 -17.122  -6.803  0.00  0.00      PROB  
ATOM   2930  CG2 ILE P 299      -3.126 -18.010  -5.705  0.00  0.00      PROB  
ATOM   2931 HG21 ILE P 299      -2.349 -17.809  -6.473  0.00  0.00      PROB  
ATOM   2932 HG22 ILE P 299      -3.380 -19.090  -5.773  0.00  0.00      PROB  
ATOM   2933 HG23 ILE P 299      -2.803 -17.905  -4.647  0.00  0.00      PROB  
ATOM   2934  CG1 ILE P 299      -5.180 -16.708  -4.718  0.00  0.00      PROB  
ATOM   2935 HG11 ILE P 299      -6.145 -16.222  -4.976  0.00  0.00      PROB  
ATOM   2936 HG12 ILE P 299      -4.715 -16.029  -3.972  0.00  0.00      PROB  
ATOM   2937  CD  ILE P 299      -5.469 -18.016  -4.013  0.00  0.00      PROB  
ATOM   2938  HD1 ILE P 299      -5.799 -18.832  -4.691  0.00  0.00      PROB  
ATOM   2939  HD2 ILE P 299      -6.373 -17.759  -3.420  0.00  0.00      PROB  
ATOM   2940  HD3 ILE P 299      -4.645 -18.442  -3.402  0.00  0.00      PROB  
ATOM   2941  C   ILE P 299      -4.258 -14.520  -6.747  0.00  0.00      PROB  
ATOM   2942  O   ILE P 299      -4.483 -14.475  -7.966  0.00  0.00      PROB  
ATOM   2943  N   PHE P 300      -4.752 -13.637  -5.864  0.00  0.00      PROB  
ATOM   2944  HN  PHE P 300      -4.680 -13.808  -4.884  0.00  0.00      PROB  
ATOM   2945  CA  PHE P 300      -5.586 -12.483  -6.295  0.00  0.00      PROB  
ATOM   2946  HA  PHE P 300      -6.358 -12.985  -6.858  0.00  0.00      PROB  
ATOM   2947  CB  PHE P 300      -6.142 -11.759  -5.000  0.00  0.00      PROB  
ATOM   2948  HB1 PHE P 300      -5.262 -11.423  -4.411  0.00  0.00      PROB  
ATOM   2949  HB2 PHE P 300      -6.803 -12.487  -4.483  0.00  0.00      PROB  
ATOM   2950  CG  PHE P 300      -6.927 -10.521  -5.370  0.00  0.00      PROB  
ATOM   2951  CD1 PHE P 300      -8.305 -10.625  -5.740  0.00  0.00      PROB  
ATOM   2952  HD1 PHE P 300      -8.874 -11.538  -5.642  0.00  0.00      PROB  
ATOM   2953  CE1 PHE P 300      -9.026  -9.515  -6.186  0.00  0.00      PROB  
ATOM   2954  HE1 PHE P 300     -10.029  -9.626  -6.571  0.00  0.00      PROB  
ATOM   2955  CZ  PHE P 300      -8.377  -8.243  -6.411  0.00  0.00      PROB  
ATOM   2956  HZ  PHE P 300      -9.023  -7.515  -6.879  0.00  0.00      PROB  
ATOM   2957  CD2 PHE P 300      -6.312  -9.273  -5.499  0.00  0.00      PROB  
ATOM   2958  HD2 PHE P 300      -5.250  -9.154  -5.342  0.00  0.00      PROB  
ATOM   2959  CE2 PHE P 300      -7.012  -8.138  -6.093  0.00  0.00      PROB  
ATOM   2960  HE2 PHE P 300      -6.554  -7.165  -6.193  0.00  0.00      PROB  
ATOM   2961  C   PHE P 300      -4.842 -11.535  -7.198  0.00  0.00      PROB  
ATOM   2962  O   PHE P 300      -5.432 -11.037  -8.166  0.00  0.00      PROB  
ATOM   2963  N   ILE P 301      -3.578 -11.266  -6.964  0.00  0.00      PROB  
ATOM   2964  HN  ILE P 301      -3.205 -11.697  -6.146  0.00  0.00      PROB  
ATOM   2965  CA  ILE P 301      -2.792 -10.491  -7.925  0.00  0.00      PROB  
ATOM   2966  HA  ILE P 301      -3.316  -9.548  -7.980  0.00  0.00      PROB  
ATOM   2967  CB  ILE P 301      -1.372 -10.118  -7.362  0.00  0.00      PROB  
ATOM   2968  HB  ILE P 301      -1.025 -11.034  -6.837  0.00  0.00      PROB  
ATOM   2969  CG2 ILE P 301      -0.413  -9.714  -8.466  0.00  0.00      PROB  
ATOM   2970 HG21 ILE P 301       0.533  -9.379  -7.990  0.00  0.00      PROB  
ATOM   2971 HG22 ILE P 301      -0.825  -8.952  -9.161  0.00  0.00      PROB  
ATOM   2972 HG23 ILE P 301      -0.085 -10.605  -9.043  0.00  0.00      PROB  
ATOM   2973  CG1 ILE P 301      -1.586  -9.084  -6.266  0.00  0.00      PROB  
ATOM   2974 HG11 ILE P 301      -2.313  -9.431  -5.501  0.00  0.00      PROB  
ATOM   2975 HG12 ILE P 301      -2.129  -8.222  -6.710  0.00  0.00      PROB  
ATOM   2976  CD  ILE P 301      -0.325  -8.606  -5.554  0.00  0.00      PROB  
ATOM   2977  HD1 ILE P 301       0.261  -9.471  -5.178  0.00  0.00      PROB  
ATOM   2978  HD2 ILE P 301      -0.183  -7.732  -4.883  0.00  0.00      PROB  
ATOM   2979  HD3 ILE P 301       0.313  -8.214  -6.375  0.00  0.00      PROB  
ATOM   2980  C   ILE P 301      -2.732 -10.984  -9.332  0.00  0.00      PROB  
ATOM   2981  O   ILE P 301      -3.050 -10.312 -10.305  0.00  0.00      PROB  
ATOM   2982  N   GLY P 302      -2.416 -12.265  -9.457  0.00  0.00      PROB  
ATOM   2983  HN  GLY P 302      -2.132 -12.822  -8.680  0.00  0.00      PROB  
ATOM   2984  CA  GLY P 302      -2.308 -13.023 -10.716  0.00  0.00      PROB  
ATOM   2985  HA1 GLY P 302      -2.037 -14.037 -10.459  0.00  0.00      PROB  
ATOM   2986  HA2 GLY P 302      -1.758 -12.445 -11.443  0.00  0.00      PROB  
ATOM   2987  C   GLY P 302      -3.621 -13.145 -11.423  0.00  0.00      PROB  
ATOM   2988  O   GLY P 302      -3.714 -12.809 -12.562  0.00  0.00      PROB  
ATOM   2989  N   LEU P 303      -4.641 -13.560 -10.711  0.00  0.00      PROB  
ATOM   2990  HN  LEU P 303      -4.494 -13.742  -9.742  0.00  0.00      PROB  
ATOM   2991  CA  LEU P 303      -6.015 -13.564 -11.178  0.00  0.00      PROB  
ATOM   2992  HA  LEU P 303      -5.989 -14.224 -12.032  0.00  0.00      PROB  
ATOM   2993  CB  LEU P 303      -6.949 -14.266 -10.119  0.00  0.00      PROB  
ATOM   2994  HB1 LEU P 303      -6.700 -13.822  -9.131  0.00  0.00      PROB  
ATOM   2995  HB2 LEU P 303      -6.697 -15.342 -10.004  0.00  0.00      PROB  
ATOM   2996  CG  LEU P 303      -8.491 -14.242 -10.394  0.00  0.00      PROB  
ATOM   2997  HG  LEU P 303      -8.732 -13.976 -11.445  0.00  0.00      PROB  
ATOM   2998  CD1 LEU P 303      -9.296 -15.528 -10.163  0.00  0.00      PROB  
ATOM   2999 HD11 LEU P 303     -10.361 -15.222 -10.239  0.00  0.00      PROB  
ATOM   3000 HD12 LEU P 303      -9.059 -15.973  -9.173  0.00  0.00      PROB  
ATOM   3001 HD13 LEU P 303      -9.136 -16.278 -10.967  0.00  0.00      PROB  
ATOM   3002  CD2 LEU P 303      -9.187 -13.091  -9.690  0.00  0.00      PROB  
ATOM   3003 HD21 LEU P 303      -9.003 -13.113  -8.595  0.00  0.00      PROB  
ATOM   3004 HD22 LEU P 303     -10.281 -13.173  -9.866  0.00  0.00      PROB  
ATOM   3005 HD23 LEU P 303      -8.960 -12.111 -10.162  0.00  0.00      PROB  
ATOM   3006  C   LEU P 303      -6.638 -12.247 -11.639  0.00  0.00      PROB  
ATOM   3007  O   LEU P 303      -7.356 -12.198 -12.619  0.00  0.00      PROB  
ATOM   3008  N   PHE P 304      -6.490 -11.136 -10.849  0.00  0.00      PROB  
ATOM   3009  HN  PHE P 304      -6.102 -11.180  -9.931  0.00  0.00      PROB  
ATOM   3010  CA  PHE P 304      -6.917  -9.815 -11.142  0.00  0.00      PROB  
ATOM   3011  HA  PHE P 304      -7.928  -9.923 -11.506  0.00  0.00      PROB  
ATOM   3012  CB  PHE P 304      -6.887  -8.923  -9.838  0.00  0.00      PROB  
ATOM   3013  HB1 PHE P 304      -5.795  -8.748  -9.735  0.00  0.00      PROB  
ATOM   3014  HB2 PHE P 304      -7.230  -9.325  -8.860  0.00  0.00      PROB  
ATOM   3015  CG  PHE P 304      -7.603  -7.595  -9.896  0.00  0.00      PROB  
ATOM   3016  CD1 PHE P 304      -7.029  -6.411  -9.346  0.00  0.00      PROB  
ATOM   3017  HD1 PHE P 304      -6.129  -6.549  -8.765  0.00  0.00      PROB  
ATOM   3018  CE1 PHE P 304      -7.632  -5.173  -9.554  0.00  0.00      PROB  
ATOM   3019  HE1 PHE P 304      -7.155  -4.230  -9.328  0.00  0.00      PROB  
ATOM   3020  CZ  PHE P 304      -8.887  -5.119 -10.161  0.00  0.00      PROB  
ATOM   3021  HZ  PHE P 304      -9.423  -4.185 -10.247  0.00  0.00      PROB  
ATOM   3022  CD2 PHE P 304      -8.827  -7.549 -10.571  0.00  0.00      PROB  
ATOM   3023  HD2 PHE P 304      -9.194  -8.452 -11.037  0.00  0.00      PROB  
ATOM   3024  CE2 PHE P 304      -9.518  -6.278 -10.582  0.00  0.00      PROB  
ATOM   3025  HE2 PHE P 304     -10.523  -6.290 -10.978  0.00  0.00      PROB  
ATOM   3026  C   PHE P 304      -6.212  -9.158 -12.282  0.00  0.00      PROB  
ATOM   3027  O   PHE P 304      -6.799  -8.564 -13.163  0.00  0.00      PROB  
ATOM   3028  N   ALA P 305      -4.897  -9.259 -12.307  0.00  0.00      PROB  
ATOM   3029  HN  ALA P 305      -4.395  -9.745 -11.595  0.00  0.00      PROB  
ATOM   3030  CA  ALA P 305      -4.077  -8.794 -13.424  0.00  0.00      PROB  
ATOM   3031  HA  ALA P 305      -4.295  -7.754 -13.621  0.00  0.00      PROB  
ATOM   3032  CB  ALA P 305      -2.619  -8.968 -13.104  0.00  0.00      PROB  
ATOM   3033  HB1 ALA P 305      -2.018  -8.622 -13.973  0.00  0.00      PROB  
ATOM   3034  HB2 ALA P 305      -2.459 -10.016 -12.772  0.00  0.00      PROB  
ATOM   3035  HB3 ALA P 305      -2.393  -8.364 -12.199  0.00  0.00      PROB  
ATOM   3036  C   ALA P 305      -4.400  -9.537 -14.741  0.00  0.00      PROB  
ATOM   3037  O   ALA P 305      -4.375  -8.955 -15.798  0.00  0.00      PROB  
ATOM   3038  N   SER P 306      -4.755 -10.861 -14.654  0.00  0.00      PROB  
ATOM   3039  HN  SER P 306      -4.795 -11.282 -13.752  0.00  0.00      PROB  
ATOM   3040  CA  SER P 306      -5.289 -11.631 -15.817  0.00  0.00      PROB  
ATOM   3041  HA  SER P 306      -4.612 -11.716 -16.653  0.00  0.00      PROB  
ATOM   3042  CB  SER P 306      -5.454 -13.130 -15.385  0.00  0.00      PROB  
ATOM   3043  HB1 SER P 306      -6.069 -13.671 -16.135  0.00  0.00      PROB  
ATOM   3044  HB2 SER P 306      -6.029 -13.113 -14.435  0.00  0.00      PROB  
ATOM   3045  OG  SER P 306      -4.202 -13.830 -15.140  0.00  0.00      PROB  
ATOM   3046  HG1 SER P 306      -3.794 -13.400 -14.385  0.00  0.00      PROB  
ATOM   3047  C   SER P 306      -6.609 -11.037 -16.376  0.00  0.00      PROB  
ATOM   3048  O   SER P 306      -6.696 -10.664 -17.574  0.00  0.00      PROB  
ATOM   3049  N   PHE P 307      -7.639 -10.860 -15.449  0.00  0.00      PROB  
ATOM   3050  HN  PHE P 307      -7.661 -11.150 -14.496  0.00  0.00      PROB  
ATOM   3051  CA  PHE P 307      -8.879 -10.195 -15.854  0.00  0.00      PROB  
ATOM   3052  HA  PHE P 307      -9.286 -10.736 -16.696  0.00  0.00      PROB  
ATOM   3053  CB  PHE P 307      -9.791 -10.288 -14.641  0.00  0.00      PROB  
ATOM   3054  HB1 PHE P 307     -10.797  -9.921 -14.935  0.00  0.00      PROB  
ATOM   3055  HB2 PHE P 307      -9.558  -9.719 -13.715  0.00  0.00      PROB  
ATOM   3056  CG  PHE P 307     -10.169 -11.726 -14.333  0.00  0.00      PROB  
ATOM   3057  CD1 PHE P 307     -10.846 -12.088 -13.096  0.00  0.00      PROB  
ATOM   3058  HD1 PHE P 307     -11.078 -11.328 -12.366  0.00  0.00      PROB  
ATOM   3059  CE1 PHE P 307     -11.364 -13.353 -12.921  0.00  0.00      PROB  
ATOM   3060  HE1 PHE P 307     -11.888 -13.599 -12.010  0.00  0.00      PROB  
ATOM   3061  CZ  PHE P 307     -11.113 -14.369 -13.874  0.00  0.00      PROB  
ATOM   3062  HZ  PHE P 307     -11.405 -15.400 -13.740  0.00  0.00      PROB  
ATOM   3063  CD2 PHE P 307      -9.984 -12.763 -15.271  0.00  0.00      PROB  
ATOM   3064  HD2 PHE P 307      -9.592 -12.600 -16.264  0.00  0.00      PROB  
ATOM   3065  CE2 PHE P 307     -10.401 -14.046 -15.085  0.00  0.00      PROB  
ATOM   3066  HE2 PHE P 307     -10.257 -14.768 -15.875  0.00  0.00      PROB  
ATOM   3067  C   PHE P 307      -8.845  -8.760 -16.337  0.00  0.00      PROB  
ATOM   3068  O   PHE P 307      -9.564  -8.479 -17.294  0.00  0.00      PROB  
ATOM   3069  N   ILE P 308      -8.079  -7.809 -15.743  0.00  0.00      PROB  
ATOM   3070  HN  ILE P 308      -7.571  -8.052 -14.920  0.00  0.00      PROB  
ATOM   3071  CA  ILE P 308      -8.013  -6.364 -16.025  0.00  0.00      PROB  
ATOM   3072  HA  ILE P 308      -8.982  -5.923 -15.845  0.00  0.00      PROB  
ATOM   3073  CB  ILE P 308      -7.202  -5.575 -15.090  0.00  0.00      PROB  
ATOM   3074  HB  ILE P 308      -6.207  -6.048 -14.946  0.00  0.00      PROB  
ATOM   3075  CG2 ILE P 308      -6.988  -4.055 -15.646  0.00  0.00      PROB  
ATOM   3076 HG21 ILE P 308      -7.941  -3.598 -15.989  0.00  0.00      PROB  
ATOM   3077 HG22 ILE P 308      -6.417  -4.089 -16.599  0.00  0.00      PROB  
ATOM   3078 HG23 ILE P 308      -6.510  -3.337 -14.946  0.00  0.00      PROB  
ATOM   3079  CG1 ILE P 308      -7.900  -5.463 -13.642  0.00  0.00      PROB  
ATOM   3080 HG11 ILE P 308      -7.120  -5.258 -12.878  0.00  0.00      PROB  
ATOM   3081 HG12 ILE P 308      -8.349  -6.447 -13.390  0.00  0.00      PROB  
ATOM   3082  CD  ILE P 308      -9.120  -4.416 -13.614  0.00  0.00      PROB  
ATOM   3083  HD1 ILE P 308      -8.704  -3.422 -13.884  0.00  0.00      PROB  
ATOM   3084  HD2 ILE P 308      -9.614  -4.280 -12.629  0.00  0.00      PROB  
ATOM   3085  HD3 ILE P 308      -9.892  -4.682 -14.367  0.00  0.00      PROB  
ATOM   3086  C   ILE P 308      -7.927  -5.969 -17.518  0.00  0.00      PROB  
ATOM   3087  O   ILE P 308      -8.713  -5.136 -17.909  0.00  0.00      PROB  
ATOM   3088  N   PRO P 309      -7.068  -6.583 -18.382  0.00  0.00      PROB  
ATOM   3089  CD  PRO P 309      -5.742  -7.118 -17.946  0.00  0.00      PROB  
ATOM   3090  HD1 PRO P 309      -5.821  -8.225 -18.012  0.00  0.00      PROB  
ATOM   3091  HD2 PRO P 309      -5.448  -6.847 -16.910  0.00  0.00      PROB  
ATOM   3092  CA  PRO P 309      -7.042  -6.367 -19.828  0.00  0.00      PROB  
ATOM   3093  HA  PRO P 309      -6.923  -5.306 -19.995  0.00  0.00      PROB  
ATOM   3094  CB  PRO P 309      -5.740  -7.017 -20.349  0.00  0.00      PROB  
ATOM   3095  HB1 PRO P 309      -5.336  -6.588 -21.291  0.00  0.00      PROB  
ATOM   3096  HB2 PRO P 309      -5.901  -8.115 -20.414  0.00  0.00      PROB  
ATOM   3097  CG  PRO P 309      -4.817  -6.705 -19.103  0.00  0.00      PROB  
ATOM   3098  HG1 PRO P 309      -3.772  -7.077 -19.049  0.00  0.00      PROB  
ATOM   3099  HG2 PRO P 309      -4.665  -5.605 -19.068  0.00  0.00      PROB  
ATOM   3100  C   PRO P 309      -8.253  -6.862 -20.561  0.00  0.00      PROB  
ATOM   3101  O   PRO P 309      -8.715  -6.226 -21.458  0.00  0.00      PROB  
ATOM   3102  N   GLU P 310      -8.857  -7.995 -20.157  0.00  0.00      PROB  
ATOM   3103  HN  GLU P 310      -8.473  -8.456 -19.361  0.00  0.00      PROB  
ATOM   3104  CA  GLU P 310     -10.137  -8.445 -20.660  0.00  0.00      PROB  
ATOM   3105  HA  GLU P 310     -10.017  -8.534 -21.730  0.00  0.00      PROB  
ATOM   3106  CB  GLU P 310     -10.470  -9.798 -20.068  0.00  0.00      PROB  
ATOM   3107  HB1 GLU P 310     -11.519  -9.992 -20.378  0.00  0.00      PROB  
ATOM   3108  HB2 GLU P 310     -10.578  -9.684 -18.968  0.00  0.00      PROB  
ATOM   3109  CG  GLU P 310      -9.542 -10.910 -20.601  0.00  0.00      PROB  
ATOM   3110  HG1 GLU P 310      -9.813 -11.890 -20.152  0.00  0.00      PROB  
ATOM   3111  HG2 GLU P 310      -8.497 -10.619 -20.361  0.00  0.00      PROB  
ATOM   3112  CD  GLU P 310      -9.557 -11.099 -22.132  0.00  0.00      PROB  
ATOM   3113  OE1 GLU P 310     -10.457 -11.843 -22.638  0.00  0.00      PROB  
ATOM   3114  OE2 GLU P 310      -8.631 -10.585 -22.803  0.00  0.00      PROB  
ATOM   3115  C   GLU P 310     -11.276  -7.462 -20.376  0.00  0.00      PROB  
ATOM   3116  O   GLU P 310     -12.042  -7.043 -21.211  0.00  0.00      PROB  
ATOM   3117  N   ILE P 311     -11.246  -6.954 -19.145  0.00  0.00      PROB  
ATOM   3118  HN  ILE P 311     -10.485  -7.189 -18.545  0.00  0.00      PROB  
ATOM   3119  CA  ILE P 311     -12.143  -5.868 -18.559  0.00  0.00      PROB  
ATOM   3120  HA  ILE P 311     -13.156  -6.191 -18.747  0.00  0.00      PROB  
ATOM   3121  CB  ILE P 311     -11.959  -5.756 -17.030  0.00  0.00      PROB  
ATOM   3122  HB  ILE P 311     -10.889  -5.920 -16.779  0.00  0.00      PROB  
ATOM   3123  CG2 ILE P 311     -12.420  -4.439 -16.399  0.00  0.00      PROB  
ATOM   3124 HG21 ILE P 311     -12.270  -4.531 -15.302  0.00  0.00      PROB  
ATOM   3125 HG22 ILE P 311     -13.496  -4.415 -16.675  0.00  0.00      PROB  
ATOM   3126 HG23 ILE P 311     -11.893  -3.512 -16.710  0.00  0.00      PROB  
ATOM   3127  CG1 ILE P 311     -12.853  -6.763 -16.344  0.00  0.00      PROB  
ATOM   3128 HG11 ILE P 311     -12.746  -7.714 -16.908  0.00  0.00      PROB  
ATOM   3129 HG12 ILE P 311     -13.942  -6.563 -16.436  0.00  0.00      PROB  
ATOM   3130  CD  ILE P 311     -12.476  -7.073 -14.900  0.00  0.00      PROB  
ATOM   3131  HD1 ILE P 311     -12.622  -6.261 -14.156  0.00  0.00      PROB  
ATOM   3132  HD2 ILE P 311     -11.380  -7.259 -14.899  0.00  0.00      PROB  
ATOM   3133  HD3 ILE P 311     -13.161  -7.891 -14.592  0.00  0.00      PROB  
ATOM   3134  C   ILE P 311     -11.994  -4.589 -19.276  0.00  0.00      PROB  
ATOM   3135  O   ILE P 311     -13.029  -3.921 -19.692  0.00  0.00      PROB  
ATOM   3136  N   ALA P 312     -10.740  -4.254 -19.526  0.00  0.00      PROB  
ATOM   3137  HN  ALA P 312      -9.972  -4.666 -19.042  0.00  0.00      PROB  
ATOM   3138  CA  ALA P 312     -10.388  -3.048 -20.307  0.00  0.00      PROB  
ATOM   3139  HA  ALA P 312     -11.014  -2.258 -19.922  0.00  0.00      PROB  
ATOM   3140  CB  ALA P 312      -8.873  -2.670 -20.056  0.00  0.00      PROB  
ATOM   3141  HB1 ALA P 312      -8.545  -2.686 -18.994  0.00  0.00      PROB  
ATOM   3142  HB2 ALA P 312      -8.530  -1.670 -20.398  0.00  0.00      PROB  
ATOM   3143  HB3 ALA P 312      -8.270  -3.427 -20.603  0.00  0.00      PROB  
ATOM   3144  C   ALA P 312     -10.987  -3.019 -21.746  0.00  0.00      PROB  
ATOM   3145  O   ALA P 312     -11.432  -1.980 -22.212  0.00  0.00      PROB  
ATOM   3146  N   GLU P 313     -10.986  -4.148 -22.417  0.00  0.00      PROB  
ATOM   3147  HN  GLU P 313     -10.443  -4.914 -22.082  0.00  0.00      PROB  
ATOM   3148  CA  GLU P 313     -11.614  -4.410 -23.696  0.00  0.00      PROB  
ATOM   3149  HA  GLU P 313     -11.357  -3.508 -24.231  0.00  0.00      PROB  
ATOM   3150  CB  GLU P 313     -11.066  -5.683 -24.398  0.00  0.00      PROB  
ATOM   3151  HB1 GLU P 313     -11.718  -6.049 -25.220  0.00  0.00      PROB  
ATOM   3152  HB2 GLU P 313     -11.084  -6.436 -23.581  0.00  0.00      PROB  
ATOM   3153  CG  GLU P 313      -9.640  -5.578 -25.112  0.00  0.00      PROB  
ATOM   3154  HG1 GLU P 313      -9.484  -6.639 -25.406  0.00  0.00      PROB  
ATOM   3155  HG2 GLU P 313      -8.947  -5.348 -24.275  0.00  0.00      PROB  
ATOM   3156  CD  GLU P 313      -9.529  -4.510 -26.149  0.00  0.00      PROB  
ATOM   3157  OE1 GLU P 313      -9.664  -3.317 -25.809  0.00  0.00      PROB  
ATOM   3158  OE2 GLU P 313      -9.270  -4.881 -27.316  0.00  0.00      PROB  
ATOM   3159  C   GLU P 313     -13.116  -4.328 -23.643  0.00  0.00      PROB  
ATOM   3160  O   GLU P 313     -13.745  -3.717 -24.502  0.00  0.00      PROB  
ATOM   3161  N   ILE P 314     -13.887  -4.873 -22.598  0.00  0.00      PROB  
ATOM   3162  HN  ILE P 314     -13.390  -5.245 -21.818  0.00  0.00      PROB  
ATOM   3163  CA  ILE P 314     -15.298  -4.864 -22.479  0.00  0.00      PROB  
ATOM   3164  HA  ILE P 314     -15.604  -5.025 -23.502  0.00  0.00      PROB  
ATOM   3165  CB  ILE P 314     -15.938  -5.937 -21.673  0.00  0.00      PROB  
ATOM   3166  HB  ILE P 314     -17.037  -5.813 -21.566  0.00  0.00      PROB  
ATOM   3167  CG2 ILE P 314     -15.462  -7.205 -22.302  0.00  0.00      PROB  
ATOM   3168 HG21 ILE P 314     -14.398  -7.460 -22.109  0.00  0.00      PROB  
ATOM   3169 HG22 ILE P 314     -15.652  -7.270 -23.395  0.00  0.00      PROB  
ATOM   3170 HG23 ILE P 314     -16.077  -8.029 -21.882  0.00  0.00      PROB  
ATOM   3171  CG1 ILE P 314     -15.523  -5.884 -20.168  0.00  0.00      PROB  
ATOM   3172 HG11 ILE P 314     -15.901  -4.922 -19.759  0.00  0.00      PROB  
ATOM   3173 HG12 ILE P 314     -14.415  -5.965 -20.160  0.00  0.00      PROB  
ATOM   3174  CD  ILE P 314     -16.142  -6.990 -19.314  0.00  0.00      PROB  
ATOM   3175  HD1 ILE P 314     -17.252  -6.993 -19.359  0.00  0.00      PROB  
ATOM   3176  HD2 ILE P 314     -15.738  -6.864 -18.286  0.00  0.00      PROB  
ATOM   3177  HD3 ILE P 314     -15.747  -7.965 -19.672  0.00  0.00      PROB  
ATOM   3178  C   ILE P 314     -15.768  -3.447 -22.207  0.00  0.00      PROB  
ATOM   3179  O   ILE P 314     -16.843  -3.012 -22.716  0.00  0.00      PROB  
ATOM   3180  N   LEU P 315     -15.081  -2.702 -21.336  0.00  0.00      PROB  
ATOM   3181  HN  LEU P 315     -14.450  -3.171 -20.723  0.00  0.00      PROB  
ATOM   3182  CA  LEU P 315     -15.521  -1.322 -21.050  0.00  0.00      PROB  
ATOM   3183  HA  LEU P 315     -16.601  -1.310 -21.057  0.00  0.00      PROB  
ATOM   3184  CB  LEU P 315     -15.146  -0.851 -19.605  0.00  0.00      PROB  
ATOM   3185  HB1 LEU P 315     -15.604   0.141 -19.405  0.00  0.00      PROB  
ATOM   3186  HB2 LEU P 315     -14.043  -0.739 -19.534  0.00  0.00      PROB  
ATOM   3187  CG  LEU P 315     -15.667  -1.775 -18.508  0.00  0.00      PROB  
ATOM   3188  HG  LEU P 315     -15.210  -2.772 -18.685  0.00  0.00      PROB  
ATOM   3189  CD1 LEU P 315     -15.044  -1.383 -17.191  0.00  0.00      PROB  
ATOM   3190 HD11 LEU P 315     -15.294  -2.186 -16.465  0.00  0.00      PROB  
ATOM   3191 HD12 LEU P 315     -15.549  -0.491 -16.762  0.00  0.00      PROB  
ATOM   3192 HD13 LEU P 315     -13.941  -1.259 -17.223  0.00  0.00      PROB  
ATOM   3193  CD2 LEU P 315     -17.199  -1.655 -18.352  0.00  0.00      PROB  
ATOM   3194 HD21 LEU P 315     -17.498  -2.180 -17.420  0.00  0.00      PROB  
ATOM   3195 HD22 LEU P 315     -17.725  -2.150 -19.196  0.00  0.00      PROB  
ATOM   3196 HD23 LEU P 315     -17.521  -0.592 -18.308  0.00  0.00      PROB  
ATOM   3197  C   LEU P 315     -15.049  -0.176 -22.022  0.00  0.00      PROB  
ATOM   3198  O   LEU P 315     -15.812   0.715 -22.349  0.00  0.00      PROB  
ATOM   3199  N   GLY P 316     -13.815  -0.211 -22.588  0.00  0.00      PROB  
ATOM   3200  HN  GLY P 316     -13.103  -0.820 -22.248  0.00  0.00      PROB  
ATOM   3201  CA  GLY P 316     -13.342   0.777 -23.544  0.00  0.00      PROB  
ATOM   3202  HA1 GLY P 316     -12.273   0.715 -23.399  0.00  0.00      PROB  
ATOM   3203  HA2 GLY P 316     -13.620   1.787 -23.279  0.00  0.00      PROB  
ATOM   3204  C   GLY P 316     -13.752   0.645 -24.958  0.00  0.00      PROB  
ATOM   3205  O   GLY P 316     -14.059   1.604 -25.658  0.00  0.00      PROB  
ATOM   3206  N   LYS P 317     -14.049  -0.591 -25.410  0.00  0.00      PROB  
ATOM   3207  HN  LYS P 317     -13.707  -1.427 -24.986  0.00  0.00      PROB  
ATOM   3208  CA  LYS P 317     -14.741  -0.803 -26.672  0.00  0.00      PROB  
ATOM   3209  HA  LYS P 317     -14.333  -0.295 -27.534  0.00  0.00      PROB  
ATOM   3210  CB  LYS P 317     -14.459  -2.255 -27.008  0.00  0.00      PROB  
ATOM   3211  HB1 LYS P 317     -15.035  -2.605 -27.891  0.00  0.00      PROB  
ATOM   3212  HB2 LYS P 317     -14.789  -2.862 -26.138  0.00  0.00      PROB  
ATOM   3213  CG  LYS P 317     -12.948  -2.617 -27.277  0.00  0.00      PROB  
ATOM   3214  HG1 LYS P 317     -12.822  -3.721 -27.275  0.00  0.00      PROB  
ATOM   3215  HG2 LYS P 317     -12.306  -2.179 -26.483  0.00  0.00      PROB  
ATOM   3216  CD  LYS P 317     -12.502  -2.088 -28.701  0.00  0.00      PROB  
ATOM   3217  HD1 LYS P 317     -12.508  -0.990 -28.527  0.00  0.00      PROB  
ATOM   3218  HD2 LYS P 317     -13.357  -2.277 -29.385  0.00  0.00      PROB  
ATOM   3219  CE  LYS P 317     -11.163  -2.606 -29.196  0.00  0.00      PROB  
ATOM   3220  HE1 LYS P 317     -10.955  -2.239 -30.224  0.00  0.00      PROB  
ATOM   3221  HE2 LYS P 317     -11.212  -3.716 -29.192  0.00  0.00      PROB  
ATOM   3222  NZ  LYS P 317     -10.073  -2.107 -28.383  0.00  0.00      PROB  
ATOM   3223  HZ1 LYS P 317      -9.165  -2.314 -28.846  0.00  0.00      PROB  
ATOM   3224  HZ2 LYS P 317     -10.131  -2.652 -27.499  0.00  0.00      PROB  
ATOM   3225  HZ3 LYS P 317     -10.063  -1.086 -28.186  0.00  0.00      PROB  
ATOM   3226  C   LYS P 317     -16.241  -0.514 -26.716  0.00  0.00      PROB  
ATOM   3227  O   LYS P 317     -17.158  -1.403 -26.799  0.00  0.00      PROB  
ATOM   3228  N   ARG P 318     -16.617   0.792 -26.614  0.00  0.00      PROB  
ATOM   3229  HN  ARG P 318     -15.985   1.544 -26.443  0.00  0.00      PROB  
ATOM   3230  CA  ARG P 318     -17.997   1.206 -26.733  0.00  0.00      PROB  
ATOM   3231  HA  ARG P 318     -18.542   0.490 -27.331  0.00  0.00      PROB  
ATOM   3232  CB  ARG P 318     -18.606   1.391 -25.282  0.00  0.00      PROB  
ATOM   3233  HB1 ARG P 318     -19.560   1.961 -25.297  0.00  0.00      PROB  
ATOM   3234  HB2 ARG P 318     -17.911   1.916 -24.593  0.00  0.00      PROB  
ATOM   3235  CG  ARG P 318     -18.858   0.074 -24.517  0.00  0.00      PROB  
ATOM   3236  HG1 ARG P 318     -19.047   0.337 -23.454  0.00  0.00      PROB  
ATOM   3237  HG2 ARG P 318     -17.892  -0.461 -24.398  0.00  0.00      PROB  
ATOM   3238  CD  ARG P 318     -19.924  -0.922 -25.076  0.00  0.00      PROB  
ATOM   3239  HD1 ARG P 318     -19.613  -1.958 -24.820  0.00  0.00      PROB  
ATOM   3240  HD2 ARG P 318     -20.137  -0.796 -26.159  0.00  0.00      PROB  
ATOM   3241  NE  ARG P 318     -21.213  -0.786 -24.205  0.00  0.00      PROB  
ATOM   3242  HE  ARG P 318     -21.136  -0.259 -23.359  0.00  0.00      PROB  
ATOM   3243  CZ  ARG P 318     -22.369  -1.309 -24.568  0.00  0.00      PROB  
ATOM   3244  NH1 ARG P 318     -22.567  -2.248 -25.511  0.00  0.00      PROB  
ATOM   3245 HH11 ARG P 318     -21.822  -2.474 -26.139  0.00  0.00      PROB  
ATOM   3246 HH12 ARG P 318     -23.521  -2.479 -25.702  0.00  0.00      PROB  
ATOM   3247  NH2 ARG P 318     -23.458  -0.918 -23.957  0.00  0.00      PROB  
ATOM   3248 HH21 ARG P 318     -23.509  -0.146 -23.323  0.00  0.00      PROB  
ATOM   3249 HH22 ARG P 318     -24.349  -1.179 -24.328  0.00  0.00      PROB  
ATOM   3250  C   ARG P 318     -17.904   2.475 -27.508  0.00  0.00      PROB  
ATOM   3251  O   ARG P 318     -16.853   3.093 -27.697  0.00  0.00      PROB  
ATOM   3252  N   GLN P 319     -19.005   2.857 -28.082  0.00  0.00      PROB  
ATOM   3253  HN  GLN P 319     -19.834   2.307 -28.015  0.00  0.00      PROB  
ATOM   3254  CA  GLN P 319     -19.063   4.121 -28.893  0.00  0.00      PROB  
ATOM   3255  HA  GLN P 319     -18.256   3.920 -29.583  0.00  0.00      PROB  
ATOM   3256  CB  GLN P 319     -20.312   4.007 -29.826  0.00  0.00      PROB  
ATOM   3257  HB1 GLN P 319     -20.046   3.026 -30.277  0.00  0.00      PROB  
ATOM   3258  HB2 GLN P 319     -20.135   4.792 -30.591  0.00  0.00      PROB  
ATOM   3259  CG  GLN P 319     -21.727   3.984 -29.200  0.00  0.00      PROB  
ATOM   3260  HG1 GLN P 319     -21.848   3.082 -28.562  0.00  0.00      PROB  
ATOM   3261  HG2 GLN P 319     -22.450   3.986 -30.043  0.00  0.00      PROB  
ATOM   3262  CD  GLN P 319     -22.082   5.165 -28.278  0.00  0.00      PROB  
ATOM   3263  OE1 GLN P 319     -21.546   5.362 -27.158  0.00  0.00      PROB  
ATOM   3264  NE2 GLN P 319     -23.272   5.750 -28.450  0.00  0.00      PROB  
ATOM   3265 HE21 GLN P 319     -23.875   5.393 -29.164  0.00  0.00      PROB  
ATOM   3266 HE22 GLN P 319     -23.461   6.577 -27.921  0.00  0.00      PROB  
ATOM   3267  C   GLN P 319     -18.729   5.393 -28.034  0.00  0.00      PROB  
ATOM   3268  OT1 GLN P 319     -18.562   5.408 -26.851  0.00  0.00      PROB  
ATOM   3269  OT2 GLN P 319     -18.684   6.526 -28.767  0.00  0.00      PROB  
ATOM   3270 HT2B GLN P 319     -18.289   7.201 -28.210  0.00  0.00      PROB  
ATOM   3271  N   THR P 218       6.479 -25.993 -26.125  0.00  0.00      PROC  
ATOM   3272  HT1 THR P 218       5.964 -26.589 -26.741  0.00  0.00      PROC  
ATOM   3273  HT2 THR P 218       5.893 -25.972 -25.316  0.00  0.00      PROC  
ATOM   3274  CA  THR P 218       6.535 -24.598 -26.628  0.00  0.00      PROC  
ATOM   3275  HA  THR P 218       6.870 -24.690 -27.650  0.00  0.00      PROC  
ATOM   3276  CB  THR P 218       5.136 -24.014 -26.784  0.00  0.00      PROC  
ATOM   3277  HB  THR P 218       4.588 -24.684 -27.480  0.00  0.00      PROC  
ATOM   3278  OG1 THR P 218       5.092 -22.702 -27.210  0.00  0.00      PROC  
ATOM   3279  HG1 THR P 218       5.358 -22.568 -28.122  0.00  0.00      PROC  
ATOM   3280  CG2 THR P 218       4.388 -24.135 -25.465  0.00  0.00      PROC  
ATOM   3281 HG21 THR P 218       4.318 -25.204 -25.169  0.00  0.00      PROC  
ATOM   3282 HG22 THR P 218       3.403 -23.623 -25.442  0.00  0.00      PROC  
ATOM   3283 HG23 THR P 218       4.909 -23.653 -24.611  0.00  0.00      PROC  
ATOM   3284  C   THR P 218       7.428 -23.717 -25.788  0.00  0.00      PROC  
ATOM   3285  O   THR P 218       7.355 -23.639 -24.569  0.00  0.00      PROC  
ATOM   3286  N   SER P 219       8.273 -22.864 -26.501  0.00  0.00      PROC  
ATOM   3287  HN  SER P 219       8.165 -22.937 -27.490  0.00  0.00      PROC  
ATOM   3288  CA  SER P 219       9.239 -21.913 -25.956  0.00  0.00      PROC  
ATOM   3289  HA  SER P 219       9.947 -22.529 -25.421  0.00  0.00      PROC  
ATOM   3290  CB  SER P 219      10.062 -21.166 -26.992  0.00  0.00      PROC  
ATOM   3291  HB1 SER P 219      10.632 -21.939 -27.551  0.00  0.00      PROC  
ATOM   3292  HB2 SER P 219      10.801 -20.508 -26.487  0.00  0.00      PROC  
ATOM   3293  OG  SER P 219       9.308 -20.569 -28.040  0.00  0.00      PROC  
ATOM   3294  HG1 SER P 219       9.020 -21.332 -28.546  0.00  0.00      PROC  
ATOM   3295  C   SER P 219       8.740 -20.903 -24.955  0.00  0.00      PROC  
ATOM   3296  O   SER P 219       9.398 -20.574 -23.956  0.00  0.00      PROC  
ATOM   3297  N   THR P 220       7.482 -20.469 -25.151  0.00  0.00      PROC  
ATOM   3298  HN  THR P 220       6.902 -20.854 -25.865  0.00  0.00      PROC  
ATOM   3299  CA  THR P 220       6.786 -19.551 -24.234  0.00  0.00      PROC  
ATOM   3300  HA  THR P 220       7.411 -18.676 -24.132  0.00  0.00      PROC  
ATOM   3301  CB  THR P 220       5.453 -19.035 -24.859  0.00  0.00      PROC  
ATOM   3302  HB  THR P 220       4.821 -18.614 -24.049  0.00  0.00      PROC  
ATOM   3303  OG1 THR P 220       4.739 -20.051 -25.608  0.00  0.00      PROC  
ATOM   3304  HG1 THR P 220       4.192 -20.606 -25.047  0.00  0.00      PROC  
ATOM   3305  CG2 THR P 220       5.690 -17.860 -25.750  0.00  0.00      PROC  
ATOM   3306 HG21 THR P 220       6.192 -16.995 -25.268  0.00  0.00      PROC  
ATOM   3307 HG22 THR P 220       4.746 -17.583 -26.266  0.00  0.00      PROC  
ATOM   3308 HG23 THR P 220       6.285 -18.091 -26.659  0.00  0.00      PROC  
ATOM   3309  C   THR P 220       6.480 -20.011 -22.785  0.00  0.00      PROC  
ATOM   3310  O   THR P 220       6.806 -19.339 -21.804  0.00  0.00      PROC  
ATOM   3311  N   LEU P 221       6.018 -21.262 -22.613  0.00  0.00      PROC  
ATOM   3312  HN  LEU P 221       5.810 -21.863 -23.381  0.00  0.00      PROC  
ATOM   3313  CA  LEU P 221       5.697 -21.931 -21.360  0.00  0.00      PROC  
ATOM   3314  HA  LEU P 221       5.087 -21.212 -20.833  0.00  0.00      PROC  
ATOM   3315  CB  LEU P 221       4.994 -23.268 -21.643  0.00  0.00      PROC  
ATOM   3316  HB1 LEU P 221       5.540 -23.749 -22.482  0.00  0.00      PROC  
ATOM   3317  HB2 LEU P 221       3.962 -22.955 -21.909  0.00  0.00      PROC  
ATOM   3318  CG  LEU P 221       4.783 -24.112 -20.376  0.00  0.00      PROC  
ATOM   3319  HG  LEU P 221       5.760 -24.468 -19.984  0.00  0.00      PROC  
ATOM   3320  CD1 LEU P 221       4.168 -23.319 -19.181  0.00  0.00      PROC  
ATOM   3321 HD11 LEU P 221       3.638 -24.009 -18.491  0.00  0.00      PROC  
ATOM   3322 HD12 LEU P 221       3.204 -22.872 -19.505  0.00  0.00      PROC  
ATOM   3323 HD13 LEU P 221       4.748 -22.546 -18.632  0.00  0.00      PROC  
ATOM   3324  CD2 LEU P 221       3.820 -25.315 -20.641  0.00  0.00      PROC  
ATOM   3325 HD21 LEU P 221       4.269 -26.048 -21.345  0.00  0.00      PROC  
ATOM   3326 HD22 LEU P 221       2.819 -25.101 -21.074  0.00  0.00      PROC  
ATOM   3327 HD23 LEU P 221       3.556 -25.753 -19.654  0.00  0.00      PROC  
ATOM   3328  C   LEU P 221       6.929 -22.030 -20.523  0.00  0.00      PROC  
ATOM   3329  O   LEU P 221       6.962 -21.794 -19.300  0.00  0.00      PROC  
ATOM   3330  N   ILE P 222       8.078 -22.368 -21.185  0.00  0.00      PROC  
ATOM   3331  HN  ILE P 222       8.061 -22.494 -22.174  0.00  0.00      PROC  
ATOM   3332  CA  ILE P 222       9.340 -22.486 -20.536  0.00  0.00      PROC  
ATOM   3333  HA  ILE P 222       9.264 -23.252 -19.779  0.00  0.00      PROC  
ATOM   3334  CB  ILE P 222      10.403 -23.127 -21.518  0.00  0.00      PROC  
ATOM   3335  HB  ILE P 222      10.485 -22.479 -22.417  0.00  0.00      PROC  
ATOM   3336  CG2 ILE P 222      11.856 -23.127 -20.862  0.00  0.00      PROC  
ATOM   3337 HG21 ILE P 222      11.889 -23.474 -19.807  0.00  0.00      PROC  
ATOM   3338 HG22 ILE P 222      12.193 -22.069 -20.895  0.00  0.00      PROC  
ATOM   3339 HG23 ILE P 222      12.528 -23.676 -21.556  0.00  0.00      PROC  
ATOM   3340  CG1 ILE P 222      10.032 -24.544 -22.031  0.00  0.00      PROC  
ATOM   3341 HG11 ILE P 222      10.747 -24.765 -22.852  0.00  0.00      PROC  
ATOM   3342 HG12 ILE P 222       8.976 -24.454 -22.364  0.00  0.00      PROC  
ATOM   3343  CD  ILE P 222      10.114 -25.530 -20.864  0.00  0.00      PROC  
ATOM   3344  HD1 ILE P 222       9.913 -25.001 -19.908  0.00  0.00      PROC  
ATOM   3345  HD2 ILE P 222      11.098 -26.040 -20.793  0.00  0.00      PROC  
ATOM   3346  HD3 ILE P 222       9.429 -26.373 -21.099  0.00  0.00      PROC  
ATOM   3347  C   ILE P 222       9.952 -21.196 -20.023  0.00  0.00      PROC  
ATOM   3348  O   ILE P 222      10.499 -21.182 -18.945  0.00  0.00      PROC  
ATOM   3349  N   ARG P 223       9.773 -20.138 -20.785  0.00  0.00      PROC  
ATOM   3350  HN  ARG P 223       9.324 -20.282 -21.664  0.00  0.00      PROC  
ATOM   3351  CA  ARG P 223      10.209 -18.802 -20.389  0.00  0.00      PROC  
ATOM   3352  HA  ARG P 223      11.262 -18.889 -20.168  0.00  0.00      PROC  
ATOM   3353  CB  ARG P 223      10.021 -17.846 -21.615  0.00  0.00      PROC  
ATOM   3354  HB1 ARG P 223       8.989 -17.952 -22.011  0.00  0.00      PROC  
ATOM   3355  HB2 ARG P 223      10.716 -18.152 -22.426  0.00  0.00      PROC  
ATOM   3356  CG  ARG P 223      10.290 -16.316 -21.373  0.00  0.00      PROC  
ATOM   3357  HG1 ARG P 223       9.425 -15.903 -20.812  0.00  0.00      PROC  
ATOM   3358  HG2 ARG P 223      10.365 -15.737 -22.319  0.00  0.00      PROC  
ATOM   3359  CD  ARG P 223      11.616 -15.901 -20.649  0.00  0.00      PROC  
ATOM   3360  HD1 ARG P 223      12.502 -16.099 -21.289  0.00  0.00      PROC  
ATOM   3361  HD2 ARG P 223      11.785 -16.469 -19.710  0.00  0.00      PROC  
ATOM   3362  NE  ARG P 223      11.782 -14.432 -20.301  0.00  0.00      PROC  
ATOM   3363  HE  ARG P 223      11.343 -13.696 -20.816  0.00  0.00      PROC  
ATOM   3364  CZ  ARG P 223      12.619 -14.017 -19.374  0.00  0.00      PROC  
ATOM   3365  NH1 ARG P 223      13.489 -14.845 -18.718  0.00  0.00      PROC  
ATOM   3366 HH11 ARG P 223      13.421 -15.831 -18.870  0.00  0.00      PROC  
ATOM   3367 HH12 ARG P 223      14.223 -14.458 -18.160  0.00  0.00      PROC  
ATOM   3368  NH2 ARG P 223      12.735 -12.710 -19.114  0.00  0.00      PROC  
ATOM   3369 HH21 ARG P 223      12.212 -12.083 -19.692  0.00  0.00      PROC  
ATOM   3370 HH22 ARG P 223      13.588 -12.476 -18.647  0.00  0.00      PROC  
ATOM   3371  C   ARG P 223       9.534 -18.284 -19.104  0.00  0.00      PROC  
ATOM   3372  O   ARG P 223      10.152 -17.707 -18.201  0.00  0.00      PROC  
ATOM   3373  N   LEU P 224       8.259 -18.609 -18.997  0.00  0.00      PROC  
ATOM   3374  HN  LEU P 224       7.765 -19.098 -19.712  0.00  0.00      PROC  
ATOM   3375  CA  LEU P 224       7.484 -18.233 -17.843  0.00  0.00      PROC  
ATOM   3376  HA  LEU P 224       7.641 -17.176 -17.682  0.00  0.00      PROC  
ATOM   3377  CB  LEU P 224       6.005 -18.248 -18.066  0.00  0.00      PROC  
ATOM   3378  HB1 LEU P 224       5.865 -19.291 -18.422  0.00  0.00      PROC  
ATOM   3379  HB2 LEU P 224       5.744 -17.559 -18.897  0.00  0.00      PROC  
ATOM   3380  CG  LEU P 224       4.964 -18.056 -16.854  0.00  0.00      PROC  
ATOM   3381  HG  LEU P 224       5.153 -18.817 -16.067  0.00  0.00      PROC  
ATOM   3382  CD1 LEU P 224       5.081 -16.688 -16.207  0.00  0.00      PROC  
ATOM   3383 HD11 LEU P 224       6.071 -16.499 -15.739  0.00  0.00      PROC  
ATOM   3384 HD12 LEU P 224       4.288 -16.549 -15.441  0.00  0.00      PROC  
ATOM   3385 HD13 LEU P 224       5.044 -15.975 -17.058  0.00  0.00      PROC  
ATOM   3386  CD2 LEU P 224       3.604 -18.342 -17.404  0.00  0.00      PROC  
ATOM   3387 HD21 LEU P 224       3.587 -19.353 -17.865  0.00  0.00      PROC  
ATOM   3388 HD22 LEU P 224       3.412 -17.686 -18.280  0.00  0.00      PROC  
ATOM   3389 HD23 LEU P 224       2.762 -18.241 -16.687  0.00  0.00      PROC  
ATOM   3390  C   LEU P 224       7.757 -19.178 -16.673  0.00  0.00      PROC  
ATOM   3391  O   LEU P 224       7.706 -18.709 -15.570  0.00  0.00      PROC  
ATOM   3392  N   VAL P 225       8.075 -20.474 -16.885  0.00  0.00      PROC  
ATOM   3393  HN  VAL P 225       8.038 -20.768 -17.837  0.00  0.00      PROC  
ATOM   3394  CA  VAL P 225       8.637 -21.425 -15.931  0.00  0.00      PROC  
ATOM   3395  HA  VAL P 225       7.960 -21.454 -15.090  0.00  0.00      PROC  
ATOM   3396  CB  VAL P 225       8.668 -22.926 -16.397  0.00  0.00      PROC  
ATOM   3397  HB  VAL P 225       9.157 -22.920 -17.394  0.00  0.00      PROC  
ATOM   3398  CG1 VAL P 225       9.529 -23.805 -15.405  0.00  0.00      PROC  
ATOM   3399 HG11 VAL P 225       8.900 -24.034 -14.518  0.00  0.00      PROC  
ATOM   3400 HG12 VAL P 225      10.487 -23.321 -15.119  0.00  0.00      PROC  
ATOM   3401 HG13 VAL P 225       9.745 -24.786 -15.878  0.00  0.00      PROC  
ATOM   3402  CG2 VAL P 225       7.247 -23.406 -16.526  0.00  0.00      PROC  
ATOM   3403 HG21 VAL P 225       6.496 -22.673 -16.890  0.00  0.00      PROC  
ATOM   3404 HG22 VAL P 225       6.781 -23.645 -15.546  0.00  0.00      PROC  
ATOM   3405 HG23 VAL P 225       7.249 -24.342 -17.125  0.00  0.00      PROC  
ATOM   3406  C   VAL P 225       9.951 -20.975 -15.262  0.00  0.00      PROC  
ATOM   3407  O   VAL P 225      10.087 -20.849 -14.068  0.00  0.00      PROC  
ATOM   3408  N   GLN P 226      10.908 -20.463 -16.110  0.00  0.00      PROC  
ATOM   3409  HN  GLN P 226      10.520 -20.302 -17.014  0.00  0.00      PROC  
ATOM   3410  CA  GLN P 226      12.113 -19.849 -15.622  0.00  0.00      PROC  
ATOM   3411  HA  GLN P 226      12.605 -20.561 -14.976  0.00  0.00      PROC  
ATOM   3412  CB  GLN P 226      13.016 -19.572 -16.809  0.00  0.00      PROC  
ATOM   3413  HB1 GLN P 226      13.917 -19.006 -16.489  0.00  0.00      PROC  
ATOM   3414  HB2 GLN P 226      12.492 -18.898 -17.520  0.00  0.00      PROC  
ATOM   3415  CG  GLN P 226      13.561 -20.730 -17.676  0.00  0.00      PROC  
ATOM   3416  HG1 GLN P 226      14.319 -20.308 -18.370  0.00  0.00      PROC  
ATOM   3417  HG2 GLN P 226      12.775 -21.213 -18.295  0.00  0.00      PROC  
ATOM   3418  CD  GLN P 226      14.242 -21.876 -16.837  0.00  0.00      PROC  
ATOM   3419  OE1 GLN P 226      15.234 -21.716 -16.131  0.00  0.00      PROC  
ATOM   3420  NE2 GLN P 226      13.606 -23.090 -17.026  0.00  0.00      PROC  
ATOM   3421 HE21 GLN P 226      14.038 -23.869 -16.573  0.00  0.00      PROC  
ATOM   3422 HE22 GLN P 226      12.682 -23.115 -17.408  0.00  0.00      PROC  
ATOM   3423  C   GLN P 226      11.906 -18.603 -14.819  0.00  0.00      PROC  
ATOM   3424  O   GLN P 226      12.713 -18.372 -13.924  0.00  0.00      PROC  
ATOM   3425  N   LEU P 227      10.811 -17.831 -14.933  0.00  0.00      PROC  
ATOM   3426  HN  LEU P 227      10.120 -18.086 -15.604  0.00  0.00      PROC  
ATOM   3427  CA  LEU P 227      10.641 -16.629 -14.070  0.00  0.00      PROC  
ATOM   3428  HA  LEU P 227      11.551 -16.060 -13.942  0.00  0.00      PROC  
ATOM   3429  CB  LEU P 227       9.521 -15.742 -14.674  0.00  0.00      PROC  
ATOM   3430  HB1 LEU P 227       9.169 -14.930 -14.003  0.00  0.00      PROC  
ATOM   3431  HB2 LEU P 227       8.545 -16.239 -14.860  0.00  0.00      PROC  
ATOM   3432  CG  LEU P 227       9.960 -15.074 -15.982  0.00  0.00      PROC  
ATOM   3433  HG  LEU P 227      10.110 -15.944 -16.656  0.00  0.00      PROC  
ATOM   3434  CD1 LEU P 227       8.801 -14.298 -16.610  0.00  0.00      PROC  
ATOM   3435 HD11 LEU P 227       9.041 -14.183 -17.689  0.00  0.00      PROC  
ATOM   3436 HD12 LEU P 227       8.603 -13.315 -16.132  0.00  0.00      PROC  
ATOM   3437 HD13 LEU P 227       7.892 -14.921 -16.468  0.00  0.00      PROC  
ATOM   3438  CD2 LEU P 227      11.186 -14.195 -15.841  0.00  0.00      PROC  
ATOM   3439 HD21 LEU P 227      12.185 -14.615 -15.597  0.00  0.00      PROC  
ATOM   3440 HD22 LEU P 227      10.956 -13.330 -15.183  0.00  0.00      PROC  
ATOM   3441 HD23 LEU P 227      11.303 -13.750 -16.852  0.00  0.00      PROC  
ATOM   3442  C   LEU P 227      10.168 -16.976 -12.649  0.00  0.00      PROC  
ATOM   3443  O   LEU P 227      10.762 -16.412 -11.702  0.00  0.00      PROC  
ATOM   3444  N   VAL P 228       9.288 -18.054 -12.560  0.00  0.00      PROC  
ATOM   3445  HN  VAL P 228       9.031 -18.540 -13.393  0.00  0.00      PROC  
ATOM   3446  CA  VAL P 228       8.868 -18.663 -11.324  0.00  0.00      PROC  
ATOM   3447  HA  VAL P 228       8.250 -17.907 -10.863  0.00  0.00      PROC  
ATOM   3448  CB  VAL P 228       7.867 -19.770 -11.622  0.00  0.00      PROC  
ATOM   3449  HB  VAL P 228       8.360 -20.411 -12.384  0.00  0.00      PROC  
ATOM   3450  CG1 VAL P 228       7.390 -20.643 -10.430  0.00  0.00      PROC  
ATOM   3451 HG11 VAL P 228       8.241 -21.184  -9.965  0.00  0.00      PROC  
ATOM   3452 HG12 VAL P 228       6.734 -21.462 -10.795  0.00  0.00      PROC  
ATOM   3453 HG13 VAL P 228       6.857 -20.056  -9.652  0.00  0.00      PROC  
ATOM   3454  CG2 VAL P 228       6.605 -19.267 -12.310  0.00  0.00      PROC  
ATOM   3455 HG21 VAL P 228       6.803 -18.710 -13.250  0.00  0.00      PROC  
ATOM   3456 HG22 VAL P 228       5.977 -18.620 -11.661  0.00  0.00      PROC  
ATOM   3457 HG23 VAL P 228       5.846 -20.055 -12.503  0.00  0.00      PROC  
ATOM   3458  C   VAL P 228      10.033 -19.220 -10.545  0.00  0.00      PROC  
ATOM   3459  O   VAL P 228      10.036 -19.155  -9.326  0.00  0.00      PROC  
ATOM   3460  N   VAL P 229      11.046 -19.706 -11.273  0.00  0.00      PROC  
ATOM   3461  HN  VAL P 229      11.005 -19.893 -12.251  0.00  0.00      PROC  
ATOM   3462  CA  VAL P 229      12.275 -20.124 -10.596  0.00  0.00      PROC  
ATOM   3463  HA  VAL P 229      12.021 -20.897  -9.885  0.00  0.00      PROC  
ATOM   3464  CB  VAL P 229      13.177 -20.920 -11.552  0.00  0.00      PROC  
ATOM   3465  HB  VAL P 229      13.422 -20.270 -12.419  0.00  0.00      PROC  
ATOM   3466  CG1 VAL P 229      14.541 -21.290 -10.996  0.00  0.00      PROC  
ATOM   3467 HG11 VAL P 229      14.344 -21.699  -9.982  0.00  0.00      PROC  
ATOM   3468 HG12 VAL P 229      15.189 -20.388 -10.983  0.00  0.00      PROC  
ATOM   3469 HG13 VAL P 229      15.139 -21.918 -11.691  0.00  0.00      PROC  
ATOM   3470  CG2 VAL P 229      12.540 -22.165 -12.172  0.00  0.00      PROC  
ATOM   3471 HG21 VAL P 229      12.273 -22.766 -11.276  0.00  0.00      PROC  
ATOM   3472 HG22 VAL P 229      13.229 -22.639 -12.903  0.00  0.00      PROC  
ATOM   3473 HG23 VAL P 229      11.596 -22.049 -12.747  0.00  0.00      PROC  
ATOM   3474  C   VAL P 229      13.056 -19.069  -9.865  0.00  0.00      PROC  
ATOM   3475  O   VAL P 229      13.417 -19.142  -8.683  0.00  0.00      PROC  
ATOM   3476  N   SER P 230      13.251 -17.973 -10.654  0.00  0.00      PROC  
ATOM   3477  HN  SER P 230      12.883 -17.946 -11.580  0.00  0.00      PROC  
ATOM   3478  CA  SER P 230      13.980 -16.814 -10.275  0.00  0.00      PROC  
ATOM   3479  HA  SER P 230      14.997 -17.084 -10.032  0.00  0.00      PROC  
ATOM   3480  CB  SER P 230      14.081 -15.767 -11.455  0.00  0.00      PROC  
ATOM   3481  HB1 SER P 230      14.854 -15.054 -11.095  0.00  0.00      PROC  
ATOM   3482  HB2 SER P 230      13.104 -15.322 -11.740  0.00  0.00      PROC  
ATOM   3483  OG  SER P 230      14.503 -16.490 -12.623  0.00  0.00      PROC  
ATOM   3484  HG1 SER P 230      13.730 -16.863 -13.052  0.00  0.00      PROC  
ATOM   3485  C   SER P 230      13.349 -16.104  -9.202  0.00  0.00      PROC  
ATOM   3486  O   SER P 230      14.025 -15.567  -8.311  0.00  0.00      PROC  
ATOM   3487  N   PHE P 231      12.043 -15.942  -9.203  0.00  0.00      PROC  
ATOM   3488  HN  PHE P 231      11.593 -16.415  -9.958  0.00  0.00      PROC  
ATOM   3489  CA  PHE P 231      11.155 -15.335  -8.196  0.00  0.00      PROC  
ATOM   3490  HA  PHE P 231      11.658 -14.385  -8.086  0.00  0.00      PROC  
ATOM   3491  CB  PHE P 231       9.671 -15.192  -8.754  0.00  0.00      PROC  
ATOM   3492  HB1 PHE P 231       9.323 -16.223  -8.980  0.00  0.00      PROC  
ATOM   3493  HB2 PHE P 231       9.732 -14.447  -9.577  0.00  0.00      PROC  
ATOM   3494  CG  PHE P 231       8.618 -14.683  -7.784  0.00  0.00      PROC  
ATOM   3495  CD1 PHE P 231       7.866 -15.594  -7.020  0.00  0.00      PROC  
ATOM   3496  HD1 PHE P 231       8.055 -16.643  -7.192  0.00  0.00      PROC  
ATOM   3497  CE1 PHE P 231       6.958 -15.142  -6.073  0.00  0.00      PROC  
ATOM   3498  HE1 PHE P 231       6.400 -15.929  -5.587  0.00  0.00      PROC  
ATOM   3499  CZ  PHE P 231       6.629 -13.827  -5.972  0.00  0.00      PROC  
ATOM   3500  HZ  PHE P 231       5.904 -13.368  -5.315  0.00  0.00      PROC  
ATOM   3501  CD2 PHE P 231       8.379 -13.354  -7.610  0.00  0.00      PROC  
ATOM   3502  HD2 PHE P 231       8.971 -12.651  -8.178  0.00  0.00      PROC  
ATOM   3503  CE2 PHE P 231       7.389 -12.860  -6.728  0.00  0.00      PROC  
ATOM   3504  HE2 PHE P 231       7.131 -11.814  -6.654  0.00  0.00      PROC  
ATOM   3505  C   PHE P 231      11.227 -15.925  -6.863  0.00  0.00      PROC  
ATOM   3506  O   PHE P 231      11.491 -15.225  -5.899  0.00  0.00      PROC  
ATOM   3507  N   VAL P 232      11.056 -17.280  -6.796  0.00  0.00      PROC  
ATOM   3508  HN  VAL P 232      10.874 -17.903  -7.553  0.00  0.00      PROC  
ATOM   3509  CA  VAL P 232      11.106 -18.062  -5.492  0.00  0.00      PROC  
ATOM   3510  HA  VAL P 232      10.440 -17.557  -4.808  0.00  0.00      PROC  
ATOM   3511  CB  VAL P 232      10.635 -19.487  -5.702  0.00  0.00      PROC  
ATOM   3512  HB  VAL P 232      11.208 -20.020  -6.490  0.00  0.00      PROC  
ATOM   3513  CG1 VAL P 232      10.688 -20.334  -4.449  0.00  0.00      PROC  
ATOM   3514 HG11 VAL P 232      10.233 -21.329  -4.645  0.00  0.00      PROC  
ATOM   3515 HG12 VAL P 232       9.942 -19.794  -3.827  0.00  0.00      PROC  
ATOM   3516 HG13 VAL P 232      11.737 -20.377  -4.087  0.00  0.00      PROC  
ATOM   3517  CG2 VAL P 232       9.234 -19.361  -6.222  0.00  0.00      PROC  
ATOM   3518 HG21 VAL P 232       8.702 -20.318  -6.409  0.00  0.00      PROC  
ATOM   3519 HG22 VAL P 232       9.186 -18.800  -7.180  0.00  0.00      PROC  
ATOM   3520 HG23 VAL P 232       8.673 -18.679  -5.548  0.00  0.00      PROC  
ATOM   3521  C   VAL P 232      12.509 -17.946  -4.836  0.00  0.00      PROC  
ATOM   3522  O   VAL P 232      12.624 -17.768  -3.660  0.00  0.00      PROC  
ATOM   3523  N   SER P 233      13.577 -18.061  -5.607  0.00  0.00      PROC  
ATOM   3524  HN  SER P 233      13.484 -18.106  -6.599  0.00  0.00      PROC  
ATOM   3525  CA  SER P 233      14.959 -17.944  -5.212  0.00  0.00      PROC  
ATOM   3526  HA  SER P 233      15.115 -18.747  -4.508  0.00  0.00      PROC  
ATOM   3527  CB  SER P 233      15.862 -18.313  -6.469  0.00  0.00      PROC  
ATOM   3528  HB1 SER P 233      16.933 -18.272  -6.174  0.00  0.00      PROC  
ATOM   3529  HB2 SER P 233      15.613 -17.595  -7.280  0.00  0.00      PROC  
ATOM   3530  OG  SER P 233      15.496 -19.628  -6.913  0.00  0.00      PROC  
ATOM   3531  HG1 SER P 233      14.856 -19.513  -7.619  0.00  0.00      PROC  
ATOM   3532  C   SER P 233      15.369 -16.668  -4.637  0.00  0.00      PROC  
ATOM   3533  O   SER P 233      15.991 -16.627  -3.587  0.00  0.00      PROC  
ATOM   3534  N   LEU P 234      14.941 -15.557  -5.324  0.00  0.00      PROC  
ATOM   3535  HN  LEU P 234      14.322 -15.635  -6.101  0.00  0.00      PROC  
ATOM   3536  CA  LEU P 234      14.930 -14.216  -4.781  0.00  0.00      PROC  
ATOM   3537  HA  LEU P 234      15.954 -13.976  -4.534  0.00  0.00      PROC  
ATOM   3538  CB  LEU P 234      14.499 -13.203  -5.910  0.00  0.00      PROC  
ATOM   3539  HB1 LEU P 234      13.534 -13.529  -6.354  0.00  0.00      PROC  
ATOM   3540  HB2 LEU P 234      15.310 -13.273  -6.667  0.00  0.00      PROC  
ATOM   3541  CG  LEU P 234      14.404 -11.681  -5.516  0.00  0.00      PROC  
ATOM   3542  HG  LEU P 234      13.636 -11.537  -4.727  0.00  0.00      PROC  
ATOM   3543  CD1 LEU P 234      15.847 -11.203  -5.185  0.00  0.00      PROC  
ATOM   3544 HD11 LEU P 234      16.271 -11.863  -4.398  0.00  0.00      PROC  
ATOM   3545 HD12 LEU P 234      15.921 -10.164  -4.798  0.00  0.00      PROC  
ATOM   3546 HD13 LEU P 234      16.544 -11.346  -6.038  0.00  0.00      PROC  
ATOM   3547  CD2 LEU P 234      13.853 -10.948  -6.781  0.00  0.00      PROC  
ATOM   3548 HD21 LEU P 234      12.799 -11.223  -7.004  0.00  0.00      PROC  
ATOM   3549 HD22 LEU P 234      14.406 -11.200  -7.711  0.00  0.00      PROC  
ATOM   3550 HD23 LEU P 234      13.851  -9.868  -6.523  0.00  0.00      PROC  
ATOM   3551  C   LEU P 234      14.176 -14.000  -3.452  0.00  0.00      PROC  
ATOM   3552  O   LEU P 234      14.680 -13.331  -2.585  0.00  0.00      PROC  
ATOM   3553  N   TRP P 235      12.940 -14.491  -3.273  0.00  0.00      PROC  
ATOM   3554  HN  TRP P 235      12.497 -14.997  -4.009  0.00  0.00      PROC  
ATOM   3555  CA  TRP P 235      12.218 -14.359  -2.062  0.00  0.00      PROC  
ATOM   3556  HA  TRP P 235      12.356 -13.370  -1.651  0.00  0.00      PROC  
ATOM   3557  CB  TRP P 235      10.672 -14.603  -2.362  0.00  0.00      PROC  
ATOM   3558  HB1 TRP P 235      10.509 -15.583  -2.859  0.00  0.00      PROC  
ATOM   3559  HB2 TRP P 235      10.522 -13.866  -3.180  0.00  0.00      PROC  
ATOM   3560  CG  TRP P 235       9.653 -14.469  -1.295  0.00  0.00      PROC  
ATOM   3561  CD1 TRP P 235       9.798 -13.628  -0.249  0.00  0.00      PROC  
ATOM   3562  HD1 TRP P 235      10.683 -13.073   0.024  0.00  0.00      PROC  
ATOM   3563  NE1 TRP P 235       8.620 -13.712   0.531  0.00  0.00      PROC  
ATOM   3564  HE1 TRP P 235       8.291 -13.155   1.262  0.00  0.00      PROC  
ATOM   3565  CE2 TRP P 235       7.776 -14.572  -0.054  0.00  0.00      PROC  
ATOM   3566  CD2 TRP P 235       8.393 -15.105  -1.206  0.00  0.00      PROC  
ATOM   3567  CE3 TRP P 235       7.774 -16.009  -1.974  0.00  0.00      PROC  
ATOM   3568  HE3 TRP P 235       8.208 -16.495  -2.835  0.00  0.00      PROC  
ATOM   3569  CZ3 TRP P 235       6.440 -16.330  -1.672  0.00  0.00      PROC  
ATOM   3570  HZ3 TRP P 235       5.935 -17.018  -2.334  0.00  0.00      PROC  
ATOM   3571  CZ2 TRP P 235       6.586 -14.958   0.364  0.00  0.00      PROC  
ATOM   3572  HZ2 TRP P 235       6.227 -14.736   1.358  0.00  0.00      PROC  
ATOM   3573  CH2 TRP P 235       5.873 -15.832  -0.453  0.00  0.00      PROC  
ATOM   3574  HH2 TRP P 235       4.971 -16.288  -0.070  0.00  0.00      PROC  
ATOM   3575  C   TRP P 235      12.781 -15.247  -0.934  0.00  0.00      PROC  
ATOM   3576  O   TRP P 235      12.911 -14.781   0.184  0.00  0.00      PROC  
ATOM   3577  N   LEU P 236      13.195 -16.523  -1.185  0.00  0.00      PROC  
ATOM   3578  HN  LEU P 236      12.961 -16.916  -2.071  0.00  0.00      PROC  
ATOM   3579  CA  LEU P 236      13.828 -17.474  -0.231  0.00  0.00      PROC  
ATOM   3580  HA  LEU P 236      13.215 -17.676   0.634  0.00  0.00      PROC  
ATOM   3581  CB  LEU P 236      14.050 -18.905  -0.801  0.00  0.00      PROC  
ATOM   3582  HB1 LEU P 236      14.829 -19.448  -0.224  0.00  0.00      PROC  
ATOM   3583  HB2 LEU P 236      14.484 -18.837  -1.822  0.00  0.00      PROC  
ATOM   3584  CG  LEU P 236      12.629 -19.704  -0.971  0.00  0.00      PROC  
ATOM   3585  HG  LEU P 236      11.993 -19.240  -1.755  0.00  0.00      PROC  
ATOM   3586  CD1 LEU P 236      13.012 -21.063  -1.521  0.00  0.00      PROC  
ATOM   3587 HD11 LEU P 236      13.744 -21.497  -0.806  0.00  0.00      PROC  
ATOM   3588 HD12 LEU P 236      13.493 -20.822  -2.493  0.00  0.00      PROC  
ATOM   3589 HD13 LEU P 236      12.208 -21.810  -1.689  0.00  0.00      PROC  
ATOM   3590  CD2 LEU P 236      11.720 -19.888   0.161  0.00  0.00      PROC  
ATOM   3591 HD21 LEU P 236      11.295 -18.937   0.550  0.00  0.00      PROC  
ATOM   3592 HD22 LEU P 236      12.242 -20.473   0.948  0.00  0.00      PROC  
ATOM   3593 HD23 LEU P 236      10.874 -20.504  -0.213  0.00  0.00      PROC  
ATOM   3594  C   LEU P 236      15.175 -16.918   0.315  0.00  0.00      PROC  
ATOM   3595  O   LEU P 236      15.538 -17.155   1.472  0.00  0.00      PROC  
ATOM   3596  N   THR P 237      16.003 -16.276  -0.547  0.00  0.00      PROC  
ATOM   3597  HN  THR P 237      15.698 -16.250  -1.496  0.00  0.00      PROC  
ATOM   3598  CA  THR P 237      17.277 -15.712  -0.080  0.00  0.00      PROC  
ATOM   3599  HA  THR P 237      17.659 -16.332   0.717  0.00  0.00      PROC  
ATOM   3600  CB  THR P 237      18.351 -15.614  -1.191  0.00  0.00      PROC  
ATOM   3601  HB  THR P 237      19.224 -15.042  -0.809  0.00  0.00      PROC  
ATOM   3602  OG1 THR P 237      17.826 -15.037  -2.341  0.00  0.00      PROC  
ATOM   3603  HG1 THR P 237      17.307 -15.742  -2.734  0.00  0.00      PROC  
ATOM   3604  CG2 THR P 237      18.963 -17.030  -1.490  0.00  0.00      PROC  
ATOM   3605 HG21 THR P 237      19.411 -17.461  -0.569  0.00  0.00      PROC  
ATOM   3606 HG22 THR P 237      19.793 -16.834  -2.202  0.00  0.00      PROC  
ATOM   3607 HG23 THR P 237      18.211 -17.759  -1.860  0.00  0.00      PROC  
ATOM   3608  C   THR P 237      17.129 -14.291   0.549  0.00  0.00      PROC  
ATOM   3609  O   THR P 237      17.782 -14.003   1.556  0.00  0.00      PROC  
ATOM   3610  N   ALA P 238      16.257 -13.364   0.027  0.00  0.00      PROC  
ATOM   3611  HN  ALA P 238      15.739 -13.568  -0.800  0.00  0.00      PROC  
ATOM   3612  CA  ALA P 238      16.083 -12.095   0.664  0.00  0.00      PROC  
ATOM   3613  HA  ALA P 238      17.033 -11.608   0.502  0.00  0.00      PROC  
ATOM   3614  CB  ALA P 238      15.076 -11.148  -0.065  0.00  0.00      PROC  
ATOM   3615  HB1 ALA P 238      15.505 -10.981  -1.076  0.00  0.00      PROC  
ATOM   3616  HB2 ALA P 238      14.870 -10.172   0.425  0.00  0.00      PROC  
ATOM   3617  HB3 ALA P 238      14.096 -11.664  -0.148  0.00  0.00      PROC  
ATOM   3618  C   ALA P 238      15.748 -12.166   2.131  0.00  0.00      PROC  
ATOM   3619  O   ALA P 238      16.379 -11.517   2.974  0.00  0.00      PROC  
ATOM   3620  N   ALA P 239      14.835 -13.089   2.563  0.00  0.00      PROC  
ATOM   3621  HN  ALA P 239      14.253 -13.550   1.898  0.00  0.00      PROC  
ATOM   3622  CA  ALA P 239      14.486 -13.429   3.915  0.00  0.00      PROC  
ATOM   3623  HA  ALA P 239      14.264 -12.501   4.422  0.00  0.00      PROC  
ATOM   3624  CB  ALA P 239      13.175 -14.335   3.931  0.00  0.00      PROC  
ATOM   3625  HB1 ALA P 239      12.368 -13.875   3.321  0.00  0.00      PROC  
ATOM   3626  HB2 ALA P 239      12.782 -14.532   4.952  0.00  0.00      PROC  
ATOM   3627  HB3 ALA P 239      13.384 -15.311   3.444  0.00  0.00      PROC  
ATOM   3628  C   ALA P 239      15.629 -13.989   4.670  0.00  0.00      PROC  
ATOM   3629  O   ALA P 239      15.760 -13.742   5.883  0.00  0.00      PROC  
ATOM   3630  N   GLY P 240      16.468 -14.811   4.045  0.00  0.00      PROC  
ATOM   3631  HN  GLY P 240      16.375 -15.109   3.098  0.00  0.00      PROC  
ATOM   3632  CA  GLY P 240      17.721 -15.322   4.673  0.00  0.00      PROC  
ATOM   3633  HA1 GLY P 240      18.161 -15.969   3.929  0.00  0.00      PROC  
ATOM   3634  HA2 GLY P 240      17.428 -15.704   5.640  0.00  0.00      PROC  
ATOM   3635  C   GLY P 240      18.716 -14.180   5.075  0.00  0.00      PROC  
ATOM   3636  O   GLY P 240      19.233 -14.259   6.230  0.00  0.00      PROC  
ATOM   3637  N   PHE P 241      19.015 -13.219   4.220  0.00  0.00      PROC  
ATOM   3638  HN  PHE P 241      18.523 -13.348   3.363  0.00  0.00      PROC  
ATOM   3639  CA  PHE P 241      19.837 -12.021   4.515  0.00  0.00      PROC  
ATOM   3640  HA  PHE P 241      20.772 -12.363   4.935  0.00  0.00      PROC  
ATOM   3641  CB  PHE P 241      19.900 -11.138   3.196  0.00  0.00      PROC  
ATOM   3642  HB1 PHE P 241      20.274 -10.149   3.538  0.00  0.00      PROC  
ATOM   3643  HB2 PHE P 241      18.851 -11.030   2.847  0.00  0.00      PROC  
ATOM   3644  CG  PHE P 241      20.767 -11.804   2.165  0.00  0.00      PROC  
ATOM   3645  CD1 PHE P 241      21.860 -12.626   2.475  0.00  0.00      PROC  
ATOM   3646  HD1 PHE P 241      22.311 -12.591   3.455  0.00  0.00      PROC  
ATOM   3647  CE1 PHE P 241      22.575 -13.386   1.528  0.00  0.00      PROC  
ATOM   3648  HE1 PHE P 241      23.300 -14.064   1.954  0.00  0.00      PROC  
ATOM   3649  CZ  PHE P 241      22.140 -13.381   0.236  0.00  0.00      PROC  
ATOM   3650  HZ  PHE P 241      22.704 -13.919  -0.513  0.00  0.00      PROC  
ATOM   3651  CD2 PHE P 241      20.279 -11.922   0.855  0.00  0.00      PROC  
ATOM   3652  HD2 PHE P 241      19.378 -11.383   0.601  0.00  0.00      PROC  
ATOM   3653  CE2 PHE P 241      20.967 -12.653  -0.120  0.00  0.00      PROC  
ATOM   3654  HE2 PHE P 241      20.512 -12.614  -1.099  0.00  0.00      PROC  
ATOM   3655  C   PHE P 241      19.121 -11.142   5.610  0.00  0.00      PROC  
ATOM   3656  O   PHE P 241      19.809 -10.860   6.570  0.00  0.00      PROC  
ATOM   3657  N   LEU P 242      17.892 -10.871   5.462  0.00  0.00      PROC  
ATOM   3658  HN  LEU P 242      17.385 -11.248   4.691  0.00  0.00      PROC  
ATOM   3659  CA  LEU P 242      17.059 -10.140   6.444  0.00  0.00      PROC  
ATOM   3660  HA  LEU P 242      17.654  -9.263   6.653  0.00  0.00      PROC  
ATOM   3661  CB  LEU P 242      15.638  -9.788   5.965  0.00  0.00      PROC  
ATOM   3662  HB1 LEU P 242      15.072 -10.646   5.544  0.00  0.00      PROC  
ATOM   3663  HB2 LEU P 242      15.845  -9.097   5.120  0.00  0.00      PROC  
ATOM   3664  CG  LEU P 242      14.686  -9.053   6.990  0.00  0.00      PROC  
ATOM   3665  HG  LEU P 242      14.695  -9.615   7.948  0.00  0.00      PROC  
ATOM   3666  CD1 LEU P 242      15.270  -7.712   7.299  0.00  0.00      PROC  
ATOM   3667 HD11 LEU P 242      16.206  -7.789   7.891  0.00  0.00      PROC  
ATOM   3668 HD12 LEU P 242      14.663  -7.275   8.120  0.00  0.00      PROC  
ATOM   3669 HD13 LEU P 242      15.357  -6.997   6.453  0.00  0.00      PROC  
ATOM   3670  CD2 LEU P 242      13.267  -9.105   6.505  0.00  0.00      PROC  
ATOM   3671 HD21 LEU P 242      12.956 -10.149   6.286  0.00  0.00      PROC  
ATOM   3672 HD22 LEU P 242      13.177  -8.504   5.575  0.00  0.00      PROC  
ATOM   3673 HD23 LEU P 242      12.563  -8.727   7.277  0.00  0.00      PROC  
ATOM   3674  C   LEU P 242      16.977 -10.795   7.856  0.00  0.00      PROC  
ATOM   3675  O   LEU P 242      17.051 -10.121   8.890  0.00  0.00      PROC  
ATOM   3676  N   HSD P 243      16.867 -12.151   7.825  0.00  0.00      PROC  
ATOM   3677  HN  HSD P 243      16.778 -12.678   6.983  0.00  0.00      PROC  
ATOM   3678  CA  HSD P 243      16.919 -12.977   9.107  0.00  0.00      PROC  
ATOM   3679  HA  HSD P 243      16.139 -12.528   9.705  0.00  0.00      PROC  
ATOM   3680  CB  HSD P 243      16.620 -14.502   8.903  0.00  0.00      PROC  
ATOM   3681  HB1 HSD P 243      17.224 -14.953   8.087  0.00  0.00      PROC  
ATOM   3682  HB2 HSD P 243      15.574 -14.580   8.536  0.00  0.00      PROC  
ATOM   3683  ND1 HSD P 243      15.655 -15.623  10.940  0.00  0.00      PROC  
ATOM   3684  HD1 HSD P 243      14.777 -15.152  10.853  0.00  0.00      PROC  
ATOM   3685  CG  HSD P 243      16.718 -15.297  10.155  0.00  0.00      PROC  
ATOM   3686  CE1 HSD P 243      16.139 -16.253  12.078  0.00  0.00      PROC  
ATOM   3687  HE1 HSD P 243      15.550 -16.545  12.948  0.00  0.00      PROC  
ATOM   3688  NE2 HSD P 243      17.415 -16.262  12.051  0.00  0.00      PROC  
ATOM   3689  CD2 HSD P 243      17.809 -15.733  10.834  0.00  0.00      PROC  
ATOM   3690  HD2 HSD P 243      18.871 -15.666  10.633  0.00  0.00      PROC  
ATOM   3691  C   HSD P 243      18.240 -12.729   9.865  0.00  0.00      PROC  
ATOM   3692  O   HSD P 243      18.340 -12.523  11.091  0.00  0.00      PROC  
ATOM   3693  N   LEU P 244      19.396 -12.895   9.080  0.00  0.00      PROC  
ATOM   3694  HN  LEU P 244      19.234 -13.108   8.120  0.00  0.00      PROC  
ATOM   3695  CA  LEU P 244      20.704 -12.585   9.595  0.00  0.00      PROC  
ATOM   3696  HA  LEU P 244      20.877 -13.138  10.506  0.00  0.00      PROC  
ATOM   3697  CB  LEU P 244      21.681 -13.106   8.533  0.00  0.00      PROC  
ATOM   3698  HB1 LEU P 244      21.321 -12.652   7.585  0.00  0.00      PROC  
ATOM   3699  HB2 LEU P 244      21.579 -14.205   8.402  0.00  0.00      PROC  
ATOM   3700  CG  LEU P 244      23.135 -12.638   8.722  0.00  0.00      PROC  
ATOM   3701  HG  LEU P 244      23.333 -11.556   8.874  0.00  0.00      PROC  
ATOM   3702  CD1 LEU P 244      23.684 -13.231   9.992  0.00  0.00      PROC  
ATOM   3703 HD11 LEU P 244      23.155 -12.803  10.871  0.00  0.00      PROC  
ATOM   3704 HD12 LEU P 244      24.746 -12.964  10.185  0.00  0.00      PROC  
ATOM   3705 HD13 LEU P 244      23.679 -14.341   9.950  0.00  0.00      PROC  
ATOM   3706  CD2 LEU P 244      23.980 -13.177   7.482  0.00  0.00      PROC  
ATOM   3707 HD21 LEU P 244      23.650 -12.881   6.464  0.00  0.00      PROC  
ATOM   3708 HD22 LEU P 244      23.986 -14.288   7.452  0.00  0.00      PROC  
ATOM   3709 HD23 LEU P 244      25.050 -12.902   7.602  0.00  0.00      PROC  
ATOM   3710  C   LEU P 244      20.923 -11.168  10.040  0.00  0.00      PROC  
ATOM   3711  O   LEU P 244      21.447 -10.946  11.141  0.00  0.00      PROC  
ATOM   3712  N   LEU P 245      20.516 -10.114   9.272  0.00  0.00      PROC  
ATOM   3713  HN  LEU P 245      20.015 -10.299   8.430  0.00  0.00      PROC  
ATOM   3714  CA  LEU P 245      20.616  -8.673   9.720  0.00  0.00      PROC  
ATOM   3715  HA  LEU P 245      21.662  -8.631   9.988  0.00  0.00      PROC  
ATOM   3716  CB  LEU P 245      20.074  -7.808   8.507  0.00  0.00      PROC  
ATOM   3717  HB1 LEU P 245      19.836  -6.756   8.770  0.00  0.00      PROC  
ATOM   3718  HB2 LEU P 245      19.136  -8.276   8.136  0.00  0.00      PROC  
ATOM   3719  CG  LEU P 245      20.907  -7.738   7.228  0.00  0.00      PROC  
ATOM   3720  HG  LEU P 245      20.978  -8.759   6.795  0.00  0.00      PROC  
ATOM   3721  CD1 LEU P 245      20.298  -6.871   6.160  0.00  0.00      PROC  
ATOM   3722 HD11 LEU P 245      20.426  -5.801   6.431  0.00  0.00      PROC  
ATOM   3723 HD12 LEU P 245      19.220  -7.091   6.005  0.00  0.00      PROC  
ATOM   3724 HD13 LEU P 245      20.678  -7.036   5.129  0.00  0.00      PROC  
ATOM   3725  CD2 LEU P 245      22.309  -7.202   7.560  0.00  0.00      PROC  
ATOM   3726 HD21 LEU P 245      22.050  -6.304   8.160  0.00  0.00      PROC  
ATOM   3727 HD22 LEU P 245      22.944  -6.879   6.707  0.00  0.00      PROC  
ATOM   3728 HD23 LEU P 245      22.762  -7.980   8.211  0.00  0.00      PROC  
ATOM   3729  C   LEU P 245      19.810  -8.281  10.956  0.00  0.00      PROC  
ATOM   3730  O   LEU P 245      20.352  -7.839  11.962  0.00  0.00      PROC  
ATOM   3731  N   GLU P 246      18.474  -8.625  10.994  0.00  0.00      PROC  
ATOM   3732  HN  GLU P 246      18.038  -9.192  10.299  0.00  0.00      PROC  
ATOM   3733  CA  GLU P 246      17.713  -8.231  12.203  0.00  0.00      PROC  
ATOM   3734  HA  GLU P 246      17.977  -7.189  12.307  0.00  0.00      PROC  
ATOM   3735  CB  GLU P 246      16.218  -8.568  12.018  0.00  0.00      PROC  
ATOM   3736  HB1 GLU P 246      15.674  -8.573  12.986  0.00  0.00      PROC  
ATOM   3737  HB2 GLU P 246      16.206  -9.573  11.544  0.00  0.00      PROC  
ATOM   3738  CG  GLU P 246      15.528  -7.470  11.223  0.00  0.00      PROC  
ATOM   3739  HG1 GLU P 246      14.467  -7.701  10.990  0.00  0.00      PROC  
ATOM   3740  HG2 GLU P 246      16.089  -7.415  10.266  0.00  0.00      PROC  
ATOM   3741  CD  GLU P 246      15.360  -6.097  11.798  0.00  0.00      PROC  
ATOM   3742  OE1 GLU P 246      15.765  -5.089  11.171  0.00  0.00      PROC  
ATOM   3743  OE2 GLU P 246      14.767  -5.942  12.933  0.00  0.00      PROC  
ATOM   3744  C   GLU P 246      18.154  -8.873  13.545  0.00  0.00      PROC  
ATOM   3745  O   GLU P 246      18.291  -8.238  14.611  0.00  0.00      PROC  
ATOM   3746  N   ASN P 247      18.467 -10.151  13.497  0.00  0.00      PROC  
ATOM   3747  HN  ASN P 247      18.478 -10.754  12.704  0.00  0.00      PROC  
ATOM   3748  CA  ASN P 247      18.819 -10.958  14.607  0.00  0.00      PROC  
ATOM   3749  HA  ASN P 247      18.216 -10.624  15.438  0.00  0.00      PROC  
ATOM   3750  CB  ASN P 247      18.736 -12.414  14.319  0.00  0.00      PROC  
ATOM   3751  HB1 ASN P 247      19.075 -13.000  15.200  0.00  0.00      PROC  
ATOM   3752  HB2 ASN P 247      19.248 -12.657  13.363  0.00  0.00      PROC  
ATOM   3753  CG  ASN P 247      17.282 -12.883  14.307  0.00  0.00      PROC  
ATOM   3754  OD1 ASN P 247      16.688 -13.084  15.354  0.00  0.00      PROC  
ATOM   3755  ND2 ASN P 247      16.688 -13.236  13.146  0.00  0.00      PROC  
ATOM   3756 HD21 ASN P 247      15.899 -13.845  13.225  0.00  0.00      PROC  
ATOM   3757 HD22 ASN P 247      17.162 -13.101  12.276  0.00  0.00      PROC  
ATOM   3758  C   ASN P 247      20.288 -10.673  14.949  0.00  0.00      PROC  
ATOM   3759  O   ASN P 247      20.593 -10.839  16.119  0.00  0.00      PROC  
ATOM   3760  N   SER P 248      21.186 -10.202  14.099  0.00  0.00      PROC  
ATOM   3761  HN  SER P 248      20.842 -10.172  13.164  0.00  0.00      PROC  
ATOM   3762  CA  SER P 248      22.539  -9.799  14.540  0.00  0.00      PROC  
ATOM   3763  HA  SER P 248      22.792 -10.512  15.311  0.00  0.00      PROC  
ATOM   3764  CB  SER P 248      23.572  -9.675  13.437  0.00  0.00      PROC  
ATOM   3765  HB1 SER P 248      24.527  -9.493  13.976  0.00  0.00      PROC  
ATOM   3766  HB2 SER P 248      23.162  -8.852  12.813  0.00  0.00      PROC  
ATOM   3767  OG  SER P 248      23.601 -10.953  12.763  0.00  0.00      PROC  
ATOM   3768  HG1 SER P 248      22.796 -10.973  12.241  0.00  0.00      PROC  
ATOM   3769  C   SER P 248      22.566  -8.573  15.410  0.00  0.00      PROC  
ATOM   3770  O   SER P 248      23.128  -8.678  16.495  0.00  0.00      PROC  
ATOM   3771  N   GLY P 249      21.909  -7.474  14.950  0.00  0.00      PROC  
ATOM   3772  HN  GLY P 249      21.302  -7.565  14.164  0.00  0.00      PROC  
ATOM   3773  CA  GLY P 249      21.890  -6.187  15.617  0.00  0.00      PROC  
ATOM   3774  HA1 GLY P 249      22.339  -6.256  16.596  0.00  0.00      PROC  
ATOM   3775  HA2 GLY P 249      20.864  -5.862  15.527  0.00  0.00      PROC  
ATOM   3776  C   GLY P 249      22.692  -5.292  14.640  0.00  0.00      PROC  
ATOM   3777  O   GLY P 249      23.033  -5.662  13.534  0.00  0.00      PROC  
ATOM   3778  N   ASP P 250      23.058  -4.121  15.214  0.00  0.00      PROC  
ATOM   3779  HN  ASP P 250      23.066  -4.066  16.210  0.00  0.00      PROC  
ATOM   3780  CA  ASP P 250      23.687  -2.987  14.511  0.00  0.00      PROC  
ATOM   3781  HA  ASP P 250      23.598  -3.057  13.437  0.00  0.00      PROC  
ATOM   3782  CB  ASP P 250      23.110  -1.656  14.892  0.00  0.00      PROC  
ATOM   3783  HB1 ASP P 250      23.405  -0.778  14.277  0.00  0.00      PROC  
ATOM   3784  HB2 ASP P 250      23.330  -1.408  15.952  0.00  0.00      PROC  
ATOM   3785  CG  ASP P 250      21.631  -1.787  14.701  0.00  0.00      PROC  
ATOM   3786  OD1 ASP P 250      20.883  -1.730  15.723  0.00  0.00      PROC  
ATOM   3787  OD2 ASP P 250      21.107  -1.984  13.587  0.00  0.00      PROC  
ATOM   3788  C   ASP P 250      25.180  -2.988  14.838  0.00  0.00      PROC  
ATOM   3789  O   ASP P 250      25.446  -3.115  16.037  0.00  0.00      PROC  
ATOM   3790  N   PRO P 251      26.104  -2.809  13.938  0.00  0.00      PROC  
ATOM   3791  CD  PRO P 251      25.820  -2.810  12.525  0.00  0.00      PROC  
ATOM   3792  HD1 PRO P 251      25.140  -1.942  12.385  0.00  0.00      PROC  
ATOM   3793  HD2 PRO P 251      25.380  -3.799  12.276  0.00  0.00      PROC  
ATOM   3794  CA  PRO P 251      27.544  -2.726  14.237  0.00  0.00      PROC  
ATOM   3795  HA  PRO P 251      27.771  -3.519  14.934  0.00  0.00      PROC  
ATOM   3796  CB  PRO P 251      28.266  -2.872  12.891  0.00  0.00      PROC  
ATOM   3797  HB1 PRO P 251      28.626  -3.922  12.927  0.00  0.00      PROC  
ATOM   3798  HB2 PRO P 251      29.113  -2.166  12.753  0.00  0.00      PROC  
ATOM   3799  CG  PRO P 251      27.148  -2.702  11.806  0.00  0.00      PROC  
ATOM   3800  HG1 PRO P 251      27.262  -1.663  11.431  0.00  0.00      PROC  
ATOM   3801  HG2 PRO P 251      27.197  -3.558  11.099  0.00  0.00      PROC  
ATOM   3802  C   PRO P 251      27.847  -1.366  14.899  0.00  0.00      PROC  
ATOM   3803  O   PRO P 251      28.574  -1.408  15.856  0.00  0.00      PROC  
ATOM   3804  N   PHE P 252      27.110  -0.358  14.427  0.00  0.00      PROC  
ATOM   3805  HN  PHE P 252      26.556  -0.511  13.613  0.00  0.00      PROC  
ATOM   3806  CA  PHE P 252      27.032   1.035  14.859  0.00  0.00      PROC  
ATOM   3807  HA  PHE P 252      27.986   1.460  14.583  0.00  0.00      PROC  
ATOM   3808  CB  PHE P 252      25.840   1.768  14.164  0.00  0.00      PROC  
ATOM   3809  HB1 PHE P 252      26.011   2.857  14.304  0.00  0.00      PROC  
ATOM   3810  HB2 PHE P 252      24.867   1.445  14.592  0.00  0.00      PROC  
ATOM   3811  CG  PHE P 252      25.913   1.432  12.661  0.00  0.00      PROC  
ATOM   3812  CD1 PHE P 252      24.771   0.928  12.119  0.00  0.00      PROC  
ATOM   3813  HD1 PHE P 252      23.904   0.674  12.711  0.00  0.00      PROC  
ATOM   3814  CE1 PHE P 252      24.730   0.655  10.714  0.00  0.00      PROC  
ATOM   3815  HE1 PHE P 252      23.896   0.182  10.217  0.00  0.00      PROC  
ATOM   3816  CZ  PHE P 252      25.881   0.830   9.915  0.00  0.00      PROC  
ATOM   3817  HZ  PHE P 252      25.801   0.758   8.841  0.00  0.00      PROC  
ATOM   3818  CD2 PHE P 252      27.039   1.841  11.866  0.00  0.00      PROC  
ATOM   3819  HD2 PHE P 252      27.990   2.234  12.194  0.00  0.00      PROC  
ATOM   3820  CE2 PHE P 252      27.005   1.482  10.500  0.00  0.00      PROC  
ATOM   3821  HE2 PHE P 252      27.830   1.691   9.836  0.00  0.00      PROC  
ATOM   3822  C   PHE P 252      26.969   1.203  16.423  0.00  0.00      PROC  
ATOM   3823  O   PHE P 252      27.647   2.058  17.039  0.00  0.00      PROC  
ATOM   3824  N   PHE P 253      26.016   0.506  17.028  0.00  0.00      PROC  
ATOM   3825  HN  PHE P 253      25.504  -0.117  16.441  0.00  0.00      PROC  
ATOM   3826  CA  PHE P 253      25.506   0.710  18.389  0.00  0.00      PROC  
ATOM   3827  HA  PHE P 253      25.793   1.637  18.863  0.00  0.00      PROC  
ATOM   3828  CB  PHE P 253      23.944   0.552  18.448  0.00  0.00      PROC  
ATOM   3829  HB1 PHE P 253      23.455  -0.408  18.180  0.00  0.00      PROC  
ATOM   3830  HB2 PHE P 253      23.614   1.295  17.690  0.00  0.00      PROC  
ATOM   3831  CG  PHE P 253      23.225   1.179  19.627  0.00  0.00      PROC  
ATOM   3832  CD1 PHE P 253      23.403   2.534  20.072  0.00  0.00      PROC  
ATOM   3833  HD1 PHE P 253      23.922   3.235  19.436  0.00  0.00      PROC  
ATOM   3834  CE1 PHE P 253      22.879   2.943  21.335  0.00  0.00      PROC  
ATOM   3835  HE1 PHE P 253      23.058   3.951  21.678  0.00  0.00      PROC  
ATOM   3836  CZ  PHE P 253      22.310   1.954  22.152  0.00  0.00      PROC  
ATOM   3837  HZ  PHE P 253      22.042   2.291  23.143  0.00  0.00      PROC  
ATOM   3838  CD2 PHE P 253      22.570   0.302  20.411  0.00  0.00      PROC  
ATOM   3839  HD2 PHE P 253      22.437  -0.740  20.160  0.00  0.00      PROC  
ATOM   3840  CE2 PHE P 253      22.166   0.621  21.707  0.00  0.00      PROC  
ATOM   3841  HE2 PHE P 253      21.594  -0.124  22.241  0.00  0.00      PROC  
ATOM   3842  C   PHE P 253      25.995  -0.459  19.218  0.00  0.00      PROC  
ATOM   3843  O   PHE P 253      25.743  -0.669  20.398  0.00  0.00      PROC  
ATOM   3844  N   ASP P 254      26.801  -1.300  18.603  0.00  0.00      PROC  
ATOM   3845  HN  ASP P 254      26.763  -1.430  17.615  0.00  0.00      PROC  
ATOM   3846  CA  ASP P 254      27.656  -2.296  19.208  0.00  0.00      PROC  
ATOM   3847  HA  ASP P 254      28.282  -2.603  18.383  0.00  0.00      PROC  
ATOM   3848  CB  ASP P 254      28.683  -1.856  20.306  0.00  0.00      PROC  
ATOM   3849  HB1 ASP P 254      29.257  -2.728  20.687  0.00  0.00      PROC  
ATOM   3850  HB2 ASP P 254      28.115  -1.446  21.169  0.00  0.00      PROC  
ATOM   3851  CG  ASP P 254      29.718  -0.796  19.846  0.00  0.00      PROC  
ATOM   3852  OD1 ASP P 254      29.807   0.294  20.485  0.00  0.00      PROC  
ATOM   3853  OD2 ASP P 254      30.445  -1.146  18.907  0.00  0.00      PROC  
ATOM   3854  C   ASP P 254      26.753  -3.483  19.581  0.00  0.00      PROC  
ATOM   3855  O   ASP P 254      26.772  -4.012  20.720  0.00  0.00      PROC  
ATOM   3856  N   PHE P 255      25.847  -3.866  18.710  0.00  0.00      PROC  
ATOM   3857  HN  PHE P 255      25.748  -3.386  17.841  0.00  0.00      PROC  
ATOM   3858  CA  PHE P 255      24.879  -4.925  18.878  0.00  0.00      PROC  
ATOM   3859  HA  PHE P 255      24.302  -4.849  17.968  0.00  0.00      PROC  
ATOM   3860  CB  PHE P 255      25.599  -6.332  18.840  0.00  0.00      PROC  
ATOM   3861  HB1 PHE P 255      24.817  -7.114  18.738  0.00  0.00      PROC  
ATOM   3862  HB2 PHE P 255      26.250  -6.531  19.718  0.00  0.00      PROC  
ATOM   3863  CG  PHE P 255      26.420  -6.459  17.517  0.00  0.00      PROC  
ATOM   3864  CD1 PHE P 255      25.728  -6.484  16.358  0.00  0.00      PROC  
ATOM   3865  HD1 PHE P 255      24.662  -6.576  16.217  0.00  0.00      PROC  
ATOM   3866  CE1 PHE P 255      26.465  -6.639  15.155  0.00  0.00      PROC  
ATOM   3867  HE1 PHE P 255      25.967  -6.805  14.211  0.00  0.00      PROC  
ATOM   3868  CZ  PHE P 255      27.880  -6.647  15.171  0.00  0.00      PROC  
ATOM   3869  HZ  PHE P 255      28.384  -6.557  14.220  0.00  0.00      PROC  
ATOM   3870  CD2 PHE P 255      27.841  -6.686  17.539  0.00  0.00      PROC  
ATOM   3871  HD2 PHE P 255      28.264  -6.689  18.533  0.00  0.00      PROC  
ATOM   3872  CE2 PHE P 255      28.582  -6.603  16.368  0.00  0.00      PROC  
ATOM   3873  HE2 PHE P 255      29.658  -6.674  16.313  0.00  0.00      PROC  
ATOM   3874  C   PHE P 255      23.880  -4.769  20.038  0.00  0.00      PROC  
ATOM   3875  O   PHE P 255      23.449  -5.718  20.623  0.00  0.00      PROC  
ATOM   3876  N   GLY P 256      23.541  -3.557  20.567  0.00  0.00      PROC  
ATOM   3877  HN  GLY P 256      23.946  -2.732  20.179  0.00  0.00      PROC  
ATOM   3878  CA  GLY P 256      22.701  -3.281  21.770  0.00  0.00      PROC  
ATOM   3879  HA1 GLY P 256      22.783  -2.212  21.898  0.00  0.00      PROC  
ATOM   3880  HA2 GLY P 256      23.171  -3.891  22.528  0.00  0.00      PROC  
ATOM   3881  C   GLY P 256      21.227  -3.706  21.661  0.00  0.00      PROC  
ATOM   3882  O   GLY P 256      20.595  -4.061  22.649  0.00  0.00      PROC  
ATOM   3883  N   ASN P 257      20.574  -3.564  20.509  0.00  0.00      PROC  
ATOM   3884  HN  ASN P 257      21.051  -3.260  19.688  0.00  0.00      PROC  
ATOM   3885  CA  ASN P 257      19.197  -3.972  20.277  0.00  0.00      PROC  
ATOM   3886  HA  ASN P 257      18.858  -4.484  21.166  0.00  0.00      PROC  
ATOM   3887  CB  ASN P 257      18.242  -2.895  19.780  0.00  0.00      PROC  
ATOM   3888  HB1 ASN P 257      17.158  -3.138  19.805  0.00  0.00      PROC  
ATOM   3889  HB2 ASN P 257      18.592  -2.610  18.765  0.00  0.00      PROC  
ATOM   3890  CG  ASN P 257      18.403  -1.599  20.599  0.00  0.00      PROC  
ATOM   3891  OD1 ASN P 257      17.705  -1.233  21.472  0.00  0.00      PROC  
ATOM   3892  ND2 ASN P 257      19.510  -0.842  20.355  0.00  0.00      PROC  
ATOM   3893 HD21 ASN P 257      19.496   0.117  20.637  0.00  0.00      PROC  
ATOM   3894 HD22 ASN P 257      20.125  -1.139  19.624  0.00  0.00      PROC  
ATOM   3895  C   ASN P 257      19.209  -5.050  19.167  0.00  0.00      PROC  
ATOM   3896  O   ASN P 257      19.826  -4.777  18.156  0.00  0.00      PROC  
ATOM   3897  N   ALA P 258      18.577  -6.214  19.362  0.00  0.00      PROC  
ATOM   3898  HN  ALA P 258      18.083  -6.493  20.182  0.00  0.00      PROC  
ATOM   3899  CA  ALA P 258      18.378  -7.093  18.249  0.00  0.00      PROC  
ATOM   3900  HA  ALA P 258      18.594  -6.559  17.336  0.00  0.00      PROC  
ATOM   3901  CB  ALA P 258      19.302  -8.288  18.451  0.00  0.00      PROC  
ATOM   3902  HB1 ALA P 258      18.904  -8.911  19.280  0.00  0.00      PROC  
ATOM   3903  HB2 ALA P 258      20.321  -8.066  18.833  0.00  0.00      PROC  
ATOM   3904  HB3 ALA P 258      19.343  -8.962  17.568  0.00  0.00      PROC  
ATOM   3905  C   ALA P 258      16.907  -7.605  18.190  0.00  0.00      PROC  
ATOM   3906  O   ALA P 258      16.266  -7.693  19.225  0.00  0.00      PROC  
ATOM   3907  N   GLN P 259      16.307  -7.853  16.990  0.00  0.00      PROC  
ATOM   3908  HN  GLN P 259      16.889  -7.806  16.182  0.00  0.00      PROC  
ATOM   3909  CA  GLN P 259      14.839  -8.227  16.900  0.00  0.00      PROC  
ATOM   3910  HA  GLN P 259      14.324  -8.035  17.830  0.00  0.00      PROC  
ATOM   3911  CB  GLN P 259      14.094  -7.693  15.651  0.00  0.00      PROC  
ATOM   3912  HB1 GLN P 259      14.425  -8.191  14.715  0.00  0.00      PROC  
ATOM   3913  HB2 GLN P 259      14.314  -6.605  15.593  0.00  0.00      PROC  
ATOM   3914  CG  GLN P 259      12.612  -7.917  15.851  0.00  0.00      PROC  
ATOM   3915  HG1 GLN P 259      12.236  -7.311  16.702  0.00  0.00      PROC  
ATOM   3916  HG2 GLN P 259      12.253  -8.957  16.009  0.00  0.00      PROC  
ATOM   3917  CD  GLN P 259      11.742  -7.484  14.578  0.00  0.00      PROC  
ATOM   3918  OE1 GLN P 259      10.532  -7.605  14.575  0.00  0.00      PROC  
ATOM   3919  NE2 GLN P 259      12.358  -6.872  13.526  0.00  0.00      PROC  
ATOM   3920 HE21 GLN P 259      11.712  -6.442  12.896  0.00  0.00      PROC  
ATOM   3921 HE22 GLN P 259      13.353  -6.863  13.421  0.00  0.00      PROC  
ATOM   3922  C   GLN P 259      14.755  -9.823  16.741  0.00  0.00      PROC  
ATOM   3923  O   GLN P 259      15.615 -10.403  16.094  0.00  0.00      PROC  
ATOM   3924  N   HSD P 260      13.843 -10.519  17.444  0.00  0.00      PROC  
ATOM   3925  HN  HSD P 260      13.295 -10.002  18.097  0.00  0.00      PROC  
ATOM   3926  CA  HSD P 260      13.737 -11.915  17.363  0.00  0.00      PROC  
ATOM   3927  HA  HSD P 260      14.669 -12.418  17.151  0.00  0.00      PROC  
ATOM   3928  CB  HSD P 260      13.098 -12.546  18.689  0.00  0.00      PROC  
ATOM   3929  HB1 HSD P 260      13.209 -13.643  18.549  0.00  0.00      PROC  
ATOM   3930  HB2 HSD P 260      12.016 -12.294  18.722  0.00  0.00      PROC  
ATOM   3931  ND1 HSD P 260      15.090 -12.118  20.092  0.00  0.00      PROC  
ATOM   3932  HD1 HSD P 260      15.532 -12.812  19.523  0.00  0.00      PROC  
ATOM   3933  CG  HSD P 260      13.704 -12.074  19.972  0.00  0.00      PROC  
ATOM   3934  CE1 HSD P 260      15.407 -11.609  21.259  0.00  0.00      PROC  
ATOM   3935  HE1 HSD P 260      16.417 -11.783  21.632  0.00  0.00      PROC  
ATOM   3936  NE2 HSD P 260      14.320 -11.358  21.970  0.00  0.00      PROC  
ATOM   3937  CD2 HSD P 260      13.217 -11.657  21.140  0.00  0.00      PROC  
ATOM   3938  HD2 HSD P 260      12.164 -11.554  21.368  0.00  0.00      PROC  
ATOM   3939  C   HSD P 260      12.809 -12.233  16.202  0.00  0.00      PROC  
ATOM   3940  O   HSD P 260      11.627 -12.042  16.287  0.00  0.00      PROC  
ATOM   3941  N   LEU P 261      13.346 -12.745  15.079  0.00  0.00      PROC  
ATOM   3942  HN  LEU P 261      14.280 -13.062  14.933  0.00  0.00      PROC  
ATOM   3943  CA  LEU P 261      12.503 -13.071  13.917  0.00  0.00      PROC  
ATOM   3944  HA  LEU P 261      11.491 -13.123  14.291  0.00  0.00      PROC  
ATOM   3945  CB  LEU P 261      12.604 -12.128  12.734  0.00  0.00      PROC  
ATOM   3946  HB1 LEU P 261      12.216 -12.487  11.757  0.00  0.00      PROC  
ATOM   3947  HB2 LEU P 261      13.653 -11.952  12.414  0.00  0.00      PROC  
ATOM   3948  CG  LEU P 261      11.942 -10.757  12.857  0.00  0.00      PROC  
ATOM   3949  HG  LEU P 261      12.245 -10.245  13.795  0.00  0.00      PROC  
ATOM   3950  CD1 LEU P 261      12.567  -9.768  11.881  0.00  0.00      PROC  
ATOM   3951 HD11 LEU P 261      13.669  -9.760  12.020  0.00  0.00      PROC  
ATOM   3952 HD12 LEU P 261      12.150  -8.738  11.913  0.00  0.00      PROC  
ATOM   3953 HD13 LEU P 261      12.396 -10.221  10.881  0.00  0.00      PROC  
ATOM   3954  CD2 LEU P 261      10.440 -10.840  12.685  0.00  0.00      PROC  
ATOM   3955 HD21 LEU P 261       9.903 -10.081  13.294  0.00  0.00      PROC  
ATOM   3956 HD22 LEU P 261      10.041 -11.749  13.183  0.00  0.00      PROC  
ATOM   3957 HD23 LEU P 261      10.120 -10.808  11.621  0.00  0.00      PROC  
ATOM   3958  C   LEU P 261      12.802 -14.397  13.396  0.00  0.00      PROC  
ATOM   3959  O   LEU P 261      13.955 -14.686  13.131  0.00  0.00      PROC  
ATOM   3960  N   THR P 262      11.821 -15.323  13.124  0.00  0.00      PROC  
ATOM   3961  HN  THR P 262      10.882 -15.040  13.299  0.00  0.00      PROC  
ATOM   3962  CA  THR P 262      11.996 -16.609  12.340  0.00  0.00      PROC  
ATOM   3963  HA  THR P 262      12.951 -17.025  12.626  0.00  0.00      PROC  
ATOM   3964  CB  THR P 262      10.840 -17.540  12.645  0.00  0.00      PROC  
ATOM   3965  HB  THR P 262      10.896 -18.392  11.933  0.00  0.00      PROC  
ATOM   3966  OG1 THR P 262       9.595 -16.935  12.261  0.00  0.00      PROC  
ATOM   3967  HG1 THR P 262       9.334 -16.280  12.913  0.00  0.00      PROC  
ATOM   3968  CG2 THR P 262      10.669 -18.012  14.060  0.00  0.00      PROC  
ATOM   3969 HG21 THR P 262      10.473 -17.133  14.711  0.00  0.00      PROC  
ATOM   3970 HG22 THR P 262      11.552 -18.482  14.542  0.00  0.00      PROC  
ATOM   3971 HG23 THR P 262       9.796 -18.670  14.258  0.00  0.00      PROC  
ATOM   3972  C   THR P 262      12.073 -16.348  10.872  0.00  0.00      PROC  
ATOM   3973  O   THR P 262      11.659 -15.269  10.358  0.00  0.00      PROC  
ATOM   3974  N   TYR P 263      12.464 -17.351  10.059  0.00  0.00      PROC  
ATOM   3975  HN  TYR P 263      12.639 -18.256  10.439  0.00  0.00      PROC  
ATOM   3976  CA  TYR P 263      12.592 -17.332   8.620  0.00  0.00      PROC  
ATOM   3977  HA  TYR P 263      13.222 -16.486   8.386  0.00  0.00      PROC  
ATOM   3978  CB  TYR P 263      13.290 -18.660   8.267  0.00  0.00      PROC  
ATOM   3979  HB1 TYR P 263      12.612 -19.437   8.681  0.00  0.00      PROC  
ATOM   3980  HB2 TYR P 263      14.289 -18.924   8.676  0.00  0.00      PROC  
ATOM   3981  CG  TYR P 263      13.448 -18.849   6.727  0.00  0.00      PROC  
ATOM   3982  CD1 TYR P 263      12.866 -19.889   5.985  0.00  0.00      PROC  
ATOM   3983  HD1 TYR P 263      12.327 -20.677   6.490  0.00  0.00      PROC  
ATOM   3984  CE1 TYR P 263      13.003 -19.902   4.567  0.00  0.00      PROC  
ATOM   3985  HE1 TYR P 263      12.464 -20.668   4.030  0.00  0.00      PROC  
ATOM   3986  CZ  TYR P 263      13.847 -18.978   3.901  0.00  0.00      PROC  
ATOM   3987  OH  TYR P 263      14.084 -19.215   2.491  0.00  0.00      PROC  
ATOM   3988  HH  TYR P 263      14.615 -18.483   2.170  0.00  0.00      PROC  
ATOM   3989  CD2 TYR P 263      14.277 -17.882   6.029  0.00  0.00      PROC  
ATOM   3990  HD2 TYR P 263      14.850 -17.160   6.591  0.00  0.00      PROC  
ATOM   3991  CE2 TYR P 263      14.475 -17.953   4.694  0.00  0.00      PROC  
ATOM   3992  HE2 TYR P 263      15.210 -17.303   4.242  0.00  0.00      PROC  
ATOM   3993  C   TYR P 263      11.200 -17.063   7.970  0.00  0.00      PROC  
ATOM   3994  O   TYR P 263      11.055 -16.192   7.112  0.00  0.00      PROC  
ATOM   3995  N   TRP P 264      10.214 -17.783   8.491  0.00  0.00      PROC  
ATOM   3996  HN  TRP P 264      10.423 -18.314   9.309  0.00  0.00      PROC  
ATOM   3997  CA  TRP P 264       8.808 -17.723   8.077  0.00  0.00      PROC  
ATOM   3998  HA  TRP P 264       8.866 -17.860   7.008  0.00  0.00      PROC  
ATOM   3999  CB  TRP P 264       7.896 -18.753   8.766  0.00  0.00      PROC  
ATOM   4000  HB1 TRP P 264       6.908 -18.935   8.290  0.00  0.00      PROC  
ATOM   4001  HB2 TRP P 264       7.638 -18.590   9.834  0.00  0.00      PROC  
ATOM   4002  CG  TRP P 264       8.603 -20.107   8.724  0.00  0.00      PROC  
ATOM   4003  CD1 TRP P 264       9.190 -20.750   9.819  0.00  0.00      PROC  
ATOM   4004  HD1 TRP P 264       9.087 -20.638  10.888  0.00  0.00      PROC  
ATOM   4005  NE1 TRP P 264       9.884 -21.830   9.287  0.00  0.00      PROC  
ATOM   4006  HE1 TRP P 264      10.219 -22.508   9.904  0.00  0.00      PROC  
ATOM   4007  CE2 TRP P 264       9.715 -21.939   7.965  0.00  0.00      PROC  
ATOM   4008  CD2 TRP P 264       8.945 -20.823   7.551  0.00  0.00      PROC  
ATOM   4009  CE3 TRP P 264       8.731 -20.591   6.182  0.00  0.00      PROC  
ATOM   4010  HE3 TRP P 264       8.057 -19.848   5.781  0.00  0.00      PROC  
ATOM   4011  CZ3 TRP P 264       9.122 -21.545   5.269  0.00  0.00      PROC  
ATOM   4012  HZ3 TRP P 264       8.906 -21.322   4.235  0.00  0.00      PROC  
ATOM   4013  CZ2 TRP P 264      10.197 -22.838   6.979  0.00  0.00      PROC  
ATOM   4014  HZ2 TRP P 264      10.936 -23.596   7.194  0.00  0.00      PROC  
ATOM   4015  CH2 TRP P 264       9.827 -22.663   5.620  0.00  0.00      PROC  
ATOM   4016  HH2 TRP P 264      10.326 -23.273   4.882  0.00  0.00      PROC  
ATOM   4017  C   TRP P 264       8.252 -16.297   8.178  0.00  0.00      PROC  
ATOM   4018  O   TRP P 264       7.832 -15.687   7.206  0.00  0.00      PROC  
ATOM   4019  N   GLU P 265       8.512 -15.603   9.314  0.00  0.00      PROC  
ATOM   4020  HN  GLU P 265       9.246 -16.058   9.813  0.00  0.00      PROC  
ATOM   4021  CA  GLU P 265       8.204 -14.185   9.525  0.00  0.00      PROC  
ATOM   4022  HA  GLU P 265       7.126 -14.122   9.511  0.00  0.00      PROC  
ATOM   4023  CB  GLU P 265       8.581 -13.852  11.002  0.00  0.00      PROC  
ATOM   4024  HB1 GLU P 265       8.641 -12.751  11.146  0.00  0.00      PROC  
ATOM   4025  HB2 GLU P 265       9.541 -14.328  11.296  0.00  0.00      PROC  
ATOM   4026  CG  GLU P 265       7.520 -14.216  12.070  0.00  0.00      PROC  
ATOM   4027  HG1 GLU P 265       7.332 -15.308  11.982  0.00  0.00      PROC  
ATOM   4028  HG2 GLU P 265       6.645 -13.537  11.990  0.00  0.00      PROC  
ATOM   4029  CD  GLU P 265       8.057 -14.110  13.507  0.00  0.00      PROC  
ATOM   4030  OE1 GLU P 265       8.956 -14.925  13.895  0.00  0.00      PROC  
ATOM   4031  OE2 GLU P 265       7.652 -13.192  14.215  0.00  0.00      PROC  
ATOM   4032  C   GLU P 265       8.850 -13.152   8.570  0.00  0.00      PROC  
ATOM   4033  O   GLU P 265       8.271 -12.261   8.043  0.00  0.00      PROC  
ATOM   4034  N   CYS P 266      10.214 -13.392   8.305  0.00  0.00      PROC  
ATOM   4035  HN  CYS P 266      10.734 -14.001   8.898  0.00  0.00      PROC  
ATOM   4036  CA  CYS P 266      10.953 -12.679   7.311  0.00  0.00      PROC  
ATOM   4037  HA  CYS P 266      10.923 -11.620   7.518  0.00  0.00      PROC  
ATOM   4038  CB  CYS P 266      12.424 -13.112   7.225  0.00  0.00      PROC  
ATOM   4039  HB1 CYS P 266      12.898 -12.604   6.359  0.00  0.00      PROC  
ATOM   4040  HB2 CYS P 266      12.562 -14.208   7.106  0.00  0.00      PROC  
ATOM   4041  SG  CYS P 266      13.230 -12.584   8.807  0.00  0.00      PROC  
ATOM   4042  HG1 CYS P 266      13.561 -11.428   8.250  0.00  0.00      PROC  
ATOM   4043  C   CYS P 266      10.312 -12.726   5.930  0.00  0.00      PROC  
ATOM   4044  O   CYS P 266      10.121 -11.662   5.312  0.00  0.00      PROC  
ATOM   4045  N   LEU P 267       9.938 -13.939   5.508  0.00  0.00      PROC  
ATOM   4046  HN  LEU P 267      10.024 -14.759   6.069  0.00  0.00      PROC  
ATOM   4047  CA  LEU P 267       9.352 -14.212   4.240  0.00  0.00      PROC  
ATOM   4048  HA  LEU P 267      10.074 -13.863   3.516  0.00  0.00      PROC  
ATOM   4049  CB  LEU P 267       8.991 -15.645   4.008  0.00  0.00      PROC  
ATOM   4050  HB1 LEU P 267       8.293 -15.756   3.151  0.00  0.00      PROC  
ATOM   4051  HB2 LEU P 267       8.394 -16.087   4.835  0.00  0.00      PROC  
ATOM   4052  CG  LEU P 267      10.144 -16.547   3.782  0.00  0.00      PROC  
ATOM   4053  HG  LEU P 267      10.932 -16.363   4.544  0.00  0.00      PROC  
ATOM   4054  CD1 LEU P 267       9.671 -18.041   3.935  0.00  0.00      PROC  
ATOM   4055 HD11 LEU P 267       9.355 -18.168   4.992  0.00  0.00      PROC  
ATOM   4056 HD12 LEU P 267      10.485 -18.787   3.807  0.00  0.00      PROC  
ATOM   4057 HD13 LEU P 267       8.872 -18.299   3.207  0.00  0.00      PROC  
ATOM   4058  CD2 LEU P 267      10.782 -16.411   2.418  0.00  0.00      PROC  
ATOM   4059 HD21 LEU P 267      11.188 -15.401   2.200  0.00  0.00      PROC  
ATOM   4060 HD22 LEU P 267       9.975 -16.603   1.678  0.00  0.00      PROC  
ATOM   4061 HD23 LEU P 267      11.475 -17.277   2.350  0.00  0.00      PROC  
ATOM   4062  C   LEU P 267       8.021 -13.442   4.112  0.00  0.00      PROC  
ATOM   4063  O   LEU P 267       7.712 -12.779   3.098  0.00  0.00      PROC  
ATOM   4064  N   TYR P 268       7.152 -13.414   5.182  0.00  0.00      PROC  
ATOM   4065  HN  TYR P 268       7.390 -13.940   5.995  0.00  0.00      PROC  
ATOM   4066  CA  TYR P 268       5.888 -12.671   5.310  0.00  0.00      PROC  
ATOM   4067  HA  TYR P 268       5.303 -12.892   4.429  0.00  0.00      PROC  
ATOM   4068  CB  TYR P 268       5.188 -13.150   6.643  0.00  0.00      PROC  
ATOM   4069  HB1 TYR P 268       5.960 -13.168   7.441  0.00  0.00      PROC  
ATOM   4070  HB2 TYR P 268       4.850 -14.182   6.404  0.00  0.00      PROC  
ATOM   4071  CG  TYR P 268       3.906 -12.412   7.069  0.00  0.00      PROC  
ATOM   4072  CD1 TYR P 268       2.603 -12.734   6.473  0.00  0.00      PROC  
ATOM   4073  HD1 TYR P 268       2.551 -13.608   5.839  0.00  0.00      PROC  
ATOM   4074  CE1 TYR P 268       1.431 -12.034   6.815  0.00  0.00      PROC  
ATOM   4075  HE1 TYR P 268       0.471 -12.355   6.438  0.00  0.00      PROC  
ATOM   4076  CZ  TYR P 268       1.572 -10.972   7.659  0.00  0.00      PROC  
ATOM   4077  OH  TYR P 268       0.532 -10.126   8.071  0.00  0.00      PROC  
ATOM   4078  HH  TYR P 268       0.828  -9.388   8.608  0.00  0.00      PROC  
ATOM   4079  CD2 TYR P 268       3.935 -11.314   7.871  0.00  0.00      PROC  
ATOM   4080  HD2 TYR P 268       4.885 -11.013   8.288  0.00  0.00      PROC  
ATOM   4081  CE2 TYR P 268       2.766 -10.595   8.219  0.00  0.00      PROC  
ATOM   4082  HE2 TYR P 268       2.806  -9.863   9.011  0.00  0.00      PROC  
ATOM   4083  C   TYR P 268       6.019 -11.204   5.259  0.00  0.00      PROC  
ATOM   4084  O   TYR P 268       5.294 -10.492   4.558  0.00  0.00      PROC  
ATOM   4085  N   PHE P 269       7.045 -10.636   5.928  0.00  0.00      PROC  
ATOM   4086  HN  PHE P 269       7.609 -11.085   6.617  0.00  0.00      PROC  
ATOM   4087  CA  PHE P 269       7.337  -9.180   5.846  0.00  0.00      PROC  
ATOM   4088  HA  PHE P 269       6.555  -8.534   6.216  0.00  0.00      PROC  
ATOM   4089  CB  PHE P 269       8.457  -8.898   6.763  0.00  0.00      PROC  
ATOM   4090  HB1 PHE P 269       9.277  -9.556   6.403  0.00  0.00      PROC  
ATOM   4091  HB2 PHE P 269       8.210  -9.215   7.799  0.00  0.00      PROC  
ATOM   4092  CG  PHE P 269       9.027  -7.477   6.646  0.00  0.00      PROC  
ATOM   4093  CD1 PHE P 269      10.305  -7.174   6.286  0.00  0.00      PROC  
ATOM   4094  HD1 PHE P 269      11.005  -7.926   5.950  0.00  0.00      PROC  
ATOM   4095  CE1 PHE P 269      10.743  -5.847   6.397  0.00  0.00      PROC  
ATOM   4096  HE1 PHE P 269      11.775  -5.605   6.189  0.00  0.00      PROC  
ATOM   4097  CZ  PHE P 269       9.804  -4.811   6.551  0.00  0.00      PROC  
ATOM   4098  HZ  PHE P 269      10.026  -3.766   6.396  0.00  0.00      PROC  
ATOM   4099  CD2 PHE P 269       8.104  -6.465   7.063  0.00  0.00      PROC  
ATOM   4100  HD2 PHE P 269       7.103  -6.762   7.341  0.00  0.00      PROC  
ATOM   4101  CE2 PHE P 269       8.542  -5.152   6.968  0.00  0.00      PROC  
ATOM   4102  HE2 PHE P 269       7.906  -4.322   7.240  0.00  0.00      PROC  
ATOM   4103  C   PHE P 269       7.631  -8.805   4.395  0.00  0.00      PROC  
ATOM   4104  O   PHE P 269       7.069  -7.839   3.862  0.00  0.00      PROC  
ATOM   4105  N   LEU P 270       8.467  -9.538   3.658  0.00  0.00      PROC  
ATOM   4106  HN  LEU P 270       8.961 -10.216   4.198  0.00  0.00      PROC  
ATOM   4107  CA  LEU P 270       8.947  -9.171   2.324  0.00  0.00      PROC  
ATOM   4108  HA  LEU P 270       9.044  -8.097   2.283  0.00  0.00      PROC  
ATOM   4109  CB  LEU P 270      10.290  -9.905   2.014  0.00  0.00      PROC  
ATOM   4110  HB1 LEU P 270      10.535  -9.553   0.989  0.00  0.00      PROC  
ATOM   4111  HB2 LEU P 270      10.059 -10.991   1.965  0.00  0.00      PROC  
ATOM   4112  CG  LEU P 270      11.453  -9.586   2.934  0.00  0.00      PROC  
ATOM   4113  HG  LEU P 270      11.236  -9.666   4.021  0.00  0.00      PROC  
ATOM   4114  CD1 LEU P 270      12.718 -10.309   2.651  0.00  0.00      PROC  
ATOM   4115 HD11 LEU P 270      13.134 -10.176   1.630  0.00  0.00      PROC  
ATOM   4116 HD12 LEU P 270      12.645 -11.406   2.814  0.00  0.00      PROC  
ATOM   4117 HD13 LEU P 270      13.401  -9.977   3.462  0.00  0.00      PROC  
ATOM   4118  CD2 LEU P 270      11.795  -8.087   2.939  0.00  0.00      PROC  
ATOM   4119 HD21 LEU P 270      12.279  -8.005   1.941  0.00  0.00      PROC  
ATOM   4120 HD22 LEU P 270      12.569  -7.849   3.700  0.00  0.00      PROC  
ATOM   4121 HD23 LEU P 270      10.922  -7.410   3.056  0.00  0.00      PROC  
ATOM   4122  C   LEU P 270       7.942  -9.406   1.246  0.00  0.00      PROC  
ATOM   4123  O   LEU P 270       7.909  -8.611   0.281  0.00  0.00      PROC  
ATOM   4124  N   MET P 271       7.028 -10.376   1.345  0.00  0.00      PROC  
ATOM   4125  HN  MET P 271       7.071 -11.060   2.069  0.00  0.00      PROC  
ATOM   4126  CA  MET P 271       5.915 -10.511   0.464  0.00  0.00      PROC  
ATOM   4127  HA  MET P 271       6.370 -10.669  -0.503  0.00  0.00      PROC  
ATOM   4128  CB  MET P 271       4.968 -11.700   0.892  0.00  0.00      PROC  
ATOM   4129  HB1 MET P 271       4.697 -11.633   1.967  0.00  0.00      PROC  
ATOM   4130  HB2 MET P 271       5.568 -12.634   0.850  0.00  0.00      PROC  
ATOM   4131  CG  MET P 271       3.734 -12.021   0.054  0.00  0.00      PROC  
ATOM   4132  HG1 MET P 271       3.041 -11.157   0.140  0.00  0.00      PROC  
ATOM   4133  HG2 MET P 271       3.316 -12.918   0.558  0.00  0.00      PROC  
ATOM   4134  SD  MET P 271       4.173 -12.418  -1.705  0.00  0.00      PROC  
ATOM   4135  CE  MET P 271       2.493 -12.744  -2.274  0.00  0.00      PROC  
ATOM   4136  HE1 MET P 271       2.596 -13.513  -3.069  0.00  0.00      PROC  
ATOM   4137  HE2 MET P 271       1.944 -11.879  -2.703  0.00  0.00      PROC  
ATOM   4138  HE3 MET P 271       1.828 -13.311  -1.588  0.00  0.00      PROC  
ATOM   4139  C   MET P 271       5.068  -9.263   0.438  0.00  0.00      PROC  
ATOM   4140  O   MET P 271       4.636  -8.702  -0.596  0.00  0.00      PROC  
ATOM   4141  N   VAL P 272       4.700  -8.826   1.698  0.00  0.00      PROC  
ATOM   4142  HN  VAL P 272       5.072  -9.339   2.468  0.00  0.00      PROC  
ATOM   4143  CA  VAL P 272       3.817  -7.783   1.974  0.00  0.00      PROC  
ATOM   4144  HA  VAL P 272       2.978  -7.877   1.301  0.00  0.00      PROC  
ATOM   4145  CB  VAL P 272       3.342  -7.912   3.443  0.00  0.00      PROC  
ATOM   4146  HB  VAL P 272       4.093  -8.373   4.119  0.00  0.00      PROC  
ATOM   4147  CG1 VAL P 272       2.932  -6.524   4.068  0.00  0.00      PROC  
ATOM   4148 HG11 VAL P 272       3.836  -5.883   4.148  0.00  0.00      PROC  
ATOM   4149 HG12 VAL P 272       2.522  -6.668   5.090  0.00  0.00      PROC  
ATOM   4150 HG13 VAL P 272       2.182  -5.914   3.520  0.00  0.00      PROC  
ATOM   4151  CG2 VAL P 272       2.026  -8.776   3.444  0.00  0.00      PROC  
ATOM   4152 HG21 VAL P 272       2.254  -9.861   3.512  0.00  0.00      PROC  
ATOM   4153 HG22 VAL P 272       1.431  -8.484   2.552  0.00  0.00      PROC  
ATOM   4154 HG23 VAL P 272       1.496  -8.518   4.386  0.00  0.00      PROC  
ATOM   4155  C   VAL P 272       4.461  -6.372   1.603  0.00  0.00      PROC  
ATOM   4156  O   VAL P 272       3.788  -5.536   1.003  0.00  0.00      PROC  
ATOM   4157  N   THR P 273       5.774  -6.300   1.743  0.00  0.00      PROC  
ATOM   4158  HN  THR P 273       6.297  -6.820   2.414  0.00  0.00      PROC  
ATOM   4159  CA  THR P 273       6.590  -5.189   1.124  0.00  0.00      PROC  
ATOM   4160  HA  THR P 273       6.182  -4.285   1.553  0.00  0.00      PROC  
ATOM   4161  CB  THR P 273       7.996  -5.321   1.611  0.00  0.00      PROC  
ATOM   4162  HB  THR P 273       8.374  -6.257   1.148  0.00  0.00      PROC  
ATOM   4163  OG1 THR P 273       8.235  -5.353   3.010  0.00  0.00      PROC  
ATOM   4164  HG1 THR P 273       7.897  -6.190   3.336  0.00  0.00      PROC  
ATOM   4165  CG2 THR P 273       8.974  -4.150   1.188  0.00  0.00      PROC  
ATOM   4166 HG21 THR P 273       8.964  -4.163   0.077  0.00  0.00      PROC  
ATOM   4167 HG22 THR P 273       9.996  -4.447   1.508  0.00  0.00      PROC  
ATOM   4168 HG23 THR P 273       8.737  -3.123   1.539  0.00  0.00      PROC  
ATOM   4169  C   THR P 273       6.554  -5.186  -0.339  0.00  0.00      PROC  
ATOM   4170  O   THR P 273       6.325  -4.220  -1.027  0.00  0.00      PROC  
ATOM   4171  N   MET P 274       6.859  -6.295  -1.056  0.00  0.00      PROC  
ATOM   4172  HN  MET P 274       7.307  -7.021  -0.540  0.00  0.00      PROC  
ATOM   4173  CA  MET P 274       7.111  -6.233  -2.498  0.00  0.00      PROC  
ATOM   4174  HA  MET P 274       7.716  -5.371  -2.738  0.00  0.00      PROC  
ATOM   4175  CB  MET P 274       8.064  -7.426  -2.899  0.00  0.00      PROC  
ATOM   4176  HB1 MET P 274       8.935  -7.548  -2.221  0.00  0.00      PROC  
ATOM   4177  HB2 MET P 274       8.633  -7.148  -3.812  0.00  0.00      PROC  
ATOM   4178  CG  MET P 274       7.472  -8.881  -3.066  0.00  0.00      PROC  
ATOM   4179  HG1 MET P 274       6.711  -8.909  -3.875  0.00  0.00      PROC  
ATOM   4180  HG2 MET P 274       6.960  -9.058  -2.096  0.00  0.00      PROC  
ATOM   4181  SD  MET P 274       8.691 -10.202  -3.288  0.00  0.00      PROC  
ATOM   4182  CE  MET P 274       7.616 -11.650  -3.305  0.00  0.00      PROC  
ATOM   4183  HE1 MET P 274       8.249 -12.561  -3.250  0.00  0.00      PROC  
ATOM   4184  HE2 MET P 274       7.004 -11.663  -4.232  0.00  0.00      PROC  
ATOM   4185  HE3 MET P 274       6.927 -11.681  -2.434  0.00  0.00      PROC  
ATOM   4186  C   MET P 274       5.896  -6.134  -3.385  0.00  0.00      PROC  
ATOM   4187  O   MET P 274       5.919  -5.796  -4.554  0.00  0.00      PROC  
ATOM   4188  N   SER P 275       4.733  -6.486  -2.857  0.00  0.00      PROC  
ATOM   4189  HN  SER P 275       4.671  -6.836  -1.926  0.00  0.00      PROC  
ATOM   4190  CA  SER P 275       3.432  -6.321  -3.454  0.00  0.00      PROC  
ATOM   4191  HA  SER P 275       3.577  -6.174  -4.514  0.00  0.00      PROC  
ATOM   4192  CB  SER P 275       2.472  -7.519  -3.192  0.00  0.00      PROC  
ATOM   4193  HB1 SER P 275       2.736  -8.362  -3.867  0.00  0.00      PROC  
ATOM   4194  HB2 SER P 275       1.516  -7.249  -3.688  0.00  0.00      PROC  
ATOM   4195  OG  SER P 275       2.250  -7.808  -1.818  0.00  0.00      PROC  
ATOM   4196  HG1 SER P 275       3.075  -8.155  -1.472  0.00  0.00      PROC  
ATOM   4197  C   SER P 275       2.830  -5.029  -3.147  0.00  0.00      PROC  
ATOM   4198  O   SER P 275       1.859  -4.710  -3.829  0.00  0.00      PROC  
ATOM   4199  N   THR P 276       3.490  -4.215  -2.252  0.00  0.00      PROC  
ATOM   4200  HN  THR P 276       4.434  -4.490  -2.087  0.00  0.00      PROC  
ATOM   4201  CA  THR P 276       3.115  -2.888  -1.740  0.00  0.00      PROC  
ATOM   4202  HA  THR P 276       3.979  -2.640  -1.141  0.00  0.00      PROC  
ATOM   4203  CB  THR P 276       2.948  -1.825  -2.831  0.00  0.00      PROC  
ATOM   4204  HB  THR P 276       3.032  -0.818  -2.368  0.00  0.00      PROC  
ATOM   4205  OG1 THR P 276       1.655  -1.871  -3.482  0.00  0.00      PROC  
ATOM   4206  HG1 THR P 276       1.442  -2.787  -3.678  0.00  0.00      PROC  
ATOM   4207  CG2 THR P 276       4.078  -1.875  -3.891  0.00  0.00      PROC  
ATOM   4208 HG21 THR P 276       3.695  -1.443  -4.840  0.00  0.00      PROC  
ATOM   4209 HG22 THR P 276       4.479  -2.898  -4.056  0.00  0.00      PROC  
ATOM   4210 HG23 THR P 276       4.897  -1.224  -3.518  0.00  0.00      PROC  
ATOM   4211  C   THR P 276       1.962  -2.846  -0.757  0.00  0.00      PROC  
ATOM   4212  O   THR P 276       1.302  -1.814  -0.554  0.00  0.00      PROC  
ATOM   4213  N   VAL P 277       1.704  -3.957   0.002  0.00  0.00      PROC  
ATOM   4214  HN  VAL P 277       2.248  -4.787  -0.096  0.00  0.00      PROC  
ATOM   4215  CA  VAL P 277       0.663  -4.107   1.021  0.00  0.00      PROC  
ATOM   4216  HA  VAL P 277      -0.213  -3.653   0.582  0.00  0.00      PROC  
ATOM   4217  CB  VAL P 277       0.341  -5.580   1.302  0.00  0.00      PROC  
ATOM   4218  HB  VAL P 277       1.170  -6.286   1.525  0.00  0.00      PROC  
ATOM   4219  CG1 VAL P 277      -0.753  -5.742   2.415  0.00  0.00      PROC  
ATOM   4220 HG11 VAL P 277      -0.229  -5.406   3.335  0.00  0.00      PROC  
ATOM   4221 HG12 VAL P 277      -1.152  -6.768   2.561  0.00  0.00      PROC  
ATOM   4222 HG13 VAL P 277      -1.612  -5.067   2.212  0.00  0.00      PROC  
ATOM   4223  CG2 VAL P 277      -0.116  -6.253   0.030  0.00  0.00      PROC  
ATOM   4224 HG21 VAL P 277      -0.383  -7.310   0.242  0.00  0.00      PROC  
ATOM   4225 HG22 VAL P 277       0.653  -6.140  -0.764  0.00  0.00      PROC  
ATOM   4226 HG23 VAL P 277      -1.028  -5.711  -0.300  0.00  0.00      PROC  
ATOM   4227  C   VAL P 277       1.015  -3.355   2.231  0.00  0.00      PROC  
ATOM   4228  O   VAL P 277       0.157  -2.648   2.771  0.00  0.00      PROC  
ATOM   4229  N   GLY P 278       2.275  -3.336   2.722  0.00  0.00      PROC  
ATOM   4230  HN  GLY P 278       2.928  -3.900   2.222  0.00  0.00      PROC  
ATOM   4231  CA  GLY P 278       2.719  -2.837   4.021  0.00  0.00      PROC  
ATOM   4232  HA1 GLY P 278       3.216  -1.893   3.855  0.00  0.00      PROC  
ATOM   4233  HA2 GLY P 278       3.366  -3.660   4.288  0.00  0.00      PROC  
ATOM   4234  C   GLY P 278       1.739  -2.663   5.152  0.00  0.00      PROC  
ATOM   4235  O   GLY P 278       1.540  -1.523   5.580  0.00  0.00      PROC  
ATOM   4236  N   PHE P 279       1.283  -3.728   5.794  0.00  0.00      PROC  
ATOM   4237  HN  PHE P 279       1.437  -4.659   5.473  0.00  0.00      PROC  
ATOM   4238  CA  PHE P 279       0.517  -3.606   7.040  0.00  0.00      PROC  
ATOM   4239  HA  PHE P 279      -0.411  -3.114   6.791  0.00  0.00      PROC  
ATOM   4240  CB  PHE P 279       0.286  -5.066   7.561  0.00  0.00      PROC  
ATOM   4241  HB1 PHE P 279      -0.213  -5.142   8.550  0.00  0.00      PROC  
ATOM   4242  HB2 PHE P 279       1.281  -5.538   7.706  0.00  0.00      PROC  
ATOM   4243  CG  PHE P 279      -0.587  -5.820   6.678  0.00  0.00      PROC  
ATOM   4244  CD1 PHE P 279      -1.950  -5.463   6.546  0.00  0.00      PROC  
ATOM   4245  HD1 PHE P 279      -2.345  -4.538   6.941  0.00  0.00      PROC  
ATOM   4246  CE1 PHE P 279      -2.799  -6.238   5.631  0.00  0.00      PROC  
ATOM   4247  HE1 PHE P 279      -3.837  -5.950   5.553  0.00  0.00      PROC  
ATOM   4248  CZ  PHE P 279      -2.343  -7.456   5.060  0.00  0.00      PROC  
ATOM   4249  HZ  PHE P 279      -3.079  -7.926   4.424  0.00  0.00      PROC  
ATOM   4250  CD2 PHE P 279      -0.158  -7.026   6.108  0.00  0.00      PROC  
ATOM   4251  HD2 PHE P 279       0.802  -7.410   6.421  0.00  0.00      PROC  
ATOM   4252  CE2 PHE P 279      -1.051  -7.853   5.373  0.00  0.00      PROC  
ATOM   4253  HE2 PHE P 279      -0.674  -8.844   5.170  0.00  0.00      PROC  
ATOM   4254  C   PHE P 279       1.197  -2.855   8.161  0.00  0.00      PROC  
ATOM   4255  O   PHE P 279       0.507  -2.319   9.013  0.00  0.00      PROC  
ATOM   4256  N   GLY P 280       2.502  -3.016   8.359  0.00  0.00      PROC  
ATOM   4257  HN  GLY P 280       3.079  -3.572   7.766  0.00  0.00      PROC  
ATOM   4258  CA  GLY P 280       3.249  -2.481   9.598  0.00  0.00      PROC  
ATOM   4259  HA1 GLY P 280       2.926  -1.478   9.835  0.00  0.00      PROC  
ATOM   4260  HA2 GLY P 280       4.288  -2.585   9.325  0.00  0.00      PROC  
ATOM   4261  C   GLY P 280       3.041  -3.324  10.847  0.00  0.00      PROC  
ATOM   4262  O   GLY P 280       3.274  -3.004  11.976  0.00  0.00      PROC  
ATOM   4263  N   ASP P 281       2.515  -4.538  10.640  0.00  0.00      PROC  
ATOM   4264  HN  ASP P 281       2.209  -4.810   9.731  0.00  0.00      PROC  
ATOM   4265  CA  ASP P 281       2.424  -5.523  11.670  0.00  0.00      PROC  
ATOM   4266  HA  ASP P 281       2.187  -4.942  12.549  0.00  0.00      PROC  
ATOM   4267  CB  ASP P 281       1.251  -6.647  11.384  0.00  0.00      PROC  
ATOM   4268  HB1 ASP P 281       0.284  -6.113  11.497  0.00  0.00      PROC  
ATOM   4269  HB2 ASP P 281       1.306  -7.416  12.184  0.00  0.00      PROC  
ATOM   4270  CG  ASP P 281       1.411  -7.394  10.098  0.00  0.00      PROC  
ATOM   4271  OD1 ASP P 281       0.390  -8.132   9.782  0.00  0.00      PROC  
ATOM   4272  OD2 ASP P 281       2.339  -7.256   9.309  0.00  0.00      PROC  
ATOM   4273  C   ASP P 281       3.766  -6.252  12.010  0.00  0.00      PROC  
ATOM   4274  O   ASP P 281       4.111  -6.359  13.203  0.00  0.00      PROC  
ATOM   4275  N   ILE P 282       4.539  -6.661  10.930  0.00  0.00      PROC  
ATOM   4276  HN  ILE P 282       4.074  -6.752  10.053  0.00  0.00      PROC  
ATOM   4277  CA  ILE P 282       5.941  -6.884  10.983  0.00  0.00      PROC  
ATOM   4278  HA  ILE P 282       6.297  -6.791  11.999  0.00  0.00      PROC  
ATOM   4279  CB  ILE P 282       6.316  -8.330  10.478  0.00  0.00      PROC  
ATOM   4280  HB  ILE P 282       6.120  -8.403   9.386  0.00  0.00      PROC  
ATOM   4281  CG2 ILE P 282       7.826  -8.544  10.737  0.00  0.00      PROC  
ATOM   4282 HG21 ILE P 282       8.186  -9.470  10.240  0.00  0.00      PROC  
ATOM   4283 HG22 ILE P 282       8.067  -8.777  11.797  0.00  0.00      PROC  
ATOM   4284 HG23 ILE P 282       8.485  -7.712  10.410  0.00  0.00      PROC  
ATOM   4285  CG1 ILE P 282       5.422  -9.385  11.167  0.00  0.00      PROC  
ATOM   4286 HG11 ILE P 282       4.351  -9.354  10.872  0.00  0.00      PROC  
ATOM   4287 HG12 ILE P 282       5.533  -9.096  12.234  0.00  0.00      PROC  
ATOM   4288  CD  ILE P 282       5.937 -10.836  11.047  0.00  0.00      PROC  
ATOM   4289  HD1 ILE P 282       5.284 -11.707  11.268  0.00  0.00      PROC  
ATOM   4290  HD2 ILE P 282       6.893 -10.991  11.591  0.00  0.00      PROC  
ATOM   4291  HD3 ILE P 282       6.245 -10.948   9.985  0.00  0.00      PROC  
ATOM   4292  C   ILE P 282       6.679  -5.715  10.388  0.00  0.00      PROC  
ATOM   4293  O   ILE P 282       6.136  -5.170   9.452  0.00  0.00      PROC  
ATOM   4294  N   PHE P 283       7.937  -5.411  10.879  0.00  0.00      PROC  
ATOM   4295  HN  PHE P 283       8.395  -6.020  11.522  0.00  0.00      PROC  
ATOM   4296  CA  PHE P 283       8.665  -4.274  10.431  0.00  0.00      PROC  
ATOM   4297  HA  PHE P 283       8.822  -4.281   9.362  0.00  0.00      PROC  
ATOM   4298  CB  PHE P 283       8.053  -2.914  10.851  0.00  0.00      PROC  
ATOM   4299  HB1 PHE P 283       7.077  -2.699  10.366  0.00  0.00      PROC  
ATOM   4300  HB2 PHE P 283       8.629  -2.036  10.485  0.00  0.00      PROC  
ATOM   4301  CG  PHE P 283       7.954  -2.645  12.368  0.00  0.00      PROC  
ATOM   4302  CD1 PHE P 283       8.891  -1.874  12.996  0.00  0.00      PROC  
ATOM   4303  HD1 PHE P 283       9.781  -1.455  12.551  0.00  0.00      PROC  
ATOM   4304  CE1 PHE P 283       8.807  -1.642  14.395  0.00  0.00      PROC  
ATOM   4305  HE1 PHE P 283       9.484  -1.134  15.065  0.00  0.00      PROC  
ATOM   4306  CZ  PHE P 283       7.640  -2.111  15.093  0.00  0.00      PROC  
ATOM   4307  HZ  PHE P 283       7.512  -1.791  16.116  0.00  0.00      PROC  
ATOM   4308  CD2 PHE P 283       6.912  -3.216  13.099  0.00  0.00      PROC  
ATOM   4309  HD2 PHE P 283       6.173  -3.894  12.699  0.00  0.00      PROC  
ATOM   4310  CE2 PHE P 283       6.695  -2.833  14.414  0.00  0.00      PROC  
ATOM   4311  HE2 PHE P 283       5.846  -3.213  14.963  0.00  0.00      PROC  
ATOM   4312  C   PHE P 283      10.135  -4.433  10.870  0.00  0.00      PROC  
ATOM   4313  O   PHE P 283      10.451  -5.139  11.851  0.00  0.00      PROC  
ATOM   4314  N   ALA P 284      11.040  -3.913  10.020  0.00  0.00      PROC  
ATOM   4315  HN  ALA P 284      10.668  -3.278   9.347  0.00  0.00      PROC  
ATOM   4316  CA  ALA P 284      12.453  -3.874  10.319  0.00  0.00      PROC  
ATOM   4317  HA  ALA P 284      12.795  -4.886  10.479  0.00  0.00      PROC  
ATOM   4318  CB  ALA P 284      13.301  -3.416   9.105  0.00  0.00      PROC  
ATOM   4319  HB1 ALA P 284      13.080  -2.374   8.787  0.00  0.00      PROC  
ATOM   4320  HB2 ALA P 284      13.244  -4.117   8.244  0.00  0.00      PROC  
ATOM   4321  HB3 ALA P 284      14.330  -3.441   9.522  0.00  0.00      PROC  
ATOM   4322  C   ALA P 284      12.860  -2.882  11.444  0.00  0.00      PROC  
ATOM   4323  O   ALA P 284      12.330  -1.794  11.458  0.00  0.00      PROC  
ATOM   4324  N   THR P 285      13.909  -3.277  12.283  0.00  0.00      PROC  
ATOM   4325  HN  THR P 285      14.415  -4.107  12.063  0.00  0.00      PROC  
ATOM   4326  CA  THR P 285      14.248  -2.462  13.455  0.00  0.00      PROC  
ATOM   4327  HA  THR P 285      13.691  -1.536  13.433  0.00  0.00      PROC  
ATOM   4328  CB  THR P 285      13.979  -3.099  14.839  0.00  0.00      PROC  
ATOM   4329  HB  THR P 285      14.137  -2.432  15.713  0.00  0.00      PROC  
ATOM   4330  OG1 THR P 285      14.689  -4.304  15.028  0.00  0.00      PROC  
ATOM   4331  HG1 THR P 285      14.623  -4.782  14.198  0.00  0.00      PROC  
ATOM   4332  CG2 THR P 285      12.464  -3.436  14.867  0.00  0.00      PROC  
ATOM   4333 HG21 THR P 285      12.402  -4.352  14.240  0.00  0.00      PROC  
ATOM   4334 HG22 THR P 285      11.795  -2.675  14.411  0.00  0.00      PROC  
ATOM   4335 HG23 THR P 285      12.254  -3.642  15.938  0.00  0.00      PROC  
ATOM   4336  C   THR P 285      15.682  -2.052  13.436  0.00  0.00      PROC  
ATOM   4337  O   THR P 285      15.979  -0.998  14.026  0.00  0.00      PROC  
ATOM   4338  N   THR P 286      16.616  -2.843  12.800  0.00  0.00      PROC  
ATOM   4339  HN  THR P 286      16.359  -3.716  12.393  0.00  0.00      PROC  
ATOM   4340  CA  THR P 286      18.030  -2.643  12.580  0.00  0.00      PROC  
ATOM   4341  HA  THR P 286      18.486  -2.262  13.482  0.00  0.00      PROC  
ATOM   4342  CB  THR P 286      18.836  -3.915  12.212  0.00  0.00      PROC  
ATOM   4343  HB  THR P 286      19.840  -3.583  11.873  0.00  0.00      PROC  
ATOM   4344  OG1 THR P 286      18.410  -4.653  11.012  0.00  0.00      PROC  
ATOM   4345  HG1 THR P 286      17.562  -5.035  11.250  0.00  0.00      PROC  
ATOM   4346  CG2 THR P 286      18.971  -4.804  13.463  0.00  0.00      PROC  
ATOM   4347 HG21 THR P 286      18.001  -5.099  13.916  0.00  0.00      PROC  
ATOM   4348 HG22 THR P 286      19.338  -4.153  14.285  0.00  0.00      PROC  
ATOM   4349 HG23 THR P 286      19.690  -5.618  13.226  0.00  0.00      PROC  
ATOM   4350  C   THR P 286      18.243  -1.509  11.610  0.00  0.00      PROC  
ATOM   4351  O   THR P 286      17.434  -1.161  10.739  0.00  0.00      PROC  
ATOM   4352  N   VAL P 287      19.381  -0.841  11.711  0.00  0.00      PROC  
ATOM   4353  HN  VAL P 287      19.970  -1.160  12.449  0.00  0.00      PROC  
ATOM   4354  CA  VAL P 287      19.814   0.206  10.751  0.00  0.00      PROC  
ATOM   4355  HA  VAL P 287      18.973   0.883  10.722  0.00  0.00      PROC  
ATOM   4356  CB  VAL P 287      21.035   1.035  11.243  0.00  0.00      PROC  
ATOM   4357  HB  VAL P 287      21.965   0.472  11.472  0.00  0.00      PROC  
ATOM   4358  CG1 VAL P 287      21.535   2.011  10.105  0.00  0.00      PROC  
ATOM   4359 HG11 VAL P 287      20.816   2.759   9.707  0.00  0.00      PROC  
ATOM   4360 HG12 VAL P 287      21.915   1.471   9.212  0.00  0.00      PROC  
ATOM   4361 HG13 VAL P 287      22.483   2.494  10.424  0.00  0.00      PROC  
ATOM   4362  CG2 VAL P 287      20.668   1.794  12.497  0.00  0.00      PROC  
ATOM   4363 HG21 VAL P 287      20.373   1.093  13.306  0.00  0.00      PROC  
ATOM   4364 HG22 VAL P 287      19.826   2.515  12.418  0.00  0.00      PROC  
ATOM   4365 HG23 VAL P 287      21.626   2.298  12.749  0.00  0.00      PROC  
ATOM   4366  C   VAL P 287      20.087  -0.314   9.349  0.00  0.00      PROC  
ATOM   4367  O   VAL P 287      19.685   0.239   8.351  0.00  0.00      PROC  
ATOM   4368  N   LEU P 288      20.747  -1.525   9.273  0.00  0.00      PROC  
ATOM   4369  HN  LEU P 288      21.230  -1.904  10.058  0.00  0.00      PROC  
ATOM   4370  CA  LEU P 288      21.007  -2.207   8.017  0.00  0.00      PROC  
ATOM   4371  HA  LEU P 288      21.186  -1.384   7.340  0.00  0.00      PROC  
ATOM   4372  CB  LEU P 288      22.197  -3.170   8.052  0.00  0.00      PROC  
ATOM   4373  HB1 LEU P 288      22.260  -3.678   7.066  0.00  0.00      PROC  
ATOM   4374  HB2 LEU P 288      21.953  -3.989   8.762  0.00  0.00      PROC  
ATOM   4375  CG  LEU P 288      23.523  -2.469   8.270  0.00  0.00      PROC  
ATOM   4376  HG  LEU P 288      23.521  -1.955   9.255  0.00  0.00      PROC  
ATOM   4377  CD1 LEU P 288      24.647  -3.499   8.298  0.00  0.00      PROC  
ATOM   4378 HD11 LEU P 288      25.666  -3.057   8.319  0.00  0.00      PROC  
ATOM   4379 HD12 LEU P 288      24.657  -4.228   7.460  0.00  0.00      PROC  
ATOM   4380 HD13 LEU P 288      24.617  -4.174   9.180  0.00  0.00      PROC  
ATOM   4381  CD2 LEU P 288      23.897  -1.450   7.132  0.00  0.00      PROC  
ATOM   4382 HD21 LEU P 288      23.905  -1.925   6.128  0.00  0.00      PROC  
ATOM   4383 HD22 LEU P 288      24.954  -1.184   7.350  0.00  0.00      PROC  
ATOM   4384 HD23 LEU P 288      23.144  -0.644   7.263  0.00  0.00      PROC  
ATOM   4385  C   LEU P 288      19.755  -2.969   7.560  0.00  0.00      PROC  
ATOM   4386  O   LEU P 288      19.386  -3.065   6.374  0.00  0.00      PROC  
ATOM   4387  N   GLY P 289      18.858  -3.477   8.530  0.00  0.00      PROC  
ATOM   4388  HN  GLY P 289      19.084  -3.659   9.484  0.00  0.00      PROC  
ATOM   4389  CA  GLY P 289      17.452  -4.021   8.187  0.00  0.00      PROC  
ATOM   4390  HA1 GLY P 289      16.931  -4.229   9.110  0.00  0.00      PROC  
ATOM   4391  HA2 GLY P 289      17.676  -4.884   7.578  0.00  0.00      PROC  
ATOM   4392  C   GLY P 289      16.595  -3.098   7.426  0.00  0.00      PROC  
ATOM   4393  O   GLY P 289      15.941  -3.463   6.428  0.00  0.00      PROC  
ATOM   4394  N   ARG P 290      16.479  -1.846   7.987  0.00  0.00      PROC  
ATOM   4395  HN  ARG P 290      17.084  -1.686   8.764  0.00  0.00      PROC  
ATOM   4396  CA  ARG P 290      15.821  -0.809   7.297  0.00  0.00      PROC  
ATOM   4397  HA  ARG P 290      14.803  -1.122   7.118  0.00  0.00      PROC  
ATOM   4398  CB  ARG P 290      15.613   0.377   8.267  0.00  0.00      PROC  
ATOM   4399  HB1 ARG P 290      15.287   1.302   7.746  0.00  0.00      PROC  
ATOM   4400  HB2 ARG P 290      16.651   0.629   8.573  0.00  0.00      PROC  
ATOM   4401  CG  ARG P 290      14.536   0.145   9.410  0.00  0.00      PROC  
ATOM   4402  HG1 ARG P 290      14.747  -0.891   9.749  0.00  0.00      PROC  
ATOM   4403  HG2 ARG P 290      13.559   0.299   8.904  0.00  0.00      PROC  
ATOM   4404  CD  ARG P 290      14.568   1.271  10.434  0.00  0.00      PROC  
ATOM   4405  HD1 ARG P 290      13.576   1.319  10.932  0.00  0.00      PROC  
ATOM   4406  HD2 ARG P 290      14.737   2.195   9.840  0.00  0.00      PROC  
ATOM   4407  NE  ARG P 290      15.689   1.036  11.447  0.00  0.00      PROC  
ATOM   4408  HE  ARG P 290      16.176   0.173  11.314  0.00  0.00      PROC  
ATOM   4409  CZ  ARG P 290      16.160   1.835  12.344  0.00  0.00      PROC  
ATOM   4410  NH1 ARG P 290      15.708   3.122  12.312  0.00  0.00      PROC  
ATOM   4411 HH11 ARG P 290      14.947   3.450  11.753  0.00  0.00      PROC  
ATOM   4412 HH12 ARG P 290      15.915   3.694  13.106  0.00  0.00      PROC  
ATOM   4413  NH2 ARG P 290      17.061   1.674  13.208  0.00  0.00      PROC  
ATOM   4414 HH21 ARG P 290      17.400   2.490  13.677  0.00  0.00      PROC  
ATOM   4415 HH22 ARG P 290      17.233   0.781  13.624  0.00  0.00      PROC  
ATOM   4416  C   ARG P 290      16.468  -0.351   6.001  0.00  0.00      PROC  
ATOM   4417  O   ARG P 290      15.807  -0.174   5.019  0.00  0.00      PROC  
ATOM   4418  N   THR P 291      17.803  -0.238   5.885  0.00  0.00      PROC  
ATOM   4419  HN  THR P 291      18.232  -0.238   6.784  0.00  0.00      PROC  
ATOM   4420  CA  THR P 291      18.610  -0.023   4.644  0.00  0.00      PROC  
ATOM   4421  HA  THR P 291      18.265   0.911   4.224  0.00  0.00      PROC  
ATOM   4422  CB  THR P 291      20.086   0.190   4.913  0.00  0.00      PROC  
ATOM   4423  HB  THR P 291      20.493  -0.611   5.567  0.00  0.00      PROC  
ATOM   4424  OG1 THR P 291      20.277   1.295   5.776  0.00  0.00      PROC  
ATOM   4425  HG1 THR P 291      20.067   1.075   6.686  0.00  0.00      PROC  
ATOM   4426  CG2 THR P 291      20.921   0.493   3.639  0.00  0.00      PROC  
ATOM   4427 HG21 THR P 291      21.002  -0.381   2.958  0.00  0.00      PROC  
ATOM   4428 HG22 THR P 291      21.960   0.758   3.930  0.00  0.00      PROC  
ATOM   4429 HG23 THR P 291      20.495   1.370   3.105  0.00  0.00      PROC  
ATOM   4430  C   THR P 291      18.422  -1.100   3.560  0.00  0.00      PROC  
ATOM   4431  O   THR P 291      18.127  -0.706   2.398  0.00  0.00      PROC  
ATOM   4432  N   PHE P 292      18.302  -2.437   3.970  0.00  0.00      PROC  
ATOM   4433  HN  PHE P 292      18.692  -2.675   4.856  0.00  0.00      PROC  
ATOM   4434  CA  PHE P 292      17.957  -3.512   3.152  0.00  0.00      PROC  
ATOM   4435  HA  PHE P 292      18.655  -3.567   2.330  0.00  0.00      PROC  
ATOM   4436  CB  PHE P 292      18.148  -4.835   3.979  0.00  0.00      PROC  
ATOM   4437  HB1 PHE P 292      17.457  -4.855   4.849  0.00  0.00      PROC  
ATOM   4438  HB2 PHE P 292      19.218  -4.715   4.255  0.00  0.00      PROC  
ATOM   4439  CG  PHE P 292      17.986  -6.075   3.156  0.00  0.00      PROC  
ATOM   4440  CD1 PHE P 292      19.141  -6.718   2.669  0.00  0.00      PROC  
ATOM   4441  HD1 PHE P 292      20.134  -6.296   2.729  0.00  0.00      PROC  
ATOM   4442  CE1 PHE P 292      19.131  -7.971   2.089  0.00  0.00      PROC  
ATOM   4443  HE1 PHE P 292      19.984  -8.446   1.628  0.00  0.00      PROC  
ATOM   4444  CZ  PHE P 292      17.945  -8.670   2.037  0.00  0.00      PROC  
ATOM   4445  HZ  PHE P 292      17.883  -9.627   1.539  0.00  0.00      PROC  
ATOM   4446  CD2 PHE P 292      16.733  -6.807   3.055  0.00  0.00      PROC  
ATOM   4447  HD2 PHE P 292      15.787  -6.361   3.325  0.00  0.00      PROC  
ATOM   4448  CE2 PHE P 292      16.707  -8.148   2.525  0.00  0.00      PROC  
ATOM   4449  HE2 PHE P 292      15.835  -8.774   2.406  0.00  0.00      PROC  
ATOM   4450  C   PHE P 292      16.543  -3.560   2.478  0.00  0.00      PROC  
ATOM   4451  O   PHE P 292      16.502  -3.710   1.271  0.00  0.00      PROC  
ATOM   4452  N   VAL P 293      15.453  -3.207   3.231  0.00  0.00      PROC  
ATOM   4453  HN  VAL P 293      15.567  -3.089   4.214  0.00  0.00      PROC  
ATOM   4454  CA  VAL P 293      14.127  -2.896   2.725  0.00  0.00      PROC  
ATOM   4455  HA  VAL P 293      13.719  -3.770   2.240  0.00  0.00      PROC  
ATOM   4456  CB  VAL P 293      13.133  -2.498   3.856  0.00  0.00      PROC  
ATOM   4457  HB  VAL P 293      13.600  -1.622   4.355  0.00  0.00      PROC  
ATOM   4458  CG1 VAL P 293      11.748  -2.270   3.195  0.00  0.00      PROC  
ATOM   4459 HG11 VAL P 293      11.517  -3.110   2.506  0.00  0.00      PROC  
ATOM   4460 HG12 VAL P 293      11.657  -1.354   2.573  0.00  0.00      PROC  
ATOM   4461 HG13 VAL P 293      11.087  -2.277   4.088  0.00  0.00      PROC  
ATOM   4462  CG2 VAL P 293      12.936  -3.519   4.965  0.00  0.00      PROC  
ATOM   4463 HG21 VAL P 293      12.148  -3.234   5.695  0.00  0.00      PROC  
ATOM   4464 HG22 VAL P 293      13.847  -3.657   5.586  0.00  0.00      PROC  
ATOM   4465 HG23 VAL P 293      12.592  -4.452   4.469  0.00  0.00      PROC  
ATOM   4466  C   VAL P 293      14.170  -1.804   1.657  0.00  0.00      PROC  
ATOM   4467  O   VAL P 293      13.596  -1.996   0.519  0.00  0.00      PROC  
ATOM   4468  N   VAL P 294      14.917  -0.692   1.862  0.00  0.00      PROC  
ATOM   4469  HN  VAL P 294      15.310  -0.451   2.745  0.00  0.00      PROC  
ATOM   4470  CA  VAL P 294      15.129   0.279   0.787  0.00  0.00      PROC  
ATOM   4471  HA  VAL P 294      14.134   0.615   0.536  0.00  0.00      PROC  
ATOM   4472  CB  VAL P 294      15.884   1.462   1.349  0.00  0.00      PROC  
ATOM   4473  HB  VAL P 294      16.863   1.165   1.782  0.00  0.00      PROC  
ATOM   4474  CG1 VAL P 294      16.270   2.467   0.207  0.00  0.00      PROC  
ATOM   4475 HG11 VAL P 294      17.338   2.350  -0.076  0.00  0.00      PROC  
ATOM   4476 HG12 VAL P 294      16.227   3.529   0.530  0.00  0.00      PROC  
ATOM   4477 HG13 VAL P 294      15.576   2.426  -0.659  0.00  0.00      PROC  
ATOM   4478  CG2 VAL P 294      14.921   2.139   2.432  0.00  0.00      PROC  
ATOM   4479 HG21 VAL P 294      14.988   1.472   3.319  0.00  0.00      PROC  
ATOM   4480 HG22 VAL P 294      13.906   2.184   1.983  0.00  0.00      PROC  
ATOM   4481 HG23 VAL P 294      15.282   3.119   2.812  0.00  0.00      PROC  
ATOM   4482  C   VAL P 294      15.881  -0.289  -0.464  0.00  0.00      PROC  
ATOM   4483  O   VAL P 294      15.363  -0.115  -1.553  0.00  0.00      PROC  
ATOM   4484  N   ILE P 295      17.001  -1.060  -0.355  0.00  0.00      PROC  
ATOM   4485  HN  ILE P 295      17.361  -1.238   0.558  0.00  0.00      PROC  
ATOM   4486  CA  ILE P 295      17.688  -1.698  -1.501  0.00  0.00      PROC  
ATOM   4487  HA  ILE P 295      17.824  -0.926  -2.243  0.00  0.00      PROC  
ATOM   4488  CB  ILE P 295      19.107  -2.288  -1.081  0.00  0.00      PROC  
ATOM   4489  HB  ILE P 295      18.965  -2.978  -0.222  0.00  0.00      PROC  
ATOM   4490  CG2 ILE P 295      19.648  -3.206  -2.187  0.00  0.00      PROC  
ATOM   4491 HG21 ILE P 295      19.646  -2.612  -3.125  0.00  0.00      PROC  
ATOM   4492 HG22 ILE P 295      18.998  -4.089  -2.365  0.00  0.00      PROC  
ATOM   4493 HG23 ILE P 295      20.715  -3.445  -1.985  0.00  0.00      PROC  
ATOM   4494  CG1 ILE P 295      20.131  -1.110  -0.735  0.00  0.00      PROC  
ATOM   4495 HG11 ILE P 295      19.734  -0.347  -0.032  0.00  0.00      PROC  
ATOM   4496 HG12 ILE P 295      20.324  -0.643  -1.725  0.00  0.00      PROC  
ATOM   4497  CD  ILE P 295      21.400  -1.763  -0.119  0.00  0.00      PROC  
ATOM   4498  HD1 ILE P 295      22.205  -1.004  -0.025  0.00  0.00      PROC  
ATOM   4499  HD2 ILE P 295      21.707  -2.672  -0.680  0.00  0.00      PROC  
ATOM   4500  HD3 ILE P 295      21.105  -2.168   0.872  0.00  0.00      PROC  
ATOM   4501  C   ILE P 295      16.811  -2.725  -2.186  0.00  0.00      PROC  
ATOM   4502  O   ILE P 295      16.710  -2.744  -3.391  0.00  0.00      PROC  
ATOM   4503  N   PHE P 296      16.070  -3.559  -1.423  0.00  0.00      PROC  
ATOM   4504  HN  PHE P 296      16.128  -3.701  -0.438  0.00  0.00      PROC  
ATOM   4505  CA  PHE P 296      15.096  -4.533  -1.901  0.00  0.00      PROC  
ATOM   4506  HA  PHE P 296      15.686  -5.055  -2.640  0.00  0.00      PROC  
ATOM   4507  CB  PHE P 296      14.613  -5.303  -0.617  0.00  0.00      PROC  
ATOM   4508  HB1 PHE P 296      14.093  -4.576   0.043  0.00  0.00      PROC  
ATOM   4509  HB2 PHE P 296      15.490  -5.726  -0.083  0.00  0.00      PROC  
ATOM   4510  CG  PHE P 296      13.717  -6.541  -0.937  0.00  0.00      PROC  
ATOM   4511  CD1 PHE P 296      14.162  -7.530  -1.798  0.00  0.00      PROC  
ATOM   4512  HD1 PHE P 296      15.151  -7.532  -2.232  0.00  0.00      PROC  
ATOM   4513  CE1 PHE P 296      13.281  -8.623  -2.049  0.00  0.00      PROC  
ATOM   4514  HE1 PHE P 296      13.550  -9.338  -2.813  0.00  0.00      PROC  
ATOM   4515  CZ  PHE P 296      12.019  -8.706  -1.475  0.00  0.00      PROC  
ATOM   4516  HZ  PHE P 296      11.339  -9.487  -1.784  0.00  0.00      PROC  
ATOM   4517  CD2 PHE P 296      12.412  -6.557  -0.349  0.00  0.00      PROC  
ATOM   4518  HD2 PHE P 296      11.937  -5.831   0.294  0.00  0.00      PROC  
ATOM   4519  CE2 PHE P 296      11.604  -7.707  -0.578  0.00  0.00      PROC  
ATOM   4520  HE2 PHE P 296      10.587  -7.790  -0.225  0.00  0.00      PROC  
ATOM   4521  C   PHE P 296      13.929  -4.052  -2.660  0.00  0.00      PROC  
ATOM   4522  O   PHE P 296      13.571  -4.573  -3.727  0.00  0.00      PROC  
ATOM   4523  N   ILE P 297      13.183  -3.007  -2.159  0.00  0.00      PROC  
ATOM   4524  HN  ILE P 297      13.377  -2.688  -1.234  0.00  0.00      PROC  
ATOM   4525  CA  ILE P 297      12.161  -2.298  -2.997  0.00  0.00      PROC  
ATOM   4526  HA  ILE P 297      11.430  -2.992  -3.385  0.00  0.00      PROC  
ATOM   4527  CB  ILE P 297      11.479  -1.205  -2.106  0.00  0.00      PROC  
ATOM   4528  HB  ILE P 297      12.340  -0.670  -1.652  0.00  0.00      PROC  
ATOM   4529  CG2 ILE P 297      10.539  -0.365  -2.983  0.00  0.00      PROC  
ATOM   4530 HG21 ILE P 297       9.719  -0.961  -3.437  0.00  0.00      PROC  
ATOM   4531 HG22 ILE P 297      11.111   0.247  -3.713  0.00  0.00      PROC  
ATOM   4532 HG23 ILE P 297      10.088   0.423  -2.343  0.00  0.00      PROC  
ATOM   4533  CG1 ILE P 297      10.721  -1.752  -0.931  0.00  0.00      PROC  
ATOM   4534 HG11 ILE P 297      11.328  -2.534  -0.427  0.00  0.00      PROC  
ATOM   4535 HG12 ILE P 297       9.850  -2.330  -1.308  0.00  0.00      PROC  
ATOM   4536  CD  ILE P 297      10.203  -0.762   0.063  0.00  0.00      PROC  
ATOM   4537  HD1 ILE P 297      10.848   0.125   0.242  0.00  0.00      PROC  
ATOM   4538  HD2 ILE P 297       9.840  -1.065   1.069  0.00  0.00      PROC  
ATOM   4539  HD3 ILE P 297       9.250  -0.349  -0.331  0.00  0.00      PROC  
ATOM   4540  C   ILE P 297      12.715  -1.658  -4.273  0.00  0.00      PROC  
ATOM   4541  O   ILE P 297      12.115  -1.781  -5.331  0.00  0.00      PROC  
ATOM   4542  N   MET P 298      13.846  -0.950  -4.327  0.00  0.00      PROC  
ATOM   4543  HN  MET P 298      14.357  -0.876  -3.474  0.00  0.00      PROC  
ATOM   4544  CA  MET P 298      14.402  -0.380  -5.645  0.00  0.00      PROC  
ATOM   4545  HA  MET P 298      13.651   0.251  -6.098  0.00  0.00      PROC  
ATOM   4546  CB  MET P 298      15.709   0.473  -5.591  0.00  0.00      PROC  
ATOM   4547  HB1 MET P 298      15.849   0.908  -6.604  0.00  0.00      PROC  
ATOM   4548  HB2 MET P 298      16.552  -0.183  -5.288  0.00  0.00      PROC  
ATOM   4549  CG  MET P 298      15.814   1.740  -4.657  0.00  0.00      PROC  
ATOM   4550  HG1 MET P 298      16.902   1.930  -4.533  0.00  0.00      PROC  
ATOM   4551  HG2 MET P 298      15.567   1.403  -3.627  0.00  0.00      PROC  
ATOM   4552  SD  MET P 298      14.958   3.183  -5.096  0.00  0.00      PROC  
ATOM   4553  CE  MET P 298      15.600   4.204  -3.760  0.00  0.00      PROC  
ATOM   4554  HE1 MET P 298      15.519   3.653  -2.798  0.00  0.00      PROC  
ATOM   4555  HE2 MET P 298      15.068   5.175  -3.675  0.00  0.00      PROC  
ATOM   4556  HE3 MET P 298      16.671   4.497  -3.781  0.00  0.00      PROC  
ATOM   4557  C   MET P 298      14.720  -1.501  -6.639  0.00  0.00      PROC  
ATOM   4558  O   MET P 298      14.513  -1.426  -7.840  0.00  0.00      PROC  
ATOM   4559  N   ILE P 299      15.260  -2.584  -6.096  0.00  0.00      PROC  
ATOM   4560  HN  ILE P 299      15.489  -2.519  -5.128  0.00  0.00      PROC  
ATOM   4561  CA  ILE P 299      15.635  -3.751  -6.981  0.00  0.00      PROC  
ATOM   4562  HA  ILE P 299      16.115  -3.288  -7.831  0.00  0.00      PROC  
ATOM   4563  CB  ILE P 299      16.568  -4.713  -6.237  0.00  0.00      PROC  
ATOM   4564  HB  ILE P 299      16.111  -4.778  -5.226  0.00  0.00      PROC  
ATOM   4565  CG2 ILE P 299      16.632  -6.104  -6.879  0.00  0.00      PROC  
ATOM   4566 HG21 ILE P 299      17.010  -5.947  -7.912  0.00  0.00      PROC  
ATOM   4567 HG22 ILE P 299      15.678  -6.674  -6.887  0.00  0.00      PROC  
ATOM   4568 HG23 ILE P 299      17.308  -6.761  -6.291  0.00  0.00      PROC  
ATOM   4569  CG1 ILE P 299      18.016  -4.137  -6.041  0.00  0.00      PROC  
ATOM   4570 HG11 ILE P 299      17.921  -3.073  -5.735  0.00  0.00      PROC  
ATOM   4571 HG12 ILE P 299      18.485  -4.162  -7.048  0.00  0.00      PROC  
ATOM   4572  CD  ILE P 299      18.896  -4.903  -4.990  0.00  0.00      PROC  
ATOM   4573  HD1 ILE P 299      19.233  -5.899  -5.347  0.00  0.00      PROC  
ATOM   4574  HD2 ILE P 299      18.291  -5.027  -4.066  0.00  0.00      PROC  
ATOM   4575  HD3 ILE P 299      19.870  -4.381  -4.879  0.00  0.00      PROC  
ATOM   4576  C   ILE P 299      14.365  -4.554  -7.451  0.00  0.00      PROC  
ATOM   4577  O   ILE P 299      14.296  -4.957  -8.617  0.00  0.00      PROC  
ATOM   4578  N   PHE P 300      13.269  -4.857  -6.615  0.00  0.00      PROC  
ATOM   4579  HN  PHE P 300      13.277  -4.482  -5.692  0.00  0.00      PROC  
ATOM   4580  CA  PHE P 300      12.170  -5.670  -7.012  0.00  0.00      PROC  
ATOM   4581  HA  PHE P 300      12.584  -6.520  -7.535  0.00  0.00      PROC  
ATOM   4582  CB  PHE P 300      11.206  -6.229  -5.838  0.00  0.00      PROC  
ATOM   4583  HB1 PHE P 300      10.787  -5.269  -5.467  0.00  0.00      PROC  
ATOM   4584  HB2 PHE P 300      11.871  -6.609  -5.034  0.00  0.00      PROC  
ATOM   4585  CG  PHE P 300      10.237  -7.203  -6.337  0.00  0.00      PROC  
ATOM   4586  CD1 PHE P 300      10.587  -8.601  -6.326  0.00  0.00      PROC  
ATOM   4587  HD1 PHE P 300      11.578  -8.911  -6.029  0.00  0.00      PROC  
ATOM   4588  CE1 PHE P 300       9.657  -9.574  -6.653  0.00  0.00      PROC  
ATOM   4589  HE1 PHE P 300       9.989 -10.602  -6.688  0.00  0.00      PROC  
ATOM   4590  CZ  PHE P 300       8.337  -9.211  -6.954  0.00  0.00      PROC  
ATOM   4591  HZ  PHE P 300       7.674  -9.985  -7.310  0.00  0.00      PROC  
ATOM   4592  CD2 PHE P 300       8.886  -6.894  -6.637  0.00  0.00      PROC  
ATOM   4593  HD2 PHE P 300       8.475  -5.895  -6.627  0.00  0.00      PROC  
ATOM   4594  CE2 PHE P 300       8.007  -7.813  -6.974  0.00  0.00      PROC  
ATOM   4595  HE2 PHE P 300       7.065  -7.485  -7.388  0.00  0.00      PROC  
ATOM   4596  C   PHE P 300      11.316  -4.919  -8.030  0.00  0.00      PROC  
ATOM   4597  O   PHE P 300      10.921  -5.449  -9.067  0.00  0.00      PROC  
ATOM   4598  N   ILE P 301      11.127  -3.595  -7.785  0.00  0.00      PROC  
ATOM   4599  HN  ILE P 301      11.490  -3.170  -6.959  0.00  0.00      PROC  
ATOM   4600  CA  ILE P 301      10.287  -2.771  -8.665  0.00  0.00      PROC  
ATOM   4601  HA  ILE P 301       9.385  -3.348  -8.804  0.00  0.00      PROC  
ATOM   4602  CB  ILE P 301       9.840  -1.432  -8.001  0.00  0.00      PROC  
ATOM   4603  HB  ILE P 301      10.710  -0.902  -7.558  0.00  0.00      PROC  
ATOM   4604  CG2 ILE P 301       9.083  -0.586  -9.092  0.00  0.00      PROC  
ATOM   4605 HG21 ILE P 301       8.517   0.200  -8.548  0.00  0.00      PROC  
ATOM   4606 HG22 ILE P 301       8.356  -1.277  -9.571  0.00  0.00      PROC  
ATOM   4607 HG23 ILE P 301       9.770  -0.024  -9.759  0.00  0.00      PROC  
ATOM   4608  CG1 ILE P 301       8.902  -1.715  -6.779  0.00  0.00      PROC  
ATOM   4609 HG11 ILE P 301       9.376  -2.371  -6.018  0.00  0.00      PROC  
ATOM   4610 HG12 ILE P 301       8.041  -2.303  -7.162  0.00  0.00      PROC  
ATOM   4611  CD  ILE P 301       8.326  -0.489  -6.013  0.00  0.00      PROC  
ATOM   4612  HD1 ILE P 301       7.628   0.075  -6.667  0.00  0.00      PROC  
ATOM   4613  HD2 ILE P 301       9.155   0.173  -5.684  0.00  0.00      PROC  
ATOM   4614  HD3 ILE P 301       7.791  -0.874  -5.119  0.00  0.00      PROC  
ATOM   4615  C   ILE P 301      10.802  -2.668 -10.059  0.00  0.00      PROC  
ATOM   4616  O   ILE P 301      10.082  -3.001 -11.028  0.00  0.00      PROC  
ATOM   4617  N   GLY P 302      12.109  -2.434 -10.247  0.00  0.00      PROC  
ATOM   4618  HN  GLY P 302      12.615  -2.255  -9.407  0.00  0.00      PROC  
ATOM   4619  CA  GLY P 302      12.757  -2.480 -11.508  0.00  0.00      PROC  
ATOM   4620  HA1 GLY P 302      13.774  -2.179 -11.305  0.00  0.00      PROC  
ATOM   4621  HA2 GLY P 302      12.185  -1.764 -12.079  0.00  0.00      PROC  
ATOM   4622  C   GLY P 302      12.746  -3.770 -12.324  0.00  0.00      PROC  
ATOM   4623  O   GLY P 302      12.334  -3.929 -13.429  0.00  0.00      PROC  
ATOM   4624  N   LEU P 303      13.186  -4.799 -11.632  0.00  0.00      PROC  
ATOM   4625  HN  LEU P 303      13.427  -4.708 -10.668  0.00  0.00      PROC  
ATOM   4626  CA  LEU P 303      13.340  -6.166 -12.146  0.00  0.00      PROC  
ATOM   4627  HA  LEU P 303      13.946  -6.286 -13.031  0.00  0.00      PROC  
ATOM   4628  CB  LEU P 303      14.041  -6.992 -11.024  0.00  0.00      PROC  
ATOM   4629  HB1 LEU P 303      13.458  -6.845 -10.090  0.00  0.00      PROC  
ATOM   4630  HB2 LEU P 303      15.066  -6.571 -11.104  0.00  0.00      PROC  
ATOM   4631  CG  LEU P 303      14.203  -8.519 -11.224  0.00  0.00      PROC  
ATOM   4632  HG  LEU P 303      13.174  -8.866 -11.459  0.00  0.00      PROC  
ATOM   4633  CD1 LEU P 303      15.109  -8.907 -12.390  0.00  0.00      PROC  
ATOM   4634 HD11 LEU P 303      14.557  -8.766 -13.343  0.00  0.00      PROC  
ATOM   4635 HD12 LEU P 303      15.516  -9.933 -12.265  0.00  0.00      PROC  
ATOM   4636 HD13 LEU P 303      15.960  -8.193 -12.352  0.00  0.00      PROC  
ATOM   4637  CD2 LEU P 303      14.751  -9.189  -9.950  0.00  0.00      PROC  
ATOM   4638 HD21 LEU P 303      14.006  -9.112  -9.129  0.00  0.00      PROC  
ATOM   4639 HD22 LEU P 303      15.583  -8.551  -9.583  0.00  0.00      PROC  
ATOM   4640 HD23 LEU P 303      15.111 -10.227 -10.115  0.00  0.00      PROC  
ATOM   4641  C   LEU P 303      11.995  -6.821 -12.422  0.00  0.00      PROC  
ATOM   4642  O   LEU P 303      11.757  -7.319 -13.536  0.00  0.00      PROC  
ATOM   4643  N   PHE P 304      11.004  -6.601 -11.550  0.00  0.00      PROC  
ATOM   4644  HN  PHE P 304      11.265  -6.121 -10.717  0.00  0.00      PROC  
ATOM   4645  CA  PHE P 304       9.676  -7.143 -11.784  0.00  0.00      PROC  
ATOM   4646  HA  PHE P 304       9.761  -8.192 -12.029  0.00  0.00      PROC  
ATOM   4647  CB  PHE P 304       8.963  -7.172 -10.404  0.00  0.00      PROC  
ATOM   4648  HB1 PHE P 304       8.629  -6.174 -10.049  0.00  0.00      PROC  
ATOM   4649  HB2 PHE P 304       9.650  -7.556  -9.619  0.00  0.00      PROC  
ATOM   4650  CG  PHE P 304       7.793  -8.057 -10.391  0.00  0.00      PROC  
ATOM   4651  CD1 PHE P 304       6.471  -7.615 -10.237  0.00  0.00      PROC  
ATOM   4652  HD1 PHE P 304       6.296  -6.552 -10.315  0.00  0.00      PROC  
ATOM   4653  CE1 PHE P 304       5.376  -8.543 -10.204  0.00  0.00      PROC  
ATOM   4654  HE1 PHE P 304       4.368  -8.159 -10.147  0.00  0.00      PROC  
ATOM   4655  CZ  PHE P 304       5.628  -9.901 -10.272  0.00  0.00      PROC  
ATOM   4656  HZ  PHE P 304       4.786 -10.577 -10.274  0.00  0.00      PROC  
ATOM   4657  CD2 PHE P 304       8.048  -9.425 -10.514  0.00  0.00      PROC  
ATOM   4658  HD2 PHE P 304       9.088  -9.717 -10.510  0.00  0.00      PROC  
ATOM   4659  CE2 PHE P 304       6.963 -10.342 -10.561  0.00  0.00      PROC  
ATOM   4660  HE2 PHE P 304       6.937 -11.363 -10.912  0.00  0.00      PROC  
ATOM   4661  C   PHE P 304       8.962  -6.518 -12.971  0.00  0.00      PROC  
ATOM   4662  O   PHE P 304       8.503  -7.190 -13.925  0.00  0.00      PROC  
ATOM   4663  N   ALA P 305       9.075  -5.164 -13.063  0.00  0.00      PROC  
ATOM   4664  HN  ALA P 305       9.475  -4.665 -12.298  0.00  0.00      PROC  
ATOM   4665  CA  ALA P 305       8.487  -4.321 -14.108  0.00  0.00      PROC  
ATOM   4666  HA  ALA P 305       7.408  -4.372 -14.099  0.00  0.00      PROC  
ATOM   4667  CB  ALA P 305       8.825  -2.809 -13.980  0.00  0.00      PROC  
ATOM   4668  HB1 ALA P 305       9.935  -2.813 -14.026  0.00  0.00      PROC  
ATOM   4669  HB2 ALA P 305       8.621  -2.294 -13.017  0.00  0.00      PROC  
ATOM   4670  HB3 ALA P 305       8.460  -2.202 -14.835  0.00  0.00      PROC  
ATOM   4671  C   ALA P 305       9.041  -4.778 -15.497  0.00  0.00      PROC  
ATOM   4672  O   ALA P 305       8.299  -4.773 -16.462  0.00  0.00      PROC  
ATOM   4673  N   SER P 306      10.335  -5.212 -15.579  0.00  0.00      PROC  
ATOM   4674  HN  SER P 306      10.843  -5.278 -14.724  0.00  0.00      PROC  
ATOM   4675  CA  SER P 306      11.042  -5.731 -16.775  0.00  0.00      PROC  
ATOM   4676  HA  SER P 306      10.978  -4.985 -17.552  0.00  0.00      PROC  
ATOM   4677  CB  SER P 306      12.532  -5.994 -16.445  0.00  0.00      PROC  
ATOM   4678  HB1 SER P 306      12.722  -6.893 -15.822  0.00  0.00      PROC  
ATOM   4679  HB2 SER P 306      12.844  -5.093 -15.874  0.00  0.00      PROC  
ATOM   4680  OG  SER P 306      13.391  -6.233 -17.584  0.00  0.00      PROC  
ATOM   4681  HG1 SER P 306      13.257  -7.139 -17.871  0.00  0.00      PROC  
ATOM   4682  C   SER P 306      10.376  -6.962 -17.254  0.00  0.00      PROC  
ATOM   4683  O   SER P 306      10.091  -7.095 -18.458  0.00  0.00      PROC  
ATOM   4684  N   PHE P 307      10.089  -7.948 -16.302  0.00  0.00      PROC  
ATOM   4685  HN  PHE P 307      10.365  -7.820 -15.353  0.00  0.00      PROC  
ATOM   4686  CA  PHE P 307       9.407  -9.225 -16.452  0.00  0.00      PROC  
ATOM   4687  HA  PHE P 307       9.799  -9.738 -17.318  0.00  0.00      PROC  
ATOM   4688  CB  PHE P 307       9.407 -10.175 -15.162  0.00  0.00      PROC  
ATOM   4689  HB1 PHE P 307       8.941 -11.169 -15.334  0.00  0.00      PROC  
ATOM   4690  HB2 PHE P 307       8.986  -9.683 -14.259  0.00  0.00      PROC  
ATOM   4691  CG  PHE P 307      10.845 -10.545 -14.855  0.00  0.00      PROC  
ATOM   4692  CD1 PHE P 307      11.190 -10.799 -13.512  0.00  0.00      PROC  
ATOM   4693  HD1 PHE P 307      10.489 -10.689 -12.697  0.00  0.00      PROC  
ATOM   4694  CE1 PHE P 307      12.455 -11.267 -13.195  0.00  0.00      PROC  
ATOM   4695  HE1 PHE P 307      12.748 -11.410 -12.166  0.00  0.00      PROC  
ATOM   4696  CZ  PHE P 307      13.427 -11.450 -14.171  0.00  0.00      PROC  
ATOM   4697  HZ  PHE P 307      14.386 -11.803 -13.823  0.00  0.00      PROC  
ATOM   4698  CD2 PHE P 307      11.817 -10.720 -15.841  0.00  0.00      PROC  
ATOM   4699  HD2 PHE P 307      11.645 -10.611 -16.902  0.00  0.00      PROC  
ATOM   4700  CE2 PHE P 307      13.059 -11.246 -15.526  0.00  0.00      PROC  
ATOM   4701  HE2 PHE P 307      13.766 -11.453 -16.315  0.00  0.00      PROC  
ATOM   4702  C   PHE P 307       7.910  -9.110 -16.853  0.00  0.00      PROC  
ATOM   4703  O   PHE P 307       7.381  -9.993 -17.579  0.00  0.00      PROC  
ATOM   4704  N   ILE P 308       7.162  -8.079 -16.361  0.00  0.00      PROC  
ATOM   4705  HN  ILE P 308       7.524  -7.432 -15.695  0.00  0.00      PROC  
ATOM   4706  CA  ILE P 308       5.729  -7.942 -16.586  0.00  0.00      PROC  
ATOM   4707  HA  ILE P 308       5.304  -8.854 -16.192  0.00  0.00      PROC  
ATOM   4708  CB  ILE P 308       5.070  -6.790 -15.746  0.00  0.00      PROC  
ATOM   4709  HB  ILE P 308       5.678  -5.867 -15.859  0.00  0.00      PROC  
ATOM   4710  CG2 ILE P 308       3.711  -6.433 -16.380  0.00  0.00      PROC  
ATOM   4711 HG21 ILE P 308       3.026  -7.302 -16.275  0.00  0.00      PROC  
ATOM   4712 HG22 ILE P 308       3.821  -6.068 -17.423  0.00  0.00      PROC  
ATOM   4713 HG23 ILE P 308       3.180  -5.636 -15.816  0.00  0.00      PROC  
ATOM   4714  CG1 ILE P 308       5.024  -7.059 -14.204  0.00  0.00      PROC  
ATOM   4715 HG11 ILE P 308       4.700  -6.101 -13.744  0.00  0.00      PROC  
ATOM   4716 HG12 ILE P 308       6.027  -7.305 -13.795  0.00  0.00      PROC  
ATOM   4717  CD  ILE P 308       4.064  -8.220 -13.826  0.00  0.00      PROC  
ATOM   4718  HD1 ILE P 308       3.792  -8.168 -12.750  0.00  0.00      PROC  
ATOM   4719  HD2 ILE P 308       4.531  -9.174 -14.151  0.00  0.00      PROC  
ATOM   4720  HD3 ILE P 308       3.090  -8.099 -14.347  0.00  0.00      PROC  
ATOM   4721  C   ILE P 308       5.320  -7.912 -18.086  0.00  0.00      PROC  
ATOM   4722  O   ILE P 308       4.331  -8.660 -18.333  0.00  0.00      PROC  
ATOM   4723  N   PRO P 309       5.859  -7.248 -19.078  0.00  0.00      PROC  
ATOM   4724  CD  PRO P 309       6.866  -6.257 -18.896  0.00  0.00      PROC  
ATOM   4725  HD1 PRO P 309       7.752  -6.499 -18.272  0.00  0.00      PROC  
ATOM   4726  HD2 PRO P 309       6.320  -5.435 -18.385  0.00  0.00      PROC  
ATOM   4727  CA  PRO P 309       5.387  -7.235 -20.436  0.00  0.00      PROC  
ATOM   4728  HA  PRO P 309       4.321  -7.061 -20.436  0.00  0.00      PROC  
ATOM   4729  CB  PRO P 309       6.066  -6.008 -21.163  0.00  0.00      PROC  
ATOM   4730  HB1 PRO P 309       5.371  -5.144 -21.105  0.00  0.00      PROC  
ATOM   4731  HB2 PRO P 309       6.287  -6.080 -22.250  0.00  0.00      PROC  
ATOM   4732  CG  PRO P 309       7.328  -5.820 -20.279  0.00  0.00      PROC  
ATOM   4733  HG1 PRO P 309       8.067  -6.591 -20.586  0.00  0.00      PROC  
ATOM   4734  HG2 PRO P 309       7.615  -4.758 -20.438  0.00  0.00      PROC  
ATOM   4735  C   PRO P 309       5.716  -8.538 -21.070  0.00  0.00      PROC  
ATOM   4736  O   PRO P 309       4.893  -8.938 -21.904  0.00  0.00      PROC  
ATOM   4737  N   GLU P 310       6.812  -9.232 -20.675  0.00  0.00      PROC  
ATOM   4738  HN  GLU P 310       7.494  -8.764 -20.119  0.00  0.00      PROC  
ATOM   4739  CA  GLU P 310       7.132 -10.605 -21.163  0.00  0.00      PROC  
ATOM   4740  HA  GLU P 310       7.134 -10.637 -22.243  0.00  0.00      PROC  
ATOM   4741  CB  GLU P 310       8.590 -11.029 -20.789  0.00  0.00      PROC  
ATOM   4742  HB1 GLU P 310       8.696 -12.108 -21.034  0.00  0.00      PROC  
ATOM   4743  HB2 GLU P 310       8.682 -11.059 -19.682  0.00  0.00      PROC  
ATOM   4744  CG  GLU P 310       9.645 -10.163 -21.529  0.00  0.00      PROC  
ATOM   4745  HG1 GLU P 310       9.771  -9.071 -21.365  0.00  0.00      PROC  
ATOM   4746  HG2 GLU P 310       9.443 -10.314 -22.611  0.00  0.00      PROC  
ATOM   4747  CD  GLU P 310      11.031 -10.716 -21.283  0.00  0.00      PROC  
ATOM   4748  OE1 GLU P 310      11.871  -9.921 -20.795  0.00  0.00      PROC  
ATOM   4749  OE2 GLU P 310      11.288 -11.956 -21.540  0.00  0.00      PROC  
ATOM   4750  C   GLU P 310       6.150 -11.643 -20.815  0.00  0.00      PROC  
ATOM   4751  O   GLU P 310       5.654 -12.385 -21.653  0.00  0.00      PROC  
ATOM   4752  N   ILE P 311       5.747 -11.632 -19.553  0.00  0.00      PROC  
ATOM   4753  HN  ILE P 311       6.246 -11.064 -18.903  0.00  0.00      PROC  
ATOM   4754  CA  ILE P 311       4.664 -12.401 -19.040  0.00  0.00      PROC  
ATOM   4755  HA  ILE P 311       4.805 -13.458 -19.208  0.00  0.00      PROC  
ATOM   4756  CB  ILE P 311       4.441 -12.156 -17.503  0.00  0.00      PROC  
ATOM   4757  HB  ILE P 311       4.361 -11.066 -17.301  0.00  0.00      PROC  
ATOM   4758  CG2 ILE P 311       3.178 -12.872 -16.946  0.00  0.00      PROC  
ATOM   4759 HG21 ILE P 311       3.014 -12.626 -15.875  0.00  0.00      PROC  
ATOM   4760 HG22 ILE P 311       3.162 -13.983 -16.987  0.00  0.00      PROC  
ATOM   4761 HG23 ILE P 311       2.305 -12.399 -17.444  0.00  0.00      PROC  
ATOM   4762  CG1 ILE P 311       5.600 -12.696 -16.666  0.00  0.00      PROC  
ATOM   4763 HG11 ILE P 311       6.521 -12.470 -17.244  0.00  0.00      PROC  
ATOM   4764 HG12 ILE P 311       5.462 -13.798 -16.656  0.00  0.00      PROC  
ATOM   4765  CD  ILE P 311       5.706 -12.180 -15.268  0.00  0.00      PROC  
ATOM   4766  HD1 ILE P 311       5.853 -11.079 -15.268  0.00  0.00      PROC  
ATOM   4767  HD2 ILE P 311       6.618 -12.586 -14.780  0.00  0.00      PROC  
ATOM   4768  HD3 ILE P 311       4.849 -12.366 -14.585  0.00  0.00      PROC  
ATOM   4769  C   ILE P 311       3.348 -12.038 -19.714  0.00  0.00      PROC  
ATOM   4770  O   ILE P 311       2.620 -12.935 -20.106  0.00  0.00      PROC  
ATOM   4771  N   ALA P 312       2.966 -10.780 -19.862  0.00  0.00      PROC  
ATOM   4772  HN  ALA P 312       3.476  -9.990 -19.532  0.00  0.00      PROC  
ATOM   4773  CA  ALA P 312       1.765 -10.432 -20.621  0.00  0.00      PROC  
ATOM   4774  HA  ALA P 312       0.814 -10.819 -20.286  0.00  0.00      PROC  
ATOM   4775  CB  ALA P 312       1.607  -8.901 -20.739  0.00  0.00      PROC  
ATOM   4776  HB1 ALA P 312       0.673  -8.525 -21.207  0.00  0.00      PROC  
ATOM   4777  HB2 ALA P 312       2.445  -8.478 -21.333  0.00  0.00      PROC  
ATOM   4778  HB3 ALA P 312       1.712  -8.487 -19.713  0.00  0.00      PROC  
ATOM   4779  C   ALA P 312       1.850 -10.949 -22.052  0.00  0.00      PROC  
ATOM   4780  O   ALA P 312       0.839 -11.487 -22.538  0.00  0.00      PROC  
ATOM   4781  N   GLU P 313       3.059 -10.938 -22.727  0.00  0.00      PROC  
ATOM   4782  HN  GLU P 313       3.822 -10.461 -22.298  0.00  0.00      PROC  
ATOM   4783  CA  GLU P 313       3.192 -11.552 -24.036  0.00  0.00      PROC  
ATOM   4784  HA  GLU P 313       2.414 -11.122 -24.650  0.00  0.00      PROC  
ATOM   4785  CB  GLU P 313       4.561 -11.285 -24.685  0.00  0.00      PROC  
ATOM   4786  HB1 GLU P 313       4.807 -12.105 -25.392  0.00  0.00      PROC  
ATOM   4787  HB2 GLU P 313       5.228 -11.198 -23.800  0.00  0.00      PROC  
ATOM   4788  CG  GLU P 313       4.660  -9.873 -25.327  0.00  0.00      PROC  
ATOM   4789  HG1 GLU P 313       5.672  -9.748 -25.769  0.00  0.00      PROC  
ATOM   4790  HG2 GLU P 313       4.481  -8.988 -24.680  0.00  0.00      PROC  
ATOM   4791  CD  GLU P 313       3.749  -9.599 -26.546  0.00  0.00      PROC  
ATOM   4792  OE1 GLU P 313       3.964 -10.391 -27.478  0.00  0.00      PROC  
ATOM   4793  OE2 GLU P 313       3.026  -8.571 -26.679  0.00  0.00      PROC  
ATOM   4794  C   GLU P 313       2.890 -12.980 -24.051  0.00  0.00      PROC  
ATOM   4795  O   GLU P 313       2.161 -13.451 -24.894  0.00  0.00      PROC  
ATOM   4796  N   ILE P 314       3.442 -13.728 -23.095  0.00  0.00      PROC  
ATOM   4797  HN  ILE P 314       3.964 -13.237 -22.402  0.00  0.00      PROC  
ATOM   4798  CA  ILE P 314       3.263 -15.129 -22.913  0.00  0.00      PROC  
ATOM   4799  HA  ILE P 314       3.568 -15.548 -23.861  0.00  0.00      PROC  
ATOM   4800  CB  ILE P 314       4.063 -15.718 -21.693  0.00  0.00      PROC  
ATOM   4801  HB  ILE P 314       3.900 -15.162 -20.745  0.00  0.00      PROC  
ATOM   4802  CG2 ILE P 314       3.723 -17.231 -21.562  0.00  0.00      PROC  
ATOM   4803 HG21 ILE P 314       2.692 -17.274 -21.149  0.00  0.00      PROC  
ATOM   4804 HG22 ILE P 314       4.395 -17.787 -20.875  0.00  0.00      PROC  
ATOM   4805 HG23 ILE P 314       3.749 -17.694 -22.572  0.00  0.00      PROC  
ATOM   4806  CG1 ILE P 314       5.564 -15.474 -21.976  0.00  0.00      PROC  
ATOM   4807 HG11 ILE P 314       5.821 -14.542 -22.525  0.00  0.00      PROC  
ATOM   4808 HG12 ILE P 314       5.978 -16.355 -22.512  0.00  0.00      PROC  
ATOM   4809  CD  ILE P 314       6.434 -15.345 -20.709  0.00  0.00      PROC  
ATOM   4810  HD1 ILE P 314       6.205 -14.553 -19.963  0.00  0.00      PROC  
ATOM   4811  HD2 ILE P 314       7.511 -15.150 -20.901  0.00  0.00      PROC  
ATOM   4812  HD3 ILE P 314       6.449 -16.370 -20.281  0.00  0.00      PROC  
ATOM   4813  C   ILE P 314       1.802 -15.481 -22.780  0.00  0.00      PROC  
ATOM   4814  O   ILE P 314       1.186 -16.253 -23.495  0.00  0.00      PROC  
ATOM   4815  N   LEU P 315       1.142 -14.840 -21.777  0.00  0.00      PROC  
ATOM   4816  HN  LEU P 315       1.648 -14.252 -21.149  0.00  0.00      PROC  
ATOM   4817  CA  LEU P 315      -0.241 -15.107 -21.387  0.00  0.00      PROC  
ATOM   4818  HA  LEU P 315      -0.251 -16.178 -21.253  0.00  0.00      PROC  
ATOM   4819  CB  LEU P 315      -0.688 -14.532 -19.991  0.00  0.00      PROC  
ATOM   4820  HB1 LEU P 315      -1.771 -14.760 -19.897  0.00  0.00      PROC  
ATOM   4821  HB2 LEU P 315      -0.639 -13.422 -19.964  0.00  0.00      PROC  
ATOM   4822  CG  LEU P 315       0.175 -15.071 -18.803  0.00  0.00      PROC  
ATOM   4823  HG  LEU P 315       1.224 -14.912 -19.133  0.00  0.00      PROC  
ATOM   4824  CD1 LEU P 315      -0.171 -14.411 -17.477  0.00  0.00      PROC  
ATOM   4825 HD11 LEU P 315       0.652 -14.617 -16.760  0.00  0.00      PROC  
ATOM   4826 HD12 LEU P 315      -1.149 -14.729 -17.057  0.00  0.00      PROC  
ATOM   4827 HD13 LEU P 315      -0.040 -13.316 -17.611  0.00  0.00      PROC  
ATOM   4828  CD2 LEU P 315       0.092 -16.660 -18.599  0.00  0.00      PROC  
ATOM   4829 HD21 LEU P 315       0.501 -17.107 -19.530  0.00  0.00      PROC  
ATOM   4830 HD22 LEU P 315      -0.946 -17.033 -18.465  0.00  0.00      PROC  
ATOM   4831 HD23 LEU P 315       0.753 -16.894 -17.737  0.00  0.00      PROC  
ATOM   4832  C   LEU P 315      -1.293 -14.700 -22.415  0.00  0.00      PROC  
ATOM   4833  O   LEU P 315      -2.343 -15.317 -22.553  0.00  0.00      PROC  
ATOM   4834  N   GLY P 316      -0.994 -13.628 -23.206  0.00  0.00      PROC  
ATOM   4835  HN  GLY P 316      -0.262 -12.991 -22.978  0.00  0.00      PROC  
ATOM   4836  CA  GLY P 316      -1.879 -13.127 -24.263  0.00  0.00      PROC  
ATOM   4837  HA1 GLY P 316      -1.417 -12.206 -24.586  0.00  0.00      PROC  
ATOM   4838  HA2 GLY P 316      -2.895 -12.966 -23.934  0.00  0.00      PROC  
ATOM   4839  C   GLY P 316      -1.929 -13.875 -25.515  0.00  0.00      PROC  
ATOM   4840  O   GLY P 316      -2.953 -14.144 -26.184  0.00  0.00      PROC  
ATOM   4841  N   LYS P 317      -0.778 -14.128 -26.138  0.00  0.00      PROC  
ATOM   4842  HN  LYS P 317      -0.008 -13.953 -25.529  0.00  0.00      PROC  
ATOM   4843  CA  LYS P 317      -0.575 -14.735 -27.473  0.00  0.00      PROC  
ATOM   4844  HA  LYS P 317      -1.401 -14.439 -28.103  0.00  0.00      PROC  
ATOM   4845  CB  LYS P 317       0.645 -14.210 -28.260  0.00  0.00      PROC  
ATOM   4846  HB1 LYS P 317       1.021 -14.996 -28.950  0.00  0.00      PROC  
ATOM   4847  HB2 LYS P 317       1.469 -14.025 -27.538  0.00  0.00      PROC  
ATOM   4848  CG  LYS P 317       0.571 -12.825 -28.982  0.00  0.00      PROC  
ATOM   4849  HG1 LYS P 317      -0.139 -12.719 -29.829  0.00  0.00      PROC  
ATOM   4850  HG2 LYS P 317       1.579 -12.727 -29.438  0.00  0.00      PROC  
ATOM   4851  CD  LYS P 317       0.423 -11.621 -28.046  0.00  0.00      PROC  
ATOM   4852  HD1 LYS P 317       1.095 -11.622 -27.161  0.00  0.00      PROC  
ATOM   4853  HD2 LYS P 317      -0.653 -11.574 -27.773  0.00  0.00      PROC  
ATOM   4854  CE  LYS P 317       0.663 -10.258 -28.801  0.00  0.00      PROC  
ATOM   4855  HE1 LYS P 317       0.461  -9.314 -28.252  0.00  0.00      PROC  
ATOM   4856  HE2 LYS P 317       0.043 -10.135 -29.714  0.00  0.00      PROC  
ATOM   4857  NZ  LYS P 317       2.006 -10.166 -29.344  0.00  0.00      PROC  
ATOM   4858  HZ1 LYS P 317       2.286 -10.906 -30.019  0.00  0.00      PROC  
ATOM   4859  HZ2 LYS P 317       2.579 -10.229 -28.478  0.00  0.00      PROC  
ATOM   4860  HZ3 LYS P 317       2.164  -9.252 -29.815  0.00  0.00      PROC  
ATOM   4861  C   LYS P 317      -0.692 -16.234 -27.457  0.00  0.00      PROC  
ATOM   4862  O   LYS P 317       0.236 -16.962 -27.339  0.00  0.00      PROC  
ATOM   4863  N   ARG P 318      -1.934 -16.763 -27.458  0.00  0.00      PROC  
ATOM   4864  HN  ARG P 318      -2.728 -16.164 -27.525  0.00  0.00      PROC  
ATOM   4865  CA  ARG P 318      -2.303 -18.140 -27.388  0.00  0.00      PROC  
ATOM   4866  HA  ARG P 318      -1.527 -18.681 -27.910  0.00  0.00      PROC  
ATOM   4867  CB  ARG P 318      -2.330 -18.770 -25.948  0.00  0.00      PROC  
ATOM   4868  HB1 ARG P 318      -1.263 -18.992 -25.732  0.00  0.00      PROC  
ATOM   4869  HB2 ARG P 318      -2.896 -19.725 -26.006  0.00  0.00      PROC  
ATOM   4870  CG  ARG P 318      -2.628 -17.729 -24.872  0.00  0.00      PROC  
ATOM   4871  HG1 ARG P 318      -2.069 -16.773 -24.950  0.00  0.00      PROC  
ATOM   4872  HG2 ARG P 318      -2.445 -18.082 -23.835  0.00  0.00      PROC  
ATOM   4873  CD  ARG P 318      -4.130 -17.340 -24.755  0.00  0.00      PROC  
ATOM   4874  HD1 ARG P 318      -4.559 -17.042 -25.735  0.00  0.00      PROC  
ATOM   4875  HD2 ARG P 318      -4.225 -16.421 -24.137  0.00  0.00      PROC  
ATOM   4876  NE  ARG P 318      -4.808 -18.523 -24.331  0.00  0.00      PROC  
ATOM   4877  HE  ARG P 318      -4.238 -19.321 -24.136  0.00  0.00      PROC  
ATOM   4878  CZ  ARG P 318      -6.049 -18.592 -23.792  0.00  0.00      PROC  
ATOM   4879  NH1 ARG P 318      -6.965 -17.623 -23.709  0.00  0.00      PROC  
ATOM   4880 HH11 ARG P 318      -6.778 -16.705 -24.059  0.00  0.00      PROC  
ATOM   4881 HH12 ARG P 318      -7.628 -17.703 -22.965  0.00  0.00      PROC  
ATOM   4882  NH2 ARG P 318      -6.350 -19.820 -23.407  0.00  0.00      PROC  
ATOM   4883 HH21 ARG P 318      -5.744 -20.584 -23.629  0.00  0.00      PROC  
ATOM   4884 HH22 ARG P 318      -7.280 -20.030 -23.104  0.00  0.00      PROC  
ATOM   4885  C   ARG P 318      -3.659 -18.474 -28.039  0.00  0.00      PROC  
ATOM   4886  O   ARG P 318      -4.416 -17.531 -28.254  0.00  0.00      PROC  
ATOM   4887  N   GLN P 319      -3.826 -19.767 -28.496  0.00  0.00      PROC  
ATOM   4888  HN  GLN P 319      -3.222 -20.555 -28.395  0.00  0.00      PROC  
ATOM   4889  CA  GLN P 319      -4.905 -20.149 -29.365  0.00  0.00      PROC  
ATOM   4890  HA  GLN P 319      -5.126 -19.412 -30.123  0.00  0.00      PROC  
ATOM   4891  CB  GLN P 319      -4.574 -21.521 -30.135  0.00  0.00      PROC  
ATOM   4892  HB1 GLN P 319      -3.609 -21.478 -30.685  0.00  0.00      PROC  
ATOM   4893  HB2 GLN P 319      -5.365 -21.622 -30.909  0.00  0.00      PROC  
ATOM   4894  CG  GLN P 319      -4.506 -22.875 -29.368  0.00  0.00      PROC  
ATOM   4895  HG1 GLN P 319      -4.059 -23.584 -30.097  0.00  0.00      PROC  
ATOM   4896  HG2 GLN P 319      -5.499 -23.282 -29.081  0.00  0.00      PROC  
ATOM   4897  CD  GLN P 319      -3.620 -22.882 -28.096  0.00  0.00      PROC  
ATOM   4898  OE1 GLN P 319      -2.464 -22.546 -28.153  0.00  0.00      PROC  
ATOM   4899  NE2 GLN P 319      -4.060 -23.249 -26.868  0.00  0.00      PROC  
ATOM   4900 HE21 GLN P 319      -3.398 -23.051 -26.145  0.00  0.00      PROC  
ATOM   4901 HE22 GLN P 319      -5.043 -23.390 -26.750  0.00  0.00      PROC  
ATOM   4902  C   GLN P 319      -6.262 -20.332 -28.548  0.00  0.00      PROC  
ATOM   4903  OT1 GLN P 319      -6.474 -20.607 -27.374  0.00  0.00      PROC  
ATOM   4904  OT2 GLN P 319      -7.494 -20.102 -29.306  0.00  0.00      PROC  
ATOM   4905 HT2B GLN P 319      -8.233 -20.349 -28.745  0.00  0.00      PROC  
ATOM   4906  N   THR P 218      -8.744  24.795 -26.679  0.00  0.00      PROD  
ATOM   4907  HT1 THR P 218      -9.592  24.722 -26.153  0.00  0.00      PROD  
ATOM   4908  HT2 THR P 218      -7.940  25.020 -26.129  0.00  0.00      PROD  
ATOM   4909  CA  THR P 218      -8.585  23.539 -27.404  0.00  0.00      PROD  
ATOM   4910  HA  THR P 218      -9.148  23.553 -28.325  0.00  0.00      PROD  
ATOM   4911  CB  THR P 218      -7.068  23.359 -27.730  0.00  0.00      PROD  
ATOM   4912  HB  THR P 218      -6.656  24.281 -28.192  0.00  0.00      PROD  
ATOM   4913  OG1 THR P 218      -6.873  22.378 -28.748  0.00  0.00      PROD  
ATOM   4914  HG1 THR P 218      -6.819  22.999 -29.478  0.00  0.00      PROD  
ATOM   4915  CG2 THR P 218      -6.172  22.940 -26.539  0.00  0.00      PROD  
ATOM   4916 HG21 THR P 218      -6.656  22.009 -26.174  0.00  0.00      PROD  
ATOM   4917 HG22 THR P 218      -6.211  23.619 -25.660  0.00  0.00      PROD  
ATOM   4918 HG23 THR P 218      -5.109  22.740 -26.794  0.00  0.00      PROD  
ATOM   4919  C   THR P 218      -9.199  22.372 -26.631  0.00  0.00      PROD  
ATOM   4920  O   THR P 218      -9.352  22.352 -25.383  0.00  0.00      PROD  
ATOM   4921  N   SER P 219      -9.572  21.261 -27.361  0.00  0.00      PROD  
ATOM   4922  HN  SER P 219      -9.359  21.286 -28.335  0.00  0.00      PROD  
ATOM   4923  CA  SER P 219     -10.296  20.130 -26.785  0.00  0.00      PROD  
ATOM   4924  HA  SER P 219     -11.140  20.644 -26.350  0.00  0.00      PROD  
ATOM   4925  CB  SER P 219     -10.705  19.075 -27.820  0.00  0.00      PROD  
ATOM   4926  HB1 SER P 219     -11.437  19.579 -28.487  0.00  0.00      PROD  
ATOM   4927  HB2 SER P 219     -11.297  18.210 -27.452  0.00  0.00      PROD  
ATOM   4928  OG  SER P 219      -9.584  18.751 -28.738  0.00  0.00      PROD  
ATOM   4929  HG1 SER P 219      -9.521  19.496 -29.340  0.00  0.00      PROD  
ATOM   4930  C   SER P 219      -9.584  19.466 -25.685  0.00  0.00      PROD  
ATOM   4931  O   SER P 219     -10.192  18.929 -24.796  0.00  0.00      PROD  
ATOM   4932  N   THR P 220      -8.281  19.287 -25.785  0.00  0.00      PROD  
ATOM   4933  HN  THR P 220      -7.933  19.371 -26.716  0.00  0.00      PROD  
ATOM   4934  CA  THR P 220      -7.475  18.471 -24.807  0.00  0.00      PROD  
ATOM   4935  HA  THR P 220      -7.892  17.477 -24.740  0.00  0.00      PROD  
ATOM   4936  CB  THR P 220      -5.993  18.153 -25.065  0.00  0.00      PROD  
ATOM   4937  HB  THR P 220      -5.468  17.891 -24.122  0.00  0.00      PROD  
ATOM   4938  OG1 THR P 220      -5.256  19.173 -25.696  0.00  0.00      PROD  
ATOM   4939  HG1 THR P 220      -5.560  19.171 -26.606  0.00  0.00      PROD  
ATOM   4940  CG2 THR P 220      -6.024  16.950 -26.067  0.00  0.00      PROD  
ATOM   4941 HG21 THR P 220      -6.296  16.035 -25.498  0.00  0.00      PROD  
ATOM   4942 HG22 THR P 220      -5.016  16.776 -26.500  0.00  0.00      PROD  
ATOM   4943 HG23 THR P 220      -6.761  17.113 -26.883  0.00  0.00      PROD  
ATOM   4944  C   THR P 220      -7.592  19.121 -23.421  0.00  0.00      PROD  
ATOM   4945  O   THR P 220      -7.685  18.408 -22.401  0.00  0.00      PROD  
ATOM   4946  N   LEU P 221      -7.426  20.433 -23.365  0.00  0.00      PROD  
ATOM   4947  HN  LEU P 221      -7.231  20.967 -24.184  0.00  0.00      PROD  
ATOM   4948  CA  LEU P 221      -7.475  21.242 -22.188  0.00  0.00      PROD  
ATOM   4949  HA  LEU P 221      -6.686  20.964 -21.506  0.00  0.00      PROD  
ATOM   4950  CB  LEU P 221      -7.237  22.734 -22.653  0.00  0.00      PROD  
ATOM   4951  HB1 LEU P 221      -8.016  23.058 -23.375  0.00  0.00      PROD  
ATOM   4952  HB2 LEU P 221      -6.265  22.731 -23.190  0.00  0.00      PROD  
ATOM   4953  CG  LEU P 221      -7.142  23.855 -21.540  0.00  0.00      PROD  
ATOM   4954  HG  LEU P 221      -8.102  23.894 -20.983  0.00  0.00      PROD  
ATOM   4955  CD1 LEU P 221      -6.087  23.517 -20.498  0.00  0.00      PROD  
ATOM   4956 HD11 LEU P 221      -5.083  23.610 -20.965  0.00  0.00      PROD  
ATOM   4957 HD12 LEU P 221      -6.260  22.500 -20.084  0.00  0.00      PROD  
ATOM   4958 HD13 LEU P 221      -6.044  24.215 -19.635  0.00  0.00      PROD  
ATOM   4959  CD2 LEU P 221      -6.987  25.298 -22.145  0.00  0.00      PROD  
ATOM   4960 HD21 LEU P 221      -6.047  25.285 -22.736  0.00  0.00      PROD  
ATOM   4961 HD22 LEU P 221      -6.836  26.072 -21.362  0.00  0.00      PROD  
ATOM   4962 HD23 LEU P 221      -7.897  25.516 -22.744  0.00  0.00      PROD  
ATOM   4963  C   LEU P 221      -8.773  21.176 -21.410  0.00  0.00      PROD  
ATOM   4964  O   LEU P 221      -8.798  21.033 -20.159  0.00  0.00      PROD  
ATOM   4965  N   ILE P 222      -9.936  21.173 -22.132  0.00  0.00      PROD  
ATOM   4966  HN  ILE P 222      -9.788  21.195 -23.118  0.00  0.00      PROD  
ATOM   4967  CA  ILE P 222     -11.278  21.325 -21.503  0.00  0.00      PROD  
ATOM   4968  HA  ILE P 222     -11.122  22.128 -20.799  0.00  0.00      PROD  
ATOM   4969  CB  ILE P 222     -12.376  21.673 -22.468  0.00  0.00      PROD  
ATOM   4970  HB  ILE P 222     -12.239  20.926 -23.279  0.00  0.00      PROD  
ATOM   4971  CG2 ILE P 222     -13.822  21.429 -21.894  0.00  0.00      PROD  
ATOM   4972 HG21 ILE P 222     -14.056  21.938 -20.935  0.00  0.00      PROD  
ATOM   4973 HG22 ILE P 222     -14.002  20.343 -21.745  0.00  0.00      PROD  
ATOM   4974 HG23 ILE P 222     -14.538  21.896 -22.605  0.00  0.00      PROD  
ATOM   4975  CG1 ILE P 222     -12.160  23.044 -23.128  0.00  0.00      PROD  
ATOM   4976 HG11 ILE P 222     -12.969  23.216 -23.870  0.00  0.00      PROD  
ATOM   4977 HG12 ILE P 222     -11.171  23.030 -23.634  0.00  0.00      PROD  
ATOM   4978  CD  ILE P 222     -12.124  24.284 -22.145  0.00  0.00      PROD  
ATOM   4979  HD1 ILE P 222     -11.778  25.236 -22.601  0.00  0.00      PROD  
ATOM   4980  HD2 ILE P 222     -11.391  24.066 -21.340  0.00  0.00      PROD  
ATOM   4981  HD3 ILE P 222     -13.171  24.412 -21.796  0.00  0.00      PROD  
ATOM   4982  C   ILE P 222     -11.665  20.118 -20.687  0.00  0.00      PROD  
ATOM   4983  O   ILE P 222     -12.142  20.262 -19.561  0.00  0.00      PROD  
ATOM   4984  N   ARG P 223     -11.422  18.894 -21.216  0.00  0.00      PROD  
ATOM   4985  HN  ARG P 223     -11.153  18.801 -22.172  0.00  0.00      PROD  
ATOM   4986  CA  ARG P 223     -11.642  17.644 -20.545  0.00  0.00      PROD  
ATOM   4987  HA  ARG P 223     -12.611  17.593 -20.069  0.00  0.00      PROD  
ATOM   4988  CB  ARG P 223     -11.847  16.457 -21.628  0.00  0.00      PROD  
ATOM   4989  HB1 ARG P 223     -10.937  16.531 -22.261  0.00  0.00      PROD  
ATOM   4990  HB2 ARG P 223     -12.805  16.607 -22.171  0.00  0.00      PROD  
ATOM   4991  CG  ARG P 223     -11.952  15.043 -21.080  0.00  0.00      PROD  
ATOM   4992  HG1 ARG P 223     -11.165  14.734 -20.359  0.00  0.00      PROD  
ATOM   4993  HG2 ARG P 223     -11.877  14.427 -22.001  0.00  0.00      PROD  
ATOM   4994  CD  ARG P 223     -13.243  14.815 -20.217  0.00  0.00      PROD  
ATOM   4995  HD1 ARG P 223     -14.088  15.303 -20.748  0.00  0.00      PROD  
ATOM   4996  HD2 ARG P 223     -13.045  15.277 -19.226  0.00  0.00      PROD  
ATOM   4997  NE  ARG P 223     -13.382  13.383 -19.923  0.00  0.00      PROD  
ATOM   4998  HE  ARG P 223     -12.776  12.747 -20.402  0.00  0.00      PROD  
ATOM   4999  CZ  ARG P 223     -14.326  12.747 -19.180  0.00  0.00      PROD  
ATOM   5000  NH1 ARG P 223     -15.268  13.356 -18.510  0.00  0.00      PROD  
ATOM   5001 HH11 ARG P 223     -15.246  14.353 -18.437  0.00  0.00      PROD  
ATOM   5002 HH12 ARG P 223     -15.947  12.816 -18.012  0.00  0.00      PROD  
ATOM   5003  NH2 ARG P 223     -14.168  11.479 -19.084  0.00  0.00      PROD  
ATOM   5004 HH21 ARG P 223     -13.556  11.226 -19.833  0.00  0.00      PROD  
ATOM   5005 HH22 ARG P 223     -14.798  10.786 -18.734  0.00  0.00      PROD  
ATOM   5006  C   ARG P 223     -10.781  17.318 -19.345  0.00  0.00      PROD  
ATOM   5007  O   ARG P 223     -11.177  16.694 -18.376  0.00  0.00      PROD  
ATOM   5008  N   LEU P 224      -9.477  17.694 -19.482  0.00  0.00      PROD  
ATOM   5009  HN  LEU P 224      -9.255  18.292 -20.249  0.00  0.00      PROD  
ATOM   5010  CA  LEU P 224      -8.482  17.575 -18.436  0.00  0.00      PROD  
ATOM   5011  HA  LEU P 224      -8.365  16.551 -18.114  0.00  0.00      PROD  
ATOM   5012  CB  LEU P 224      -7.118  17.944 -19.102  0.00  0.00      PROD  
ATOM   5013  HB1 LEU P 224      -7.342  18.861 -19.687  0.00  0.00      PROD  
ATOM   5014  HB2 LEU P 224      -6.841  17.248 -19.922  0.00  0.00      PROD  
ATOM   5015  CG  LEU P 224      -5.833  18.032 -18.301  0.00  0.00      PROD  
ATOM   5016  HG  LEU P 224      -6.038  17.334 -17.461  0.00  0.00      PROD  
ATOM   5017  CD1 LEU P 224      -4.515  17.795 -19.021  0.00  0.00      PROD  
ATOM   5018 HD11 LEU P 224      -3.640  17.445 -18.433  0.00  0.00      PROD  
ATOM   5019 HD12 LEU P 224      -4.113  18.760 -19.398  0.00  0.00      PROD  
ATOM   5020 HD13 LEU P 224      -4.593  17.020 -19.813  0.00  0.00      PROD  
ATOM   5021  CD2 LEU P 224      -5.528  19.390 -17.663  0.00  0.00      PROD  
ATOM   5022 HD21 LEU P 224      -5.342  20.203 -18.397  0.00  0.00      PROD  
ATOM   5023 HD22 LEU P 224      -4.559  19.313 -17.125  0.00  0.00      PROD  
ATOM   5024 HD23 LEU P 224      -6.204  19.692 -16.834  0.00  0.00      PROD  
ATOM   5025  C   LEU P 224      -8.828  18.428 -17.235  0.00  0.00      PROD  
ATOM   5026  O   LEU P 224      -8.848  17.871 -16.152  0.00  0.00      PROD  
ATOM   5027  N   VAL P 225      -9.216  19.763 -17.490  0.00  0.00      PROD  
ATOM   5028  HN  VAL P 225      -9.126  20.252 -18.353  0.00  0.00      PROD  
ATOM   5029  CA  VAL P 225      -9.486  20.604 -16.309  0.00  0.00      PROD  
ATOM   5030  HA  VAL P 225      -8.817  20.410 -15.484  0.00  0.00      PROD  
ATOM   5031  CB  VAL P 225      -9.248  22.096 -16.670  0.00  0.00      PROD  
ATOM   5032  HB  VAL P 225      -9.266  22.708 -15.743  0.00  0.00      PROD  
ATOM   5033  CG1 VAL P 225      -7.846  22.265 -17.340  0.00  0.00      PROD  
ATOM   5034 HG11 VAL P 225      -7.751  21.614 -18.235  0.00  0.00      PROD  
ATOM   5035 HG12 VAL P 225      -7.124  21.991 -16.541  0.00  0.00      PROD  
ATOM   5036 HG13 VAL P 225      -7.660  23.280 -17.752  0.00  0.00      PROD  
ATOM   5037  CG2 VAL P 225     -10.376  22.565 -17.688  0.00  0.00      PROD  
ATOM   5038 HG21 VAL P 225     -10.324  23.619 -18.035  0.00  0.00      PROD  
ATOM   5039 HG22 VAL P 225     -11.337  22.401 -17.154  0.00  0.00      PROD  
ATOM   5040 HG23 VAL P 225     -10.280  21.889 -18.564  0.00  0.00      PROD  
ATOM   5041  C   VAL P 225     -10.840  20.222 -15.542  0.00  0.00      PROD  
ATOM   5042  O   VAL P 225     -10.958  20.394 -14.339  0.00  0.00      PROD  
ATOM   5043  N   GLN P 226     -11.819  19.703 -16.344  0.00  0.00      PROD  
ATOM   5044  HN  GLN P 226     -11.736  19.665 -17.337  0.00  0.00      PROD  
ATOM   5045  CA  GLN P 226     -13.139  19.174 -15.884  0.00  0.00      PROD  
ATOM   5046  HA  GLN P 226     -13.709  19.993 -15.470  0.00  0.00      PROD  
ATOM   5047  CB  GLN P 226     -13.846  18.556 -17.130  0.00  0.00      PROD  
ATOM   5048  HB1 GLN P 226     -13.210  17.745 -17.547  0.00  0.00      PROD  
ATOM   5049  HB2 GLN P 226     -13.918  19.367 -17.885  0.00  0.00      PROD  
ATOM   5050  CG  GLN P 226     -15.238  17.954 -16.910  0.00  0.00      PROD  
ATOM   5051  HG1 GLN P 226     -16.064  18.682 -16.762  0.00  0.00      PROD  
ATOM   5052  HG2 GLN P 226     -15.309  17.101 -16.202  0.00  0.00      PROD  
ATOM   5053  CD  GLN P 226     -15.563  17.264 -18.269  0.00  0.00      PROD  
ATOM   5054  OE1 GLN P 226     -15.814  16.086 -18.281  0.00  0.00      PROD  
ATOM   5055  NE2 GLN P 226     -15.690  18.000 -19.397  0.00  0.00      PROD  
ATOM   5056 HE21 GLN P 226     -15.783  17.527 -20.273  0.00  0.00      PROD  
ATOM   5057 HE22 GLN P 226     -15.751  18.997 -19.344  0.00  0.00      PROD  
ATOM   5058  C   GLN P 226     -12.848  18.054 -14.843  0.00  0.00      PROD  
ATOM   5059  O   GLN P 226     -13.518  17.987 -13.786  0.00  0.00      PROD  
ATOM   5060  N   LEU P 227     -11.916  17.116 -15.129  0.00  0.00      PROD  
ATOM   5061  HN  LEU P 227     -11.470  17.175 -16.018  0.00  0.00      PROD  
ATOM   5062  CA  LEU P 227     -11.573  16.010 -14.290  0.00  0.00      PROD
[truncated: 7,198,405 more chars]
