# Supplementary material for: Structural basis of voltage-dependent gating in BK channels
Source: Nat Commun. 2025 Jul 1;16:5846. doi: 10.1038/s41467-025-60639-y (PMC12218146; doi:10.1038/s41467-025-60639-y)
Supplement: Supplementary file 7 — Supplementary Data 1 [file 41467_2025_60639_MOESM7_ESM.zip › Supplementary Data 1/MD trajectories/acBK-WTapo-5tji-frame_last.txt]

CRYST1   95.915   95.915  100.689  90.00  90.00  90.00 P 1           1
ATOM      1  N   THR P 218      24.350   7.620 -27.802  0.00  0.00      PROA  
ATOM      2  HT1 THR P 218      24.216   8.442 -27.249  0.00  0.00      PROA  
ATOM      3  HT2 THR P 218      24.975   7.718 -28.577  0.00  0.00      PROA  
ATOM      4  CA  THR P 218      22.962   7.349 -28.238  0.00  0.00      PROA  
ATOM      5  HA  THR P 218      22.774   7.837 -29.183  0.00  0.00      PROA  
ATOM      6  CB  THR P 218      22.825   5.790 -28.375  0.00  0.00      PROA  
ATOM      7  HB  THR P 218      23.736   5.383 -28.863  0.00  0.00      PROA  
ATOM      8  OG1 THR P 218      21.809   5.485 -29.336  0.00  0.00      PROA  
ATOM      9  HG1 THR P 218      22.110   4.717 -29.828  0.00  0.00      PROA  
ATOM     10  CG2 THR P 218      22.608   4.968 -27.051  0.00  0.00      PROA  
ATOM     11 HG21 THR P 218      21.878   5.491 -26.395  0.00  0.00      PROA  
ATOM     12 HG22 THR P 218      23.600   4.874 -26.560  0.00  0.00      PROA  
ATOM     13 HG23 THR P 218      22.347   3.908 -27.254  0.00  0.00      PROA  
ATOM     14  C   THR P 218      21.806   7.935 -27.333  0.00  0.00      PROA  
ATOM     15  O   THR P 218      21.953   8.171 -26.125  0.00  0.00      PROA  
ATOM     16  N   SER P 219      20.654   8.313 -27.921  0.00  0.00      PROA  
ATOM     17  HN  SER P 219      20.471   8.059 -28.867  0.00  0.00      PROA  
ATOM     18  CA  SER P 219      19.594   8.988 -27.282  0.00  0.00      PROA  
ATOM     19  HA  SER P 219      19.974   9.938 -26.936  0.00  0.00      PROA  
ATOM     20  CB  SER P 219      18.454   9.050 -28.290  0.00  0.00      PROA  
ATOM     21  HB1 SER P 219      17.593   9.640 -27.909  0.00  0.00      PROA  
ATOM     22  HB2 SER P 219      18.088   8.052 -28.611  0.00  0.00      PROA  
ATOM     23  OG  SER P 219      18.718   9.917 -29.397  0.00  0.00      PROA  
ATOM     24  HG1 SER P 219      18.768  10.784 -28.989  0.00  0.00      PROA  
ATOM     25  C   SER P 219      19.080   8.366 -26.041  0.00  0.00      PROA  
ATOM     26  O   SER P 219      18.902   9.014 -24.977  0.00  0.00      PROA  
ATOM     27  N   THR P 220      18.826   7.021 -26.106  0.00  0.00      PROA  
ATOM     28  HN  THR P 220      19.024   6.451 -26.900  0.00  0.00      PROA  
ATOM     29  CA  THR P 220      18.265   6.215 -25.013  0.00  0.00      PROA  
ATOM     30  HA  THR P 220      17.325   6.694 -24.783  0.00  0.00      PROA  
ATOM     31  CB  THR P 220      17.948   4.793 -25.402  0.00  0.00      PROA  
ATOM     32  HB  THR P 220      17.743   4.016 -24.634  0.00  0.00      PROA  
ATOM     33  OG1 THR P 220      18.878   4.217 -26.382  0.00  0.00      PROA  
ATOM     34  HG1 THR P 220      19.598   3.744 -25.958  0.00  0.00      PROA  
ATOM     35  CG2 THR P 220      16.676   4.883 -26.151  0.00  0.00      PROA  
ATOM     36 HG21 THR P 220      15.788   4.849 -25.484  0.00  0.00      PROA  
ATOM     37 HG22 THR P 220      16.523   3.962 -26.753  0.00  0.00      PROA  
ATOM     38 HG23 THR P 220      16.732   5.667 -26.935  0.00  0.00      PROA  
ATOM     39  C   THR P 220      19.107   6.191 -23.717  0.00  0.00      PROA  
ATOM     40  O   THR P 220      18.532   6.266 -22.664  0.00  0.00      PROA  
ATOM     41  N   LEU P 221      20.417   5.961 -23.736  0.00  0.00      PROA  
ATOM     42  HN  LEU P 221      20.773   5.645 -24.612  0.00  0.00      PROA  
ATOM     43  CA  LEU P 221      21.362   5.923 -22.639  0.00  0.00      PROA  
ATOM     44  HA  LEU P 221      21.091   5.227 -21.859  0.00  0.00      PROA  
ATOM     45  CB  LEU P 221      22.704   5.445 -23.138  0.00  0.00      PROA  
ATOM     46  HB1 LEU P 221      22.932   6.044 -24.046  0.00  0.00      PROA  
ATOM     47  HB2 LEU P 221      22.678   4.395 -23.500  0.00  0.00      PROA  
ATOM     48  CG  LEU P 221      23.798   5.450 -22.125  0.00  0.00      PROA  
ATOM     49  HG  LEU P 221      24.172   6.481 -21.950  0.00  0.00      PROA  
ATOM     50  CD1 LEU P 221      23.413   4.720 -20.819  0.00  0.00      PROA  
ATOM     51 HD11 LEU P 221      24.166   4.835 -20.011  0.00  0.00      PROA  
ATOM     52 HD12 LEU P 221      23.139   3.660 -21.008  0.00  0.00      PROA  
ATOM     53 HD13 LEU P 221      22.437   5.171 -20.539  0.00  0.00      PROA  
ATOM     54  CD2 LEU P 221      25.081   4.788 -22.752  0.00  0.00      PROA  
ATOM     55 HD21 LEU P 221      25.922   4.729 -22.028  0.00  0.00      PROA  
ATOM     56 HD22 LEU P 221      25.346   5.357 -23.668  0.00  0.00      PROA  
ATOM     57 HD23 LEU P 221      24.925   3.739 -23.084  0.00  0.00      PROA  
ATOM     58  C   LEU P 221      21.388   7.313 -21.963  0.00  0.00      PROA  
ATOM     59  O   LEU P 221      21.228   7.525 -20.775  0.00  0.00      PROA  
ATOM     60  N   ILE P 222      21.454   8.460 -22.677  0.00  0.00      PROA  
ATOM     61  HN  ILE P 222      21.294   8.267 -23.642  0.00  0.00      PROA  
ATOM     62  CA  ILE P 222      21.278   9.847 -22.210  0.00  0.00      PROA  
ATOM     63  HA  ILE P 222      21.988   9.902 -21.398  0.00  0.00      PROA  
ATOM     64  CB  ILE P 222      21.575  10.879 -23.338  0.00  0.00      PROA  
ATOM     65  HB  ILE P 222      20.922  10.676 -24.214  0.00  0.00      PROA  
ATOM     66  CG2 ILE P 222      21.276  12.345 -22.748  0.00  0.00      PROA  
ATOM     67 HG21 ILE P 222      20.182  12.515 -22.663  0.00  0.00      PROA  
ATOM     68 HG22 ILE P 222      21.796  13.125 -23.344  0.00  0.00      PROA  
ATOM     69 HG23 ILE P 222      21.738  12.517 -21.753  0.00  0.00      PROA  
ATOM     70  CG1 ILE P 222      23.066  10.744 -23.797  0.00  0.00      PROA  
ATOM     71 HG11 ILE P 222      23.360   9.710 -24.077  0.00  0.00      PROA  
ATOM     72 HG12 ILE P 222      23.658  11.092 -22.924  0.00  0.00      PROA  
ATOM     73  CD  ILE P 222      23.259  11.723 -24.965  0.00  0.00      PROA  
ATOM     74  HD1 ILE P 222      24.178  11.668 -25.586  0.00  0.00      PROA  
ATOM     75  HD2 ILE P 222      23.261  12.800 -24.696  0.00  0.00      PROA  
ATOM     76  HD3 ILE P 222      22.404  11.573 -25.660  0.00  0.00      PROA  
ATOM     77  C   ILE P 222      19.991  10.155 -21.519  0.00  0.00      PROA  
ATOM     78  O   ILE P 222      19.924  10.612 -20.376  0.00  0.00      PROA  
ATOM     79  N   ARG P 223      18.878   9.784 -22.127  0.00  0.00      PROA  
ATOM     80  HN  ARG P 223      18.910   9.388 -23.042  0.00  0.00      PROA  
ATOM     81  CA  ARG P 223      17.519  10.023 -21.597  0.00  0.00      PROA  
ATOM     82  HA  ARG P 223      17.486  11.010 -21.159  0.00  0.00      PROA  
ATOM     83  CB  ARG P 223      16.456   9.830 -22.711  0.00  0.00      PROA  
ATOM     84  HB1 ARG P 223      16.411   8.776 -23.057  0.00  0.00      PROA  
ATOM     85  HB2 ARG P 223      16.712  10.533 -23.533  0.00  0.00      PROA  
ATOM     86  CG  ARG P 223      15.022  10.310 -22.328  0.00  0.00      PROA  
ATOM     87  HG1 ARG P 223      14.339   9.623 -21.785  0.00  0.00      PROA  
ATOM     88  HG2 ARG P 223      14.501  10.394 -23.306  0.00  0.00      PROA  
ATOM     89  CD  ARG P 223      15.086  11.624 -21.599  0.00  0.00      PROA  
ATOM     90  HD1 ARG P 223      15.543  12.404 -22.245  0.00  0.00      PROA  
ATOM     91  HD2 ARG P 223      15.592  11.466 -20.623  0.00  0.00      PROA  
ATOM     92  NE  ARG P 223      13.731  12.045 -21.278  0.00  0.00      PROA  
ATOM     93  HE  ARG P 223      12.945  11.476 -21.520  0.00  0.00      PROA  
ATOM     94  CZ  ARG P 223      13.504  13.081 -20.485  0.00  0.00      PROA  
ATOM     95  NH1 ARG P 223      14.410  13.985 -20.145  0.00  0.00      PROA  
ATOM     96 HH11 ARG P 223      15.372  13.802 -20.348  0.00  0.00      PROA  
ATOM     97 HH12 ARG P 223      14.160  14.625 -19.419  0.00  0.00      PROA  
ATOM     98  NH2 ARG P 223      12.234  13.390 -20.289  0.00  0.00      PROA  
ATOM     99 HH21 ARG P 223      11.513  12.958 -20.831  0.00  0.00      PROA  
ATOM    100 HH22 ARG P 223      12.208  14.370 -20.092  0.00  0.00      PROA  
ATOM    101  C   ARG P 223      17.264   9.219 -20.352  0.00  0.00      PROA  
ATOM    102  O   ARG P 223      16.653   9.609 -19.401  0.00  0.00      PROA  
ATOM    103  N   LEU P 224      17.768   8.008 -20.236  0.00  0.00      PROA  
ATOM    104  HN  LEU P 224      18.186   7.597 -21.043  0.00  0.00      PROA  
ATOM    105  CA  LEU P 224      17.890   7.211 -19.040  0.00  0.00      PROA  
ATOM    106  HA  LEU P 224      16.933   7.133 -18.545  0.00  0.00      PROA  
ATOM    107  CB  LEU P 224      18.388   5.755 -19.385  0.00  0.00      PROA  
ATOM    108  HB1 LEU P 224      19.357   5.804 -19.927  0.00  0.00      PROA  
ATOM    109  HB2 LEU P 224      17.665   5.421 -20.160  0.00  0.00      PROA  
ATOM    110  CG  LEU P 224      18.467   4.730 -18.230  0.00  0.00      PROA  
ATOM    111  HG  LEU P 224      19.271   5.040 -17.529  0.00  0.00      PROA  
ATOM    112  CD1 LEU P 224      17.183   4.567 -17.253  0.00  0.00      PROA  
ATOM    113 HD11 LEU P 224      16.249   4.465 -17.845  0.00  0.00      PROA  
ATOM    114 HD12 LEU P 224      17.131   5.536 -16.713  0.00  0.00      PROA  
ATOM    115 HD13 LEU P 224      17.428   3.733 -16.561  0.00  0.00      PROA  
ATOM    116  CD2 LEU P 224      18.874   3.315 -18.718  0.00  0.00      PROA  
ATOM    117 HD21 LEU P 224      19.712   3.367 -19.446  0.00  0.00      PROA  
ATOM    118 HD22 LEU P 224      18.075   2.822 -19.312  0.00  0.00      PROA  
ATOM    119 HD23 LEU P 224      19.111   2.783 -17.772  0.00  0.00      PROA  
ATOM    120  C   LEU P 224      18.780   7.804 -18.002  0.00  0.00      PROA  
ATOM    121  O   LEU P 224      18.269   7.840 -16.883  0.00  0.00      PROA  
ATOM    122  N   VAL P 225      19.991   8.329 -18.303  0.00  0.00      PROA  
ATOM    123  HN  VAL P 225      20.385   8.193 -19.209  0.00  0.00      PROA  
ATOM    124  CA  VAL P 225      20.844   8.980 -17.317  0.00  0.00      PROA  
ATOM    125  HA  VAL P 225      21.015   8.293 -16.501  0.00  0.00      PROA  
ATOM    126  CB  VAL P 225      22.213   9.544 -17.807  0.00  0.00      PROA  
ATOM    127  HB  VAL P 225      22.061  10.192 -18.696  0.00  0.00      PROA  
ATOM    128  CG1 VAL P 225      22.960  10.273 -16.625  0.00  0.00      PROA  
ATOM    129 HG11 VAL P 225      22.520  11.293 -16.618  0.00  0.00      PROA  
ATOM    130 HG12 VAL P 225      24.008  10.434 -16.958  0.00  0.00      PROA  
ATOM    131 HG13 VAL P 225      22.897   9.745 -15.650  0.00  0.00      PROA  
ATOM    132  CG2 VAL P 225      23.016   8.285 -18.211  0.00  0.00      PROA  
ATOM    133 HG21 VAL P 225      23.035   7.716 -17.258  0.00  0.00      PROA  
ATOM    134 HG22 VAL P 225      24.035   8.596 -18.527  0.00  0.00      PROA  
ATOM    135 HG23 VAL P 225      22.589   7.547 -18.923  0.00  0.00      PROA  
ATOM    136  C   VAL P 225      20.047  10.167 -16.590  0.00  0.00      PROA  
ATOM    137  O   VAL P 225      20.194  10.387 -15.370  0.00  0.00      PROA  
ATOM    138  N   GLN P 226      19.285  10.922 -17.313  0.00  0.00      PROA  
ATOM    139  HN  GLN P 226      18.927  10.756 -18.229  0.00  0.00      PROA  
ATOM    140  CA  GLN P 226      18.711  12.188 -16.835  0.00  0.00      PROA  
ATOM    141  HA  GLN P 226      19.471  12.757 -16.318  0.00  0.00      PROA  
ATOM    142  CB  GLN P 226      18.065  12.986 -18.046  0.00  0.00      PROA  
ATOM    143  HB1 GLN P 226      17.458  13.845 -17.688  0.00  0.00      PROA  
ATOM    144  HB2 GLN P 226      17.447  12.202 -18.533  0.00  0.00      PROA  
ATOM    145  CG  GLN P 226      19.063  13.476 -19.142  0.00  0.00      PROA  
ATOM    146  HG1 GLN P 226      19.730  12.610 -19.340  0.00  0.00      PROA  
ATOM    147  HG2 GLN P 226      19.753  14.250 -18.743  0.00  0.00      PROA  
ATOM    148  CD  GLN P 226      18.337  13.946 -20.328  0.00  0.00      PROA  
ATOM    149  OE1 GLN P 226      17.150  13.584 -20.493  0.00  0.00      PROA  
ATOM    150  NE2 GLN P 226      19.081  14.555 -21.251  0.00  0.00      PROA  
ATOM    151 HE21 GLN P 226      18.568  15.074 -21.935  0.00  0.00      PROA  
ATOM    152 HE22 GLN P 226      20.079  14.514 -21.197  0.00  0.00      PROA  
ATOM    153  C   GLN P 226      17.626  11.930 -15.776  0.00  0.00      PROA  
ATOM    154  O   GLN P 226      17.485  12.719 -14.862  0.00  0.00      PROA  
ATOM    155  N   LEU P 227      16.856  10.892 -16.002  0.00  0.00      PROA  
ATOM    156  HN  LEU P 227      17.042  10.278 -16.766  0.00  0.00      PROA  
ATOM    157  CA  LEU P 227      15.791  10.523 -15.060  0.00  0.00      PROA  
ATOM    158  HA  LEU P 227      15.277  11.391 -14.673  0.00  0.00      PROA  
ATOM    159  CB  LEU P 227      14.722   9.689 -15.690  0.00  0.00      PROA  
ATOM    160  HB1 LEU P 227      13.919   9.432 -14.967  0.00  0.00      PROA  
ATOM    161  HB2 LEU P 227      15.253   8.777 -16.038  0.00  0.00      PROA  
ATOM    162  CG  LEU P 227      14.002  10.429 -16.862  0.00  0.00      PROA  
ATOM    163  HG  LEU P 227      14.725  10.798 -17.621  0.00  0.00      PROA  
ATOM    164  CD1 LEU P 227      12.998   9.406 -17.487  0.00  0.00      PROA  
ATOM    165 HD11 LEU P 227      12.281   9.162 -16.674  0.00  0.00      PROA  
ATOM    166 HD12 LEU P 227      13.545   8.525 -17.885  0.00  0.00      PROA  
ATOM    167 HD13 LEU P 227      12.420   9.806 -18.348  0.00  0.00      PROA  
ATOM    168  CD2 LEU P 227      13.209  11.662 -16.469  0.00  0.00      PROA  
ATOM    169 HD21 LEU P 227      12.321  11.326 -15.892  0.00  0.00      PROA  
ATOM    170 HD22 LEU P 227      12.804  12.134 -17.390  0.00  0.00      PROA  
ATOM    171 HD23 LEU P 227      13.800  12.435 -15.933  0.00  0.00      PROA  
ATOM    172  C   LEU P 227      16.364   9.802 -13.837  0.00  0.00      PROA  
ATOM    173  O   LEU P 227      15.656   9.821 -12.842  0.00  0.00      PROA  
ATOM    174  N   VAL P 228      17.566   9.172 -13.915  0.00  0.00      PROA  
ATOM    175  HN  VAL P 228      18.006   9.074 -14.805  0.00  0.00      PROA  
ATOM    176  CA  VAL P 228      18.299   8.636 -12.709  0.00  0.00      PROA  
ATOM    177  HA  VAL P 228      17.522   8.045 -12.247  0.00  0.00      PROA  
ATOM    178  CB  VAL P 228      19.439   7.714 -12.990  0.00  0.00      PROA  
ATOM    179  HB  VAL P 228      20.088   8.228 -13.730  0.00  0.00      PROA  
ATOM    180  CG1 VAL P 228      20.153   7.329 -11.724  0.00  0.00      PROA  
ATOM    181 HG11 VAL P 228      19.475   6.893 -10.960  0.00  0.00      PROA  
ATOM    182 HG12 VAL P 228      20.548   8.223 -11.195  0.00  0.00      PROA  
ATOM    183 HG13 VAL P 228      20.921   6.555 -11.936  0.00  0.00      PROA  
ATOM    184  CG2 VAL P 228      18.917   6.421 -13.622  0.00  0.00      PROA  
ATOM    185 HG21 VAL P 228      18.283   6.642 -14.507  0.00  0.00      PROA  
ATOM    186 HG22 VAL P 228      18.306   5.757 -12.973  0.00  0.00      PROA  
ATOM    187 HG23 VAL P 228      19.817   5.921 -14.041  0.00  0.00      PROA  
ATOM    188  C   VAL P 228      18.721   9.758 -11.712  0.00  0.00      PROA  
ATOM    189  O   VAL P 228      18.381   9.728 -10.545  0.00  0.00      PROA  
ATOM    190  N   VAL P 229      19.292  10.831 -12.280  0.00  0.00      PROA  
ATOM    191  HN  VAL P 229      19.417  10.805 -13.268  0.00  0.00      PROA  
ATOM    192  CA  VAL P 229      19.789  11.930 -11.491  0.00  0.00      PROA  
ATOM    193  HA  VAL P 229      20.416  11.511 -10.718  0.00  0.00      PROA  
ATOM    194  CB  VAL P 229      20.750  12.801 -12.248  0.00  0.00      PROA  
ATOM    195  HB  VAL P 229      20.282  13.260 -13.145  0.00  0.00      PROA  
ATOM    196  CG1 VAL P 229      21.442  13.928 -11.397  0.00  0.00      PROA  
ATOM    197 HG11 VAL P 229      21.906  13.610 -10.439  0.00  0.00      PROA  
ATOM    198 HG12 VAL P 229      20.639  14.646 -11.124  0.00  0.00      PROA  
ATOM    199 HG13 VAL P 229      22.253  14.381 -12.006  0.00  0.00      PROA  
ATOM    200  CG2 VAL P 229      21.961  11.903 -12.685  0.00  0.00      PROA  
ATOM    201 HG21 VAL P 229      22.831  12.528 -12.981  0.00  0.00      PROA  
ATOM    202 HG22 VAL P 229      21.726  11.235 -13.541  0.00  0.00      PROA  
ATOM    203 HG23 VAL P 229      22.282  11.180 -11.905  0.00  0.00      PROA  
ATOM    204  C   VAL P 229      18.692  12.710 -10.857  0.00  0.00      PROA  
ATOM    205  O   VAL P 229      18.757  13.113  -9.678  0.00  0.00      PROA  
ATOM    206  N   SER P 230      17.591  12.920 -11.635  0.00  0.00      PROA  
ATOM    207  HN  SER P 230      17.567  12.536 -12.555  0.00  0.00      PROA  
ATOM    208  CA  SER P 230      16.375  13.634 -11.256  0.00  0.00      PROA  
ATOM    209  HA  SER P 230      16.818  14.528 -10.843  0.00  0.00      PROA  
ATOM    210  CB  SER P 230      15.467  13.830 -12.437  0.00  0.00      PROA  
ATOM    211  HB1 SER P 230      14.515  14.372 -12.253  0.00  0.00      PROA  
ATOM    212  HB2 SER P 230      15.242  12.851 -12.913  0.00  0.00      PROA  
ATOM    213  OG  SER P 230      16.153  14.514 -13.427  0.00  0.00      PROA  
ATOM    214  HG1 SER P 230      16.744  13.948 -13.928  0.00  0.00      PROA  
ATOM    215  C   SER P 230      15.651  13.001 -10.073  0.00  0.00      PROA  
ATOM    216  O   SER P 230      15.448  13.673  -9.034  0.00  0.00      PROA  
ATOM    217  N   PHE P 231      15.430  11.685 -10.222  0.00  0.00      PROA  
ATOM    218  HN  PHE P 231      15.794  11.126 -10.962  0.00  0.00      PROA  
ATOM    219  CA  PHE P 231      14.836  10.863  -9.199  0.00  0.00      PROA  
ATOM    220  HA  PHE P 231      13.851  11.277  -9.041  0.00  0.00      PROA  
ATOM    221  CB  PHE P 231      14.682   9.372  -9.699  0.00  0.00      PROA  
ATOM    222  HB1 PHE P 231      15.692   9.035 -10.017  0.00  0.00      PROA  
ATOM    223  HB2 PHE P 231      13.905   9.313 -10.492  0.00  0.00      PROA  
ATOM    224  CG  PHE P 231      14.256   8.340  -8.691  0.00  0.00      PROA  
ATOM    225  CD1 PHE P 231      13.406   8.726  -7.630  0.00  0.00      PROA  
ATOM    226  HD1 PHE P 231      13.014   9.731  -7.689  0.00  0.00      PROA  
ATOM    227  CE1 PHE P 231      13.290   7.836  -6.526  0.00  0.00      PROA  
ATOM    228  HE1 PHE P 231      12.566   8.045  -5.752  0.00  0.00      PROA  
ATOM    229  CZ  PHE P 231      14.003   6.642  -6.465  0.00  0.00      PROA  
ATOM    230  HZ  PHE P 231      13.834   6.074  -5.562  0.00  0.00      PROA  
ATOM    231  CD2 PHE P 231      14.898   7.117  -8.635  0.00  0.00      PROA  
ATOM    232  HD2 PHE P 231      15.603   6.977  -9.441  0.00  0.00      PROA  
ATOM    233  CE2 PHE P 231      14.827   6.243  -7.528  0.00  0.00      PROA  
ATOM    234  HE2 PHE P 231      15.408   5.337  -7.441  0.00  0.00      PROA  
ATOM    235  C   PHE P 231      15.606  10.926  -7.914  0.00  0.00      PROA  
ATOM    236  O   PHE P 231      15.043  11.265  -6.875  0.00  0.00      PROA  
ATOM    237  N   VAL P 232      16.971  10.806  -7.956  0.00  0.00      PROA  
ATOM    238  HN  VAL P 232      17.418  10.773  -8.847  0.00  0.00      PROA  
ATOM    239  CA  VAL P 232      17.803  10.874  -6.771  0.00  0.00      PROA  
ATOM    240  HA  VAL P 232      17.188  10.307  -6.088  0.00  0.00      PROA  
ATOM    241  CB  VAL P 232      19.194  10.170  -6.768  0.00  0.00      PROA  
ATOM    242  HB  VAL P 232      19.657  10.243  -5.760  0.00  0.00      PROA  
ATOM    243  CG1 VAL P 232      19.114   8.698  -6.879  0.00  0.00      PROA  
ATOM    244 HG11 VAL P 232      18.331   8.287  -6.206  0.00  0.00      PROA  
ATOM    245 HG12 VAL P 232      20.100   8.309  -6.545  0.00  0.00      PROA  
ATOM    246 HG13 VAL P 232      19.004   8.178  -7.854  0.00  0.00      PROA  
ATOM    247  CG2 VAL P 232      20.177  10.683  -7.796  0.00  0.00      PROA  
ATOM    248 HG21 VAL P 232      20.374  11.729  -7.479  0.00  0.00      PROA  
ATOM    249 HG22 VAL P 232      19.794  10.608  -8.836  0.00  0.00      PROA  
ATOM    250 HG23 VAL P 232      21.198  10.249  -7.724  0.00  0.00      PROA  
ATOM    251  C   VAL P 232      17.965  12.279  -6.176  0.00  0.00      PROA  
ATOM    252  O   VAL P 232      17.987  12.476  -4.999  0.00  0.00      PROA  
ATOM    253  N   SER P 233      17.849  13.346  -7.005  0.00  0.00      PROA  
ATOM    254  HN  SER P 233      17.767  13.277  -7.996  0.00  0.00      PROA  
ATOM    255  CA  SER P 233      17.878  14.704  -6.480  0.00  0.00      PROA  
ATOM    256  HA  SER P 233      18.722  14.764  -5.810  0.00  0.00      PROA  
ATOM    257  CB  SER P 233      18.029  15.706  -7.635  0.00  0.00      PROA  
ATOM    258  HB1 SER P 233      18.166  16.739  -7.247  0.00  0.00      PROA  
ATOM    259  HB2 SER P 233      17.164  15.676  -8.332  0.00  0.00      PROA  
ATOM    260  OG  SER P 233      19.239  15.309  -8.278  0.00  0.00      PROA  
ATOM    261  HG1 SER P 233      19.049  14.641  -8.941  0.00  0.00      PROA  
ATOM    262  C   SER P 233      16.599  15.099  -5.775  0.00  0.00      PROA  
ATOM    263  O   SER P 233      16.644  15.668  -4.677  0.00  0.00      PROA  
ATOM    264  N   LEU P 234      15.459  14.700  -6.391  0.00  0.00      PROA  
ATOM    265  HN  LEU P 234      15.381  14.157  -7.223  0.00  0.00      PROA  
ATOM    266  CA  LEU P 234      14.204  14.946  -5.654  0.00  0.00      PROA  
ATOM    267  HA  LEU P 234      14.101  15.986  -5.385  0.00  0.00      PROA  
ATOM    268  CB  LEU P 234      12.951  14.596  -6.525  0.00  0.00      PROA  
ATOM    269  HB1 LEU P 234      13.086  13.506  -6.690  0.00  0.00      PROA  
ATOM    270  HB2 LEU P 234      13.072  15.142  -7.485  0.00  0.00      PROA  
ATOM    271  CG  LEU P 234      11.521  14.745  -5.936  0.00  0.00      PROA  
ATOM    272  HG  LEU P 234      11.453  15.617  -5.251  0.00  0.00      PROA  
ATOM    273  CD1 LEU P 234      10.640  15.080  -7.130  0.00  0.00      PROA  
ATOM    274 HD11 LEU P 234      10.838  14.383  -7.971  0.00  0.00      PROA  
ATOM    275 HD12 LEU P 234      10.953  16.046  -7.581  0.00  0.00      PROA  
ATOM    276 HD13 LEU P 234       9.587  15.047  -6.776  0.00  0.00      PROA  
ATOM    277  CD2 LEU P 234      10.999  13.486  -5.180  0.00  0.00      PROA  
ATOM    278 HD21 LEU P 234       9.955  13.608  -4.820  0.00  0.00      PROA  
ATOM    279 HD22 LEU P 234      11.567  13.240  -4.257  0.00  0.00      PROA  
ATOM    280 HD23 LEU P 234      11.045  12.558  -5.789  0.00  0.00      PROA  
ATOM    281  C   LEU P 234      14.081  14.351  -4.250  0.00  0.00      PROA  
ATOM    282  O   LEU P 234      13.695  14.986  -3.222  0.00  0.00      PROA  
ATOM    283  N   TRP P 235      14.416  13.022  -4.137  0.00  0.00      PROA  
ATOM    284  HN  TRP P 235      14.590  12.506  -4.973  0.00  0.00      PROA  
ATOM    285  CA  TRP P 235      14.405  12.230  -2.932  0.00  0.00      PROA  
ATOM    286  HA  TRP P 235      13.447  12.318  -2.442  0.00  0.00      PROA  
ATOM    287  CB  TRP P 235      14.574  10.788  -3.466  0.00  0.00      PROA  
ATOM    288  HB1 TRP P 235      15.505  10.866  -4.066  0.00  0.00      PROA  
ATOM    289  HB2 TRP P 235      13.600  10.669  -3.987  0.00  0.00      PROA  
ATOM    290  CG  TRP P 235      14.647   9.741  -2.430  0.00  0.00      PROA  
ATOM    291  CD1 TRP P 235      13.636   9.385  -1.547  0.00  0.00      PROA  
ATOM    292  HD1 TRP P 235      12.686   9.882  -1.418  0.00  0.00      PROA  
ATOM    293  NE1 TRP P 235      14.114   8.328  -0.764  0.00  0.00      PROA  
ATOM    294  HE1 TRP P 235      13.793   8.036   0.110  0.00  0.00      PROA  
ATOM    295  CE2 TRP P 235      15.472   8.073  -1.093  0.00  0.00      PROA  
ATOM    296  CD2 TRP P 235      15.825   8.954  -2.122  0.00  0.00      PROA  
ATOM    297  CE3 TRP P 235      17.133   9.011  -2.627  0.00  0.00      PROA  
ATOM    298  HE3 TRP P 235      17.505   9.662  -3.405  0.00  0.00      PROA  
ATOM    299  CZ3 TRP P 235      18.067   8.226  -1.927  0.00  0.00      PROA  
ATOM    300  HZ3 TRP P 235      19.118   8.182  -2.174  0.00  0.00      PROA  
ATOM    301  CZ2 TRP P 235      16.346   7.181  -0.616  0.00  0.00      PROA  
ATOM    302  HZ2 TRP P 235      16.075   6.684   0.304  0.00  0.00      PROA  
ATOM    303  CH2 TRP P 235      17.665   7.288  -1.007  0.00  0.00      PROA  
ATOM    304  HH2 TRP P 235      18.484   6.768  -0.534  0.00  0.00      PROA  
ATOM    305  C   TRP P 235      15.360  12.727  -1.810  0.00  0.00      PROA  
ATOM    306  O   TRP P 235      14.926  12.876  -0.656  0.00  0.00      PROA  
ATOM    307  N   LEU P 236      16.633  13.123  -2.209  0.00  0.00      PROA  
ATOM    308  HN  LEU P 236      16.951  12.963  -3.141  0.00  0.00      PROA  
ATOM    309  CA  LEU P 236      17.558  13.733  -1.263  0.00  0.00      PROA  
ATOM    310  HA  LEU P 236      17.571  13.162  -0.347  0.00  0.00      PROA  
ATOM    311  CB  LEU P 236      18.928  13.860  -1.957  0.00  0.00      PROA  
ATOM    312  HB1 LEU P 236      19.574  14.461  -1.283  0.00  0.00      PROA  
ATOM    313  HB2 LEU P 236      18.931  14.461  -2.892  0.00  0.00      PROA  
ATOM    314  CG  LEU P 236      19.692  12.486  -2.182  0.00  0.00      PROA  
ATOM    315  HG  LEU P 236      19.124  11.852  -2.895  0.00  0.00      PROA  
ATOM    316  CD1 LEU P 236      20.949  12.808  -2.933  0.00  0.00      PROA  
ATOM    317 HD11 LEU P 236      21.545  11.932  -3.266  0.00  0.00      PROA  
ATOM    318 HD12 LEU P 236      21.516  13.520  -2.295  0.00  0.00      PROA  
ATOM    319 HD13 LEU P 236      20.628  13.418  -3.804  0.00  0.00      PROA  
ATOM    320  CD2 LEU P 236      19.974  11.667  -1.005  0.00  0.00      PROA  
ATOM    321 HD21 LEU P 236      20.962  11.957  -0.585  0.00  0.00      PROA  
ATOM    322 HD22 LEU P 236      20.163  10.635  -1.371  0.00  0.00      PROA  
ATOM    323 HD23 LEU P 236      19.214  11.692  -0.195  0.00  0.00      PROA  
ATOM    324  C   LEU P 236      17.059  15.089  -0.676  0.00  0.00      PROA  
ATOM    325  O   LEU P 236      17.090  15.392   0.536  0.00  0.00      PROA  
ATOM    326  N   THR P 237      16.437  15.883  -1.564  0.00  0.00      PROA  
ATOM    327  HN  THR P 237      16.174  15.568  -2.473  0.00  0.00      PROA  
ATOM    328  CA  THR P 237      16.039  17.283  -1.168  0.00  0.00      PROA  
ATOM    329  HA  THR P 237      16.844  17.709  -0.589  0.00  0.00      PROA  
ATOM    330  CB  THR P 237      15.841  18.276  -2.390  0.00  0.00      PROA  
ATOM    331  HB  THR P 237      15.293  19.191  -2.079  0.00  0.00      PROA  
ATOM    332  OG1 THR P 237      15.135  17.638  -3.407  0.00  0.00      PROA  
ATOM    333  HG1 THR P 237      15.705  16.988  -3.825  0.00  0.00      PROA  
ATOM    334  CG2 THR P 237      17.203  18.726  -2.951  0.00  0.00      PROA  
ATOM    335 HG21 THR P 237      17.104  19.362  -3.857  0.00  0.00      PROA  
ATOM    336 HG22 THR P 237      17.821  17.841  -3.213  0.00  0.00      PROA  
ATOM    337 HG23 THR P 237      17.701  19.314  -2.150  0.00  0.00      PROA  
ATOM    338  C   THR P 237      14.772  17.273  -0.254  0.00  0.00      PROA  
ATOM    339  O   THR P 237      14.755  18.040   0.719  0.00  0.00      PROA  
ATOM    340  N   ALA P 238      13.778  16.476  -0.598  0.00  0.00      PROA  
ATOM    341  HN  ALA P 238      13.831  15.923  -1.425  0.00  0.00      PROA  
ATOM    342  CA  ALA P 238      12.631  16.246   0.225  0.00  0.00      PROA  
ATOM    343  HA  ALA P 238      12.185  17.202   0.455  0.00  0.00      PROA  
ATOM    344  CB  ALA P 238      11.622  15.266  -0.427  0.00  0.00      PROA  
ATOM    345  HB1 ALA P 238      11.263  15.669  -1.398  0.00  0.00      PROA  
ATOM    346  HB2 ALA P 238      10.779  14.982   0.239  0.00  0.00      PROA  
ATOM    347  HB3 ALA P 238      12.270  14.388  -0.631  0.00  0.00      PROA  
ATOM    348  C   ALA P 238      12.811  15.697   1.636  0.00  0.00      PROA  
ATOM    349  O   ALA P 238      12.077  16.105   2.528  0.00  0.00      PROA  
ATOM    350  N   ALA P 239      13.804  14.798   1.773  0.00  0.00      PROA  
ATOM    351  HN  ALA P 239      14.117  14.336   0.947  0.00  0.00      PROA  
ATOM    352  CA  ALA P 239      14.205  14.440   3.060  0.00  0.00      PROA  
ATOM    353  HA  ALA P 239      13.278  14.166   3.543  0.00  0.00      PROA  
ATOM    354  CB  ALA P 239      15.182  13.246   2.938  0.00  0.00      PROA  
ATOM    355  HB1 ALA P 239      16.039  13.617   2.337  0.00  0.00      PROA  
ATOM    356  HB2 ALA P 239      14.674  12.513   2.275  0.00  0.00      PROA  
ATOM    357  HB3 ALA P 239      15.478  12.835   3.927  0.00  0.00      PROA  
ATOM    358  C   ALA P 239      14.685  15.599   3.954  0.00  0.00      PROA  
ATOM    359  O   ALA P 239      14.388  15.634   5.153  0.00  0.00      PROA  
ATOM    360  N   GLY P 240      15.338  16.627   3.375  0.00  0.00      PROA  
ATOM    361  HN  GLY P 240      15.568  16.537   2.409  0.00  0.00      PROA  
ATOM    362  CA  GLY P 240      15.751  17.810   4.134  0.00  0.00      PROA  
ATOM    363  HA1 GLY P 240      16.481  18.311   3.515  0.00  0.00      PROA  
ATOM    364  HA2 GLY P 240      16.202  17.448   5.047  0.00  0.00      PROA  
ATOM    365  C   GLY P 240      14.581  18.762   4.449  0.00  0.00      PROA  
ATOM    366  O   GLY P 240      14.410  19.315   5.503  0.00  0.00      PROA  
ATOM    367  N   PHE P 241      13.690  18.957   3.486  0.00  0.00      PROA  
ATOM    368  HN  PHE P 241      13.759  18.604   2.556  0.00  0.00      PROA  
ATOM    369  CA  PHE P 241      12.418  19.616   3.670  0.00  0.00      PROA  
ATOM    370  HA  PHE P 241      12.589  20.639   3.972  0.00  0.00      PROA  
ATOM    371  CB  PHE P 241      11.661  19.614   2.300  0.00  0.00      PROA  
ATOM    372  HB1 PHE P 241      10.695  20.148   2.424  0.00  0.00      PROA  
ATOM    373  HB2 PHE P 241      11.485  18.612   1.854  0.00  0.00      PROA  
ATOM    374  CG  PHE P 241      12.369  20.465   1.298  0.00  0.00      PROA  
ATOM    375  CD1 PHE P 241      12.359  20.126  -0.070  0.00  0.00      PROA  
ATOM    376  HD1 PHE P 241      11.745  19.284  -0.355  0.00  0.00      PROA  
ATOM    377  CE1 PHE P 241      13.046  20.834  -1.035  0.00  0.00      PROA  
ATOM    378  HE1 PHE P 241      13.138  20.414  -2.026  0.00  0.00      PROA  
ATOM    379  CZ  PHE P 241      13.754  21.931  -0.593  0.00  0.00      PROA  
ATOM    380  HZ  PHE P 241      14.307  22.427  -1.377  0.00  0.00      PROA  
ATOM    381  CD2 PHE P 241      12.930  21.741   1.641  0.00  0.00      PROA  
ATOM    382  HD2 PHE P 241      12.768  22.072   2.656  0.00  0.00      PROA  
ATOM    383  CE2 PHE P 241      13.628  22.517   0.674  0.00  0.00      PROA  
ATOM    384  HE2 PHE P 241      14.111  23.458   0.889  0.00  0.00      PROA  
ATOM    385  C   PHE P 241      11.517  18.984   4.743  0.00  0.00      PROA  
ATOM    386  O   PHE P 241      10.985  19.659   5.621  0.00  0.00      PROA  
ATOM    387  N   LEU P 242      11.425  17.688   4.761  0.00  0.00      PROA  
ATOM    388  HN  LEU P 242      11.728  17.218   3.936  0.00  0.00      PROA  
ATOM    389  CA  LEU P 242      10.736  16.938   5.797  0.00  0.00      PROA  
ATOM    390  HA  LEU P 242       9.797  17.417   6.032  0.00  0.00      PROA  
ATOM    391  CB  LEU P 242      10.386  15.531   5.334  0.00  0.00      PROA  
ATOM    392  HB1 LEU P 242      11.321  14.941   5.230  0.00  0.00      PROA  
ATOM    393  HB2 LEU P 242      10.017  15.632   4.290  0.00  0.00      PROA  
ATOM    394  CG  LEU P 242       9.321  14.763   6.061  0.00  0.00      PROA  
ATOM    395  HG  LEU P 242       8.920  14.066   5.294  0.00  0.00      PROA  
ATOM    396  CD1 LEU P 242       9.928  13.909   7.241  0.00  0.00      PROA  
ATOM    397 HD11 LEU P 242       9.132  13.302   7.723  0.00  0.00      PROA  
ATOM    398 HD12 LEU P 242      10.476  14.563   7.953  0.00  0.00      PROA  
ATOM    399 HD13 LEU P 242      10.695  13.282   6.738  0.00  0.00      PROA  
ATOM    400  CD2 LEU P 242       8.116  15.652   6.615  0.00  0.00      PROA  
ATOM    401 HD21 LEU P 242       7.398  15.014   7.173  0.00  0.00      PROA  
ATOM    402 HD22 LEU P 242       7.654  16.176   5.752  0.00  0.00      PROA  
ATOM    403 HD23 LEU P 242       8.560  16.277   7.420  0.00  0.00      PROA  
ATOM    404  C   LEU P 242      11.471  16.973   7.157  0.00  0.00      PROA  
ATOM    405  O   LEU P 242      10.850  17.052   8.223  0.00  0.00      PROA  
ATOM    406  N   HSD P 243      12.801  16.921   7.134  0.00  0.00      PROA  
ATOM    407  HN  HSD P 243      13.315  16.763   6.295  0.00  0.00      PROA  
ATOM    408  CA  HSD P 243      13.606  17.104   8.367  0.00  0.00      PROA  
ATOM    409  HA  HSD P 243      13.373  16.347   9.101  0.00  0.00      PROA  
ATOM    410  CB  HSD P 243      15.151  16.918   8.008  0.00  0.00      PROA  
ATOM    411  HB1 HSD P 243      15.421  17.655   7.221  0.00  0.00      PROA  
ATOM    412  HB2 HSD P 243      15.233  15.910   7.547  0.00  0.00      PROA  
ATOM    413  ND1 HSD P 243      17.132  17.940   9.282  0.00  0.00      PROA  
ATOM    414  HD1 HSD P 243      16.992  18.873   8.952  0.00  0.00      PROA  
ATOM    415  CG  HSD P 243      16.156  16.932   9.129  0.00  0.00      PROA  
ATOM    416  CE1 HSD P 243      18.141  17.534  10.003  0.00  0.00      PROA  
ATOM    417  HE1 HSD P 243      19.056  18.093  10.196  0.00  0.00      PROA  
ATOM    418  NE2 HSD P 243      17.978  16.331  10.373  0.00  0.00      PROA  
ATOM    419  CD2 HSD P 243      16.710  15.918   9.867  0.00  0.00      PROA  
ATOM    420  HD2 HSD P 243      16.444  14.870   9.924  0.00  0.00      PROA  
ATOM    421  C   HSD P 243      13.441  18.491   9.034  0.00  0.00      PROA  
ATOM    422  O   HSD P 243      13.190  18.579  10.214  0.00  0.00      PROA  
ATOM    423  N   LEU P 244      13.528  19.581   8.266  0.00  0.00      PROA  
ATOM    424  HN  LEU P 244      13.711  19.613   7.286  0.00  0.00      PROA  
ATOM    425  CA  LEU P 244      13.087  20.887   8.786  0.00  0.00      PROA  
ATOM    426  HA  LEU P 244      13.843  21.154   9.509  0.00  0.00      PROA  
ATOM    427  CB  LEU P 244      12.915  21.931   7.568  0.00  0.00      PROA  
ATOM    428  HB1 LEU P 244      12.219  21.488   6.824  0.00  0.00      PROA  
ATOM    429  HB2 LEU P 244      13.911  21.987   7.079  0.00  0.00      PROA  
ATOM    430  CG  LEU P 244      12.371  23.332   7.872  0.00  0.00      PROA  
ATOM    431  HG  LEU P 244      11.310  23.203   8.175  0.00  0.00      PROA  
ATOM    432  CD1 LEU P 244      13.120  24.058   9.060  0.00  0.00      PROA  
ATOM    433 HD11 LEU P 244      12.587  25.032   9.110  0.00  0.00      PROA  
ATOM    434 HD12 LEU P 244      14.185  24.225   8.789  0.00  0.00      PROA  
ATOM    435 HD13 LEU P 244      13.081  23.450   9.989  0.00  0.00      PROA  
ATOM    436  CD2 LEU P 244      12.545  24.149   6.626  0.00  0.00      PROA  
ATOM    437 HD21 LEU P 244      11.732  23.767   5.972  0.00  0.00      PROA  
ATOM    438 HD22 LEU P 244      13.545  23.958   6.180  0.00  0.00      PROA  
ATOM    439 HD23 LEU P 244      12.284  25.214   6.804  0.00  0.00      PROA  
ATOM    440  C   LEU P 244      11.782  20.934   9.520  0.00  0.00      PROA  
ATOM    441  O   LEU P 244      11.738  21.354  10.651  0.00  0.00      PROA  
ATOM    442  N   LEU P 245      10.702  20.419   8.893  0.00  0.00      PROA  
ATOM    443  HN  LEU P 245      10.787  20.023   7.982  0.00  0.00      PROA  
ATOM    444  CA  LEU P 245       9.310  20.397   9.322  0.00  0.00      PROA  
ATOM    445  HA  LEU P 245       9.022  21.378   9.672  0.00  0.00      PROA  
ATOM    446  CB  LEU P 245       8.328  20.027   8.209  0.00  0.00      PROA  
ATOM    447  HB1 LEU P 245       7.310  20.163   8.632  0.00  0.00      PROA  
ATOM    448  HB2 LEU P 245       8.454  18.975   7.872  0.00  0.00      PROA  
ATOM    449  CG  LEU P 245       8.387  20.970   6.933  0.00  0.00      PROA  
ATOM    450  HG  LEU P 245       9.421  20.934   6.526  0.00  0.00      PROA  
ATOM    451  CD1 LEU P 245       7.539  20.408   5.872  0.00  0.00      PROA  
ATOM    452 HD11 LEU P 245       7.619  19.341   5.572  0.00  0.00      PROA  
ATOM    453 HD12 LEU P 245       7.667  21.021   4.954  0.00  0.00      PROA  
ATOM    454 HD13 LEU P 245       6.455  20.418   6.118  0.00  0.00      PROA  
ATOM    455  CD2 LEU P 245       7.991  22.429   7.221  0.00  0.00      PROA  
ATOM    456 HD21 LEU P 245       6.934  22.657   7.477  0.00  0.00      PROA  
ATOM    457 HD22 LEU P 245       8.131  23.073   6.326  0.00  0.00      PROA  
ATOM    458 HD23 LEU P 245       8.640  22.940   7.963  0.00  0.00      PROA  
ATOM    459  C   LEU P 245       9.142  19.615  10.619  0.00  0.00      PROA  
ATOM    460  O   LEU P 245       8.919  20.135  11.703  0.00  0.00      PROA  
ATOM    461  N   GLU P 246       9.393  18.277  10.610  0.00  0.00      PROA  
ATOM    462  HN  GLU P 246       9.812  17.855   9.810  0.00  0.00      PROA  
ATOM    463  CA  GLU P 246       9.092  17.357  11.715  0.00  0.00      PROA  
ATOM    464  HA  GLU P 246       8.023  17.435  11.843  0.00  0.00      PROA  
ATOM    465  CB  GLU P 246       9.309  15.889  11.217  0.00  0.00      PROA  
ATOM    466  HB1 GLU P 246       9.453  15.147  12.032  0.00  0.00      PROA  
ATOM    467  HB2 GLU P 246      10.225  15.868  10.588  0.00  0.00      PROA  
ATOM    468  CG  GLU P 246       8.088  15.452  10.355  0.00  0.00      PROA  
ATOM    469  HG1 GLU P 246       8.212  14.476   9.838  0.00  0.00      PROA  
ATOM    470  HG2 GLU P 246       7.924  16.288   9.642  0.00  0.00      PROA  
ATOM    471  CD  GLU P 246       6.790  15.285  11.135  0.00  0.00      PROA  
ATOM    472  OE1 GLU P 246       5.825  16.099  10.875  0.00  0.00      PROA  
ATOM    473  OE2 GLU P 246       6.744  14.442  12.054  0.00  0.00      PROA  
ATOM    474  C   GLU P 246       9.861  17.569  13.014  0.00  0.00      PROA  
ATOM    475  O   GLU P 246       9.270  17.648  14.126  0.00  0.00      PROA  
ATOM    476  N   ASN P 247      11.230  17.799  12.895  0.00  0.00      PROA  
ATOM    477  HN  ASN P 247      11.602  17.776  11.971  0.00  0.00      PROA  
ATOM    478  CA  ASN P 247      12.102  18.149  14.022  0.00  0.00      PROA  
ATOM    479  HA  ASN P 247      11.985  17.514  14.887  0.00  0.00      PROA  
ATOM    480  CB  ASN P 247      13.615  18.229  13.626  0.00  0.00      PROA  
ATOM    481  HB1 ASN P 247      14.283  18.716  14.368  0.00  0.00      PROA  
ATOM    482  HB2 ASN P 247      13.724  18.769  12.661  0.00  0.00      PROA  
ATOM    483  CG  ASN P 247      14.026  16.821  13.436  0.00  0.00      PROA  
ATOM    484  OD1 ASN P 247      14.349  16.186  14.464  0.00  0.00      PROA  
ATOM    485  ND2 ASN P 247      14.106  16.402  12.146  0.00  0.00      PROA  
ATOM    486 HD21 ASN P 247      14.413  15.485  11.890  0.00  0.00      PROA  
ATOM    487 HD22 ASN P 247      13.897  17.078  11.439  0.00  0.00      PROA  
ATOM    488  C   ASN P 247      11.810  19.576  14.520  0.00  0.00      PROA  
ATOM    489  O   ASN P 247      12.038  19.809  15.704  0.00  0.00      PROA  
ATOM    490  N   SER P 248      11.183  20.548  13.743  0.00  0.00      PROA  
ATOM    491  HN  SER P 248      10.915  20.300  12.815  0.00  0.00      PROA  
ATOM    492  CA  SER P 248      10.916  21.992  14.104  0.00  0.00      PROA  
ATOM    493  HA  SER P 248      11.637  22.309  14.843  0.00  0.00      PROA  
ATOM    494  CB  SER P 248      10.981  23.046  13.013  0.00  0.00      PROA  
ATOM    495  HB1 SER P 248      10.659  24.064  13.319  0.00  0.00      PROA  
ATOM    496  HB2 SER P 248      10.372  22.773  12.125  0.00  0.00      PROA  
ATOM    497  OG  SER P 248      12.340  23.086  12.489  0.00  0.00      PROA  
ATOM    498  HG1 SER P 248      12.321  22.415  11.802  0.00  0.00      PROA  
ATOM    499  C   SER P 248       9.709  22.199  14.965  0.00  0.00      PROA  
ATOM    500  O   SER P 248       9.629  23.061  15.790  0.00  0.00      PROA  
ATOM    501  N   GLY P 249       8.693  21.382  14.682  0.00  0.00      PROA  
ATOM    502  HN  GLY P 249       8.778  20.736  13.927  0.00  0.00      PROA  
ATOM    503  CA  GLY P 249       7.323  21.602  15.139  0.00  0.00      PROA  
ATOM    504  HA1 GLY P 249       7.386  22.055  16.117  0.00  0.00      PROA  
ATOM    505  HA2 GLY P 249       6.799  20.665  15.254  0.00  0.00      PROA  
ATOM    506  C   GLY P 249       6.483  22.484  14.381  0.00  0.00      PROA  
ATOM    507  O   GLY P 249       6.768  22.799  13.233  0.00  0.00      PROA  
ATOM    508  N   ASP P 250       5.306  22.865  15.002  0.00  0.00      PROA  
ATOM    509  HN  ASP P 250       5.030  22.457  15.869  0.00  0.00      PROA  
ATOM    510  CA  ASP P 250       4.295  23.586  14.208  0.00  0.00      PROA  
ATOM    511  HA  ASP P 250       4.414  23.378  13.155  0.00  0.00      PROA  
ATOM    512  CB  ASP P 250       2.798  23.272  14.487  0.00  0.00      PROA  
ATOM    513  HB1 ASP P 250       2.125  23.846  13.814  0.00  0.00      PROA  
ATOM    514  HB2 ASP P 250       2.623  23.508  15.558  0.00  0.00      PROA  
ATOM    515  CG  ASP P 250       2.513  21.759  14.356  0.00  0.00      PROA  
ATOM    516  OD1 ASP P 250       2.511  21.162  13.294  0.00  0.00      PROA  
ATOM    517  OD2 ASP P 250       2.200  21.194  15.463  0.00  0.00      PROA  
ATOM    518  C   ASP P 250       4.340  25.090  14.509  0.00  0.00      PROA  
ATOM    519  O   ASP P 250       4.181  25.407  15.641  0.00  0.00      PROA  
ATOM    520  N   PRO P 251       4.322  26.026  13.608  0.00  0.00      PROA  
ATOM    521  CD  PRO P 251       4.511  25.809  12.191  0.00  0.00      PROA  
ATOM    522  HD1 PRO P 251       3.675  25.167  11.841  0.00  0.00      PROA  
ATOM    523  HD2 PRO P 251       5.529  25.396  12.026  0.00  0.00      PROA  
ATOM    524  CA  PRO P 251       4.081  27.432  13.953  0.00  0.00      PROA  
ATOM    525  HA  PRO P 251       4.715  27.734  14.773  0.00  0.00      PROA  
ATOM    526  CB  PRO P 251       4.463  28.209  12.613  0.00  0.00      PROA  
ATOM    527  HB1 PRO P 251       5.574  28.243  12.596  0.00  0.00      PROA  
ATOM    528  HB2 PRO P 251       4.118  29.265  12.605  0.00  0.00      PROA  
ATOM    529  CG  PRO P 251       4.220  27.183  11.489  0.00  0.00      PROA  
ATOM    530  HG1 PRO P 251       3.164  27.156  11.146  0.00  0.00      PROA  
ATOM    531  HG2 PRO P 251       4.808  27.342  10.560  0.00  0.00      PROA  
ATOM    532  C   PRO P 251       2.596  27.671  14.276  0.00  0.00      PROA  
ATOM    533  O   PRO P 251       2.245  28.651  14.953  0.00  0.00      PROA  
ATOM    534  N   PHE P 252       1.685  26.859  13.772  0.00  0.00      PROA  
ATOM    535  HN  PHE P 252       1.846  26.132  13.109  0.00  0.00      PROA  
ATOM    536  CA  PHE P 252       0.298  26.861  14.200  0.00  0.00      PROA  
ATOM    537  HA  PHE P 252       0.017  27.871  13.939  0.00  0.00      PROA  
ATOM    538  CB  PHE P 252      -0.568  25.783  13.528  0.00  0.00      PROA  
ATOM    539  HB1 PHE P 252      -1.648  25.811  13.787  0.00  0.00      PROA  
ATOM    540  HB2 PHE P 252      -0.221  24.767  13.815  0.00  0.00      PROA  
ATOM    541  CG  PHE P 252      -0.422  25.724  12.070  0.00  0.00      PROA  
ATOM    542  CD1 PHE P 252       0.358  24.706  11.400  0.00  0.00      PROA  
ATOM    543  HD1 PHE P 252       0.840  23.934  11.981  0.00  0.00      PROA  
ATOM    544  CE1 PHE P 252       0.486  24.705   9.992  0.00  0.00      PROA  
ATOM    545  HE1 PHE P 252       0.961  23.899   9.453  0.00  0.00      PROA  
ATOM    546  CZ  PHE P 252      -0.141  25.695   9.242  0.00  0.00      PROA  
ATOM    547  HZ  PHE P 252      -0.091  25.650   8.164  0.00  0.00      PROA  
ATOM    548  CD2 PHE P 252      -0.882  26.802  11.309  0.00  0.00      PROA  
ATOM    549  HD2 PHE P 252      -1.480  27.548  11.811  0.00  0.00      PROA  
ATOM    550  CE2 PHE P 252      -0.869  26.757   9.875  0.00  0.00      PROA  
ATOM    551  HE2 PHE P 252      -1.323  27.539   9.285  0.00  0.00      PROA  
ATOM    552  C   PHE P 252       0.057  26.831  15.620  0.00  0.00      PROA  
ATOM    553  O   PHE P 252      -0.564  27.674  16.211  0.00  0.00      PROA  
ATOM    554  N   PHE P 253       0.713  25.899  16.247  0.00  0.00      PROA  
ATOM    555  HN  PHE P 253       1.214  25.262  15.666  0.00  0.00      PROA  
ATOM    556  CA  PHE P 253       0.467  25.556  17.673  0.00  0.00      PROA  
ATOM    557  HA  PHE P 253      -0.332  26.137  18.109  0.00  0.00      PROA  
ATOM    558  CB  PHE P 253       0.120  24.020  17.806  0.00  0.00      PROA  
ATOM    559  HB1 PHE P 253      -0.227  23.793  18.836  0.00  0.00      PROA  
ATOM    560  HB2 PHE P 253       0.934  23.320  17.520  0.00  0.00      PROA  
ATOM    561  CG  PHE P 253      -0.975  23.560  16.760  0.00  0.00      PROA  
ATOM    562  CD1 PHE P 253      -2.181  24.221  16.530  0.00  0.00      PROA  
ATOM    563  HD1 PHE P 253      -2.273  25.237  16.884  0.00  0.00      PROA  
ATOM    564  CE1 PHE P 253      -3.194  23.703  15.706  0.00  0.00      PROA  
ATOM    565  HE1 PHE P 253      -4.012  24.336  15.394  0.00  0.00      PROA  
ATOM    566  CZ  PHE P 253      -3.009  22.457  15.132  0.00  0.00      PROA  
ATOM    567  HZ  PHE P 253      -3.845  22.084  14.558  0.00  0.00      PROA  
ATOM    568  CD2 PHE P 253      -0.863  22.255  16.227  0.00  0.00      PROA  
ATOM    569  HD2 PHE P 253      -0.016  21.613  16.421  0.00  0.00      PROA  
ATOM    570  CE2 PHE P 253      -1.871  21.707  15.433  0.00  0.00      PROA  
ATOM    571  HE2 PHE P 253      -1.857  20.645  15.242  0.00  0.00      PROA  
ATOM    572  C   PHE P 253       1.636  25.960  18.503  0.00  0.00      PROA  
ATOM    573  O   PHE P 253       1.922  25.402  19.553  0.00  0.00      PROA  
ATOM    574  N   ASP P 254       2.369  27.002  18.054  0.00  0.00      PROA  
ATOM    575  HN  ASP P 254       2.189  27.480  17.197  0.00  0.00      PROA  
ATOM    576  CA  ASP P 254       3.444  27.589  18.835  0.00  0.00      PROA  
ATOM    577  HA  ASP P 254       3.875  28.342  18.192  0.00  0.00      PROA  
ATOM    578  CB  ASP P 254       2.915  28.317  20.150  0.00  0.00      PROA  
ATOM    579  HB1 ASP P 254       3.770  28.875  20.587  0.00  0.00      PROA  
ATOM    580  HB2 ASP P 254       2.500  27.632  20.920  0.00  0.00      PROA  
ATOM    581  CG  ASP P 254       1.837  29.265  19.857  0.00  0.00      PROA  
ATOM    582  OD1 ASP P 254       1.529  29.645  18.708  0.00  0.00      PROA  
ATOM    583  OD2 ASP P 254       1.278  29.805  20.899  0.00  0.00      PROA  
ATOM    584  C   ASP P 254       4.659  26.632  19.125  0.00  0.00      PROA  
ATOM    585  O   ASP P 254       5.322  26.747  20.099  0.00  0.00      PROA  
ATOM    586  N   PHE P 255       5.058  25.722  18.202  0.00  0.00      PROA  
ATOM    587  HN  PHE P 255       4.729  25.779  17.263  0.00  0.00      PROA  
ATOM    588  CA  PHE P 255       6.134  24.765  18.366  0.00  0.00      PROA  
ATOM    589  HA  PHE P 255       5.977  24.139  17.500  0.00  0.00      PROA  
ATOM    590  CB  PHE P 255       7.485  25.551  18.377  0.00  0.00      PROA  
ATOM    591  HB1 PHE P 255       8.441  24.992  18.295  0.00  0.00      PROA  
ATOM    592  HB2 PHE P 255       7.470  26.188  19.287  0.00  0.00      PROA  
ATOM    593  CG  PHE P 255       7.522  26.529  17.208  0.00  0.00      PROA  
ATOM    594  CD1 PHE P 255       7.789  26.120  15.941  0.00  0.00      PROA  
ATOM    595  HD1 PHE P 255       8.101  25.129  15.648  0.00  0.00      PROA  
ATOM    596  CE1 PHE P 255       7.865  27.038  14.869  0.00  0.00      PROA  
ATOM    597  HE1 PHE P 255       8.172  26.682  13.897  0.00  0.00      PROA  
ATOM    598  CZ  PHE P 255       7.576  28.376  15.031  0.00  0.00      PROA  
ATOM    599  HZ  PHE P 255       7.527  29.064  14.200  0.00  0.00      PROA  
ATOM    600  CD2 PHE P 255       7.293  27.925  17.429  0.00  0.00      PROA  
ATOM    601  HD2 PHE P 255       7.028  28.304  18.405  0.00  0.00      PROA  
ATOM    602  CE2 PHE P 255       7.268  28.888  16.317  0.00  0.00      PROA  
ATOM    603  HE2 PHE P 255       6.977  29.919  16.451  0.00  0.00      PROA  
ATOM    604  C   PHE P 255       5.961  23.702  19.435  0.00  0.00      PROA  
ATOM    605  O   PHE P 255       6.921  23.047  19.818  0.00  0.00      PROA  
ATOM    606  N   GLY P 256       4.764  23.455  19.938  0.00  0.00      PROA  
ATOM    607  HN  GLY P 256       3.953  23.875  19.538  0.00  0.00      PROA  
ATOM    608  CA  GLY P 256       4.527  22.702  21.195  0.00  0.00      PROA  
ATOM    609  HA1 GLY P 256       3.454  22.655  21.307  0.00  0.00      PROA  
ATOM    610  HA2 GLY P 256       5.153  23.230  21.899  0.00  0.00      PROA  
ATOM    611  C   GLY P 256       5.054  21.261  21.208  0.00  0.00      PROA  
ATOM    612  O   GLY P 256       5.559  20.846  22.258  0.00  0.00      PROA  
ATOM    613  N   ASN P 257       4.930  20.610  20.051  0.00  0.00      PROA  
ATOM    614  HN  ASN P 257       4.643  21.118  19.242  0.00  0.00      PROA  
ATOM    615  CA  ASN P 257       5.384  19.258  19.861  0.00  0.00      PROA  
ATOM    616  HA  ASN P 257       5.999  18.977  20.704  0.00  0.00      PROA  
ATOM    617  CB  ASN P 257       4.236  18.287  19.692  0.00  0.00      PROA  
ATOM    618  HB1 ASN P 257       4.710  17.284  19.628  0.00  0.00      PROA  
ATOM    619  HB2 ASN P 257       3.719  18.477  18.727  0.00  0.00      PROA  
ATOM    620  CG  ASN P 257       3.237  18.281  20.824  0.00  0.00      PROA  
ATOM    621  OD1 ASN P 257       2.019  18.592  20.740  0.00  0.00      PROA  
ATOM    622  ND2 ASN P 257       3.833  18.009  22.028  0.00  0.00      PROA  
ATOM    623 HD21 ASN P 257       4.810  17.810  22.099  0.00  0.00      PROA  
ATOM    624 HD22 ASN P 257       3.321  17.699  22.829  0.00  0.00      PROA  
ATOM    625  C   ASN P 257       6.269  19.263  18.663  0.00  0.00      PROA  
ATOM    626  O   ASN P 257       6.023  20.042  17.730  0.00  0.00      PROA  
ATOM    627  N   ALA P 258       7.326  18.461  18.659  0.00  0.00      PROA  
ATOM    628  HN  ALA P 258       7.488  17.750  19.339  0.00  0.00      PROA  
ATOM    629  CA  ALA P 258       8.161  18.260  17.469  0.00  0.00      PROA  
ATOM    630  HA  ALA P 258       7.686  18.460  16.520  0.00  0.00      PROA  
ATOM    631  CB  ALA P 258       9.280  19.299  17.366  0.00  0.00      PROA  
ATOM    632  HB1 ALA P 258       9.840  19.161  16.417  0.00  0.00      PROA  
ATOM    633  HB2 ALA P 258       9.986  19.237  18.222  0.00  0.00      PROA  
ATOM    634  HB3 ALA P 258       8.961  20.357  17.480  0.00  0.00      PROA  
ATOM    635  C   ALA P 258       8.753  16.822  17.502  0.00  0.00      PROA  
ATOM    636  O   ALA P 258       9.057  16.292  18.594  0.00  0.00      PROA  
ATOM    637  N   GLN P 259       8.939  16.141  16.365  0.00  0.00      PROA  
ATOM    638  HN  GLN P 259       8.853  16.615  15.492  0.00  0.00      PROA  
ATOM    639  CA  GLN P 259       9.386  14.698  16.359  0.00  0.00      PROA  
ATOM    640  HA  GLN P 259       9.281  14.336  17.371  0.00  0.00      PROA  
ATOM    641  CB  GLN P 259       8.444  13.806  15.431  0.00  0.00      PROA  
ATOM    642  HB1 GLN P 259       8.012  14.404  14.600  0.00  0.00      PROA  
ATOM    643  HB2 GLN P 259       7.630  13.477  16.112  0.00  0.00      PROA  
ATOM    644  CG  GLN P 259       9.177  12.544  14.825  0.00  0.00      PROA  
ATOM    645  HG1 GLN P 259       9.598  12.066  15.735  0.00  0.00      PROA  
ATOM    646  HG2 GLN P 259       9.967  12.898  14.129  0.00  0.00      PROA  
ATOM    647  CD  GLN P 259       8.266  11.628  14.074  0.00  0.00      PROA  
ATOM    648  OE1 GLN P 259       8.033  10.483  14.589  0.00  0.00      PROA  
ATOM    649  NE2 GLN P 259       7.713  12.093  12.885  0.00  0.00      PROA  
ATOM    650 HE21 GLN P 259       6.997  11.577  12.415  0.00  0.00      PROA  
ATOM    651 HE22 GLN P 259       7.803  13.047  12.599  0.00  0.00      PROA  
ATOM    652  C   GLN P 259      10.849  14.622  15.900  0.00  0.00      PROA  
ATOM    653  O   GLN P 259      11.309  15.313  14.990  0.00  0.00      PROA  
ATOM    654  N   HSD P 260      11.681  13.872  16.663  0.00  0.00      PROA  
ATOM    655  HN  HSD P 260      11.325  13.356  17.438  0.00  0.00      PROA  
ATOM    656  CA  HSD P 260      13.093  13.937  16.466  0.00  0.00      PROA  
ATOM    657  HA  HSD P 260      13.409  14.897  16.084  0.00  0.00      PROA  
ATOM    658  CB  HSD P 260      13.904  13.998  17.754  0.00  0.00      PROA  
ATOM    659  HB1 HSD P 260      14.945  14.341  17.574  0.00  0.00      PROA  
ATOM    660  HB2 HSD P 260      13.969  13.006  18.249  0.00  0.00      PROA  
ATOM    661  ND1 HSD P 260      13.591  16.280  19.018  0.00  0.00      PROA  
ATOM    662  HD1 HSD P 260      14.023  16.905  18.367  0.00  0.00      PROA  
ATOM    663  CG  HSD P 260      13.352  14.892  18.835  0.00  0.00      PROA  
ATOM    664  CE1 HSD P 260      13.330  16.546  20.272  0.00  0.00      PROA  
ATOM    665  HE1 HSD P 260      13.343  17.534  20.732  0.00  0.00      PROA  
ATOM    666  NE2 HSD P 260      12.937  15.481  20.871  0.00  0.00      PROA  
ATOM    667  CD2 HSD P 260      12.963  14.430  20.027  0.00  0.00      PROA  
ATOM    668  HD2 HSD P 260      12.724  13.411  20.302  0.00  0.00      PROA  
ATOM    669  C   HSD P 260      13.440  12.800  15.400  0.00  0.00      PROA  
ATOM    670  O   HSD P 260      13.418  11.599  15.762  0.00  0.00      PROA  
ATOM    671  N   LEU P 261      13.704  13.218  14.164  0.00  0.00      PROA  
ATOM    672  HN  LEU P 261      13.573  14.176  13.919  0.00  0.00      PROA  
ATOM    673  CA  LEU P 261      14.015  12.239  13.084  0.00  0.00      PROA  
ATOM    674  HA  LEU P 261      14.015  11.214  13.425  0.00  0.00      PROA  
ATOM    675  CB  LEU P 261      13.164  12.324  11.768  0.00  0.00      PROA  
ATOM    676  HB1 LEU P 261      13.477  11.468  11.132  0.00  0.00      PROA  
ATOM    677  HB2 LEU P 261      13.384  13.287  11.259  0.00  0.00      PROA  
ATOM    678  CG  LEU P 261      11.636  12.150  11.764  0.00  0.00      PROA  
ATOM    679  HG  LEU P 261      11.181  13.008  12.303  0.00  0.00      PROA  
ATOM    680  CD1 LEU P 261      11.059  11.941  10.305  0.00  0.00      PROA  
ATOM    681 HD11 LEU P 261       9.961  11.772  10.300  0.00  0.00      PROA  
ATOM    682 HD12 LEU P 261      11.469  10.982   9.923  0.00  0.00      PROA  
ATOM    683 HD13 LEU P 261      11.366  12.705   9.559  0.00  0.00      PROA  
ATOM    684  CD2 LEU P 261      11.304  10.789  12.583  0.00  0.00      PROA  
ATOM    685 HD21 LEU P 261      11.883   9.924  12.196  0.00  0.00      PROA  
ATOM    686 HD22 LEU P 261      10.229  10.547  12.440  0.00  0.00      PROA  
ATOM    687 HD23 LEU P 261      11.563  10.889  13.659  0.00  0.00      PROA  
ATOM    688  C   LEU P 261      15.373  12.581  12.592  0.00  0.00      PROA  
ATOM    689  O   LEU P 261      15.655  13.706  12.218  0.00  0.00      PROA  
ATOM    690  N   THR P 262      16.259  11.530  12.488  0.00  0.00      PROA  
ATOM    691  HN  THR P 262      15.990  10.612  12.769  0.00  0.00      PROA  
ATOM    692  CA  THR P 262      17.429  11.622  11.583  0.00  0.00      PROA  
ATOM    693  HA  THR P 262      18.046  12.427  11.953  0.00  0.00      PROA  
ATOM    694  CB  THR P 262      18.298  10.348  11.690  0.00  0.00      PROA  
ATOM    695  HB  THR P 262      19.222  10.491  11.090  0.00  0.00      PROA  
ATOM    696  OG1 THR P 262      17.600   9.199  11.283  0.00  0.00      PROA  
ATOM    697  HG1 THR P 262      16.935   8.982  11.942  0.00  0.00      PROA  
ATOM    698  CG2 THR P 262      18.716  10.061  13.172  0.00  0.00      PROA  
ATOM    699 HG21 THR P 262      19.420   9.203  13.124  0.00  0.00      PROA  
ATOM    700 HG22 THR P 262      17.902   9.696  13.834  0.00  0.00      PROA  
ATOM    701 HG23 THR P 262      19.299  10.890  13.627  0.00  0.00      PROA  
ATOM    702  C   THR P 262      17.137  11.858  10.071  0.00  0.00      PROA  
ATOM    703  O   THR P 262      16.073  11.659   9.542  0.00  0.00      PROA  
ATOM    704  N   TYR P 263      18.174  12.390   9.329  0.00  0.00      PROA  
ATOM    705  HN  TYR P 263      19.113  12.544   9.629  0.00  0.00      PROA  
ATOM    706  CA  TYR P 263      18.083  12.553   7.886  0.00  0.00      PROA  
ATOM    707  HA  TYR P 263      17.284  13.238   7.642  0.00  0.00      PROA  
ATOM    708  CB  TYR P 263      19.371  13.358   7.397  0.00  0.00      PROA  
ATOM    709  HB1 TYR P 263      20.228  12.670   7.561  0.00  0.00      PROA  
ATOM    710  HB2 TYR P 263      19.493  14.336   7.910  0.00  0.00      PROA  
ATOM    711  CG  TYR P 263      19.355  13.621   5.933  0.00  0.00      PROA  
ATOM    712  CD1 TYR P 263      18.541  14.624   5.599  0.00  0.00      PROA  
ATOM    713  HD1 TYR P 263      17.804  15.127   6.208  0.00  0.00      PROA  
ATOM    714  CE1 TYR P 263      18.542  14.970   4.195  0.00  0.00      PROA  
ATOM    715  HE1 TYR P 263      17.818  15.710   3.885  0.00  0.00      PROA  
ATOM    716  CZ  TYR P 263      19.459  14.277   3.315  0.00  0.00      PROA  
ATOM    717  OH  TYR P 263      19.552  14.503   1.926  0.00  0.00      PROA  
ATOM    718  HH  TYR P 263      18.718  14.830   1.581  0.00  0.00      PROA  
ATOM    719  CD2 TYR P 263      20.229  12.921   5.079  0.00  0.00      PROA  
ATOM    720  HD2 TYR P 263      20.749  12.045   5.436  0.00  0.00      PROA  
ATOM    721  CE2 TYR P 263      20.307  13.345   3.768  0.00  0.00      PROA  
ATOM    722  HE2 TYR P 263      20.983  12.908   3.048  0.00  0.00      PROA  
ATOM    723  C   TYR P 263      17.782  11.176   7.263  0.00  0.00      PROA  
ATOM    724  O   TYR P 263      17.025  11.053   6.347  0.00  0.00      PROA  
ATOM    725  N   TRP P 264      18.482  10.158   7.731  0.00  0.00      PROA  
ATOM    726  HN  TRP P 264      19.157  10.397   8.425  0.00  0.00      PROA  
ATOM    727  CA  TRP P 264      18.464   8.753   7.271  0.00  0.00      PROA  
ATOM    728  HA  TRP P 264      18.778   8.831   6.241  0.00  0.00      PROA  
ATOM    729  CB  TRP P 264      19.631   7.960   8.006  0.00  0.00      PROA  
ATOM    730  HB1 TRP P 264      19.793   7.067   7.366  0.00  0.00      PROA  
ATOM    731  HB2 TRP P 264      19.309   7.725   9.043  0.00  0.00      PROA  
ATOM    732  CG  TRP P 264      21.000   8.751   8.047  0.00  0.00      PROA  
ATOM    733  CD1 TRP P 264      21.621   9.212   9.166  0.00  0.00      PROA  
ATOM    734  HD1 TRP P 264      21.378   9.007  10.198  0.00  0.00      PROA  
ATOM    735  NE1 TRP P 264      22.653  10.005   8.743  0.00  0.00      PROA  
ATOM    736  HE1 TRP P 264      23.130  10.681   9.261  0.00  0.00      PROA  
ATOM    737  CE2 TRP P 264      22.709  10.068   7.400  0.00  0.00      PROA  
ATOM    738  CD2 TRP P 264      21.680   9.178   6.928  0.00  0.00      PROA  
ATOM    739  CE3 TRP P 264      21.438   9.106   5.584  0.00  0.00      PROA  
ATOM    740  HE3 TRP P 264      20.655   8.475   5.189  0.00  0.00      PROA  
ATOM    741  CZ3 TRP P 264      22.367   9.734   4.746  0.00  0.00      PROA  
ATOM    742  HZ3 TRP P 264      22.192   9.390   3.738  0.00  0.00      PROA  
ATOM    743  CZ2 TRP P 264      23.615  10.648   6.549  0.00  0.00      PROA  
ATOM    744  HZ2 TRP P 264      24.433  11.230   6.948  0.00  0.00      PROA  
ATOM    745  CH2 TRP P 264      23.398  10.508   5.257  0.00  0.00      PROA  
ATOM    746  HH2 TRP P 264      24.142  10.925   4.595  0.00  0.00      PROA  
ATOM    747  C   TRP P 264      17.092   8.134   7.478  0.00  0.00      PROA  
ATOM    748  O   TRP P 264      16.574   7.487   6.575  0.00  0.00      PROA  
ATOM    749  N   GLU P 265      16.453   8.470   8.577  0.00  0.00      PROA  
ATOM    750  HN  GLU P 265      16.984   8.966   9.260  0.00  0.00      PROA  
ATOM    751  CA  GLU P 265      15.084   7.960   8.845  0.00  0.00      PROA  
ATOM    752  HA  GLU P 265      15.063   6.890   8.694  0.00  0.00      PROA  
ATOM    753  CB  GLU P 265      14.691   8.277  10.294  0.00  0.00      PROA  
ATOM    754  HB1 GLU P 265      13.634   8.372  10.621  0.00  0.00      PROA  
ATOM    755  HB2 GLU P 265      15.145   9.270  10.497  0.00  0.00      PROA  
ATOM    756  CG  GLU P 265      15.192   7.246  11.303  0.00  0.00      PROA  
ATOM    757  HG1 GLU P 265      16.280   7.058  11.179  0.00  0.00      PROA  
ATOM    758  HG2 GLU P 265      14.774   6.220  11.221  0.00  0.00      PROA  
ATOM    759  CD  GLU P 265      15.050   7.781  12.698  0.00  0.00      PROA  
ATOM    760  OE1 GLU P 265      14.335   7.224  13.553  0.00  0.00      PROA  
ATOM    761  OE2 GLU P 265      15.741   8.797  13.056  0.00  0.00      PROA  
ATOM    762  C   GLU P 265      14.074   8.609   7.974  0.00  0.00      PROA  
ATOM    763  O   GLU P 265      13.104   7.995   7.468  0.00  0.00      PROA  
ATOM    764  N   CYS P 266      14.176   9.912   7.662  0.00  0.00      PROA  
ATOM    765  HN  CYS P 266      14.823  10.499   8.143  0.00  0.00      PROA  
ATOM    766  CA  CYS P 266      13.345  10.531   6.592  0.00  0.00      PROA  
ATOM    767  HA  CYS P 266      12.277  10.489   6.752  0.00  0.00      PROA  
ATOM    768  CB  CYS P 266      13.759  12.085   6.360  0.00  0.00      PROA  
ATOM    769  HB1 CYS P 266      13.094  12.700   5.717  0.00  0.00      PROA  
ATOM    770  HB2 CYS P 266      14.780  12.147   5.926  0.00  0.00      PROA  
ATOM    771  SG  CYS P 266      13.790  13.071   7.904  0.00  0.00      PROA  
ATOM    772  HG1 CYS P 266      15.016  12.678   8.217  0.00  0.00      PROA  
ATOM    773  C   CYS P 266      13.512   9.941   5.222  0.00  0.00      PROA  
ATOM    774  O   CYS P 266      12.499   9.749   4.476  0.00  0.00      PROA  
ATOM    775  N   LEU P 267      14.747   9.624   4.805  0.00  0.00      PROA  
ATOM    776  HN  LEU P 267      15.542   9.849   5.364  0.00  0.00      PROA  
ATOM    777  CA  LEU P 267      14.936   9.044   3.546  0.00  0.00      PROA  
ATOM    778  HA  LEU P 267      14.431   9.669   2.824  0.00  0.00      PROA  
ATOM    779  CB  LEU P 267      16.522   8.942   3.334  0.00  0.00      PROA  
ATOM    780  HB1 LEU P 267      16.711   8.164   2.564  0.00  0.00      PROA  
ATOM    781  HB2 LEU P 267      16.949   8.469   4.244  0.00  0.00      PROA  
ATOM    782  CG  LEU P 267      17.309  10.235   2.981  0.00  0.00      PROA  
ATOM    783  HG  LEU P 267      16.805  10.994   3.616  0.00  0.00      PROA  
ATOM    784  CD1 LEU P 267      18.810   9.958   3.104  0.00  0.00      PROA  
ATOM    785 HD11 LEU P 267      19.351  10.802   2.627  0.00  0.00      PROA  
ATOM    786 HD12 LEU P 267      19.090   9.067   2.502  0.00  0.00      PROA  
ATOM    787 HD13 LEU P 267      19.087   9.922   4.179  0.00  0.00      PROA  
ATOM    788  CD2 LEU P 267      16.843  10.615   1.499  0.00  0.00      PROA  
ATOM    789 HD21 LEU P 267      17.279  11.598   1.219  0.00  0.00      PROA  
ATOM    790 HD22 LEU P 267      15.738  10.730   1.494  0.00  0.00      PROA  
ATOM    791 HD23 LEU P 267      17.113   9.822   0.769  0.00  0.00      PROA  
ATOM    792  C   LEU P 267      14.269   7.682   3.428  0.00  0.00      PROA  
ATOM    793  O   LEU P 267      13.652   7.466   2.363  0.00  0.00      PROA  
ATOM    794  N   TYR P 268      14.259   6.849   4.504  0.00  0.00      PROA  
ATOM    795  HN  TYR P 268      14.759   7.151   5.312  0.00  0.00      PROA  
ATOM    796  CA  TYR P 268      13.436   5.630   4.630  0.00  0.00      PROA  
ATOM    797  HA  TYR P 268      13.830   4.994   3.850  0.00  0.00      PROA  
ATOM    798  CB  TYR P 268      13.841   4.899   5.935  0.00  0.00      PROA  
ATOM    799  HB1 TYR P 268      13.858   5.715   6.690  0.00  0.00      PROA  
ATOM    800  HB2 TYR P 268      14.881   4.565   5.733  0.00  0.00      PROA  
ATOM    801  CG  TYR P 268      12.996   3.710   6.334  0.00  0.00      PROA  
ATOM    802  CD1 TYR P 268      12.849   2.604   5.467  0.00  0.00      PROA  
ATOM    803  HD1 TYR P 268      13.403   2.561   4.541  0.00  0.00      PROA  
ATOM    804  CE1 TYR P 268      12.191   1.510   5.968  0.00  0.00      PROA  
ATOM    805  HE1 TYR P 268      12.233   0.551   5.474  0.00  0.00      PROA  
ATOM    806  CZ  TYR P 268      11.407   1.562   7.203  0.00  0.00      PROA  
ATOM    807  OH  TYR P 268      10.847   0.429   7.777  0.00  0.00      PROA  
ATOM    808  HH  TYR P 268      10.318   0.712   8.526  0.00  0.00      PROA  
ATOM    809  CD2 TYR P 268      12.348   3.749   7.552  0.00  0.00      PROA  
ATOM    810  HD2 TYR P 268      12.557   4.506   8.294  0.00  0.00      PROA  
ATOM    811  CE2 TYR P 268      11.557   2.685   7.975  0.00  0.00      PROA  
ATOM    812  HE2 TYR P 268      11.027   2.712   8.916  0.00  0.00      PROA  
ATOM    813  C   TYR P 268      11.929   5.730   4.510  0.00  0.00      PROA  
ATOM    814  O   TYR P 268      11.293   5.096   3.664  0.00  0.00      PROA  
ATOM    815  N   PHE P 269      11.372   6.650   5.277  0.00  0.00      PROA  
ATOM    816  HN  PHE P 269      11.953   7.177   5.893  0.00  0.00      PROA  
ATOM    817  CA  PHE P 269       9.916   6.844   5.393  0.00  0.00      PROA  
ATOM    818  HA  PHE P 269       9.359   5.922   5.463  0.00  0.00      PROA  
ATOM    819  CB  PHE P 269       9.594   7.651   6.686  0.00  0.00      PROA  
ATOM    820  HB1 PHE P 269      10.404   8.389   6.866  0.00  0.00      PROA  
ATOM    821  HB2 PHE P 269       9.564   7.005   7.589  0.00  0.00      PROA  
ATOM    822  CG  PHE P 269       8.335   8.475   6.605  0.00  0.00      PROA  
ATOM    823  CD1 PHE P 269       7.034   7.817   6.640  0.00  0.00      PROA  
ATOM    824  HD1 PHE P 269       7.025   6.737   6.650  0.00  0.00      PROA  
ATOM    825  CE1 PHE P 269       5.914   8.616   6.532  0.00  0.00      PROA  
ATOM    826  HE1 PHE P 269       4.956   8.123   6.589  0.00  0.00      PROA  
ATOM    827  CZ  PHE P 269       5.951  10.028   6.416  0.00  0.00      PROA  
ATOM    828  HZ  PHE P 269       5.128  10.654   6.103  0.00  0.00      PROA  
ATOM    829  CD2 PHE P 269       8.398   9.885   6.542  0.00  0.00      PROA  
ATOM    830  HD2 PHE P 269       9.382  10.330   6.529  0.00  0.00      PROA  
ATOM    831  CE2 PHE P 269       7.249  10.688   6.445  0.00  0.00      PROA  
ATOM    832  HE2 PHE P 269       7.294  11.765   6.390  0.00  0.00      PROA  
ATOM    833  C   PHE P 269       9.362   7.420   4.110  0.00  0.00      PROA  
ATOM    834  O   PHE P 269       8.345   6.946   3.524  0.00  0.00      PROA  
ATOM    835  N   LEU P 270      10.034   8.473   3.504  0.00  0.00      PROA  
ATOM    836  HN  LEU P 270      10.870   8.877   3.867  0.00  0.00      PROA  
ATOM    837  CA  LEU P 270       9.739   9.083   2.175  0.00  0.00      PROA  
ATOM    838  HA  LEU P 270       8.735   9.470   2.081  0.00  0.00      PROA  
ATOM    839  CB  LEU P 270      10.624  10.402   2.028  0.00  0.00      PROA  
ATOM    840  HB1 LEU P 270      10.518  10.856   1.020  0.00  0.00      PROA  
ATOM    841  HB2 LEU P 270      11.655   9.997   2.118  0.00  0.00      PROA  
ATOM    842  CG  LEU P 270      10.281  11.397   3.232  0.00  0.00      PROA  
ATOM    843  HG  LEU P 270      10.271  10.967   4.256  0.00  0.00      PROA  
ATOM    844  CD1 LEU P 270      11.210  12.570   3.281  0.00  0.00      PROA  
ATOM    845 HD11 LEU P 270      12.220  12.305   3.660  0.00  0.00      PROA  
ATOM    846 HD12 LEU P 270      10.811  13.457   3.817  0.00  0.00      PROA  
ATOM    847 HD13 LEU P 270      11.412  12.937   2.252  0.00  0.00      PROA  
ATOM    848  CD2 LEU P 270       8.918  12.034   2.997  0.00  0.00      PROA  
ATOM    849 HD21 LEU P 270       8.156  11.265   2.749  0.00  0.00      PROA  
ATOM    850 HD22 LEU P 270       8.844  12.773   2.170  0.00  0.00      PROA  
ATOM    851 HD23 LEU P 270       8.620  12.621   3.892  0.00  0.00      PROA  
ATOM    852  C   LEU P 270       9.880   8.117   1.010  0.00  0.00      PROA  
ATOM    853  O   LEU P 270       8.968   8.107   0.151  0.00  0.00      PROA  
ATOM    854  N   MET P 271      10.884   7.182   1.008  0.00  0.00      PROA  
ATOM    855  HN  MET P 271      11.511   7.271   1.778  0.00  0.00      PROA  
ATOM    856  CA  MET P 271      10.925   5.995   0.133  0.00  0.00      PROA  
ATOM    857  HA  MET P 271      10.856   6.333  -0.890  0.00  0.00      PROA  
ATOM    858  CB  MET P 271      12.291   5.290   0.275  0.00  0.00      PROA  
ATOM    859  HB1 MET P 271      12.379   5.010   1.346  0.00  0.00      PROA  
ATOM    860  HB2 MET P 271      13.118   6.000   0.062  0.00  0.00      PROA  
ATOM    861  CG  MET P 271      12.512   4.045  -0.657  0.00  0.00      PROA  
ATOM    862  HG1 MET P 271      11.725   3.273  -0.523  0.00  0.00      PROA  
ATOM    863  HG2 MET P 271      13.519   3.699  -0.340  0.00  0.00      PROA  
ATOM    864  SD  MET P 271      12.788   4.568  -2.380  0.00  0.00      PROA  
ATOM    865  CE  MET P 271      13.003   2.791  -2.964  0.00  0.00      PROA  
ATOM    866  HE1 MET P 271      13.433   2.857  -3.987  0.00  0.00      PROA  
ATOM    867  HE2 MET P 271      11.990   2.336  -3.004  0.00  0.00      PROA  
ATOM    868  HE3 MET P 271      13.745   2.254  -2.336  0.00  0.00      PROA  
ATOM    869  C   MET P 271       9.739   4.990   0.211  0.00  0.00      PROA  
ATOM    870  O   MET P 271       9.100   4.603  -0.774  0.00  0.00      PROA  
ATOM    871  N   VAL P 272       9.285   4.603   1.486  0.00  0.00      PROA  
ATOM    872  HN  VAL P 272       9.778   4.941   2.284  0.00  0.00      PROA  
ATOM    873  CA  VAL P 272       8.091   3.798   1.749  0.00  0.00      PROA  
ATOM    874  HA  VAL P 272       8.075   2.834   1.263  0.00  0.00      PROA  
ATOM    875  CB  VAL P 272       8.149   3.422   3.207  0.00  0.00      PROA  
ATOM    876  HB  VAL P 272       8.413   4.334   3.785  0.00  0.00      PROA  
ATOM    877  CG1 VAL P 272       6.894   2.880   3.838  0.00  0.00      PROA  
ATOM    878 HG11 VAL P 272       6.206   3.746   3.731  0.00  0.00      PROA  
ATOM    879 HG12 VAL P 272       7.215   2.478   4.822  0.00  0.00      PROA  
ATOM    880 HG13 VAL P 272       6.505   2.082   3.170  0.00  0.00      PROA  
ATOM    881  CG2 VAL P 272       9.333   2.415   3.417  0.00  0.00      PROA  
ATOM    882 HG21 VAL P 272       9.692   2.344   4.466  0.00  0.00      PROA  
ATOM    883 HG22 VAL P 272      10.241   2.769   2.884  0.00  0.00      PROA  
ATOM    884 HG23 VAL P 272       9.037   1.370   3.182  0.00  0.00      PROA  
ATOM    885  C   VAL P 272       6.840   4.489   1.196  0.00  0.00      PROA  
ATOM    886  O   VAL P 272       6.035   3.757   0.630  0.00  0.00      PROA  
ATOM    887  N   THR P 273       6.789   5.850   1.437  0.00  0.00      PROA  
ATOM    888  HN  THR P 273       7.468   6.293   2.018  0.00  0.00      PROA  
ATOM    889  CA  THR P 273       5.748   6.691   0.889  0.00  0.00      PROA  
ATOM    890  HA  THR P 273       4.847   6.219   1.253  0.00  0.00      PROA  
ATOM    891  CB  THR P 273       5.780   8.019   1.502  0.00  0.00      PROA  
ATOM    892  HB  THR P 273       6.657   8.630   1.197  0.00  0.00      PROA  
ATOM    893  OG1 THR P 273       5.897   8.164   2.920  0.00  0.00      PROA  
ATOM    894  HG1 THR P 273       6.685   7.673   3.161  0.00  0.00      PROA  
ATOM    895  CG2 THR P 273       4.615   8.912   1.116  0.00  0.00      PROA  
ATOM    896 HG21 THR P 273       4.895   9.978   1.252  0.00  0.00      PROA  
ATOM    897 HG22 THR P 273       3.718   8.802   1.763  0.00  0.00      PROA  
ATOM    898 HG23 THR P 273       4.259   8.935   0.063  0.00  0.00      PROA  
ATOM    899  C   THR P 273       5.611   6.653  -0.599  0.00  0.00      PROA  
ATOM    900  O   THR P 273       4.528   6.461  -1.140  0.00  0.00      PROA  
ATOM    901  N   MET P 274       6.718   6.960  -1.299  0.00  0.00      PROA  
ATOM    902  HN  MET P 274       7.545   7.239  -0.817  0.00  0.00      PROA  
ATOM    903  CA  MET P 274       6.684   7.044  -2.796  0.00  0.00      PROA  
ATOM    904  HA  MET P 274       5.819   7.653  -3.011  0.00  0.00      PROA  
ATOM    905  CB  MET P 274       7.888   7.848  -3.350  0.00  0.00      PROA  
ATOM    906  HB1 MET P 274       8.032   8.721  -2.679  0.00  0.00      PROA  
ATOM    907  HB2 MET P 274       7.632   8.228  -4.363  0.00  0.00      PROA  
ATOM    908  CG  MET P 274       9.207   7.224  -3.301  0.00  0.00      PROA  
ATOM    909  HG1 MET P 274       9.298   6.844  -4.341  0.00  0.00      PROA  
ATOM    910  HG2 MET P 274       9.287   6.423  -2.536  0.00  0.00      PROA  
ATOM    911  SD  MET P 274      10.632   8.358  -2.985  0.00  0.00      PROA  
ATOM    912  CE  MET P 274      10.255   9.899  -3.983  0.00  0.00      PROA  
ATOM    913  HE1 MET P 274      10.124   9.706  -5.069  0.00  0.00      PROA  
ATOM    914  HE2 MET P 274      11.121  10.591  -3.910  0.00  0.00      PROA  
ATOM    915  HE3 MET P 274       9.391  10.533  -3.692  0.00  0.00      PROA  
ATOM    916  C   MET P 274       6.401   5.667  -3.485  0.00  0.00      PROA  
ATOM    917  O   MET P 274       5.577   5.612  -4.387  0.00  0.00      PROA  
ATOM    918  N   SER P 275       6.911   4.609  -2.934  0.00  0.00      PROA  
ATOM    919  HN  SER P 275       7.603   4.553  -2.218  0.00  0.00      PROA  
ATOM    920  CA  SER P 275       6.672   3.255  -3.407  0.00  0.00      PROA  
ATOM    921  HA  SER P 275       6.834   3.193  -4.473  0.00  0.00      PROA  
ATOM    922  CB  SER P 275       7.654   2.302  -2.666  0.00  0.00      PROA  
ATOM    923  HB1 SER P 275       7.663   1.269  -3.075  0.00  0.00      PROA  
ATOM    924  HB2 SER P 275       7.540   2.214  -1.565  0.00  0.00      PROA  
ATOM    925  OG  SER P 275       9.014   2.825  -2.910  0.00  0.00      PROA  
ATOM    926  HG1 SER P 275       9.190   3.364  -2.136  0.00  0.00      PROA  
ATOM    927  C   SER P 275       5.250   2.775  -3.080  0.00  0.00      PROA  
ATOM    928  O   SER P 275       4.869   1.735  -3.641  0.00  0.00      PROA  
ATOM    929  N   THR P 276       4.399   3.568  -2.372  0.00  0.00      PROA  
ATOM    930  HN  THR P 276       4.671   4.492  -2.112  0.00  0.00      PROA  
ATOM    931  CA  THR P 276       3.041   3.202  -1.969  0.00  0.00      PROA  
ATOM    932  HA  THR P 276       2.720   4.055  -1.390  0.00  0.00      PROA  
ATOM    933  CB  THR P 276       1.977   3.039  -3.080  0.00  0.00      PROA  
ATOM    934  HB  THR P 276       0.962   2.925  -2.641  0.00  0.00      PROA  
ATOM    935  OG1 THR P 276       2.079   1.890  -3.865  0.00  0.00      PROA  
ATOM    936  HG1 THR P 276       3.027   1.876  -4.018  0.00  0.00      PROA  
ATOM    937  CG2 THR P 276       1.810   4.231  -3.960  0.00  0.00      PROA  
ATOM    938 HG21 THR P 276       2.676   4.474  -4.612  0.00  0.00      PROA  
ATOM    939 HG22 THR P 276       1.580   5.107  -3.316  0.00  0.00      PROA  
ATOM    940 HG23 THR P 276       0.963   4.080  -4.662  0.00  0.00      PROA  
ATOM    941  C   THR P 276       3.017   1.976  -1.027  0.00  0.00      PROA  
ATOM    942  O   THR P 276       2.042   1.229  -0.885  0.00  0.00      PROA  
ATOM    943  N   VAL P 277       4.161   1.735  -0.305  0.00  0.00      PROA  
ATOM    944  HN  VAL P 277       5.004   2.248  -0.444  0.00  0.00      PROA  
ATOM    945  CA  VAL P 277       4.284   0.651   0.657  0.00  0.00      PROA  
ATOM    946  HA  VAL P 277       3.744  -0.195   0.259  0.00  0.00      PROA  
ATOM    947  CB  VAL P 277       5.739   0.195   0.896  0.00  0.00      PROA  
ATOM    948  HB  VAL P 277       6.356   1.102   1.070  0.00  0.00      PROA  
ATOM    949  CG1 VAL P 277       5.858  -0.743   2.117  0.00  0.00      PROA  
ATOM    950 HG11 VAL P 277       5.213  -1.647   2.084  0.00  0.00      PROA  
ATOM    951 HG12 VAL P 277       5.746  -0.156   3.053  0.00  0.00      PROA  
ATOM    952 HG13 VAL P 277       6.913  -1.090   2.158  0.00  0.00      PROA  
ATOM    953  CG2 VAL P 277       6.250  -0.528  -0.339  0.00  0.00      PROA  
ATOM    954 HG21 VAL P 277       5.865   0.018  -1.226  0.00  0.00      PROA  
ATOM    955 HG22 VAL P 277       5.847  -1.556  -0.211  0.00  0.00      PROA  
ATOM    956 HG23 VAL P 277       7.351  -0.651  -0.256  0.00  0.00      PROA  
ATOM    957  C   VAL P 277       3.488   0.961   1.982  0.00  0.00      PROA  
ATOM    958  O   VAL P 277       2.701   0.197   2.448  0.00  0.00      PROA  
ATOM    959  N   GLY P 278       3.727   2.190   2.521  0.00  0.00      PROA  
ATOM    960  HN  GLY P 278       4.355   2.783   2.024  0.00  0.00      PROA  
ATOM    961  CA  GLY P 278       3.101   2.749   3.702  0.00  0.00      PROA  
ATOM    962  HA1 GLY P 278       2.096   3.082   3.488  0.00  0.00      PROA  
ATOM    963  HA2 GLY P 278       3.649   3.637   3.979  0.00  0.00      PROA  
ATOM    964  C   GLY P 278       2.968   1.951   4.934  0.00  0.00      PROA  
ATOM    965  O   GLY P 278       1.839   1.806   5.400  0.00  0.00      PROA  
ATOM    966  N   PHE P 279       4.114   1.550   5.521  0.00  0.00      PROA  
ATOM    967  HN  PHE P 279       5.006   1.747   5.123  0.00  0.00      PROA  
ATOM    968  CA  PHE P 279       4.063   0.719   6.728  0.00  0.00      PROA  
ATOM    969  HA  PHE P 279       3.724  -0.279   6.494  0.00  0.00      PROA  
ATOM    970  CB  PHE P 279       5.502   0.407   7.335  0.00  0.00      PROA  
ATOM    971  HB1 PHE P 279       5.422  -0.243   8.232  0.00  0.00      PROA  
ATOM    972  HB2 PHE P 279       6.009   1.345   7.644  0.00  0.00      PROA  
ATOM    973  CG  PHE P 279       6.376  -0.473   6.512  0.00  0.00      PROA  
ATOM    974  CD1 PHE P 279       5.877  -1.717   6.116  0.00  0.00      PROA  
ATOM    975  HD1 PHE P 279       4.888  -2.087   6.347  0.00  0.00      PROA  
ATOM    976  CE1 PHE P 279       6.700  -2.512   5.377  0.00  0.00      PROA  
ATOM    977  HE1 PHE P 279       6.363  -3.492   5.075  0.00  0.00      PROA  
ATOM    978  CZ  PHE P 279       8.046  -2.228   5.192  0.00  0.00      PROA  
ATOM    979  HZ  PHE P 279       8.693  -2.897   4.643  0.00  0.00      PROA  
ATOM    980  CD2 PHE P 279       7.673  -0.074   6.308  0.00  0.00      PROA  
ATOM    981  HD2 PHE P 279       7.971   0.923   6.594  0.00  0.00      PROA  
ATOM    982  CE2 PHE P 279       8.496  -1.010   5.578  0.00  0.00      PROA  
ATOM    983  HE2 PHE P 279       9.551  -0.842   5.418  0.00  0.00      PROA  
ATOM    984  C   PHE P 279       3.282   1.177   7.941  0.00  0.00      PROA  
ATOM    985  O   PHE P 279       2.508   0.475   8.528  0.00  0.00      PROA  
ATOM    986  N   GLY P 280       3.630   2.445   8.373  0.00  0.00      PROA  
ATOM    987  HN  GLY P 280       4.303   2.948   7.837  0.00  0.00      PROA  
ATOM    988  CA  GLY P 280       3.195   3.175   9.548  0.00  0.00      PROA  
ATOM    989  HA1 GLY P 280       2.161   2.905   9.698  0.00  0.00      PROA  
ATOM    990  HA2 GLY P 280       3.377   4.233   9.424  0.00  0.00      PROA  
ATOM    991  C   GLY P 280       3.892   2.765  10.764  0.00  0.00      PROA  
ATOM    992  O   GLY P 280       3.413   2.907  11.874  0.00  0.00      PROA  
ATOM    993  N   ASP P 281       5.127   2.217  10.682  0.00  0.00      PROA  
ATOM    994  HN  ASP P 281       5.609   2.039   9.827  0.00  0.00      PROA  
ATOM    995  CA  ASP P 281       6.142   2.176  11.686  0.00  0.00      PROA  
ATOM    996  HA  ASP P 281       5.674   1.881  12.614  0.00  0.00      PROA  
ATOM    997  CB  ASP P 281       7.407   1.274  11.261  0.00  0.00      PROA  
ATOM    998  HB1 ASP P 281       7.042   0.225  11.234  0.00  0.00      PROA  
ATOM    999  HB2 ASP P 281       8.238   1.398  11.988  0.00  0.00      PROA  
ATOM   1000  CG  ASP P 281       8.002   1.459   9.905  0.00  0.00      PROA  
ATOM   1001  OD1 ASP P 281       9.050   0.751   9.586  0.00  0.00      PROA  
ATOM   1002  OD2 ASP P 281       7.483   2.367   9.178  0.00  0.00      PROA  
ATOM   1003  C   ASP P 281       6.583   3.593  11.989  0.00  0.00      PROA  
ATOM   1004  O   ASP P 281       6.976   3.898  13.103  0.00  0.00      PROA  
ATOM   1005  N   ILE P 282       6.551   4.493  10.979  0.00  0.00      PROA  
ATOM   1006  HN  ILE P 282       6.486   4.108  10.061  0.00  0.00      PROA  
ATOM   1007  CA  ILE P 282       7.001   5.872  11.126  0.00  0.00      PROA  
ATOM   1008  HA  ILE P 282       6.756   6.154  12.140  0.00  0.00      PROA  
ATOM   1009  CB  ILE P 282       8.503   6.087  11.114  0.00  0.00      PROA  
ATOM   1010  HB  ILE P 282       8.818   5.683  12.099  0.00  0.00      PROA  
ATOM   1011  CG2 ILE P 282       9.067   5.414   9.861  0.00  0.00      PROA  
ATOM   1012 HG21 ILE P 282       8.517   5.764   8.961  0.00  0.00      PROA  
ATOM   1013 HG22 ILE P 282       9.001   4.309   9.954  0.00  0.00      PROA  
ATOM   1014 HG23 ILE P 282      10.159   5.607   9.800  0.00  0.00      PROA  
ATOM   1015  CG1 ILE P 282       8.920   7.555  11.173  0.00  0.00      PROA  
ATOM   1016 HG11 ILE P 282       9.913   7.666  11.658  0.00  0.00      PROA  
ATOM   1017 HG12 ILE P 282       8.276   7.976  11.975  0.00  0.00      PROA  
ATOM   1018  CD  ILE P 282       9.018   8.478   9.933  0.00  0.00      PROA  
ATOM   1019  HD1 ILE P 282       8.093   8.492   9.318  0.00  0.00      PROA  
ATOM   1020  HD2 ILE P 282       9.838   8.182   9.245  0.00  0.00      PROA  
ATOM   1021  HD3 ILE P 282       9.246   9.519  10.247  0.00  0.00      PROA  
ATOM   1022  C   ILE P 282       6.129   6.743  10.280  0.00  0.00      PROA  
ATOM   1023  O   ILE P 282       5.850   6.359   9.112  0.00  0.00      PROA  
ATOM   1024  N   PHE P 283       5.751   7.865  10.842  0.00  0.00      PROA  
ATOM   1025  HN  PHE P 283       5.958   8.056  11.799  0.00  0.00      PROA  
ATOM   1026  CA  PHE P 283       4.768   8.721  10.254  0.00  0.00      PROA  
ATOM   1027  HA  PHE P 283       4.900   8.822   9.187  0.00  0.00      PROA  
ATOM   1028  CB  PHE P 283       3.279   8.314  10.694  0.00  0.00      PROA  
ATOM   1029  HB1 PHE P 283       3.107   7.252  10.417  0.00  0.00      PROA  
ATOM   1030  HB2 PHE P 283       2.597   8.952  10.093  0.00  0.00      PROA  
ATOM   1031  CG  PHE P 283       2.928   8.424  12.141  0.00  0.00      PROA  
ATOM   1032  CD1 PHE P 283       2.322   9.620  12.687  0.00  0.00      PROA  
ATOM   1033  HD1 PHE P 283       2.035  10.292  11.893  0.00  0.00      PROA  
ATOM   1034  CE1 PHE P 283       1.901   9.648  13.984  0.00  0.00      PROA  
ATOM   1035  HE1 PHE P 283       1.305  10.503  14.266  0.00  0.00      PROA  
ATOM   1036  CZ  PHE P 283       2.099   8.550  14.823  0.00  0.00      PROA  
ATOM   1037  HZ  PHE P 283       1.791   8.514  15.857  0.00  0.00      PROA  
ATOM   1038  CD2 PHE P 283       3.038   7.327  13.020  0.00  0.00      PROA  
ATOM   1039  HD2 PHE P 283       3.317   6.406  12.531  0.00  0.00      PROA  
ATOM   1040  CE2 PHE P 283       2.584   7.396  14.319  0.00  0.00      PROA  
ATOM   1041  HE2 PHE P 283       2.667   6.628  15.074  0.00  0.00      PROA  
ATOM   1042  C   PHE P 283       4.983  10.172  10.693  0.00  0.00      PROA  
ATOM   1043  O   PHE P 283       5.681  10.545  11.633  0.00  0.00      PROA  
ATOM   1044  N   ALA P 284       4.362  11.118   9.927  0.00  0.00      PROA  
ATOM   1045  HN  ALA P 284       3.840  10.869   9.115  0.00  0.00      PROA  
ATOM   1046  CA  ALA P 284       4.425  12.550  10.229  0.00  0.00      PROA  
ATOM   1047  HA  ALA P 284       5.439  12.726  10.557  0.00  0.00      PROA  
ATOM   1048  CB  ALA P 284       4.132  13.388   8.992  0.00  0.00      PROA  
ATOM   1049  HB1 ALA P 284       4.934  13.252   8.234  0.00  0.00      PROA  
ATOM   1050  HB2 ALA P 284       4.073  14.458   9.284  0.00  0.00      PROA  
ATOM   1051  HB3 ALA P 284       3.135  13.081   8.611  0.00  0.00      PROA  
ATOM   1052  C   ALA P 284       3.535  12.881  11.364  0.00  0.00      PROA  
ATOM   1053  O   ALA P 284       2.359  12.592  11.463  0.00  0.00      PROA  
ATOM   1054  N   THR P 285       4.041  13.662  12.310  0.00  0.00      PROA  
ATOM   1055  HN  THR P 285       4.992  13.910  12.143  0.00  0.00      PROA  
ATOM   1056  CA  THR P 285       3.355  14.127  13.513  0.00  0.00      PROA  
ATOM   1057  HA  THR P 285       2.536  13.484  13.797  0.00  0.00      PROA  
ATOM   1058  CB  THR P 285       4.337  13.954  14.693  0.00  0.00      PROA  
ATOM   1059  HB  THR P 285       3.799  14.328  15.591  0.00  0.00      PROA  
ATOM   1060  OG1 THR P 285       5.443  14.855  14.561  0.00  0.00      PROA  
ATOM   1061  HG1 THR P 285       5.905  14.714  13.732  0.00  0.00      PROA  
ATOM   1062  CG2 THR P 285       4.790  12.566  14.871  0.00  0.00      PROA  
ATOM   1063 HG21 THR P 285       3.893  11.910  14.907  0.00  0.00      PROA  
ATOM   1064 HG22 THR P 285       5.283  12.473  15.862  0.00  0.00      PROA  
ATOM   1065 HG23 THR P 285       5.454  12.182  14.067  0.00  0.00      PROA  
ATOM   1066  C   THR P 285       2.890  15.530  13.347  0.00  0.00      PROA  
ATOM   1067  O   THR P 285       1.868  15.991  13.901  0.00  0.00      PROA  
ATOM   1068  N   THR P 286       3.732  16.413  12.748  0.00  0.00      PROA  
ATOM   1069  HN  THR P 286       4.593  16.094  12.358  0.00  0.00      PROA  
ATOM   1070  CA  THR P 286       3.542  17.863  12.555  0.00  0.00      PROA  
ATOM   1071  HA  THR P 286       3.176  18.298  13.474  0.00  0.00      PROA  
ATOM   1072  CB  THR P 286       4.775  18.707  12.326  0.00  0.00      PROA  
ATOM   1073  HB  THR P 286       4.494  19.781  12.382  0.00  0.00      PROA  
ATOM   1074  OG1 THR P 286       5.371  18.616  11.069  0.00  0.00      PROA  
ATOM   1075  HG1 THR P 286       5.442  17.666  10.955  0.00  0.00      PROA  
ATOM   1076  CG2 THR P 286       5.848  18.427  13.385  0.00  0.00      PROA  
ATOM   1077 HG21 THR P 286       6.274  17.431  13.138  0.00  0.00      PROA  
ATOM   1078 HG22 THR P 286       5.412  18.529  14.402  0.00  0.00      PROA  
ATOM   1079 HG23 THR P 286       6.710  19.096  13.176  0.00  0.00      PROA  
ATOM   1080  C   THR P 286       2.519  18.146  11.473  0.00  0.00      PROA  
ATOM   1081  O   THR P 286       2.252  17.322  10.557  0.00  0.00      PROA  
ATOM   1082  N   VAL P 287       1.829  19.318  11.543  0.00  0.00      PROA  
ATOM   1083  HN  VAL P 287       2.060  19.994  12.239  0.00  0.00      PROA  
ATOM   1084  CA  VAL P 287       0.821  19.710  10.559  0.00  0.00      PROA  
ATOM   1085  HA  VAL P 287       0.108  18.908  10.436  0.00  0.00      PROA  
ATOM   1086  CB  VAL P 287       0.170  20.984  10.953  0.00  0.00      PROA  
ATOM   1087  HB  VAL P 287       0.934  21.788  11.021  0.00  0.00      PROA  
ATOM   1088  CG1 VAL P 287      -0.957  21.325   9.957  0.00  0.00      PROA  
ATOM   1089 HG11 VAL P 287      -1.503  22.173  10.422  0.00  0.00      PROA  
ATOM   1090 HG12 VAL P 287      -1.666  20.474   9.866  0.00  0.00      PROA  
ATOM   1091 HG13 VAL P 287      -0.770  21.748   8.947  0.00  0.00      PROA  
ATOM   1092  CG2 VAL P 287      -0.551  20.804  12.340  0.00  0.00      PROA  
ATOM   1093 HG21 VAL P 287      -1.408  20.099  12.291  0.00  0.00      PROA  
ATOM   1094 HG22 VAL P 287      -0.873  21.795  12.726  0.00  0.00      PROA  
ATOM   1095 HG23 VAL P 287       0.157  20.351  13.067  0.00  0.00      PROA  
ATOM   1096  C   VAL P 287       1.435  19.979   9.171  0.00  0.00      PROA  
ATOM   1097  O   VAL P 287       1.018  19.506   8.082  0.00  0.00      PROA  
ATOM   1098  N   LEU P 288       2.514  20.744   9.057  0.00  0.00      PROA  
ATOM   1099  HN  LEU P 288       2.868  21.195   9.873  0.00  0.00      PROA  
ATOM   1100  CA  LEU P 288       3.304  20.934   7.859  0.00  0.00      PROA  
ATOM   1101  HA  LEU P 288       2.581  21.112   7.077  0.00  0.00      PROA  
ATOM   1102  CB  LEU P 288       4.261  22.100   8.007  0.00  0.00      PROA  
ATOM   1103  HB1 LEU P 288       4.984  22.086   7.164  0.00  0.00      PROA  
ATOM   1104  HB2 LEU P 288       4.878  21.986   8.923  0.00  0.00      PROA  
ATOM   1105  CG  LEU P 288       3.523  23.414   8.112  0.00  0.00      PROA  
ATOM   1106  HG  LEU P 288       3.019  23.417   9.102  0.00  0.00      PROA  
ATOM   1107  CD1 LEU P 288       4.547  24.552   8.135  0.00  0.00      PROA  
ATOM   1108 HD11 LEU P 288       5.325  24.338   8.899  0.00  0.00      PROA  
ATOM   1109 HD12 LEU P 288       3.996  25.428   8.540  0.00  0.00      PROA  
ATOM   1110 HD13 LEU P 288       5.056  24.731   7.164  0.00  0.00      PROA  
ATOM   1111  CD2 LEU P 288       2.451  23.640   7.120  0.00  0.00      PROA  
ATOM   1112 HD21 LEU P 288       2.023  24.656   7.251  0.00  0.00      PROA  
ATOM   1113 HD22 LEU P 288       1.668  22.874   7.305  0.00  0.00      PROA  
ATOM   1114 HD23 LEU P 288       2.884  23.643   6.097  0.00  0.00      PROA  
ATOM   1115  C   LEU P 288       4.010  19.674   7.363  0.00  0.00      PROA  
ATOM   1116  O   LEU P 288       4.150  19.621   6.099  0.00  0.00      PROA  
ATOM   1117  N   GLY P 289       4.336  18.712   8.202  0.00  0.00      PROA  
ATOM   1118  HN  GLY P 289       4.324  18.913   9.178  0.00  0.00      PROA  
ATOM   1119  CA  GLY P 289       4.806  17.352   7.861  0.00  0.00      PROA  
ATOM   1120  HA1 GLY P 289       4.840  16.785   8.780  0.00  0.00      PROA  
ATOM   1121  HA2 GLY P 289       5.654  17.424   7.195  0.00  0.00      PROA  
ATOM   1122  C   GLY P 289       3.677  16.709   7.093  0.00  0.00      PROA  
ATOM   1123  O   GLY P 289       3.848  16.176   6.006  0.00  0.00      PROA  
ATOM   1124  N   ARG P 290       2.465  16.592   7.707  0.00  0.00      PROA  
ATOM   1125  HN  ARG P 290       2.371  16.908   8.648  0.00  0.00      PROA  
ATOM   1126  CA  ARG P 290       1.353  15.927   7.149  0.00  0.00      PROA  
ATOM   1127  HA  ARG P 290       1.652  14.956   6.782  0.00  0.00      PROA  
ATOM   1128  CB  ARG P 290       0.294  15.818   8.282  0.00  0.00      PROA  
ATOM   1129  HB1 ARG P 290      -0.630  15.570   7.717  0.00  0.00      PROA  
ATOM   1130  HB2 ARG P 290       0.207  16.805   8.786  0.00  0.00      PROA  
ATOM   1131  CG  ARG P 290       0.646  14.834   9.402  0.00  0.00      PROA  
ATOM   1132  HG1 ARG P 290       1.447  15.231  10.062  0.00  0.00      PROA  
ATOM   1133  HG2 ARG P 290       0.895  13.851   8.950  0.00  0.00      PROA  
ATOM   1134  CD  ARG P 290      -0.605  14.489  10.346  0.00  0.00      PROA  
ATOM   1135  HD1 ARG P 290      -1.470  14.417   9.652  0.00  0.00      PROA  
ATOM   1136  HD2 ARG P 290      -0.710  15.361  11.026  0.00  0.00      PROA  
ATOM   1137  NE  ARG P 290      -0.209  13.285  11.077  0.00  0.00      PROA  
ATOM   1138  HE  ARG P 290       0.739  12.989  10.961  0.00  0.00      PROA  
ATOM   1139  CZ  ARG P 290      -1.048  12.439  11.732  0.00  0.00      PROA  
ATOM   1140  NH1 ARG P 290      -2.140  12.724  12.370  0.00  0.00      PROA  
ATOM   1141 HH11 ARG P 290      -2.248  13.706  12.525  0.00  0.00      PROA  
ATOM   1142 HH12 ARG P 290      -2.639  12.092  12.964  0.00  0.00      PROA  
ATOM   1143  NH2 ARG P 290      -0.468  11.243  11.981  0.00  0.00      PROA  
ATOM   1144 HH21 ARG P 290      -1.025  10.726  12.630  0.00  0.00      PROA  
ATOM   1145 HH22 ARG P 290       0.081  10.839  11.249  0.00  0.00      PROA  
ATOM   1146  C   ARG P 290       0.722  16.524   5.850  0.00  0.00      PROA  
ATOM   1147  O   ARG P 290       0.383  15.859   4.895  0.00  0.00      PROA  
ATOM   1148  N   THR P 291       0.621  17.882   5.802  0.00  0.00      PROA  
ATOM   1149  HN  THR P 291       0.943  18.323   6.636  0.00  0.00      PROA  
ATOM   1150  CA  THR P 291       0.545  18.746   4.692  0.00  0.00      PROA  
ATOM   1151  HA  THR P 291      -0.365  18.422   4.209  0.00  0.00      PROA  
ATOM   1152  CB  THR P 291       0.280  20.209   4.944  0.00  0.00      PROA  
ATOM   1153  HB  THR P 291       1.140  20.740   5.406  0.00  0.00      PROA  
ATOM   1154  OG1 THR P 291      -0.707  20.338   5.974  0.00  0.00      PROA  
ATOM   1155  HG1 THR P 291      -0.463  19.628   6.572  0.00  0.00      PROA  
ATOM   1156  CG2 THR P 291      -0.297  20.899   3.654  0.00  0.00      PROA  
ATOM   1157 HG21 THR P 291      -1.287  20.425   3.483  0.00  0.00      PROA  
ATOM   1158 HG22 THR P 291       0.339  20.827   2.745  0.00  0.00      PROA  
ATOM   1159 HG23 THR P 291      -0.406  21.996   3.786  0.00  0.00      PROA  
ATOM   1160  C   THR P 291       1.644  18.614   3.560  0.00  0.00      PROA  
ATOM   1161  O   THR P 291       1.381  18.433   2.376  0.00  0.00      PROA  
ATOM   1162  N   PHE P 292       2.900  18.566   3.927  0.00  0.00      PROA  
ATOM   1163  HN  PHE P 292       3.289  18.766   4.823  0.00  0.00      PROA  
ATOM   1164  CA  PHE P 292       3.979  18.156   3.001  0.00  0.00      PROA  
ATOM   1165  HA  PHE P 292       4.129  18.856   2.193  0.00  0.00      PROA  
ATOM   1166  CB  PHE P 292       5.283  18.406   3.738  0.00  0.00      PROA  
ATOM   1167  HB1 PHE P 292       5.263  17.843   4.696  0.00  0.00      PROA  
ATOM   1168  HB2 PHE P 292       5.342  19.506   3.883  0.00  0.00      PROA  
ATOM   1169  CG  PHE P 292       6.556  17.958   2.931  0.00  0.00      PROA  
ATOM   1170  CD1 PHE P 292       7.326  18.915   2.275  0.00  0.00      PROA  
ATOM   1171  HD1 PHE P 292       6.972  19.927   2.409  0.00  0.00      PROA  
ATOM   1172  CE1 PHE P 292       8.502  18.550   1.683  0.00  0.00      PROA  
ATOM   1173  HE1 PHE P 292       9.033  19.312   1.132  0.00  0.00      PROA  
ATOM   1174  CZ  PHE P 292       8.974  17.182   1.740  0.00  0.00      PROA  
ATOM   1175  HZ  PHE P 292       9.908  16.808   1.347  0.00  0.00      PROA  
ATOM   1176  CD2 PHE P 292       7.049  16.642   3.040  0.00  0.00      PROA  
ATOM   1177  HD2 PHE P 292       6.554  15.845   3.576  0.00  0.00      PROA  
ATOM   1178  CE2 PHE P 292       8.252  16.272   2.446  0.00  0.00      PROA  
ATOM   1179  HE2 PHE P 292       8.498  15.237   2.629  0.00  0.00      PROA  
ATOM   1180  C   PHE P 292       3.823  16.757   2.351  0.00  0.00      PROA  
ATOM   1181  O   PHE P 292       4.026  16.570   1.127  0.00  0.00      PROA  
ATOM   1182  N   VAL P 293       3.500  15.679   3.144  0.00  0.00      PROA  
ATOM   1183  HN  VAL P 293       3.400  15.825   4.126  0.00  0.00      PROA  
ATOM   1184  CA  VAL P 293       3.278  14.265   2.772  0.00  0.00      PROA  
ATOM   1185  HA  VAL P 293       4.186  13.834   2.377  0.00  0.00      PROA  
ATOM   1186  CB  VAL P 293       3.147  13.371   4.051  0.00  0.00      PROA  
ATOM   1187  HB  VAL P 293       2.349  13.867   4.644  0.00  0.00      PROA  
ATOM   1188  CG1 VAL P 293       2.678  11.951   3.639  0.00  0.00      PROA  
ATOM   1189 HG11 VAL P 293       1.609  12.000   3.340  0.00  0.00      PROA  
ATOM   1190 HG12 VAL P 293       2.755  11.255   4.502  0.00  0.00      PROA  
ATOM   1191 HG13 VAL P 293       3.364  11.581   2.848  0.00  0.00      PROA  
ATOM   1192  CG2 VAL P 293       4.504  13.312   4.602  0.00  0.00      PROA  
ATOM   1193 HG21 VAL P 293       4.428  12.822   5.596  0.00  0.00      PROA  
ATOM   1194 HG22 VAL P 293       5.030  14.289   4.644  0.00  0.00      PROA  
ATOM   1195 HG23 VAL P 293       5.120  12.596   4.017  0.00  0.00      PROA  
ATOM   1196  C   VAL P 293       2.180  14.050   1.796  0.00  0.00      PROA  
ATOM   1197  O   VAL P 293       2.284  13.312   0.806  0.00  0.00      PROA  
ATOM   1198  N   VAL P 294       1.066  14.830   1.955  0.00  0.00      PROA  
ATOM   1199  HN  VAL P 294       1.032  15.274   2.848  0.00  0.00      PROA  
ATOM   1200  CA  VAL P 294       0.030  15.050   1.017  0.00  0.00      PROA  
ATOM   1201  HA  VAL P 294      -0.310  14.068   0.722  0.00  0.00      PROA  
ATOM   1202  CB  VAL P 294      -1.042  15.830   1.843  0.00  0.00      PROA  
ATOM   1203  HB  VAL P 294      -0.564  16.612   2.471  0.00  0.00      PROA  
ATOM   1204  CG1 VAL P 294      -2.196  16.442   0.996  0.00  0.00      PROA  
ATOM   1205 HG11 VAL P 294      -2.525  15.710   0.228  0.00  0.00      PROA  
ATOM   1206 HG12 VAL P 294      -1.737  17.360   0.569  0.00  0.00      PROA  
ATOM   1207 HG13 VAL P 294      -3.073  16.812   1.569  0.00  0.00      PROA  
ATOM   1208  CG2 VAL P 294      -1.680  14.837   2.804  0.00  0.00      PROA  
ATOM   1209 HG21 VAL P 294      -2.515  15.284   3.383  0.00  0.00      PROA  
ATOM   1210 HG22 VAL P 294      -0.951  14.325   3.468  0.00  0.00      PROA  
ATOM   1211 HG23 VAL P 294      -2.197  13.957   2.367  0.00  0.00      PROA  
ATOM   1212  C   VAL P 294       0.280  15.674  -0.342  0.00  0.00      PROA  
ATOM   1213  O   VAL P 294      -0.128  15.146  -1.384  0.00  0.00      PROA  
ATOM   1214  N   ILE P 295       0.961  16.830  -0.362  0.00  0.00      PROA  
ATOM   1215  HN  ILE P 295       1.239  17.277   0.485  0.00  0.00      PROA  
ATOM   1216  CA  ILE P 295       1.400  17.446  -1.602  0.00  0.00      PROA  
ATOM   1217  HA  ILE P 295       0.491  17.606  -2.162  0.00  0.00      PROA  
ATOM   1218  CB  ILE P 295       1.968  18.873  -1.330  0.00  0.00      PROA  
ATOM   1219  HB  ILE P 295       2.721  18.815  -0.515  0.00  0.00      PROA  
ATOM   1220  CG2 ILE P 295       2.714  19.486  -2.599  0.00  0.00      PROA  
ATOM   1221 HG21 ILE P 295       2.040  19.593  -3.475  0.00  0.00      PROA  
ATOM   1222 HG22 ILE P 295       3.657  18.930  -2.789  0.00  0.00      PROA  
ATOM   1223 HG23 ILE P 295       3.059  20.519  -2.375  0.00  0.00      PROA  
ATOM   1224  CG1 ILE P 295       0.923  19.871  -0.892  0.00  0.00      PROA  
ATOM   1225 HG11 ILE P 295       1.513  20.809  -0.807  0.00  0.00      PROA  
ATOM   1226 HG12 ILE P 295       0.720  19.681   0.184  0.00  0.00      PROA  
ATOM   1227  CD  ILE P 295      -0.325  19.966  -1.821  0.00  0.00      PROA  
ATOM   1228  HD1 ILE P 295      -0.917  19.055  -1.588  0.00  0.00      PROA  
ATOM   1229  HD2 ILE P 295       0.026  19.905  -2.873  0.00  0.00      PROA  
ATOM   1230  HD3 ILE P 295      -0.926  20.861  -1.553  0.00  0.00      PROA  
ATOM   1231  C   ILE P 295       2.419  16.584  -2.292  0.00  0.00      PROA  
ATOM   1232  O   ILE P 295       2.392  16.372  -3.473  0.00  0.00      PROA  
ATOM   1233  N   PHE P 296       3.301  15.931  -1.481  0.00  0.00      PROA  
ATOM   1234  HN  PHE P 296       3.285  16.186  -0.517  0.00  0.00      PROA  
ATOM   1235  CA  PHE P 296       4.355  15.095  -1.994  0.00  0.00      PROA  
ATOM   1236  HA  PHE P 296       4.934  15.755  -2.623  0.00  0.00      PROA  
ATOM   1237  CB  PHE P 296       5.379  14.744  -0.800  0.00  0.00      PROA  
ATOM   1238  HB1 PHE P 296       4.843  14.408   0.113  0.00  0.00      PROA  
ATOM   1239  HB2 PHE P 296       5.933  15.675  -0.553  0.00  0.00      PROA  
ATOM   1240  CG  PHE P 296       6.437  13.701  -0.986  0.00  0.00      PROA  
ATOM   1241  CD1 PHE P 296       7.723  13.996  -1.407  0.00  0.00      PROA  
ATOM   1242  HD1 PHE P 296       8.010  14.998  -1.689  0.00  0.00      PROA  
ATOM   1243  CE1 PHE P 296       8.745  12.998  -1.397  0.00  0.00      PROA  
ATOM   1244  HE1 PHE P 296       9.649  13.232  -1.938  0.00  0.00      PROA  
ATOM   1245  CZ  PHE P 296       8.428  11.730  -0.984  0.00  0.00      PROA  
ATOM   1246  HZ  PHE P 296       9.154  10.933  -1.045  0.00  0.00      PROA  
ATOM   1247  CD2 PHE P 296       6.172  12.354  -0.455  0.00  0.00      PROA  
ATOM   1248  HD2 PHE P 296       5.243  12.093   0.030  0.00  0.00      PROA  
ATOM   1249  CE2 PHE P 296       7.224  11.454  -0.378  0.00  0.00      PROA  
ATOM   1250  HE2 PHE P 296       7.047  10.441  -0.049  0.00  0.00      PROA  
ATOM   1251  C   PHE P 296       3.851  13.861  -2.805  0.00  0.00      PROA  
ATOM   1252  O   PHE P 296       4.400  13.576  -3.880  0.00  0.00      PROA  
ATOM   1253  N   ILE P 297       2.866  13.121  -2.189  0.00  0.00      PROA  
ATOM   1254  HN  ILE P 297       2.643  13.225  -1.223  0.00  0.00      PROA  
ATOM   1255  CA  ILE P 297       2.321  12.032  -2.856  0.00  0.00      PROA  
ATOM   1256  HA  ILE P 297       3.036  11.260  -3.097  0.00  0.00      PROA  
ATOM   1257  CB  ILE P 297       1.395  11.123  -1.934  0.00  0.00      PROA  
ATOM   1258  HB  ILE P 297       1.948  10.807  -1.024  0.00  0.00      PROA  
ATOM   1259  CG2 ILE P 297       0.177  11.842  -1.385  0.00  0.00      PROA  
ATOM   1260 HG21 ILE P 297      -0.170  11.352  -0.451  0.00  0.00      PROA  
ATOM   1261 HG22 ILE P 297      -0.594  11.896  -2.184  0.00  0.00      PROA  
ATOM   1262 HG23 ILE P 297       0.619  12.808  -1.060  0.00  0.00      PROA  
ATOM   1263  CG1 ILE P 297       0.999   9.848  -2.673  0.00  0.00      PROA  
ATOM   1264 HG11 ILE P 297       0.693  10.065  -3.719  0.00  0.00      PROA  
ATOM   1265 HG12 ILE P 297       0.105   9.515  -2.106  0.00  0.00      PROA  
ATOM   1266  CD  ILE P 297       2.027   8.754  -2.702  0.00  0.00      PROA  
ATOM   1267  HD1 ILE P 297       2.509   8.572  -1.718  0.00  0.00      PROA  
ATOM   1268  HD2 ILE P 297       2.841   8.863  -3.450  0.00  0.00      PROA  
ATOM   1269  HD3 ILE P 297       1.520   7.800  -2.960  0.00  0.00      PROA  
ATOM   1270  C   ILE P 297       1.704  12.401  -4.241  0.00  0.00      PROA  
ATOM   1271  O   ILE P 297       2.099  11.926  -5.303  0.00  0.00      PROA  
ATOM   1272  N   MET P 298       0.881  13.462  -4.216  0.00  0.00      PROA  
ATOM   1273  HN  MET P 298       0.784  13.988  -3.375  0.00  0.00      PROA  
ATOM   1274  CA  MET P 298       0.051  13.996  -5.354  0.00  0.00      PROA  
ATOM   1275  HA  MET P 298      -0.420  13.116  -5.767  0.00  0.00      PROA  
ATOM   1276  CB  MET P 298      -1.010  14.917  -4.875  0.00  0.00      PROA  
ATOM   1277  HB1 MET P 298      -0.667  15.643  -4.106  0.00  0.00      PROA  
ATOM   1278  HB2 MET P 298      -1.800  14.310  -4.384  0.00  0.00      PROA  
ATOM   1279  CG  MET P 298      -1.827  15.717  -5.953  0.00  0.00      PROA  
ATOM   1280  HG1 MET P 298      -2.768  15.987  -5.429  0.00  0.00      PROA  
ATOM   1281  HG2 MET P 298      -2.109  15.038  -6.786  0.00  0.00      PROA  
ATOM   1282  SD  MET P 298      -1.039  17.134  -6.755  0.00  0.00      PROA  
ATOM   1283  CE  MET P 298      -0.441  18.189  -5.350  0.00  0.00      PROA  
ATOM   1284  HE1 MET P 298       0.216  19.017  -5.692  0.00  0.00      PROA  
ATOM   1285  HE2 MET P 298      -0.056  17.606  -4.486  0.00  0.00      PROA  
ATOM   1286  HE3 MET P 298      -1.359  18.724  -5.026  0.00  0.00      PROA  
ATOM   1287  C   MET P 298       0.883  14.447  -6.496  0.00  0.00      PROA  
ATOM   1288  O   MET P 298       0.529  14.087  -7.628  0.00  0.00      PROA  
ATOM   1289  N   ILE P 299       1.895  15.204  -6.146  0.00  0.00      PROA  
ATOM   1290  HN  ILE P 299       2.027  15.469  -5.194  0.00  0.00      PROA  
ATOM   1291  CA  ILE P 299       2.860  15.690  -7.153  0.00  0.00      PROA  
ATOM   1292  HA  ILE P 299       2.282  15.984  -8.016  0.00  0.00      PROA  
ATOM   1293  CB  ILE P 299       3.723  16.822  -6.647  0.00  0.00      PROA  
ATOM   1294  HB  ILE P 299       4.143  16.559  -5.653  0.00  0.00      PROA  
ATOM   1295  CG2 ILE P 299       5.020  17.154  -7.578  0.00  0.00      PROA  
ATOM   1296 HG21 ILE P 299       4.640  17.458  -8.577  0.00  0.00      PROA  
ATOM   1297 HG22 ILE P 299       5.689  16.273  -7.677  0.00  0.00      PROA  
ATOM   1298 HG23 ILE P 299       5.550  17.937  -6.994  0.00  0.00      PROA  
ATOM   1299  CG1 ILE P 299       2.961  18.172  -6.417  0.00  0.00      PROA  
ATOM   1300 HG11 ILE P 299       3.643  18.973  -6.059  0.00  0.00      PROA  
ATOM   1301 HG12 ILE P 299       2.183  17.946  -5.657  0.00  0.00      PROA  
ATOM   1302  CD  ILE P 299       2.339  18.769  -7.647  0.00  0.00      PROA  
ATOM   1303  HD1 ILE P 299       2.823  18.366  -8.562  0.00  0.00      PROA  
ATOM   1304  HD2 ILE P 299       2.311  19.865  -7.472  0.00  0.00      PROA  
ATOM   1305  HD3 ILE P 299       1.270  18.472  -7.708  0.00  0.00      PROA  
ATOM   1306  C   ILE P 299       3.785  14.579  -7.740  0.00  0.00      PROA  
ATOM   1307  O   ILE P 299       3.918  14.424  -8.936  0.00  0.00      PROA  
ATOM   1308  N   PHE P 300       4.392  13.718  -6.880  0.00  0.00      PROA  
ATOM   1309  HN  PHE P 300       4.321  13.740  -5.886  0.00  0.00      PROA  
ATOM   1310  CA  PHE P 300       5.257  12.613  -7.321  0.00  0.00      PROA  
ATOM   1311  HA  PHE P 300       5.988  13.065  -7.975  0.00  0.00      PROA  
ATOM   1312  CB  PHE P 300       6.010  11.979  -6.167  0.00  0.00      PROA  
ATOM   1313  HB1 PHE P 300       5.228  11.435  -5.596  0.00  0.00      PROA  
ATOM   1314  HB2 PHE P 300       6.520  12.682  -5.474  0.00  0.00      PROA  
ATOM   1315  CG  PHE P 300       7.032  10.965  -6.691  0.00  0.00      PROA  
ATOM   1316  CD1 PHE P 300       8.118  11.544  -7.313  0.00  0.00      PROA  
ATOM   1317  HD1 PHE P 300       8.205  12.619  -7.256  0.00  0.00      PROA  
ATOM   1318  CE1 PHE P 300       9.191  10.763  -7.756  0.00  0.00      PROA  
ATOM   1319  HE1 PHE P 300      10.084  11.197  -8.182  0.00  0.00      PROA  
ATOM   1320  CZ  PHE P 300       9.119   9.322  -7.656  0.00  0.00      PROA  
ATOM   1321  HZ  PHE P 300       9.931   8.798  -8.139  0.00  0.00      PROA  
ATOM   1322  CD2 PHE P 300       6.996   9.552  -6.543  0.00  0.00      PROA  
ATOM   1323  HD2 PHE P 300       6.145   9.068  -6.087  0.00  0.00      PROA  
ATOM   1324  CE2 PHE P 300       8.027   8.715  -7.034  0.00  0.00      PROA  
ATOM   1325  HE2 PHE P 300       8.004   7.636  -7.044  0.00  0.00      PROA  
ATOM   1326  C   PHE P 300       4.661  11.575  -8.139  0.00  0.00      PROA  
ATOM   1327  O   PHE P 300       5.213  11.138  -9.135  0.00  0.00      PROA  
ATOM   1328  N   ILE P 301       3.427  11.182  -7.817  0.00  0.00      PROA  
ATOM   1329  HN  ILE P 301       3.024  11.653  -7.037  0.00  0.00      PROA  
ATOM   1330  CA  ILE P 301       2.623  10.236  -8.513  0.00  0.00      PROA  
ATOM   1331  HA  ILE P 301       3.156   9.297  -8.532  0.00  0.00      PROA  
ATOM   1332  CB  ILE P 301       1.435   9.800  -7.614  0.00  0.00      PROA  
ATOM   1333  HB  ILE P 301       0.842  10.728  -7.468  0.00  0.00      PROA  
ATOM   1334  CG2 ILE P 301       0.499   8.942  -8.463  0.00  0.00      PROA  
ATOM   1335 HG21 ILE P 301      -0.320   8.483  -7.869  0.00  0.00      PROA  
ATOM   1336 HG22 ILE P 301       1.093   8.143  -8.956  0.00  0.00      PROA  
ATOM   1337 HG23 ILE P 301      -0.089   9.430  -9.270  0.00  0.00      PROA  
ATOM   1338  CG1 ILE P 301       1.841   9.071  -6.321  0.00  0.00      PROA  
ATOM   1339 HG11 ILE P 301       0.959   9.015  -5.647  0.00  0.00      PROA  
ATOM   1340 HG12 ILE P 301       2.674   9.509  -5.730  0.00  0.00      PROA  
ATOM   1341  CD  ILE P 301       2.307   7.662  -6.624  0.00  0.00      PROA  
ATOM   1342  HD1 ILE P 301       3.136   7.746  -7.359  0.00  0.00      PROA  
ATOM   1343  HD2 ILE P 301       1.500   7.016  -7.032  0.00  0.00      PROA  
ATOM   1344  HD3 ILE P 301       2.633   7.117  -5.713  0.00  0.00      PROA  
ATOM   1345  C   ILE P 301       2.414  10.604  -9.999  0.00  0.00      PROA  
ATOM   1346  O   ILE P 301       2.682   9.872 -10.921  0.00  0.00      PROA  
ATOM   1347  N   GLY P 302       2.097  11.857 -10.296  0.00  0.00      PROA  
ATOM   1348  HN  GLY P 302       1.935  12.505  -9.556  0.00  0.00      PROA  
ATOM   1349  CA  GLY P 302       2.007  12.287 -11.681  0.00  0.00      PROA  
ATOM   1350  HA1 GLY P 302       1.513  13.244 -11.769  0.00  0.00      PROA  
ATOM   1351  HA2 GLY P 302       1.343  11.631 -12.225  0.00  0.00      PROA  
ATOM   1352  C   GLY P 302       3.323  12.389 -12.390  0.00  0.00      PROA  
ATOM   1353  O   GLY P 302       3.420  12.101 -13.570  0.00  0.00      PROA  
ATOM   1354  N   LEU P 303       4.392  12.951 -11.771  0.00  0.00      PROA  
ATOM   1355  HN  LEU P 303       4.381  13.526 -10.957  0.00  0.00      PROA  
ATOM   1356  CA  LEU P 303       5.686  12.954 -12.403  0.00  0.00      PROA  
ATOM   1357  HA  LEU P 303       5.490  13.348 -13.389  0.00  0.00      PROA  
ATOM   1358  CB  LEU P 303       6.585  13.807 -11.576  0.00  0.00      PROA  
ATOM   1359  HB1 LEU P 303       7.628  13.787 -11.959  0.00  0.00      PROA  
ATOM   1360  HB2 LEU P 303       6.658  13.419 -10.538  0.00  0.00      PROA  
ATOM   1361  CG  LEU P 303       6.146  15.294 -11.544  0.00  0.00      PROA  
ATOM   1362  HG  LEU P 303       5.307  15.379 -10.821  0.00  0.00      PROA  
ATOM   1363  CD1 LEU P 303       7.298  16.103 -11.033  0.00  0.00      PROA  
ATOM   1364 HD11 LEU P 303       8.229  15.975 -11.626  0.00  0.00      PROA  
ATOM   1365 HD12 LEU P 303       7.609  15.820 -10.005  0.00  0.00      PROA  
ATOM   1366 HD13 LEU P 303       7.090  17.191 -10.946  0.00  0.00      PROA  
ATOM   1367  CD2 LEU P 303       5.645  15.943 -12.843  0.00  0.00      PROA  
ATOM   1368 HD21 LEU P 303       6.398  15.769 -13.642  0.00  0.00      PROA  
ATOM   1369 HD22 LEU P 303       5.534  17.041 -12.714  0.00  0.00      PROA  
ATOM   1370 HD23 LEU P 303       4.709  15.488 -13.231  0.00  0.00      PROA  
ATOM   1371  C   LEU P 303       6.221  11.573 -12.722  0.00  0.00      PROA  
ATOM   1372  O   LEU P 303       6.693  11.320 -13.814  0.00  0.00      PROA  
ATOM   1373  N   PHE P 304       6.190  10.633 -11.679  0.00  0.00      PROA  
ATOM   1374  HN  PHE P 304       5.809  10.808 -10.774  0.00  0.00      PROA  
ATOM   1375  CA  PHE P 304       6.614   9.248 -11.689  0.00  0.00      PROA  
ATOM   1376  HA  PHE P 304       7.688   9.291 -11.801  0.00  0.00      PROA  
ATOM   1377  CB  PHE P 304       6.360   8.556 -10.294  0.00  0.00      PROA  
ATOM   1378  HB1 PHE P 304       5.304   8.796 -10.046  0.00  0.00      PROA  
ATOM   1379  HB2 PHE P 304       6.937   9.055  -9.486  0.00  0.00      PROA  
ATOM   1380  CG  PHE P 304       6.659   7.042 -10.178  0.00  0.00      PROA  
ATOM   1381  CD1 PHE P 304       7.778   6.569 -10.939  0.00  0.00      PROA  
ATOM   1382  HD1 PHE P 304       8.401   7.263 -11.483  0.00  0.00      PROA  
ATOM   1383  CE1 PHE P 304       8.080   5.193 -10.918  0.00  0.00      PROA  
ATOM   1384  HE1 PHE P 304       8.959   4.953 -11.497  0.00  0.00      PROA  
ATOM   1385  CZ  PHE P 304       7.296   4.285 -10.174  0.00  0.00      PROA  
ATOM   1386  HZ  PHE P 304       7.513   3.234 -10.297  0.00  0.00      PROA  
ATOM   1387  CD2 PHE P 304       5.958   6.143  -9.410  0.00  0.00      PROA  
ATOM   1388  HD2 PHE P 304       5.056   6.429  -8.889  0.00  0.00      PROA  
ATOM   1389  CE2 PHE P 304       6.233   4.807  -9.493  0.00  0.00      PROA  
ATOM   1390  HE2 PHE P 304       5.536   4.142  -9.004  0.00  0.00      PROA  
ATOM   1391  C   PHE P 304       5.889   8.552 -12.833  0.00  0.00      PROA  
ATOM   1392  O   PHE P 304       6.501   7.839 -13.629  0.00  0.00      PROA  
ATOM   1393  N   ALA P 305       4.562   8.748 -12.946  0.00  0.00      PROA  
ATOM   1394  HN  ALA P 305       3.984   9.222 -12.286  0.00  0.00      PROA  
ATOM   1395  CA  ALA P 305       3.717   8.143 -14.015  0.00  0.00      PROA  
ATOM   1396  HA  ALA P 305       3.997   7.100 -14.050  0.00  0.00      PROA  
ATOM   1397  CB  ALA P 305       2.241   8.286 -13.690  0.00  0.00      PROA  
ATOM   1398  HB1 ALA P 305       1.642   7.680 -14.402  0.00  0.00      PROA  
ATOM   1399  HB2 ALA P 305       1.827   9.309 -13.816  0.00  0.00      PROA  
ATOM   1400  HB3 ALA P 305       2.013   7.935 -12.661  0.00  0.00      PROA  
ATOM   1401  C   ALA P 305       3.949   8.769 -15.369  0.00  0.00      PROA  
ATOM   1402  O   ALA P 305       3.747   8.009 -16.303  0.00  0.00      PROA  
ATOM   1403  N   SER P 306       4.140  10.154 -15.491  0.00  0.00      PROA  
ATOM   1404  HN  SER P 306       3.949  10.710 -14.686  0.00  0.00      PROA  
ATOM   1405  CA  SER P 306       4.418  10.817 -16.750  0.00  0.00      PROA  
ATOM   1406  HA  SER P 306       3.647  10.540 -17.453  0.00  0.00      PROA  
ATOM   1407  CB  SER P 306       4.295  12.375 -16.639  0.00  0.00      PROA  
ATOM   1408  HB1 SER P 306       4.713  12.888 -17.532  0.00  0.00      PROA  
ATOM   1409  HB2 SER P 306       5.050  12.619 -15.862  0.00  0.00      PROA  
ATOM   1410  OG  SER P 306       2.978  12.778 -16.201  0.00  0.00      PROA  
ATOM   1411  HG1 SER P 306       2.742  12.349 -15.375  0.00  0.00      PROA  
ATOM   1412  C   SER P 306       5.683  10.467 -17.373  0.00  0.00      PROA  
ATOM   1413  O   SER P 306       5.810  10.443 -18.625  0.00  0.00      PROA  
ATOM   1414  N   PHE P 307       6.717  10.187 -16.545  0.00  0.00      PROA  
ATOM   1415  HN  PHE P 307       6.596  10.229 -15.556  0.00  0.00      PROA  
ATOM   1416  CA  PHE P 307       8.001   9.843 -17.075  0.00  0.00      PROA  
ATOM   1417  HA  PHE P 307       8.116  10.370 -18.011  0.00  0.00      PROA  
ATOM   1418  CB  PHE P 307       9.150  10.261 -16.134  0.00  0.00      PROA  
ATOM   1419  HB1 PHE P 307      10.071   9.661 -16.291  0.00  0.00      PROA  
ATOM   1420  HB2 PHE P 307       8.687   9.940 -15.176  0.00  0.00      PROA  
ATOM   1421  CG  PHE P 307       9.523  11.662 -16.215  0.00  0.00      PROA  
ATOM   1422  CD1 PHE P 307       9.408  12.415 -15.036  0.00  0.00      PROA  
ATOM   1423  HD1 PHE P 307       8.956  11.943 -14.177  0.00  0.00      PROA  
ATOM   1424  CE1 PHE P 307       9.671  13.788 -15.053  0.00  0.00      PROA  
ATOM   1425  HE1 PHE P 307       9.473  14.409 -14.192  0.00  0.00      PROA  
ATOM   1426  CZ  PHE P 307      10.117  14.411 -16.219  0.00  0.00      PROA  
ATOM   1427  HZ  PHE P 307      10.140  15.491 -16.241  0.00  0.00      PROA  
ATOM   1428  CD2 PHE P 307       9.972  12.302 -17.425  0.00  0.00      PROA  
ATOM   1429  HD2 PHE P 307      10.158  11.816 -18.372  0.00  0.00      PROA  
ATOM   1430  CE2 PHE P 307      10.285  13.670 -17.403  0.00  0.00      PROA  
ATOM   1431  HE2 PHE P 307      10.469  14.249 -18.296  0.00  0.00      PROA  
ATOM   1432  C   PHE P 307       8.070   8.337 -17.437  0.00  0.00      PROA  
ATOM   1433  O   PHE P 307       8.954   7.972 -18.184  0.00  0.00      PROA  
ATOM   1434  N   ILE P 308       7.068   7.518 -16.976  0.00  0.00      PROA  
ATOM   1435  HN  ILE P 308       6.452   7.971 -16.337  0.00  0.00      PROA  
ATOM   1436  CA  ILE P 308       6.968   6.056 -17.180  0.00  0.00      PROA  
ATOM   1437  HA  ILE P 308       7.976   5.820 -16.871  0.00  0.00      PROA  
ATOM   1438  CB  ILE P 308       6.044   5.386 -16.165  0.00  0.00      PROA  
ATOM   1439  HB  ILE P 308       5.263   6.124 -15.881  0.00  0.00      PROA  
ATOM   1440  CG2 ILE P 308       5.271   4.085 -16.658  0.00  0.00      PROA  
ATOM   1441 HG21 ILE P 308       4.722   3.689 -15.776  0.00  0.00      PROA  
ATOM   1442 HG22 ILE P 308       6.027   3.340 -16.985  0.00  0.00      PROA  
ATOM   1443 HG23 ILE P 308       4.636   4.344 -17.532  0.00  0.00      PROA  
ATOM   1444  CG1 ILE P 308       6.881   5.090 -14.906  0.00  0.00      PROA  
ATOM   1445 HG11 ILE P 308       6.106   4.985 -14.118  0.00  0.00      PROA  
ATOM   1446 HG12 ILE P 308       7.519   5.955 -14.627  0.00  0.00      PROA  
ATOM   1447  CD  ILE P 308       7.699   3.853 -14.886  0.00  0.00      PROA  
ATOM   1448  HD1 ILE P 308       8.161   3.854 -13.876  0.00  0.00      PROA  
ATOM   1449  HD2 ILE P 308       8.410   3.863 -15.740  0.00  0.00      PROA  
ATOM   1450  HD3 ILE P 308       7.190   2.888 -15.096  0.00  0.00      PROA  
ATOM   1451  C   ILE P 308       6.867   5.509 -18.603  0.00  0.00      PROA  
ATOM   1452  O   ILE P 308       7.508   4.507 -18.923  0.00  0.00      PROA  
ATOM   1453  N   PRO P 309       6.103   6.133 -19.560  0.00  0.00      PROA  
ATOM   1454  CD  PRO P 309       4.894   6.919 -19.296  0.00  0.00      PROA  
ATOM   1455  HD1 PRO P 309       5.026   7.814 -18.651  0.00  0.00      PROA  
ATOM   1456  HD2 PRO P 309       4.131   6.237 -18.864  0.00  0.00      PROA  
ATOM   1457  CA  PRO P 309       6.069   5.616 -20.968  0.00  0.00      PROA  
ATOM   1458  HA  PRO P 309       5.974   4.541 -20.941  0.00  0.00      PROA  
ATOM   1459  CB  PRO P 309       4.850   6.234 -21.645  0.00  0.00      PROA  
ATOM   1460  HB1 PRO P 309       4.027   5.542 -21.922  0.00  0.00      PROA  
ATOM   1461  HB2 PRO P 309       5.021   6.642 -22.664  0.00  0.00      PROA  
ATOM   1462  CG  PRO P 309       4.379   7.317 -20.684  0.00  0.00      PROA  
ATOM   1463  HG1 PRO P 309       4.905   8.275 -20.885  0.00  0.00      PROA  
ATOM   1464  HG2 PRO P 309       3.285   7.514 -20.693  0.00  0.00      PROA  
ATOM   1465  C   PRO P 309       7.298   5.910 -21.722  0.00  0.00      PROA  
ATOM   1466  O   PRO P 309       7.645   5.184 -22.687  0.00  0.00      PROA  
ATOM   1467  N   GLU P 310       8.113   7.030 -21.434  0.00  0.00      PROA  
ATOM   1468  HN  GLU P 310       7.852   7.775 -20.824  0.00  0.00      PROA  
ATOM   1469  CA  GLU P 310       9.497   7.078 -21.891  0.00  0.00      PROA  
ATOM   1470  HA  GLU P 310       9.542   6.922 -22.959  0.00  0.00      PROA  
ATOM   1471  CB  GLU P 310      10.248   8.483 -21.583  0.00  0.00      PROA  
ATOM   1472  HB1 GLU P 310      11.305   8.271 -21.851  0.00  0.00      PROA  
ATOM   1473  HB2 GLU P 310      10.219   8.760 -20.507  0.00  0.00      PROA  
ATOM   1474  CG  GLU P 310       9.831   9.618 -22.530  0.00  0.00      PROA  
ATOM   1475  HG1 GLU P 310       8.770   9.900 -22.365  0.00  0.00      PROA  
ATOM   1476  HG2 GLU P 310      10.073   9.245 -23.548  0.00  0.00      PROA  
ATOM   1477  CD  GLU P 310      10.767  10.761 -22.333  0.00  0.00      PROA  
ATOM   1478  OE1 GLU P 310      11.906  10.664 -22.790  0.00  0.00      PROA  
ATOM   1479  OE2 GLU P 310      10.331  11.742 -21.659  0.00  0.00      PROA  
ATOM   1480  C   GLU P 310      10.349   5.966 -21.282  0.00  0.00      PROA  
ATOM   1481  O   GLU P 310      11.098   5.348 -22.066  0.00  0.00      PROA  
ATOM   1482  N   ILE P 311      10.313   5.627 -20.011  0.00  0.00      PROA  
ATOM   1483  HN  ILE P 311       9.646   6.080 -19.425  0.00  0.00      PROA  
ATOM   1484  CA  ILE P 311      11.075   4.626 -19.338  0.00  0.00      PROA  
ATOM   1485  HA  ILE P 311      12.094   4.832 -19.630  0.00  0.00      PROA  
ATOM   1486  CB  ILE P 311      10.867   4.625 -17.836  0.00  0.00      PROA  
ATOM   1487  HB  ILE P 311       9.768   4.614 -17.671  0.00  0.00      PROA  
ATOM   1488  CG2 ILE P 311      11.253   3.269 -17.157  0.00  0.00      PROA  
ATOM   1489 HG21 ILE P 311      11.191   3.413 -16.057  0.00  0.00      PROA  
ATOM   1490 HG22 ILE P 311      12.306   3.025 -17.414  0.00  0.00      PROA  
ATOM   1491 HG23 ILE P 311      10.689   2.362 -17.461  0.00  0.00      PROA  
ATOM   1492  CG1 ILE P 311      11.515   5.873 -17.227  0.00  0.00      PROA  
ATOM   1493 HG11 ILE P 311      11.445   6.726 -17.936  0.00  0.00      PROA  
ATOM   1494 HG12 ILE P 311      12.566   5.653 -16.942  0.00  0.00      PROA  
ATOM   1495  CD  ILE P 311      10.927   6.399 -15.947  0.00  0.00      PROA  
ATOM   1496  HD1 ILE P 311       9.844   6.522 -16.160  0.00  0.00      PROA  
ATOM   1497  HD2 ILE P 311      11.271   7.414 -15.655  0.00  0.00      PROA  
ATOM   1498  HD3 ILE P 311      10.936   5.642 -15.134  0.00  0.00      PROA  
ATOM   1499  C   ILE P 311      10.926   3.257 -19.913  0.00  0.00      PROA  
ATOM   1500  O   ILE P 311      11.855   2.514 -20.126  0.00  0.00      PROA  
ATOM   1501  N   ALA P 312       9.681   2.872 -20.174  0.00  0.00      PROA  
ATOM   1502  HN  ALA P 312       8.932   3.528 -20.109  0.00  0.00      PROA  
ATOM   1503  CA  ALA P 312       9.355   1.493 -20.747  0.00  0.00      PROA  
ATOM   1504  HA  ALA P 312      10.020   0.743 -20.344  0.00  0.00      PROA  
ATOM   1505  CB  ALA P 312       7.946   1.029 -20.410  0.00  0.00      PROA  
ATOM   1506  HB1 ALA P 312       7.650   0.063 -20.874  0.00  0.00      PROA  
ATOM   1507  HB2 ALA P 312       7.225   1.866 -20.529  0.00  0.00      PROA  
ATOM   1508  HB3 ALA P 312       7.969   0.831 -19.317  0.00  0.00      PROA  
ATOM   1509  C   ALA P 312       9.566   1.382 -22.264  0.00  0.00      PROA  
ATOM   1510  O   ALA P 312       9.977   0.310 -22.735  0.00  0.00      PROA  
ATOM   1511  N   GLU P 313       9.444   2.457 -22.977  0.00  0.00      PROA  
ATOM   1512  HN  GLU P 313       8.823   3.212 -22.781  0.00  0.00      PROA  
ATOM   1513  CA  GLU P 313      10.015   2.590 -24.336  0.00  0.00      PROA  
ATOM   1514  HA  GLU P 313       9.815   1.756 -24.992  0.00  0.00      PROA  
ATOM   1515  CB  GLU P 313       9.440   3.815 -25.105  0.00  0.00      PROA  
ATOM   1516  HB1 GLU P 313       9.990   4.678 -24.672  0.00  0.00      PROA  
ATOM   1517  HB2 GLU P 313       8.341   3.810 -24.946  0.00  0.00      PROA  
ATOM   1518  CG  GLU P 313       9.713   3.787 -26.612  0.00  0.00      PROA  
ATOM   1519  HG1 GLU P 313       9.119   2.938 -27.012  0.00  0.00      PROA  
ATOM   1520  HG2 GLU P 313      10.806   3.688 -26.788  0.00  0.00      PROA  
ATOM   1521  CD  GLU P 313       9.278   5.097 -27.318  0.00  0.00      PROA  
ATOM   1522  OE1 GLU P 313       8.440   4.981 -28.282  0.00  0.00      PROA  
ATOM   1523  OE2 GLU P 313       9.987   6.117 -27.074  0.00  0.00      PROA  
ATOM   1524  C   GLU P 313      11.538   2.479 -24.417  0.00  0.00      PROA  
ATOM   1525  O   GLU P 313      12.070   1.761 -25.245  0.00  0.00      PROA  
ATOM   1526  N   ILE P 314      12.248   3.187 -23.520  0.00  0.00      PROA  
ATOM   1527  HN  ILE P 314      11.791   3.732 -22.820  0.00  0.00      PROA  
ATOM   1528  CA  ILE P 314      13.703   3.109 -23.495  0.00  0.00      PROA  
ATOM   1529  HA  ILE P 314      14.077   3.437 -24.453  0.00  0.00      PROA  
ATOM   1530  CB  ILE P 314      14.319   3.995 -22.380  0.00  0.00      PROA  
ATOM   1531  HB  ILE P 314      13.661   3.941 -21.487  0.00  0.00      PROA  
ATOM   1532  CG2 ILE P 314      15.730   3.561 -21.906  0.00  0.00      PROA  
ATOM   1533 HG21 ILE P 314      16.474   3.489 -22.729  0.00  0.00      PROA  
ATOM   1534 HG22 ILE P 314      15.853   2.609 -21.347  0.00  0.00      PROA  
ATOM   1535 HG23 ILE P 314      16.175   4.313 -21.220  0.00  0.00      PROA  
ATOM   1536  CG1 ILE P 314      14.217   5.416 -22.896  0.00  0.00      PROA  
ATOM   1537 HG11 ILE P 314      13.218   5.683 -23.302  0.00  0.00      PROA  
ATOM   1538 HG12 ILE P 314      15.004   5.532 -23.672  0.00  0.00      PROA  
ATOM   1539  CD  ILE P 314      14.526   6.509 -21.880  0.00  0.00      PROA  
ATOM   1540  HD1 ILE P 314      14.437   7.479 -22.415  0.00  0.00      PROA  
ATOM   1541  HD2 ILE P 314      15.598   6.546 -21.590  0.00  0.00      PROA  
ATOM   1542  HD3 ILE P 314      13.887   6.446 -20.973  0.00  0.00      PROA  
ATOM   1543  C   ILE P 314      14.294   1.683 -23.323  0.00  0.00      PROA  
ATOM   1544  O   ILE P 314      15.295   1.373 -23.942  0.00  0.00      PROA  
ATOM   1545  N   LEU P 315      13.670   0.813 -22.513  0.00  0.00      PROA  
ATOM   1546  HN  LEU P 315      13.023   1.213 -21.870  0.00  0.00      PROA  
ATOM   1547  CA  LEU P 315      14.126  -0.483 -22.079  0.00  0.00      PROA  
ATOM   1548  HA  LEU P 315      15.191  -0.589 -22.224  0.00  0.00      PROA  
ATOM   1549  CB  LEU P 315      13.884  -0.641 -20.516  0.00  0.00      PROA  
ATOM   1550  HB1 LEU P 315      14.286  -1.598 -20.120  0.00  0.00      PROA  
ATOM   1551  HB2 LEU P 315      12.782  -0.514 -20.449  0.00  0.00      PROA  
ATOM   1552  CG  LEU P 315      14.527   0.383 -19.672  0.00  0.00      PROA  
ATOM   1553  HG  LEU P 315      14.369   1.402 -20.085  0.00  0.00      PROA  
ATOM   1554  CD1 LEU P 315      14.061   0.434 -18.207  0.00  0.00      PROA  
ATOM   1555 HD11 LEU P 315      14.353   1.423 -17.793  0.00  0.00      PROA  
ATOM   1556 HD12 LEU P 315      14.485  -0.422 -17.639  0.00  0.00      PROA  
ATOM   1557 HD13 LEU P 315      12.973   0.236 -18.101  0.00  0.00      PROA  
ATOM   1558  CD2 LEU P 315      15.966   0.141 -19.575  0.00  0.00      PROA  
ATOM   1559 HD21 LEU P 315      16.245   0.762 -18.697  0.00  0.00      PROA  
ATOM   1560 HD22 LEU P 315      16.530   0.493 -20.465  0.00  0.00      PROA  
ATOM   1561 HD23 LEU P 315      16.197  -0.894 -19.245  0.00  0.00      PROA  
ATOM   1562  C   LEU P 315      13.273  -1.586 -22.757  0.00  0.00      PROA  
ATOM   1563  O   LEU P 315      13.450  -2.782 -22.625  0.00  0.00      PROA  
ATOM   1564  N   GLY P 316      12.434  -1.099 -23.660  0.00  0.00      PROA  
ATOM   1565  HN  GLY P 316      12.398  -0.131 -23.897  0.00  0.00      PROA  
ATOM   1566  CA  GLY P 316      11.613  -1.966 -24.513  0.00  0.00      PROA  
ATOM   1567  HA1 GLY P 316      10.635  -1.512 -24.446  0.00  0.00      PROA  
ATOM   1568  HA2 GLY P 316      11.543  -2.957 -24.091  0.00  0.00      PROA  
ATOM   1569  C   GLY P 316      11.983  -2.017 -25.964  0.00  0.00      PROA  
ATOM   1570  O   GLY P 316      11.952  -3.073 -26.565  0.00  0.00      PROA  
ATOM   1571  N   LYS P 317      12.453  -0.934 -26.654  0.00  0.00      PROA  
ATOM   1572  HN  LYS P 317      12.576  -0.062 -26.186  0.00  0.00      PROA  
ATOM   1573  CA  LYS P 317      13.200  -0.947 -27.883  0.00  0.00      PROA  
ATOM   1574  HA  LYS P 317      12.716  -1.659 -28.534  0.00  0.00      PROA  
ATOM   1575  CB  LYS P 317      13.075   0.492 -28.538  0.00  0.00      PROA  
ATOM   1576  HB1 LYS P 317      13.517   0.558 -29.555  0.00  0.00      PROA  
ATOM   1577  HB2 LYS P 317      13.657   1.094 -27.808  0.00  0.00      PROA  
ATOM   1578  CG  LYS P 317      11.681   1.125 -28.733  0.00  0.00      PROA  
ATOM   1579  HG1 LYS P 317      11.774   2.173 -29.090  0.00  0.00      PROA  
ATOM   1580  HG2 LYS P 317      11.159   1.150 -27.752  0.00  0.00      PROA  
ATOM   1581  CD  LYS P 317      10.972   0.154 -29.810  0.00  0.00      PROA  
ATOM   1582  HD1 LYS P 317      10.435  -0.655 -29.271  0.00  0.00      PROA  
ATOM   1583  HD2 LYS P 317      11.824  -0.316 -30.346  0.00  0.00      PROA  
ATOM   1584  CE  LYS P 317      10.024   0.964 -30.658  0.00  0.00      PROA  
ATOM   1585  HE1 LYS P 317      10.587   1.751 -31.204  0.00  0.00      PROA  
ATOM   1586  HE2 LYS P 317       9.355   1.445 -29.913  0.00  0.00      PROA  
ATOM   1587  NZ  LYS P 317       9.268   0.164 -31.652  0.00  0.00      PROA  
ATOM   1588  HZ1 LYS P 317       9.956  -0.046 -32.403  0.00  0.00      PROA  
ATOM   1589  HZ2 LYS P 317       8.531   0.770 -32.065  0.00  0.00      PROA  
ATOM   1590  HZ3 LYS P 317       8.793  -0.626 -31.171  0.00  0.00      PROA  
ATOM   1591  C   LYS P 317      14.662  -1.376 -27.776  0.00  0.00      PROA  
ATOM   1592  O   LYS P 317      15.582  -0.580 -27.460  0.00  0.00      PROA  
ATOM   1593  N   ARG P 318      14.916  -2.708 -27.959  0.00  0.00      PROA  
ATOM   1594  HN  ARG P 318      14.132  -3.272 -28.208  0.00  0.00      PROA  
ATOM   1595  CA  ARG P 318      16.253  -3.164 -27.737  0.00  0.00      PROA  
ATOM   1596  HA  ARG P 318      16.933  -2.345 -27.917  0.00  0.00      PROA  
ATOM   1597  CB  ARG P 318      16.440  -3.773 -26.314  0.00  0.00      PROA  
ATOM   1598  HB1 ARG P 318      16.002  -3.060 -25.584  0.00  0.00      PROA  
ATOM   1599  HB2 ARG P 318      17.525  -3.848 -26.086  0.00  0.00      PROA  
ATOM   1600  CG  ARG P 318      15.857  -5.085 -25.900  0.00  0.00      PROA  
ATOM   1601  HG1 ARG P 318      15.929  -5.333 -24.820  0.00  0.00      PROA  
ATOM   1602  HG2 ARG P 318      16.202  -5.891 -26.583  0.00  0.00      PROA  
ATOM   1603  CD  ARG P 318      14.318  -5.124 -25.983  0.00  0.00      PROA  
ATOM   1604  HD1 ARG P 318      13.964  -5.074 -27.035  0.00  0.00      PROA  
ATOM   1605  HD2 ARG P 318      13.917  -4.217 -25.483  0.00  0.00      PROA  
ATOM   1606  NE  ARG P 318      13.757  -6.410 -25.374  0.00  0.00      PROA  
ATOM   1607  HE  ARG P 318      14.406  -7.134 -25.140  0.00  0.00      PROA  
ATOM   1608  CZ  ARG P 318      12.493  -6.494 -25.050  0.00  0.00      PROA  
ATOM   1609  NH1 ARG P 318      11.575  -5.624 -25.383  0.00  0.00      PROA  
ATOM   1610 HH11 ARG P 318      11.718  -4.863 -26.017  0.00  0.00      PROA  
ATOM   1611 HH12 ARG P 318      10.635  -5.817 -25.104  0.00  0.00      PROA  
ATOM   1612  NH2 ARG P 318      12.144  -7.650 -24.478  0.00  0.00      PROA  
ATOM   1613 HH21 ARG P 318      12.776  -8.423 -24.427  0.00  0.00      PROA  
ATOM   1614 HH22 ARG P 318      11.270  -7.773 -24.009  0.00  0.00      PROA  
ATOM   1615  C   ARG P 318      16.656  -4.168 -28.777  0.00  0.00      PROA  
ATOM   1616  O   ARG P 318      15.885  -4.879 -29.408  0.00  0.00      PROA  
ATOM   1617  N   GLN P 319      18.004  -4.256 -29.057  0.00  0.00      PROA  
ATOM   1618  HN  GLN P 319      18.585  -3.620 -28.555  0.00  0.00      PROA  
ATOM   1619  CA  GLN P 319      18.648  -5.294 -29.789  0.00  0.00      PROA  
ATOM   1620  HA  GLN P 319      18.016  -5.431 -30.654  0.00  0.00      PROA  
ATOM   1621  CB  GLN P 319      20.039  -4.942 -30.321  0.00  0.00      PROA  
ATOM   1622  HB1 GLN P 319      19.826  -4.029 -30.917  0.00  0.00      PROA  
ATOM   1623  HB2 GLN P 319      20.332  -5.747 -31.028  0.00  0.00      PROA  
ATOM   1624  CG  GLN P 319      21.269  -4.650 -29.352  0.00  0.00      PROA  
ATOM   1625  HG1 GLN P 319      21.615  -5.642 -28.989  0.00  0.00      PROA  
ATOM   1626  HG2 GLN P 319      21.005  -3.890 -28.587  0.00  0.00      PROA  
ATOM   1627  CD  GLN P 319      22.423  -3.919 -30.085  0.00  0.00      PROA  
ATOM   1628  OE1 GLN P 319      23.358  -3.480 -29.415  0.00  0.00      PROA  
ATOM   1629  NE2 GLN P 319      22.438  -3.826 -31.441  0.00  0.00      PROA  
ATOM   1630 HE21 GLN P 319      23.161  -3.281 -31.867  0.00  0.00      PROA  
ATOM   1631 HE22 GLN P 319      21.922  -4.513 -31.952  0.00  0.00      PROA  
ATOM   1632  C   GLN P 319      18.677  -6.656 -29.040  0.00  0.00      PROA  
ATOM   1633  OT1 GLN P 319      18.253  -6.888 -27.928  0.00  0.00      PROA  
ATOM   1634  OT2 GLN P 319      19.186  -7.663 -29.776  0.00  0.00      PROA  
ATOM   1635 HT2B GLN P 319      19.375  -8.417 -29.212  0.00  0.00      PROA  
ATOM   1636  N   THR P 218     -25.881  -8.544 -25.551  0.00  0.00      PROB  
ATOM   1637  HT1 THR P 218     -25.761  -7.685 -25.052  0.00  0.00      PROB  
ATOM   1638  HT2 THR P 218     -26.044  -9.355 -24.990  0.00  0.00      PROB  
ATOM   1639  CA  THR P 218     -24.672  -8.777 -26.399  0.00  0.00      PROB  
ATOM   1640  HA  THR P 218     -24.912  -9.600 -27.055  0.00  0.00      PROB  
ATOM   1641  CB  THR P 218     -24.416  -7.492 -27.173  0.00  0.00      PROB  
ATOM   1642  HB  THR P 218     -25.350  -7.158 -27.675  0.00  0.00      PROB  
ATOM   1643  OG1 THR P 218     -23.475  -7.686 -28.167  0.00  0.00      PROB  
ATOM   1644  HG1 THR P 218     -23.809  -8.448 -28.645  0.00  0.00      PROB  
ATOM   1645  CG2 THR P 218     -23.980  -6.450 -26.173  0.00  0.00      PROB  
ATOM   1646 HG21 THR P 218     -24.034  -5.462 -26.679  0.00  0.00      PROB  
ATOM   1647 HG22 THR P 218     -22.952  -6.673 -25.815  0.00  0.00      PROB  
ATOM   1648 HG23 THR P 218     -24.667  -6.466 -25.300  0.00  0.00      PROB  
ATOM   1649  C   THR P 218     -23.435  -9.256 -25.657  0.00  0.00      PROB  
ATOM   1650  O   THR P 218     -23.377  -9.271 -24.384  0.00  0.00      PROB  
ATOM   1651  N   SER P 219     -22.378  -9.709 -26.281  0.00  0.00      PROB  
ATOM   1652  HN  SER P 219     -22.270  -9.629 -27.269  0.00  0.00      PROB  
ATOM   1653  CA  SER P 219     -21.353 -10.429 -25.458  0.00  0.00      PROB  
ATOM   1654  HA  SER P 219     -21.826 -11.321 -25.073  0.00  0.00      PROB  
ATOM   1655  CB  SER P 219     -20.212 -10.938 -26.446  0.00  0.00      PROB  
ATOM   1656  HB1 SER P 219     -20.686 -11.637 -27.167  0.00  0.00      PROB  
ATOM   1657  HB2 SER P 219     -19.438 -11.492 -25.872  0.00  0.00      PROB  
ATOM   1658  OG  SER P 219     -19.597  -9.833 -27.066  0.00  0.00      PROB  
ATOM   1659  HG1 SER P 219     -18.767  -9.585 -26.654  0.00  0.00      PROB  
ATOM   1660  C   SER P 219     -20.576  -9.762 -24.363  0.00  0.00      PROB  
ATOM   1661  O   SER P 219     -20.087 -10.280 -23.360  0.00  0.00      PROB  
ATOM   1662  N   THR P 220     -20.444  -8.401 -24.503  0.00  0.00      PROB  
ATOM   1663  HN  THR P 220     -20.805  -7.921 -25.299  0.00  0.00      PROB  
ATOM   1664  CA  THR P 220     -19.723  -7.645 -23.625  0.00  0.00      PROB  
ATOM   1665  HA  THR P 220     -18.827  -8.239 -23.517  0.00  0.00      PROB  
ATOM   1666  CB  THR P 220     -19.505  -6.292 -24.269  0.00  0.00      PROB  
ATOM   1667  HB  THR P 220     -18.790  -5.773 -23.595  0.00  0.00      PROB  
ATOM   1668  OG1 THR P 220     -20.746  -5.576 -24.436  0.00  0.00      PROB  
ATOM   1669  HG1 THR P 220     -20.496  -4.882 -25.051  0.00  0.00      PROB  
ATOM   1670  CG2 THR P 220     -18.854  -6.348 -25.696  0.00  0.00      PROB  
ATOM   1671 HG21 THR P 220     -17.969  -7.020 -25.693  0.00  0.00      PROB  
ATOM   1672 HG22 THR P 220     -18.736  -5.384 -26.236  0.00  0.00      PROB  
ATOM   1673 HG23 THR P 220     -19.548  -6.877 -26.384  0.00  0.00      PROB  
ATOM   1674  C   THR P 220     -20.410  -7.610 -22.216  0.00  0.00      PROB  
ATOM   1675  O   THR P 220     -19.743  -7.684 -21.175  0.00  0.00      PROB  
ATOM   1676  N   LEU P 221     -21.751  -7.489 -22.162  0.00  0.00      PROB  
ATOM   1677  HN  LEU P 221     -22.310  -7.393 -22.982  0.00  0.00      PROB  
ATOM   1678  CA  LEU P 221     -22.685  -7.771 -21.023  0.00  0.00      PROB  
ATOM   1679  HA  LEU P 221     -22.430  -7.153 -20.175  0.00  0.00      PROB  
ATOM   1680  CB  LEU P 221     -24.150  -7.535 -21.373  0.00  0.00      PROB  
ATOM   1681  HB1 LEU P 221     -24.736  -7.733 -20.451  0.00  0.00      PROB  
ATOM   1682  HB2 LEU P 221     -24.537  -8.225 -22.153  0.00  0.00      PROB  
ATOM   1683  CG  LEU P 221     -24.623  -6.154 -21.986  0.00  0.00      PROB  
ATOM   1684  HG  LEU P 221     -24.075  -6.173 -22.952  0.00  0.00      PROB  
ATOM   1685  CD1 LEU P 221     -26.117  -6.269 -22.296  0.00  0.00      PROB  
ATOM   1686 HD11 LEU P 221     -26.722  -6.230 -21.365  0.00  0.00      PROB  
ATOM   1687 HD12 LEU P 221     -26.323  -7.257 -22.760  0.00  0.00      PROB  
ATOM   1688 HD13 LEU P 221     -26.405  -5.454 -22.994  0.00  0.00      PROB  
ATOM   1689  CD2 LEU P 221     -24.048  -4.910 -21.256  0.00  0.00      PROB  
ATOM   1690 HD21 LEU P 221     -22.964  -4.917 -21.012  0.00  0.00      PROB  
ATOM   1691 HD22 LEU P 221     -24.573  -4.796 -20.283  0.00  0.00      PROB  
ATOM   1692 HD23 LEU P 221     -24.268  -3.953 -21.776  0.00  0.00      PROB  
ATOM   1693  C   LEU P 221     -22.563  -9.144 -20.388  0.00  0.00      PROB  
ATOM   1694  O   LEU P 221     -22.471  -9.361 -19.191  0.00  0.00      PROB  
ATOM   1695  N   ILE P 222     -22.479 -10.222 -21.297  0.00  0.00      PROB  
ATOM   1696  HN  ILE P 222     -22.647 -10.000 -22.255  0.00  0.00      PROB  
ATOM   1697  CA  ILE P 222     -22.221 -11.585 -20.873  0.00  0.00      PROB  
ATOM   1698  HA  ILE P 222     -23.043 -11.833 -20.218  0.00  0.00      PROB  
ATOM   1699  CB  ILE P 222     -22.405 -12.600 -21.959  0.00  0.00      PROB  
ATOM   1700  HB  ILE P 222     -21.877 -12.231 -22.864  0.00  0.00      PROB  
ATOM   1701  CG2 ILE P 222     -21.947 -14.032 -21.501  0.00  0.00      PROB  
ATOM   1702 HG21 ILE P 222     -22.142 -14.182 -20.417  0.00  0.00      PROB  
ATOM   1703 HG22 ILE P 222     -20.872 -14.228 -21.703  0.00  0.00      PROB  
ATOM   1704 HG23 ILE P 222     -22.611 -14.789 -21.970  0.00  0.00      PROB  
ATOM   1705  CG1 ILE P 222     -23.838 -12.642 -22.420  0.00  0.00      PROB  
ATOM   1706 HG11 ILE P 222     -24.249 -11.612 -22.484  0.00  0.00      PROB  
ATOM   1707 HG12 ILE P 222     -24.451 -13.133 -21.633  0.00  0.00      PROB  
ATOM   1708  CD  ILE P 222     -24.003 -13.302 -23.797  0.00  0.00      PROB  
ATOM   1709  HD1 ILE P 222     -23.290 -14.131 -23.993  0.00  0.00      PROB  
ATOM   1710  HD2 ILE P 222     -23.900 -12.508 -24.568  0.00  0.00      PROB  
ATOM   1711  HD3 ILE P 222     -25.054 -13.645 -23.907  0.00  0.00      PROB  
ATOM   1712  C   ILE P 222     -20.937 -11.758 -20.104  0.00  0.00      PROB  
ATOM   1713  O   ILE P 222     -20.973 -12.235 -18.947  0.00  0.00      PROB  
ATOM   1714  N   ARG P 223     -19.751 -11.233 -20.570  0.00  0.00      PROB  
ATOM   1715  HN  ARG P 223     -19.804 -10.896 -21.507  0.00  0.00      PROB  
ATOM   1716  CA  ARG P 223     -18.465 -11.334 -19.819  0.00  0.00      PROB  
ATOM   1717  HA  ARG P 223     -18.394 -12.358 -19.482  0.00  0.00      PROB  
ATOM   1718  CB  ARG P 223     -17.234 -11.063 -20.727  0.00  0.00      PROB  
ATOM   1719  HB1 ARG P 223     -16.256 -11.088 -20.200  0.00  0.00      PROB  
ATOM   1720  HB2 ARG P 223     -17.316 -10.070 -21.218  0.00  0.00      PROB  
ATOM   1721  CG  ARG P 223     -17.193 -12.047 -21.803  0.00  0.00      PROB  
ATOM   1722  HG1 ARG P 223     -16.376 -11.843 -22.528  0.00  0.00      PROB  
ATOM   1723  HG2 ARG P 223     -18.177 -12.083 -22.317  0.00  0.00      PROB  
ATOM   1724  CD  ARG P 223     -16.596 -13.341 -21.324  0.00  0.00      PROB  
ATOM   1725  HD1 ARG P 223     -17.231 -13.770 -20.520  0.00  0.00      PROB  
ATOM   1726  HD2 ARG P 223     -15.563 -13.155 -20.959  0.00  0.00      PROB  
ATOM   1727  NE  ARG P 223     -16.571 -14.366 -22.500  0.00  0.00      PROB  
ATOM   1728  HE  ARG P 223     -16.485 -14.003 -23.428  0.00  0.00      PROB  
ATOM   1729  CZ  ARG P 223     -17.032 -15.600 -22.398  0.00  0.00      PROB  
ATOM   1730  NH1 ARG P 223     -17.387 -16.204 -21.339  0.00  0.00      PROB  
ATOM   1731 HH11 ARG P 223     -17.377 -15.782 -20.433  0.00  0.00      PROB  
ATOM   1732 HH12 ARG P 223     -17.891 -17.046 -21.531  0.00  0.00      PROB  
ATOM   1733  NH2 ARG P 223     -17.281 -16.323 -23.497  0.00  0.00      PROB  
ATOM   1734 HH21 ARG P 223     -17.079 -15.929 -24.393  0.00  0.00      PROB  
ATOM   1735 HH22 ARG P 223     -17.895 -17.105 -23.394  0.00  0.00      PROB  
ATOM   1736  C   ARG P 223     -18.449 -10.552 -18.497  0.00  0.00      PROB  
ATOM   1737  O   ARG P 223     -17.973 -10.942 -17.430  0.00  0.00      PROB  
ATOM   1738  N   LEU P 224     -18.951  -9.314 -18.579  0.00  0.00      PROB  
ATOM   1739  HN  LEU P 224     -19.138  -8.811 -19.419  0.00  0.00      PROB  
ATOM   1740  CA  LEU P 224     -19.152  -8.370 -17.426  0.00  0.00      PROB  
ATOM   1741  HA  LEU P 224     -18.172  -8.105 -17.059  0.00  0.00      PROB  
ATOM   1742  CB  LEU P 224     -19.823  -7.083 -17.927  0.00  0.00      PROB  
ATOM   1743  HB1 LEU P 224     -20.745  -7.352 -18.485  0.00  0.00      PROB  
ATOM   1744  HB2 LEU P 224     -19.197  -6.759 -18.786  0.00  0.00      PROB  
ATOM   1745  CG  LEU P 224     -20.082  -5.928 -16.956  0.00  0.00      PROB  
ATOM   1746  HG  LEU P 224     -20.847  -6.240 -16.213  0.00  0.00      PROB  
ATOM   1747  CD1 LEU P 224     -18.722  -5.431 -16.356  0.00  0.00      PROB  
ATOM   1748 HD11 LEU P 224     -18.129  -6.240 -15.881  0.00  0.00      PROB  
ATOM   1749 HD12 LEU P 224     -18.910  -4.532 -15.731  0.00  0.00      PROB  
ATOM   1750 HD13 LEU P 224     -18.132  -4.983 -17.184  0.00  0.00      PROB  
ATOM   1751  CD2 LEU P 224     -20.787  -4.822 -17.726  0.00  0.00      PROB  
ATOM   1752 HD21 LEU P 224     -21.380  -4.203 -17.020  0.00  0.00      PROB  
ATOM   1753 HD22 LEU P 224     -21.649  -5.313 -18.225  0.00  0.00      PROB  
ATOM   1754 HD23 LEU P 224     -20.181  -4.233 -18.447  0.00  0.00      PROB  
ATOM   1755  C   LEU P 224     -19.991  -8.915 -16.222  0.00  0.00      PROB  
ATOM   1756  O   LEU P 224     -19.425  -8.855 -15.153  0.00  0.00      PROB  
ATOM   1757  N   VAL P 225     -21.184  -9.493 -16.478  0.00  0.00      PROB  
ATOM   1758  HN  VAL P 225     -21.563  -9.365 -17.391  0.00  0.00      PROB  
ATOM   1759  CA  VAL P 225     -21.850 -10.018 -15.310  0.00  0.00      PROB  
ATOM   1760  HA  VAL P 225     -21.732  -9.295 -14.517  0.00  0.00      PROB  
ATOM   1761  CB  VAL P 225     -23.347 -10.231 -15.567  0.00  0.00      PROB  
ATOM   1762  HB  VAL P 225     -23.646  -9.275 -16.048  0.00  0.00      PROB  
ATOM   1763  CG1 VAL P 225     -23.727 -11.480 -16.457  0.00  0.00      PROB  
ATOM   1764 HG11 VAL P 225     -24.804 -11.489 -16.730  0.00  0.00      PROB  
ATOM   1765 HG12 VAL P 225     -23.625 -12.407 -15.853  0.00  0.00      PROB  
ATOM   1766 HG13 VAL P 225     -23.187 -11.449 -17.427  0.00  0.00      PROB  
ATOM   1767  CG2 VAL P 225     -24.084 -10.251 -14.204  0.00  0.00      PROB  
ATOM   1768 HG21 VAL P 225     -23.745  -9.301 -13.740  0.00  0.00      PROB  
ATOM   1769 HG22 VAL P 225     -23.885 -11.161 -13.597  0.00  0.00      PROB  
ATOM   1770 HG23 VAL P 225     -25.176 -10.185 -14.399  0.00  0.00      PROB  
ATOM   1771  C   VAL P 225     -21.154 -11.277 -14.830  0.00  0.00      PROB  
ATOM   1772  O   VAL P 225     -21.144 -11.465 -13.601  0.00  0.00      PROB  
ATOM   1773  N   GLN P 226     -20.482 -12.038 -15.680  0.00  0.00      PROB  
ATOM   1774  HN  GLN P 226     -20.657 -11.998 -16.660  0.00  0.00      PROB  
ATOM   1775  CA  GLN P 226     -19.649 -13.170 -15.308  0.00  0.00      PROB  
ATOM   1776  HA  GLN P 226     -20.413 -13.718 -14.777  0.00  0.00      PROB  
ATOM   1777  CB  GLN P 226     -19.218 -13.824 -16.717  0.00  0.00      PROB  
ATOM   1778  HB1 GLN P 226     -18.606 -13.045 -17.220  0.00  0.00      PROB  
ATOM   1779  HB2 GLN P 226     -20.093 -14.159 -17.314  0.00  0.00      PROB  
ATOM   1780  CG  GLN P 226     -18.292 -15.122 -16.405  0.00  0.00      PROB  
ATOM   1781  HG1 GLN P 226     -18.836 -15.902 -15.830  0.00  0.00      PROB  
ATOM   1782  HG2 GLN P 226     -17.438 -14.848 -15.749  0.00  0.00      PROB  
ATOM   1783  CD  GLN P 226     -17.709 -15.904 -17.555  0.00  0.00      PROB  
ATOM   1784  OE1 GLN P 226     -18.056 -15.718 -18.738  0.00  0.00      PROB  
ATOM   1785  NE2 GLN P 226     -16.852 -16.862 -17.207  0.00  0.00      PROB  
ATOM   1786 HE21 GLN P 226     -16.684 -17.559 -17.904  0.00  0.00      PROB  
ATOM   1787 HE22 GLN P 226     -16.625 -16.910 -16.234  0.00  0.00      PROB  
ATOM   1788  C   GLN P 226     -18.399 -12.873 -14.373  0.00  0.00      PROB  
ATOM   1789  O   GLN P 226     -18.201 -13.486 -13.383  0.00  0.00      PROB  
ATOM   1790  N   LEU P 227     -17.619 -11.861 -14.755  0.00  0.00      PROB  
ATOM   1791  HN  LEU P 227     -17.837 -11.320 -15.564  0.00  0.00      PROB  
ATOM   1792  CA  LEU P 227     -16.592 -11.305 -13.924  0.00  0.00      PROB  
ATOM   1793  HA  LEU P 227     -15.863 -12.097 -13.833  0.00  0.00      PROB  
ATOM   1794  CB  LEU P 227     -15.628 -10.300 -14.604  0.00  0.00      PROB  
ATOM   1795  HB1 LEU P 227     -14.859  -9.869 -13.928  0.00  0.00      PROB  
ATOM   1796  HB2 LEU P 227     -16.221  -9.429 -14.957  0.00  0.00      PROB  
ATOM   1797  CG  LEU P 227     -14.902 -10.946 -15.803  0.00  0.00      PROB  
ATOM   1798  HG  LEU P 227     -15.655 -11.394 -16.486  0.00  0.00      PROB  
ATOM   1799  CD1 LEU P 227     -14.425  -9.876 -16.737  0.00  0.00      PROB  
ATOM   1800 HD11 LEU P 227     -14.218 -10.306 -17.740  0.00  0.00      PROB  
ATOM   1801 HD12 LEU P 227     -13.518  -9.436 -16.270  0.00  0.00      PROB  
ATOM   1802 HD13 LEU P 227     -15.279  -9.190 -16.919  0.00  0.00      PROB  
ATOM   1803  CD2 LEU P 227     -13.631 -11.798 -15.442  0.00  0.00      PROB  
ATOM   1804 HD21 LEU P 227     -12.904 -11.267 -14.790  0.00  0.00      PROB  
ATOM   1805 HD22 LEU P 227     -13.056 -12.051 -16.359  0.00  0.00      PROB  
ATOM   1806 HD23 LEU P 227     -13.966 -12.787 -15.063  0.00  0.00      PROB  
ATOM   1807  C   LEU P 227     -17.034 -10.718 -12.572  0.00  0.00      PROB  
ATOM   1808  O   LEU P 227     -16.429 -11.072 -11.580  0.00  0.00      PROB  
ATOM   1809  N   VAL P 228     -18.084  -9.891 -12.491  0.00  0.00      PROB  
ATOM   1810  HN  VAL P 228     -18.528  -9.744 -13.371  0.00  0.00      PROB  
ATOM   1811  CA  VAL P 228     -18.682  -9.211 -11.373  0.00  0.00      PROB  
ATOM   1812  HA  VAL P 228     -17.983  -8.536 -10.902  0.00  0.00      PROB  
ATOM   1813  CB  VAL P 228     -19.885  -8.247 -11.723  0.00  0.00      PROB  
ATOM   1814  HB  VAL P 228     -20.538  -8.771 -12.454  0.00  0.00      PROB  
ATOM   1815  CG1 VAL P 228     -20.692  -7.778 -10.542  0.00  0.00      PROB  
ATOM   1816 HG11 VAL P 228     -21.173  -8.650 -10.049  0.00  0.00      PROB  
ATOM   1817 HG12 VAL P 228     -21.613  -7.235 -10.842  0.00  0.00      PROB  
ATOM   1818 HG13 VAL P 228     -20.189  -7.096  -9.824  0.00  0.00      PROB  
ATOM   1819  CG2 VAL P 228     -19.380  -7.031 -12.532  0.00  0.00      PROB  
ATOM   1820 HG21 VAL P 228     -18.670  -6.467 -11.890  0.00  0.00      PROB  
ATOM   1821 HG22 VAL P 228     -20.222  -6.350 -12.780  0.00  0.00      PROB  
ATOM   1822 HG23 VAL P 228     -18.697  -7.314 -13.361  0.00  0.00      PROB  
ATOM   1823  C   VAL P 228     -19.043 -10.260 -10.307  0.00  0.00      PROB  
ATOM   1824  O   VAL P 228     -18.764 -10.124  -9.125  0.00  0.00      PROB  
ATOM   1825  N   VAL P 229     -19.780 -11.344 -10.726  0.00  0.00      PROB  
ATOM   1826  HN  VAL P 229     -20.022 -11.524 -11.677  0.00  0.00      PROB  
ATOM   1827  CA  VAL P 229     -20.290 -12.401  -9.927  0.00  0.00      PROB  
ATOM   1828  HA  VAL P 229     -20.726 -11.956  -9.045  0.00  0.00      PROB  
ATOM   1829  CB  VAL P 229     -21.265 -13.313 -10.783  0.00  0.00      PROB  
ATOM   1830  HB  VAL P 229     -20.790 -13.579 -11.751  0.00  0.00      PROB  
ATOM   1831  CG1 VAL P 229     -21.597 -14.621  -9.973  0.00  0.00      PROB  
ATOM   1832 HG11 VAL P 229     -21.954 -14.355  -8.955  0.00  0.00      PROB  
ATOM   1833 HG12 VAL P 229     -20.732 -15.308  -9.860  0.00  0.00      PROB  
ATOM   1834 HG13 VAL P 229     -22.463 -15.166 -10.406  0.00  0.00      PROB  
ATOM   1835  CG2 VAL P 229     -22.556 -12.533 -11.032  0.00  0.00      PROB  
ATOM   1836 HG21 VAL P 229     -23.166 -12.373 -10.118  0.00  0.00      PROB  
ATOM   1837 HG22 VAL P 229     -23.190 -13.116 -11.734  0.00  0.00      PROB  
ATOM   1838 HG23 VAL P 229     -22.473 -11.527 -11.496  0.00  0.00      PROB  
ATOM   1839  C   VAL P 229     -19.167 -13.257  -9.376  0.00  0.00      PROB  
ATOM   1840  O   VAL P 229     -19.228 -13.597  -8.175  0.00  0.00      PROB  
ATOM   1841  N   SER P 230     -18.162 -13.630 -10.219  0.00  0.00      PROB  
ATOM   1842  HN  SER P 230     -18.271 -13.364 -11.173  0.00  0.00      PROB  
ATOM   1843  CA  SER P 230     -16.940 -14.310  -9.846  0.00  0.00      PROB  
ATOM   1844  HA  SER P 230     -17.190 -15.249  -9.374  0.00  0.00      PROB  
ATOM   1845  CB  SER P 230     -16.008 -14.551 -11.070  0.00  0.00      PROB  
ATOM   1846  HB1 SER P 230     -15.043 -15.026 -10.792  0.00  0.00      PROB  
ATOM   1847  HB2 SER P 230     -15.832 -13.542 -11.501  0.00  0.00      PROB  
ATOM   1848  OG  SER P 230     -16.626 -15.318 -12.137  0.00  0.00      PROB  
ATOM   1849  HG1 SER P 230     -17.381 -14.788 -12.403  0.00  0.00      PROB  
ATOM   1850  C   SER P 230     -16.189 -13.561  -8.785  0.00  0.00      PROB  
ATOM   1851  O   SER P 230     -15.788 -14.145  -7.832  0.00  0.00      PROB  
ATOM   1852  N   PHE P 231     -16.076 -12.224  -8.936  0.00  0.00      PROB  
ATOM   1853  HN  PHE P 231     -16.344 -11.794  -9.794  0.00  0.00      PROB  
ATOM   1854  CA  PHE P 231     -15.372 -11.413  -7.908  0.00  0.00      PROB  
ATOM   1855  HA  PHE P 231     -14.415 -11.844  -7.652  0.00  0.00      PROB  
ATOM   1856  CB  PHE P 231     -15.198  -9.930  -8.349  0.00  0.00      PROB  
ATOM   1857  HB1 PHE P 231     -14.911  -9.300  -7.480  0.00  0.00      PROB  
ATOM   1858  HB2 PHE P 231     -16.155  -9.532  -8.750  0.00  0.00      PROB  
ATOM   1859  CG  PHE P 231     -14.038  -9.768  -9.259  0.00  0.00      PROB  
ATOM   1860  CD1 PHE P 231     -14.222  -9.004 -10.479  0.00  0.00      PROB  
ATOM   1861  HD1 PHE P 231     -15.149  -8.510 -10.730  0.00  0.00      PROB  
ATOM   1862  CE1 PHE P 231     -13.181  -8.947 -11.404  0.00  0.00      PROB  
ATOM   1863  HE1 PHE P 231     -13.227  -8.414 -12.341  0.00  0.00      PROB  
ATOM   1864  CZ  PHE P 231     -11.964  -9.524 -11.138  0.00  0.00      PROB  
ATOM   1865  HZ  PHE P 231     -11.210  -9.470 -11.910  0.00  0.00      PROB  
ATOM   1866  CD2 PHE P 231     -12.818 -10.474  -9.122  0.00  0.00      PROB  
ATOM   1867  HD2 PHE P 231     -12.741 -10.964  -8.163  0.00  0.00      PROB  
ATOM   1868  CE2 PHE P 231     -11.780 -10.350  -9.961  0.00  0.00      PROB  
ATOM   1869  HE2 PHE P 231     -10.833 -10.863  -9.894  0.00  0.00      PROB  
ATOM   1870  C   PHE P 231     -15.984 -11.441  -6.577  0.00  0.00      PROB  
ATOM   1871  O   PHE P 231     -15.337 -11.625  -5.531  0.00  0.00      PROB  
ATOM   1872  N   VAL P 232     -17.299 -11.094  -6.529  0.00  0.00      PROB  
ATOM   1873  HN  VAL P 232     -17.866 -11.312  -7.319  0.00  0.00      PROB  
ATOM   1874  CA  VAL P 232     -17.954 -10.939  -5.249  0.00  0.00      PROB  
ATOM   1875  HA  VAL P 232     -17.323 -10.224  -4.741  0.00  0.00      PROB  
ATOM   1876  CB  VAL P 232     -19.299 -10.365  -5.686  0.00  0.00      PROB  
ATOM   1877  HB  VAL P 232     -19.785 -10.845  -6.562  0.00  0.00      PROB  
ATOM   1878  CG1 VAL P 232     -20.251 -10.317  -4.472  0.00  0.00      PROB  
ATOM   1879 HG11 VAL P 232     -20.754 -11.278  -4.229  0.00  0.00      PROB  
ATOM   1880 HG12 VAL P 232     -21.125  -9.683  -4.734  0.00  0.00      PROB  
ATOM   1881 HG13 VAL P 232     -19.678 -10.082  -3.550  0.00  0.00      PROB  
ATOM   1882  CG2 VAL P 232     -18.973  -8.960  -6.146  0.00  0.00      PROB  
ATOM   1883 HG21 VAL P 232     -18.538  -8.404  -5.288  0.00  0.00      PROB  
ATOM   1884 HG22 VAL P 232     -19.825  -8.388  -6.571  0.00  0.00      PROB  
ATOM   1885 HG23 VAL P 232     -18.318  -8.871  -7.039  0.00  0.00      PROB  
ATOM   1886  C   VAL P 232     -18.057 -12.221  -4.434  0.00  0.00      PROB  
ATOM   1887  O   VAL P 232     -17.806 -12.159  -3.214  0.00  0.00      PROB  
ATOM   1888  N   SER P 233     -18.257 -13.381  -5.076  0.00  0.00      PROB  
ATOM   1889  HN  SER P 233     -18.503 -13.386  -6.042  0.00  0.00      PROB  
ATOM   1890  CA  SER P 233     -18.159 -14.703  -4.516  0.00  0.00      PROB  
ATOM   1891  HA  SER P 233     -18.863 -14.772  -3.700  0.00  0.00      PROB  
ATOM   1892  CB  SER P 233     -18.702 -15.713  -5.524  0.00  0.00      PROB  
ATOM   1893  HB1 SER P 233     -19.809 -15.726  -5.429  0.00  0.00      PROB  
ATOM   1894  HB2 SER P 233     -18.420 -16.771  -5.336  0.00  0.00      PROB  
ATOM   1895  OG  SER P 233     -18.222 -15.538  -6.879  0.00  0.00      PROB  
ATOM   1896  HG1 SER P 233     -18.656 -14.749  -7.211  0.00  0.00      PROB  
ATOM   1897  C   SER P 233     -16.803 -15.055  -3.857  0.00  0.00      PROB  
ATOM   1898  O   SER P 233     -16.731 -15.723  -2.804  0.00  0.00      PROB  
ATOM   1899  N   LEU P 234     -15.601 -14.629  -4.397  0.00  0.00      PROB  
ATOM   1900  HN  LEU P 234     -15.667 -14.193  -5.291  0.00  0.00      PROB  
ATOM   1901  CA  LEU P 234     -14.307 -14.842  -3.843  0.00  0.00      PROB  
ATOM   1902  HA  LEU P 234     -14.209 -15.892  -3.612  0.00  0.00      PROB  
ATOM   1903  CB  LEU P 234     -13.180 -14.487  -4.934  0.00  0.00      PROB  
ATOM   1904  HB1 LEU P 234     -13.351 -13.448  -5.287  0.00  0.00      PROB  
ATOM   1905  HB2 LEU P 234     -13.285 -15.119  -5.842  0.00  0.00      PROB  
ATOM   1906  CG  LEU P 234     -11.724 -14.598  -4.336  0.00  0.00      PROB  
ATOM   1907  HG  LEU P 234     -11.634 -14.019  -3.392  0.00  0.00      PROB  
ATOM   1908  CD1 LEU P 234     -11.311 -15.971  -3.973  0.00  0.00      PROB  
ATOM   1909 HD11 LEU P 234     -10.348 -15.854  -3.432  0.00  0.00      PROB  
ATOM   1910 HD12 LEU P 234     -11.159 -16.555  -4.906  0.00  0.00      PROB  
ATOM   1911 HD13 LEU P 234     -12.008 -16.591  -3.369  0.00  0.00      PROB  
ATOM   1912  CD2 LEU P 234     -10.732 -14.025  -5.406  0.00  0.00      PROB  
ATOM   1913 HD21 LEU P 234     -11.054 -13.008  -5.716  0.00  0.00      PROB  
ATOM   1914 HD22 LEU P 234     -10.669 -14.605  -6.351  0.00  0.00      PROB  
ATOM   1915 HD23 LEU P 234      -9.768 -13.954  -4.857  0.00  0.00      PROB  
ATOM   1916  C   LEU P 234     -14.116 -14.059  -2.547  0.00  0.00      PROB  
ATOM   1917  O   LEU P 234     -13.722 -14.624  -1.539  0.00  0.00      PROB  
ATOM   1918  N   TRP P 235     -14.545 -12.841  -2.389  0.00  0.00      PROB  
ATOM   1919  HN  TRP P 235     -14.978 -12.350  -3.141  0.00  0.00      PROB  
ATOM   1920  CA  TRP P 235     -14.392 -12.155  -1.165  0.00  0.00      PROB  
ATOM   1921  HA  TRP P 235     -13.369 -12.180  -0.821  0.00  0.00      PROB  
ATOM   1922  CB  TRP P 235     -14.823 -10.676  -1.429  0.00  0.00      PROB  
ATOM   1923  HB1 TRP P 235     -15.924 -10.684  -1.579  0.00  0.00      PROB  
ATOM   1924  HB2 TRP P 235     -14.417 -10.267  -2.379  0.00  0.00      PROB  
ATOM   1925  CG  TRP P 235     -14.635  -9.628  -0.294  0.00  0.00      PROB  
ATOM   1926  CD1 TRP P 235     -13.739  -9.551   0.765  0.00  0.00      PROB  
ATOM   1927  HD1 TRP P 235     -12.978 -10.265   1.042  0.00  0.00      PROB  
ATOM   1928  NE1 TRP P 235     -13.903  -8.290   1.404  0.00  0.00      PROB  
ATOM   1929  HE1 TRP P 235     -13.447  -8.098   2.246  0.00  0.00      PROB  
ATOM   1930  CE2 TRP P 235     -14.875  -7.560   0.674  0.00  0.00      PROB  
ATOM   1931  CD2 TRP P 235     -15.339  -8.346  -0.406  0.00  0.00      PROB  
ATOM   1932  CE3 TRP P 235     -16.236  -7.760  -1.294  0.00  0.00      PROB  
ATOM   1933  HE3 TRP P 235     -16.534  -8.326  -2.163  0.00  0.00      PROB  
ATOM   1934  CZ3 TRP P 235     -16.806  -6.523  -0.977  0.00  0.00      PROB  
ATOM   1935  HZ3 TRP P 235     -17.465  -6.087  -1.712  0.00  0.00      PROB  
ATOM   1936  CZ2 TRP P 235     -15.429  -6.302   1.032  0.00  0.00      PROB  
ATOM   1937  HZ2 TRP P 235     -15.133  -5.921   1.998  0.00  0.00      PROB  
ATOM   1938  CH2 TRP P 235     -16.452  -5.843   0.213  0.00  0.00      PROB  
ATOM   1939  HH2 TRP P 235     -16.971  -4.914   0.394  0.00  0.00      PROB  
ATOM   1940  C   TRP P 235     -15.292 -12.742  -0.003  0.00  0.00      PROB  
ATOM   1941  O   TRP P 235     -14.933 -12.838   1.175  0.00  0.00      PROB  
ATOM   1942  N   LEU P 236     -16.559 -13.094  -0.305  0.00  0.00      PROB  
ATOM   1943  HN  LEU P 236     -16.949 -13.008  -1.219  0.00  0.00      PROB  
ATOM   1944  CA  LEU P 236     -17.411 -13.742   0.672  0.00  0.00      PROB  
ATOM   1945  HA  LEU P 236     -17.515 -13.241   1.623  0.00  0.00      PROB  
ATOM   1946  CB  LEU P 236     -18.860 -13.823   0.193  0.00  0.00      PROB  
ATOM   1947  HB1 LEU P 236     -19.496 -14.355   0.933  0.00  0.00      PROB  
ATOM   1948  HB2 LEU P 236     -18.920 -14.297  -0.810  0.00  0.00      PROB  
ATOM   1949  CG  LEU P 236     -19.489 -12.395   0.072  0.00  0.00      PROB  
ATOM   1950  HG  LEU P 236     -18.664 -11.730  -0.263  0.00  0.00      PROB  
ATOM   1951  CD1 LEU P 236     -20.605 -12.401  -0.989  0.00  0.00      PROB  
ATOM   1952 HD11 LEU P 236     -21.113 -11.427  -1.153  0.00  0.00      PROB  
ATOM   1953 HD12 LEU P 236     -21.401 -13.161  -0.836  0.00  0.00      PROB  
ATOM   1954 HD13 LEU P 236     -20.225 -12.738  -1.977  0.00  0.00      PROB  
ATOM   1955  CD2 LEU P 236     -20.092 -11.803   1.371  0.00  0.00      PROB  
ATOM   1956 HD21 LEU P 236     -20.329 -10.735   1.176  0.00  0.00      PROB  
ATOM   1957 HD22 LEU P 236     -19.265 -11.849   2.111  0.00  0.00      PROB  
ATOM   1958 HD23 LEU P 236     -20.876 -12.436   1.839  0.00  0.00      PROB  
ATOM   1959  C   LEU P 236     -16.881 -15.153   1.098  0.00  0.00      PROB  
ATOM   1960  O   LEU P 236     -16.947 -15.457   2.318  0.00  0.00      PROB  
ATOM   1961  N   THR P 237     -16.497 -16.088   0.206  0.00  0.00      PROB  
ATOM   1962  HN  THR P 237     -16.597 -15.989  -0.781  0.00  0.00      PROB  
ATOM   1963  CA  THR P 237     -15.878 -17.286   0.603  0.00  0.00      PROB  
ATOM   1964  HA  THR P 237     -16.475 -17.786   1.352  0.00  0.00      PROB  
ATOM   1965  CB  THR P 237     -15.749 -18.304  -0.581  0.00  0.00      PROB  
ATOM   1966  HB  THR P 237     -15.286 -19.240  -0.202  0.00  0.00      PROB  
ATOM   1967  OG1 THR P 237     -14.948 -17.806  -1.628  0.00  0.00      PROB  
ATOM   1968  HG1 THR P 237     -15.351 -16.978  -1.898  0.00  0.00      PROB  
ATOM   1969  CG2 THR P 237     -17.187 -18.723  -1.060  0.00  0.00      PROB  
ATOM   1970 HG21 THR P 237     -17.872 -17.866  -1.235  0.00  0.00      PROB  
ATOM   1971 HG22 THR P 237     -17.704 -19.221  -0.212  0.00  0.00      PROB  
ATOM   1972 HG23 THR P 237     -17.164 -19.378  -1.957  0.00  0.00      PROB  
ATOM   1973  C   THR P 237     -14.492 -17.226   1.299  0.00  0.00      PROB  
ATOM   1974  O   THR P 237     -14.219 -17.846   2.307  0.00  0.00      PROB  
ATOM   1975  N   ALA P 238     -13.704 -16.264   0.798  0.00  0.00      PROB  
ATOM   1976  HN  ALA P 238     -13.881 -15.742  -0.033  0.00  0.00      PROB  
ATOM   1977  CA  ALA P 238     -12.425 -16.063   1.328  0.00  0.00      PROB  
ATOM   1978  HA  ALA P 238     -11.902 -17.005   1.401  0.00  0.00      PROB  
ATOM   1979  CB  ALA P 238     -11.504 -15.151   0.437  0.00  0.00      PROB  
ATOM   1980  HB1 ALA P 238     -11.856 -14.104   0.324  0.00  0.00      PROB  
ATOM   1981  HB2 ALA P 238     -11.612 -15.525  -0.604  0.00  0.00      PROB  
ATOM   1982  HB3 ALA P 238     -10.428 -15.055   0.697  0.00  0.00      PROB  
ATOM   1983  C   ALA P 238     -12.444 -15.467   2.791  0.00  0.00      PROB  
ATOM   1984  O   ALA P 238     -11.662 -15.803   3.651  0.00  0.00      PROB  
ATOM   1985  N   ALA P 239     -13.383 -14.572   3.176  0.00  0.00      PROB  
ATOM   1986  HN  ALA P 239     -13.900 -14.152   2.434  0.00  0.00      PROB  
ATOM   1987  CA  ALA P 239     -13.655 -14.220   4.559  0.00  0.00      PROB  
ATOM   1988  HA  ALA P 239     -12.709 -13.790   4.851  0.00  0.00      PROB  
ATOM   1989  CB  ALA P 239     -14.703 -13.063   4.542  0.00  0.00      PROB  
ATOM   1990  HB1 ALA P 239     -14.409 -12.251   3.843  0.00  0.00      PROB  
ATOM   1991  HB2 ALA P 239     -14.896 -12.738   5.587  0.00  0.00      PROB  
ATOM   1992  HB3 ALA P 239     -15.698 -13.438   4.218  0.00  0.00      PROB  
ATOM   1993  C   ALA P 239     -14.153 -15.328   5.476  0.00  0.00      PROB  
ATOM   1994  O   ALA P 239     -13.882 -15.305   6.647  0.00  0.00      PROB  
ATOM   1995  N   GLY P 240     -15.071 -16.204   5.010  0.00  0.00      PROB  
ATOM   1996  HN  GLY P 240     -15.474 -16.052   4.111  0.00  0.00      PROB  
ATOM   1997  CA  GLY P 240     -15.580 -17.414   5.759  0.00  0.00      PROB  
ATOM   1998  HA1 GLY P 240     -16.201 -17.973   5.074  0.00  0.00      PROB  
ATOM   1999  HA2 GLY P 240     -16.038 -17.067   6.673  0.00  0.00      PROB  
ATOM   2000  C   GLY P 240     -14.468 -18.273   6.073  0.00  0.00      PROB  
ATOM   2001  O   GLY P 240     -14.197 -18.619   7.221  0.00  0.00      PROB  
ATOM   2002  N   PHE P 241     -13.527 -18.566   5.136  0.00  0.00      PROB  
ATOM   2003  HN  PHE P 241     -13.620 -18.049   4.288  0.00  0.00      PROB  
ATOM   2004  CA  PHE P 241     -12.383 -19.390   5.401  0.00  0.00      PROB  
ATOM   2005  HA  PHE P 241     -12.834 -20.332   5.678  0.00  0.00      PROB  
ATOM   2006  CB  PHE P 241     -11.554 -19.729   4.060  0.00  0.00      PROB  
ATOM   2007  HB1 PHE P 241     -10.749 -20.457   4.297  0.00  0.00      PROB  
ATOM   2008  HB2 PHE P 241     -11.224 -18.748   3.656  0.00  0.00      PROB  
ATOM   2009  CG  PHE P 241     -12.471 -20.404   3.010  0.00  0.00      PROB  
ATOM   2010  CD1 PHE P 241     -13.225 -21.475   3.349  0.00  0.00      PROB  
ATOM   2011  HD1 PHE P 241     -13.244 -21.962   4.313  0.00  0.00      PROB  
ATOM   2012  CE1 PHE P 241     -13.802 -22.273   2.258  0.00  0.00      PROB  
ATOM   2013  HE1 PHE P 241     -14.433 -23.140   2.391  0.00  0.00      PROB  
ATOM   2014  CZ  PHE P 241     -13.621 -21.910   0.919  0.00  0.00      PROB  
ATOM   2015  HZ  PHE P 241     -14.023 -22.513   0.118  0.00  0.00      PROB  
ATOM   2016  CD2 PHE P 241     -12.264 -20.098   1.676  0.00  0.00      PROB  
ATOM   2017  HD2 PHE P 241     -11.833 -19.183   1.299  0.00  0.00      PROB  
ATOM   2018  CE2 PHE P 241     -12.715 -20.903   0.554  0.00  0.00      PROB  
ATOM   2019  HE2 PHE P 241     -12.467 -20.683  -0.474  0.00  0.00      PROB  
ATOM   2020  C   PHE P 241     -11.390 -18.833   6.383  0.00  0.00      PROB  
ATOM   2021  O   PHE P 241     -10.877 -19.683   7.164  0.00  0.00      PROB  
ATOM   2022  N   LEU P 242     -11.035 -17.532   6.284  0.00  0.00      PROB  
ATOM   2023  HN  LEU P 242     -11.391 -17.175   5.424  0.00  0.00      PROB  
ATOM   2024  CA  LEU P 242     -10.061 -16.825   7.099  0.00  0.00      PROB  
ATOM   2025  HA  LEU P 242      -9.186 -17.422   7.311  0.00  0.00      PROB  
ATOM   2026  CB  LEU P 242      -9.589 -15.562   6.358  0.00  0.00      PROB  
ATOM   2027  HB1 LEU P 242     -10.434 -15.232   5.717  0.00  0.00      PROB  
ATOM   2028  HB2 LEU P 242      -8.990 -16.073   5.574  0.00  0.00      PROB  
ATOM   2029  CG  LEU P 242      -8.779 -14.544   7.174  0.00  0.00      PROB  
ATOM   2030  HG  LEU P 242      -9.273 -14.102   8.065  0.00  0.00      PROB  
ATOM   2031  CD1 LEU P 242      -7.472 -15.111   7.761  0.00  0.00      PROB  
ATOM   2032 HD11 LEU P 242      -6.819 -14.360   8.256  0.00  0.00      PROB  
ATOM   2033 HD12 LEU P 242      -6.837 -15.564   6.970  0.00  0.00      PROB  
ATOM   2034 HD13 LEU P 242      -7.636 -15.846   8.577  0.00  0.00      PROB  
ATOM   2035  CD2 LEU P 242      -8.480 -13.446   6.163  0.00  0.00      PROB  
ATOM   2036 HD21 LEU P 242      -9.438 -12.940   5.916  0.00  0.00      PROB  
ATOM   2037 HD22 LEU P 242      -8.135 -13.780   5.162  0.00  0.00      PROB  
ATOM   2038 HD23 LEU P 242      -7.808 -12.696   6.631  0.00  0.00      PROB  
ATOM   2039  C   LEU P 242     -10.676 -16.499   8.442  0.00  0.00      PROB  
ATOM   2040  O   LEU P 242     -10.055 -16.509   9.496  0.00  0.00      PROB  
ATOM   2041  N   HSD P 243     -11.953 -16.440   8.459  0.00  0.00      PROB  
ATOM   2042  HN  HSD P 243     -12.448 -16.528   7.598  0.00  0.00      PROB  
ATOM   2043  CA  HSD P 243     -12.838 -16.325   9.689  0.00  0.00      PROB  
ATOM   2044  HA  HSD P 243     -12.482 -15.546  10.347  0.00  0.00      PROB  
ATOM   2045  CB  HSD P 243     -14.301 -16.110   9.530  0.00  0.00      PROB  
ATOM   2046  HB1 HSD P 243     -14.646 -16.679   8.641  0.00  0.00      PROB  
ATOM   2047  HB2 HSD P 243     -14.340 -15.092   9.087  0.00  0.00      PROB  
ATOM   2048  ND1 HSD P 243     -15.715 -17.179  11.256  0.00  0.00      PROB  
ATOM   2049  HD1 HSD P 243     -15.598 -18.110  10.910  0.00  0.00      PROB  
ATOM   2050  CG  HSD P 243     -15.205 -16.050  10.736  0.00  0.00      PROB  
ATOM   2051  CE1 HSD P 243     -16.550 -16.810  12.264  0.00  0.00      PROB  
ATOM   2052  HE1 HSD P 243     -17.033 -17.613  12.819  0.00  0.00      PROB  
ATOM   2053  NE2 HSD P 243     -16.682 -15.446  12.395  0.00  0.00      PROB  
ATOM   2054  CD2 HSD P 243     -15.783 -14.968  11.429  0.00  0.00      PROB  
ATOM   2055  HD2 HSD P 243     -15.641 -13.905  11.278  0.00  0.00      PROB  
ATOM   2056  C   HSD P 243     -12.637 -17.602  10.536  0.00  0.00      PROB  
ATOM   2057  O   HSD P 243     -12.508 -17.578  11.779  0.00  0.00      PROB  
ATOM   2058  N   LEU P 244     -12.625 -18.765   9.914  0.00  0.00      PROB  
ATOM   2059  HN  LEU P 244     -12.768 -18.794   8.928  0.00  0.00      PROB  
ATOM   2060  CA  LEU P 244     -12.360 -20.074  10.645  0.00  0.00      PROB  
ATOM   2061  HA  LEU P 244     -13.049 -20.212  11.465  0.00  0.00      PROB  
ATOM   2062  CB  LEU P 244     -12.555 -21.255   9.603  0.00  0.00      PROB  
ATOM   2063  HB1 LEU P 244     -12.077 -22.150  10.057  0.00  0.00      PROB  
ATOM   2064  HB2 LEU P 244     -11.881 -21.140   8.728  0.00  0.00      PROB  
ATOM   2065  CG  LEU P 244     -13.978 -21.625   9.178  0.00  0.00      PROB  
ATOM   2066  HG  LEU P 244     -14.388 -20.634   8.889  0.00  0.00      PROB  
ATOM   2067  CD1 LEU P 244     -14.069 -22.579   7.993  0.00  0.00      PROB  
ATOM   2068 HD11 LEU P 244     -14.015 -23.619   8.381  0.00  0.00      PROB  
ATOM   2069 HD12 LEU P 244     -13.408 -22.283   7.151  0.00  0.00      PROB  
ATOM   2070 HD13 LEU P 244     -15.075 -22.657   7.529  0.00  0.00      PROB  
ATOM   2071  CD2 LEU P 244     -14.769 -22.160  10.381  0.00  0.00      PROB  
ATOM   2072 HD21 LEU P 244     -15.735 -22.567  10.012  0.00  0.00      PROB  
ATOM   2073 HD22 LEU P 244     -14.971 -21.437  11.200  0.00  0.00      PROB  
ATOM   2074 HD23 LEU P 244     -14.076 -22.920  10.800  0.00  0.00      PROB  
ATOM   2075  C   LEU P 244     -10.947 -20.142  11.256  0.00  0.00      PROB  
ATOM   2076  O   LEU P 244     -10.732 -20.564  12.409  0.00  0.00      PROB  
ATOM   2077  N   LEU P 245      -9.986 -19.710  10.445  0.00  0.00      PROB  
ATOM   2078  HN  LEU P 245     -10.219 -19.128   9.669  0.00  0.00      PROB  
ATOM   2079  CA  LEU P 245      -8.681 -19.715  10.824  0.00  0.00      PROB  
ATOM   2080  HA  LEU P 245      -8.411 -20.729  11.083  0.00  0.00      PROB  
ATOM   2081  CB  LEU P 245      -7.746 -19.247   9.636  0.00  0.00      PROB  
ATOM   2082  HB1 LEU P 245      -6.744 -19.447  10.072  0.00  0.00      PROB  
ATOM   2083  HB2 LEU P 245      -7.853 -18.192   9.306  0.00  0.00      PROB  
ATOM   2084  CG  LEU P 245      -7.778 -20.218   8.404  0.00  0.00      PROB  
ATOM   2085  HG  LEU P 245      -8.783 -20.172   7.932  0.00  0.00      PROB  
ATOM   2086  CD1 LEU P 245      -6.672 -19.716   7.482  0.00  0.00      PROB  
ATOM   2087 HD11 LEU P 245      -5.659 -19.655   7.935  0.00  0.00      PROB  
ATOM   2088 HD12 LEU P 245      -6.784 -18.651   7.186  0.00  0.00      PROB  
ATOM   2089 HD13 LEU P 245      -6.590 -20.276   6.526  0.00  0.00      PROB  
ATOM   2090  CD2 LEU P 245      -7.455 -21.721   8.764  0.00  0.00      PROB  
ATOM   2091 HD21 LEU P 245      -7.256 -22.315   7.847  0.00  0.00      PROB  
ATOM   2092 HD22 LEU P 245      -8.289 -22.230   9.292  0.00  0.00      PROB  
ATOM   2093 HD23 LEU P 245      -6.513 -21.783   9.351  0.00  0.00      PROB  
ATOM   2094  C   LEU P 245      -8.268 -18.881  12.012  0.00  0.00      PROB  
ATOM   2095  O   LEU P 245      -7.806 -19.459  13.010  0.00  0.00      PROB  
ATOM   2096  N   GLU P 246      -8.648 -17.610  11.971  0.00  0.00      PROB  
ATOM   2097  HN  GLU P 246      -8.990 -17.233  11.114  0.00  0.00      PROB  
ATOM   2098  CA  GLU P 246      -8.332 -16.665  13.101  0.00  0.00      PROB  
ATOM   2099  HA  GLU P 246      -7.279 -16.798  13.297  0.00  0.00      PROB  
ATOM   2100  CB  GLU P 246      -8.459 -15.237  12.683  0.00  0.00      PROB  
ATOM   2101  HB1 GLU P 246      -8.488 -14.615  13.604  0.00  0.00      PROB  
ATOM   2102  HB2 GLU P 246      -9.351 -15.202  12.022  0.00  0.00      PROB  
ATOM   2103  CG  GLU P 246      -7.254 -14.803  11.896  0.00  0.00      PROB  
ATOM   2104  HG1 GLU P 246      -7.366 -13.821  11.389  0.00  0.00      PROB  
ATOM   2105  HG2 GLU P 246      -7.052 -15.412  10.989  0.00  0.00      PROB  
ATOM   2106  CD  GLU P 246      -5.975 -14.694  12.758  0.00  0.00      PROB  
ATOM   2107  OE1 GLU P 246      -4.982 -15.386  12.379  0.00  0.00      PROB  
ATOM   2108  OE2 GLU P 246      -5.875 -13.866  13.697  0.00  0.00      PROB  
ATOM   2109  C   GLU P 246      -9.059 -17.085  14.389  0.00  0.00      PROB  
ATOM   2110  O   GLU P 246      -8.430 -17.365  15.377  0.00  0.00      PROB  
ATOM   2111  N   ASN P 247     -10.372 -17.398  14.309  0.00  0.00      PROB  
ATOM   2112  HN  ASN P 247     -10.899 -17.454  13.465  0.00  0.00      PROB  
ATOM   2113  CA  ASN P 247     -11.108 -17.742  15.511  0.00  0.00      PROB  
ATOM   2114  HA  ASN P 247     -10.916 -16.937  16.205  0.00  0.00      PROB  
ATOM   2115  CB  ASN P 247     -12.693 -17.830  15.279  0.00  0.00      PROB  
ATOM   2116  HB1 ASN P 247     -13.264 -18.228  16.145  0.00  0.00      PROB  
ATOM   2117  HB2 ASN P 247     -12.895 -18.427  14.364  0.00  0.00      PROB  
ATOM   2118  CG  ASN P 247     -13.226 -16.390  15.137  0.00  0.00      PROB  
ATOM   2119  OD1 ASN P 247     -13.645 -15.755  16.086  0.00  0.00      PROB  
ATOM   2120  ND2 ASN P 247     -13.458 -15.914  13.904  0.00  0.00      PROB  
ATOM   2121 HD21 ASN P 247     -13.834 -14.989  13.841  0.00  0.00      PROB  
ATOM   2122 HD22 ASN P 247     -13.374 -16.464  13.073  0.00  0.00      PROB  
ATOM   2123  C   ASN P 247     -10.643 -19.005  16.223  0.00  0.00      PROB  
ATOM   2124  O   ASN P 247     -10.838 -19.005  17.434  0.00  0.00      PROB  
ATOM   2125  N   SER P 248     -10.217 -20.018  15.483  0.00  0.00      PROB  
ATOM   2126  HN  SER P 248     -10.334 -19.812  14.514  0.00  0.00      PROB  
ATOM   2127  CA  SER P 248      -9.739 -21.294  15.990  0.00  0.00      PROB  
ATOM   2128  HA  SER P 248     -10.434 -21.724  16.695  0.00  0.00      PROB  
ATOM   2129  CB  SER P 248      -9.456 -22.288  14.852  0.00  0.00      PROB  
ATOM   2130  HB1 SER P 248      -8.508 -22.101  14.304  0.00  0.00      PROB  
ATOM   2131  HB2 SER P 248     -10.209 -22.282  14.035  0.00  0.00      PROB  
ATOM   2132  OG  SER P 248      -9.391 -23.631  15.287  0.00  0.00      PROB  
ATOM   2133  HG1 SER P 248     -10.319 -23.862  15.364  0.00  0.00      PROB  
ATOM   2134  C   SER P 248      -8.451 -21.240  16.818  0.00  0.00      PROB  
ATOM   2135  O   SER P 248      -8.287 -21.744  17.936  0.00  0.00      PROB  
ATOM   2136  N   GLY P 249      -7.464 -20.484  16.224  0.00  0.00      PROB  
ATOM   2137  HN  GLY P 249      -7.806 -19.776  15.611  0.00  0.00      PROB  
ATOM   2138  CA  GLY P 249      -6.066 -20.729  16.536  0.00  0.00      PROB  
ATOM   2139  HA1 GLY P 249      -5.970 -21.036  17.567  0.00  0.00      PROB  
ATOM   2140  HA2 GLY P 249      -5.545 -19.790  16.422  0.00  0.00      PROB  
ATOM   2141  C   GLY P 249      -5.481 -21.788  15.666  0.00  0.00      PROB  
ATOM   2142  O   GLY P 249      -5.803 -22.004  14.479  0.00  0.00      PROB  
ATOM   2143  N   ASP P 250      -4.475 -22.465  16.202  0.00  0.00      PROB  
ATOM   2144  HN  ASP P 250      -3.952 -22.277  17.030  0.00  0.00      PROB  
ATOM   2145  CA  ASP P 250      -3.806 -23.484  15.378  0.00  0.00      PROB  
ATOM   2146  HA  ASP P 250      -4.309 -23.833  14.488  0.00  0.00      PROB  
ATOM   2147  CB  ASP P 250      -2.515 -22.809  14.742  0.00  0.00      PROB  
ATOM   2148  HB1 ASP P 250      -2.847 -22.028  14.026  0.00  0.00      PROB  
ATOM   2149  HB2 ASP P 250      -1.986 -23.580  14.142  0.00  0.00      PROB  
ATOM   2150  CG  ASP P 250      -1.558 -22.222  15.677  0.00  0.00      PROB  
ATOM   2151  OD1 ASP P 250      -1.637 -20.995  15.930  0.00  0.00      PROB  
ATOM   2152  OD2 ASP P 250      -0.637 -22.930  16.171  0.00  0.00      PROB  
ATOM   2153  C   ASP P 250      -3.351 -24.657  16.311  0.00  0.00      PROB  
ATOM   2154  O   ASP P 250      -2.984 -24.449  17.454  0.00  0.00      PROB  
ATOM   2155  N   PRO P 251      -3.222 -25.894  15.800  0.00  0.00      PROB  
ATOM   2156  CD  PRO P 251      -3.745 -26.324  14.528  0.00  0.00      PROB  
ATOM   2157  HD1 PRO P 251      -3.259 -25.775  13.693  0.00  0.00      PROB  
ATOM   2158  HD2 PRO P 251      -4.844 -26.167  14.500  0.00  0.00      PROB  
ATOM   2159  CA  PRO P 251      -2.995 -27.071  16.642  0.00  0.00      PROB  
ATOM   2160  HA  PRO P 251      -3.593 -27.024  17.540  0.00  0.00      PROB  
ATOM   2161  CB  PRO P 251      -3.356 -28.289  15.846  0.00  0.00      PROB  
ATOM   2162  HB1 PRO P 251      -4.345 -28.582  16.258  0.00  0.00      PROB  
ATOM   2163  HB2 PRO P 251      -2.652 -29.140  15.971  0.00  0.00      PROB  
ATOM   2164  CG  PRO P 251      -3.379 -27.791  14.415  0.00  0.00      PROB  
ATOM   2165  HG1 PRO P 251      -2.302 -27.817  14.143  0.00  0.00      PROB  
ATOM   2166  HG2 PRO P 251      -3.841 -28.501  13.695  0.00  0.00      PROB  
ATOM   2167  C   PRO P 251      -1.509 -27.072  17.051  0.00  0.00      PROB  
ATOM   2168  O   PRO P 251      -1.053 -27.796  17.939  0.00  0.00      PROB  
ATOM   2169  N   PHE P 252      -0.740 -26.280  16.355  0.00  0.00      PROB  
ATOM   2170  HN  PHE P 252      -1.075 -25.497  15.836  0.00  0.00      PROB  
ATOM   2171  CA  PHE P 252       0.703 -26.247  16.515  0.00  0.00      PROB  
ATOM   2172  HA  PHE P 252       1.079 -27.259  16.563  0.00  0.00      PROB  
ATOM   2173  CB  PHE P 252       1.435 -25.711  15.241  0.00  0.00      PROB  
ATOM   2174  HB1 PHE P 252       2.514 -25.958  15.330  0.00  0.00      PROB  
ATOM   2175  HB2 PHE P 252       1.156 -24.647  15.088  0.00  0.00      PROB  
ATOM   2176  CG  PHE P 252       0.958 -26.350  13.947  0.00  0.00      PROB  
ATOM   2177  CD1 PHE P 252       0.883 -27.765  13.821  0.00  0.00      PROB  
ATOM   2178  HD1 PHE P 252       1.150 -28.409  14.646  0.00  0.00      PROB  
ATOM   2179  CE1 PHE P 252       0.305 -28.332  12.712  0.00  0.00      PROB  
ATOM   2180  HE1 PHE P 252       0.086 -29.389  12.703  0.00  0.00      PROB  
ATOM   2181  CZ  PHE P 252      -0.113 -27.580  11.619  0.00  0.00      PROB  
ATOM   2182  HZ  PHE P 252      -0.559 -28.112  10.792  0.00  0.00      PROB  
ATOM   2183  CD2 PHE P 252       0.554 -25.608  12.850  0.00  0.00      PROB  
ATOM   2184  HD2 PHE P 252       0.522 -24.555  13.088  0.00  0.00      PROB  
ATOM   2185  CE2 PHE P 252       0.026 -26.112  11.703  0.00  0.00      PROB  
ATOM   2186  HE2 PHE P 252      -0.522 -25.599  10.926  0.00  0.00      PROB  
ATOM   2187  C   PHE P 252       1.190 -25.565  17.765  0.00  0.00      PROB  
ATOM   2188  O   PHE P 252       2.201 -26.011  18.314  0.00  0.00      PROB  
ATOM   2189  N   PHE P 253       0.508 -24.484  18.224  0.00  0.00      PROB  
ATOM   2190  HN  PHE P 253      -0.032 -24.018  17.528  0.00  0.00      PROB  
ATOM   2191  CA  PHE P 253       0.600 -23.839  19.536  0.00  0.00      PROB  
ATOM   2192  HA  PHE P 253       1.606 -24.101  19.830  0.00  0.00      PROB  
ATOM   2193  CB  PHE P 253       0.503 -22.326  19.397  0.00  0.00      PROB  
ATOM   2194  HB1 PHE P 253      -0.484 -21.976  19.024  0.00  0.00      PROB  
ATOM   2195  HB2 PHE P 253       1.102 -21.976  18.529  0.00  0.00      PROB  
ATOM   2196  CG  PHE P 253       0.803 -21.552  20.675  0.00  0.00      PROB  
ATOM   2197  CD1 PHE P 253       2.036 -21.722  21.389  0.00  0.00      PROB  
ATOM   2198  HD1 PHE P 253       2.696 -22.456  20.951  0.00  0.00      PROB  
ATOM   2199  CE1 PHE P 253       2.265 -20.898  22.487  0.00  0.00      PROB  
ATOM   2200  HE1 PHE P 253       3.212 -21.049  22.983  0.00  0.00      PROB  
ATOM   2201  CZ  PHE P 253       1.310 -20.045  23.045  0.00  0.00      PROB  
ATOM   2202  HZ  PHE P 253       1.403 -19.369  23.883  0.00  0.00      PROB  
ATOM   2203  CD2 PHE P 253      -0.167 -20.627  21.088  0.00  0.00      PROB  
ATOM   2204  HD2 PHE P 253      -0.986 -20.413  20.417  0.00  0.00      PROB  
ATOM   2205  CE2 PHE P 253       0.140 -19.877  22.275  0.00  0.00      PROB  
ATOM   2206  HE2 PHE P 253      -0.541 -19.091  22.565  0.00  0.00      PROB  
ATOM   2207  C   PHE P 253      -0.401 -24.414  20.592  0.00  0.00      PROB  
ATOM   2208  O   PHE P 253      -0.503 -23.909  21.706  0.00  0.00      PROB  
ATOM   2209  N   ASP P 254      -1.175 -25.386  20.128  0.00  0.00      PROB  
ATOM   2210  HN  ASP P 254      -1.040 -25.455  19.143  0.00  0.00      PROB  
ATOM   2211  CA  ASP P 254      -2.165 -26.238  20.824  0.00  0.00      PROB  
ATOM   2212  HA  ASP P 254      -2.478 -27.025  20.154  0.00  0.00      PROB  
ATOM   2213  CB  ASP P 254      -1.601 -26.810  22.197  0.00  0.00      PROB  
ATOM   2214  HB1 ASP P 254      -1.286 -25.975  22.858  0.00  0.00      PROB  
ATOM   2215  HB2 ASP P 254      -0.691 -27.404  21.965  0.00  0.00      PROB  
ATOM   2216  CG  ASP P 254      -2.551 -27.739  22.981  0.00  0.00      PROB  
ATOM   2217  OD1 ASP P 254      -2.340 -27.796  24.242  0.00  0.00      PROB  
ATOM   2218  OD2 ASP P 254      -3.416 -28.439  22.456  0.00  0.00      PROB  
ATOM   2219  C   ASP P 254      -3.434 -25.388  21.068  0.00  0.00      PROB  
ATOM   2220  O   ASP P 254      -4.061 -25.517  22.095  0.00  0.00      PROB  
ATOM   2221  N   PHE P 255      -3.889 -24.498  20.118  0.00  0.00      PROB  
ATOM   2222  HN  PHE P 255      -3.434 -24.413  19.235  0.00  0.00      PROB  
ATOM   2223  CA  PHE P 255      -5.010 -23.579  20.343  0.00  0.00      PROB  
ATOM   2224  HA  PHE P 255      -5.192 -23.153  19.368  0.00  0.00      PROB  
ATOM   2225  CB  PHE P 255      -6.356 -24.227  20.668  0.00  0.00      PROB  
ATOM   2226  HB1 PHE P 255      -7.244 -23.582  20.493  0.00  0.00      PROB  
ATOM   2227  HB2 PHE P 255      -6.368 -24.584  21.720  0.00  0.00      PROB  
ATOM   2228  CG  PHE P 255      -6.567 -25.290  19.746  0.00  0.00      PROB  
ATOM   2229  CD1 PHE P 255      -6.804 -24.986  18.382  0.00  0.00      PROB  
ATOM   2230  HD1 PHE P 255      -6.897 -23.958  18.064  0.00  0.00      PROB  
ATOM   2231  CE1 PHE P 255      -6.859 -26.064  17.461  0.00  0.00      PROB  
ATOM   2232  HE1 PHE P 255      -6.896 -25.849  16.404  0.00  0.00      PROB  
ATOM   2233  CZ  PHE P 255      -7.028 -27.350  17.948  0.00  0.00      PROB  
ATOM   2234  HZ  PHE P 255      -7.076 -28.135  17.208  0.00  0.00      PROB  
ATOM   2235  CD2 PHE P 255      -6.670 -26.596  20.221  0.00  0.00      PROB  
ATOM   2236  HD2 PHE P 255      -6.575 -26.858  21.264  0.00  0.00      PROB  
ATOM   2237  CE2 PHE P 255      -6.947 -27.616  19.274  0.00  0.00      PROB  
ATOM   2238  HE2 PHE P 255      -7.051 -28.642  19.595  0.00  0.00      PROB  
ATOM   2239  C   PHE P 255      -4.826 -22.414  21.371  0.00  0.00      PROB  
ATOM   2240  O   PHE P 255      -5.823 -21.725  21.665  0.00  0.00      PROB  
ATOM   2241  N   GLY P 256      -3.570 -22.213  21.797  0.00  0.00      PROB  
ATOM   2242  HN  GLY P 256      -2.790 -22.688  21.396  0.00  0.00      PROB  
ATOM   2243  CA  GLY P 256      -3.270 -21.299  22.863  0.00  0.00      PROB  
ATOM   2244  HA1 GLY P 256      -2.237 -21.499  23.105  0.00  0.00      PROB  
ATOM   2245  HA2 GLY P 256      -3.867 -21.597  23.713  0.00  0.00      PROB  
ATOM   2246  C   GLY P 256      -3.432 -19.820  22.642  0.00  0.00      PROB  
ATOM   2247  O   GLY P 256      -3.518 -19.097  23.656  0.00  0.00      PROB  
ATOM   2248  N   ASN P 257      -3.429 -19.389  21.308  0.00  0.00      PROB  
ATOM   2249  HN  ASN P 257      -3.402 -20.082  20.592  0.00  0.00      PROB  
ATOM   2250  CA  ASN P 257      -3.546 -18.068  20.915  0.00  0.00      PROB  
ATOM   2251  HA  ASN P 257      -3.939 -17.507  21.749  0.00  0.00      PROB  
ATOM   2252  CB  ASN P 257      -2.136 -17.562  20.531  0.00  0.00      PROB  
ATOM   2253  HB1 ASN P 257      -1.709 -18.238  19.760  0.00  0.00      PROB  
ATOM   2254  HB2 ASN P 257      -1.465 -17.546  21.417  0.00  0.00      PROB  
ATOM   2255  CG  ASN P 257      -2.131 -16.174  20.065  0.00  0.00      PROB  
ATOM   2256  OD1 ASN P 257      -3.181 -15.510  20.126  0.00  0.00      PROB  
ATOM   2257  ND2 ASN P 257      -1.078 -15.735  19.323  0.00  0.00      PROB  
ATOM   2258 HD21 ASN P 257      -0.846 -14.788  19.100  0.00  0.00      PROB  
ATOM   2259 HD22 ASN P 257      -0.365 -16.384  19.056  0.00  0.00      PROB  
ATOM   2260  C   ASN P 257      -4.662 -17.884  19.867  0.00  0.00      PROB  
ATOM   2261  O   ASN P 257      -4.460 -18.427  18.795  0.00  0.00      PROB  
ATOM   2262  N   ALA P 258      -5.713 -17.155  20.151  0.00  0.00      PROB  
ATOM   2263  HN  ALA P 258      -5.821 -16.754  21.058  0.00  0.00      PROB  
ATOM   2264  CA  ALA P 258      -6.608 -16.744  19.019  0.00  0.00      PROB  
ATOM   2265  HA  ALA P 258      -6.050 -16.728  18.095  0.00  0.00      PROB  
ATOM   2266  CB  ALA P 258      -7.741 -17.715  18.721  0.00  0.00      PROB  
ATOM   2267  HB1 ALA P 258      -8.521 -17.697  19.512  0.00  0.00      PROB  
ATOM   2268  HB2 ALA P 258      -7.436 -18.781  18.787  0.00  0.00      PROB  
ATOM   2269  HB3 ALA P 258      -8.072 -17.553  17.672  0.00  0.00      PROB  
ATOM   2270  C   ALA P 258      -7.321 -15.387  19.270  0.00  0.00      PROB  
ATOM   2271  O   ALA P 258      -7.842 -15.171  20.389  0.00  0.00      PROB  
ATOM   2272  N   GLN P 259      -7.387 -14.426  18.309  0.00  0.00      PROB  
ATOM   2273  HN  GLN P 259      -6.836 -14.498  17.481  0.00  0.00      PROB  
ATOM   2274  CA  GLN P 259      -8.186 -13.238  18.360  0.00  0.00      PROB  
ATOM   2275  HA  GLN P 259      -8.382 -12.956  19.383  0.00  0.00      PROB  
ATOM   2276  CB  GLN P 259      -7.503 -11.962  17.710  0.00  0.00      PROB  
ATOM   2277  HB1 GLN P 259      -6.660 -11.659  18.367  0.00  0.00      PROB  
ATOM   2278  HB2 GLN P 259      -8.256 -11.145  17.706  0.00  0.00      PROB  
ATOM   2279  CG  GLN P 259      -7.131 -12.163  16.215  0.00  0.00      PROB  
ATOM   2280  HG1 GLN P 259      -8.113 -12.380  15.742  0.00  0.00      PROB  
ATOM   2281  HG2 GLN P 259      -6.453 -13.042  16.168  0.00  0.00      PROB  
ATOM   2282  CD  GLN P 259      -6.454 -10.972  15.548  0.00  0.00      PROB  
ATOM   2283  OE1 GLN P 259      -6.263  -9.908  16.112  0.00  0.00      PROB  
ATOM   2284  NE2 GLN P 259      -5.825 -11.279  14.389  0.00  0.00      PROB  
ATOM   2285 HE21 GLN P 259      -5.322 -10.571  13.893  0.00  0.00      PROB  
ATOM   2286 HE22 GLN P 259      -5.907 -12.243  14.136  0.00  0.00      PROB  
ATOM   2287  C   GLN P 259      -9.601 -13.548  17.708  0.00  0.00      PROB  
ATOM   2288  O   GLN P 259      -9.718 -13.837  16.505  0.00  0.00      PROB  
ATOM   2289  N   HSD P 260     -10.670 -13.457  18.540  0.00  0.00      PROB  
ATOM   2290  HN  HSD P 260     -10.535 -13.388  19.525  0.00  0.00      PROB  
ATOM   2291  CA  HSD P 260     -12.049 -13.543  18.094  0.00  0.00      PROB  
ATOM   2292  HA  HSD P 260     -12.114 -14.482  17.564  0.00  0.00      PROB  
ATOM   2293  CB  HSD P 260     -12.875 -13.754  19.403  0.00  0.00      PROB  
ATOM   2294  HB1 HSD P 260     -13.930 -13.557  19.115  0.00  0.00      PROB  
ATOM   2295  HB2 HSD P 260     -12.533 -12.949  20.088  0.00  0.00      PROB  
ATOM   2296  ND1 HSD P 260     -13.845 -15.650  20.578  0.00  0.00      PROB  
ATOM   2297  HD1 HSD P 260     -14.762 -15.265  20.686  0.00  0.00      PROB  
ATOM   2298  CG  HSD P 260     -12.702 -15.075  20.051  0.00  0.00      PROB  
ATOM   2299  CE1 HSD P 260     -13.466 -16.839  21.031  0.00  0.00      PROB  
ATOM   2300  HE1 HSD P 260     -14.167 -17.489  21.556  0.00  0.00      PROB  
ATOM   2301  NE2 HSD P 260     -12.196 -17.116  20.874  0.00  0.00      PROB  
ATOM   2302  CD2 HSD P 260     -11.683 -15.976  20.243  0.00  0.00      PROB  
ATOM   2303  HD2 HSD P 260     -10.641 -15.823  19.988  0.00  0.00      PROB  
ATOM   2304  C   HSD P 260     -12.442 -12.404  17.153  0.00  0.00      PROB  
ATOM   2305  O   HSD P 260     -12.100 -11.239  17.392  0.00  0.00      PROB  
ATOM   2306  N   LEU P 261     -13.150 -12.712  16.056  0.00  0.00      PROB  
ATOM   2307  HN  LEU P 261     -13.489 -13.642  15.939  0.00  0.00      PROB  
ATOM   2308  CA  LEU P 261     -13.158 -11.873  14.899  0.00  0.00      PROB  
ATOM   2309  HA  LEU P 261     -13.264 -10.820  15.117  0.00  0.00      PROB  
ATOM   2310  CB  LEU P 261     -11.912 -12.004  13.901  0.00  0.00      PROB  
ATOM   2311  HB1 LEU P 261     -12.192 -11.504  12.949  0.00  0.00      PROB  
ATOM   2312  HB2 LEU P 261     -11.733 -13.087  13.723  0.00  0.00      PROB  
ATOM   2313  CG  LEU P 261     -10.628 -11.242  14.226  0.00  0.00      PROB  
ATOM   2314  HG  LEU P 261     -10.259 -11.592  15.214  0.00  0.00      PROB  
ATOM   2315  CD1 LEU P 261      -9.630 -11.581  13.168  0.00  0.00      PROB  
ATOM   2316 HD11 LEU P 261      -8.714 -10.987  13.378  0.00  0.00      PROB  
ATOM   2317 HD12 LEU P 261     -10.001 -11.324  12.153  0.00  0.00      PROB  
ATOM   2318 HD13 LEU P 261      -9.400 -12.666  13.226  0.00  0.00      PROB  
ATOM   2319  CD2 LEU P 261     -10.954  -9.746  14.224  0.00  0.00      PROB  
ATOM   2320 HD21 LEU P 261     -11.782  -9.590  14.948  0.00  0.00      PROB  
ATOM   2321 HD22 LEU P 261     -11.237  -9.297  13.249  0.00  0.00      PROB  
ATOM   2322 HD23 LEU P 261     -10.017  -9.166  14.369  0.00  0.00      PROB  
ATOM   2323  C   LEU P 261     -14.426 -12.176  14.028  0.00  0.00      PROB  
ATOM   2324  O   LEU P 261     -14.638 -13.299  13.627  0.00  0.00      PROB  
ATOM   2325  N   THR P 262     -15.286 -11.117  13.722  0.00  0.00      PROB  
ATOM   2326  HN  THR P 262     -14.890 -10.240  13.982  0.00  0.00      PROB  
ATOM   2327  CA  THR P 262     -16.531 -11.256  12.984  0.00  0.00      PROB  
ATOM   2328  HA  THR P 262     -16.936 -12.211  13.286  0.00  0.00      PROB  
ATOM   2329  CB  THR P 262     -17.532 -10.109  13.242  0.00  0.00      PROB  
ATOM   2330  HB  THR P 262     -18.529 -10.159  12.755  0.00  0.00      PROB  
ATOM   2331  OG1 THR P 262     -17.008  -8.822  13.036  0.00  0.00      PROB  
ATOM   2332  HG1 THR P 262     -16.170  -8.854  13.503  0.00  0.00      PROB  
ATOM   2333  CG2 THR P 262     -17.959 -10.237  14.691  0.00  0.00      PROB  
ATOM   2334 HG21 THR P 262     -18.614  -9.377  14.947  0.00  0.00      PROB  
ATOM   2335 HG22 THR P 262     -17.130 -10.375  15.418  0.00  0.00      PROB  
ATOM   2336 HG23 THR P 262     -18.398 -11.256  14.754  0.00  0.00      PROB  
ATOM   2337  C   THR P 262     -16.197 -11.420  11.501  0.00  0.00      PROB  
ATOM   2338  O   THR P 262     -15.180 -11.035  10.943  0.00  0.00      PROB  
ATOM   2339  N   TYR P 263     -17.261 -11.860  10.768  0.00  0.00      PROB  
ATOM   2340  HN  TYR P 263     -17.970 -12.373  11.247  0.00  0.00      PROB  
ATOM   2341  CA  TYR P 263     -17.135 -11.933   9.341  0.00  0.00      PROB  
ATOM   2342  HA  TYR P 263     -16.327 -12.543   8.964  0.00  0.00      PROB  
ATOM   2343  CB  TYR P 263     -18.500 -12.658   8.905  0.00  0.00      PROB  
ATOM   2344  HB1 TYR P 263     -19.431 -12.089   9.111  0.00  0.00      PROB  
ATOM   2345  HB2 TYR P 263     -18.563 -13.675   9.346  0.00  0.00      PROB  
ATOM   2346  CG  TYR P 263     -18.475 -12.892   7.405  0.00  0.00      PROB  
ATOM   2347  CD1 TYR P 263     -19.539 -12.374   6.623  0.00  0.00      PROB  
ATOM   2348  HD1 TYR P 263     -20.319 -11.759   7.048  0.00  0.00      PROB  
ATOM   2349  CE1 TYR P 263     -19.633 -12.744   5.277  0.00  0.00      PROB  
ATOM   2350  HE1 TYR P 263     -20.451 -12.474   4.626  0.00  0.00      PROB  
ATOM   2351  CZ  TYR P 263     -18.778 -13.725   4.761  0.00  0.00      PROB  
ATOM   2352  OH  TYR P 263     -19.027 -14.303   3.514  0.00  0.00      PROB  
ATOM   2353  HH  TYR P 263     -18.210 -14.722   3.234  0.00  0.00      PROB  
ATOM   2354  CD2 TYR P 263     -17.593 -13.853   6.830  0.00  0.00      PROB  
ATOM   2355  HD2 TYR P 263     -16.909 -14.372   7.484  0.00  0.00      PROB  
ATOM   2356  CE2 TYR P 263     -17.770 -14.259   5.510  0.00  0.00      PROB  
ATOM   2357  HE2 TYR P 263     -17.115 -14.972   5.033  0.00  0.00      PROB  
ATOM   2358  C   TYR P 263     -17.045 -10.580   8.699  0.00  0.00      PROB  
ATOM   2359  O   TYR P 263     -16.330 -10.476   7.744  0.00  0.00      PROB  
ATOM   2360  N   TRP P 264     -17.809  -9.516   9.206  0.00  0.00      PROB  
ATOM   2361  HN  TRP P 264     -18.486  -9.727   9.908  0.00  0.00      PROB  
ATOM   2362  CA  TRP P 264     -17.678  -8.163   8.704  0.00  0.00      PROB  
ATOM   2363  HA  TRP P 264     -17.738  -8.210   7.627  0.00  0.00      PROB  
ATOM   2364  CB  TRP P 264     -18.722  -7.254   9.371  0.00  0.00      PROB  
ATOM   2365  HB1 TRP P 264     -18.786  -6.248   8.903  0.00  0.00      PROB  
ATOM   2366  HB2 TRP P 264     -18.418  -7.031  10.416  0.00  0.00      PROB  
ATOM   2367  CG  TRP P 264     -20.040  -7.899   9.271  0.00  0.00      PROB  
ATOM   2368  CD1 TRP P 264     -20.599  -8.529  10.363  0.00  0.00      PROB  
ATOM   2369  HD1 TRP P 264     -20.271  -8.522  11.392  0.00  0.00      PROB  
ATOM   2370  NE1 TRP P 264     -21.699  -9.211   9.907  0.00  0.00      PROB  
ATOM   2371  HE1 TRP P 264     -22.260  -9.893  10.322  0.00  0.00      PROB  
ATOM   2372  CE2 TRP P 264     -21.818  -9.154   8.558  0.00  0.00      PROB  
ATOM   2373  CD2 TRP P 264     -20.736  -8.317   8.104  0.00  0.00      PROB  
ATOM   2374  CE3 TRP P 264     -20.670  -7.904   6.795  0.00  0.00      PROB  
ATOM   2375  HE3 TRP P 264     -19.948  -7.269   6.303  0.00  0.00      PROB  
ATOM   2376  CZ3 TRP P 264     -21.509  -8.517   5.861  0.00  0.00      PROB  
ATOM   2377  HZ3 TRP P 264     -21.286  -8.146   4.871  0.00  0.00      PROB  
ATOM   2378  CZ2 TRP P 264     -22.635  -9.783   7.598  0.00  0.00      PROB  
ATOM   2379  HZ2 TRP P 264     -23.417 -10.445   7.939  0.00  0.00      PROB  
ATOM   2380  CH2 TRP P 264     -22.538  -9.375   6.249  0.00  0.00      PROB  
ATOM   2381  HH2 TRP P 264     -23.280  -9.736   5.553  0.00  0.00      PROB  
ATOM   2382  C   TRP P 264     -16.367  -7.569   8.845  0.00  0.00      PROB  
ATOM   2383  O   TRP P 264     -15.716  -7.065   7.893  0.00  0.00      PROB  
ATOM   2384  N   GLU P 265     -15.775  -7.716  10.071  0.00  0.00      PROB  
ATOM   2385  HN  GLU P 265     -16.172  -8.151  10.875  0.00  0.00      PROB  
ATOM   2386  CA  GLU P 265     -14.310  -7.438  10.309  0.00  0.00      PROB  
ATOM   2387  HA  GLU P 265     -14.212  -6.381  10.108  0.00  0.00      PROB  
ATOM   2388  CB  GLU P 265     -13.920  -7.798  11.841  0.00  0.00      PROB  
ATOM   2389  HB1 GLU P 265     -12.810  -7.780  11.873  0.00  0.00      PROB  
ATOM   2390  HB2 GLU P 265     -14.293  -8.810  12.107  0.00  0.00      PROB  
ATOM   2391  CG  GLU P 265     -14.449  -6.816  12.848  0.00  0.00      PROB  
ATOM   2392  HG1 GLU P 265     -15.545  -6.628  12.847  0.00  0.00      PROB  
ATOM   2393  HG2 GLU P 265     -14.050  -5.779  12.831  0.00  0.00      PROB  
ATOM   2394  CD  GLU P 265     -14.234  -7.389  14.180  0.00  0.00      PROB  
ATOM   2395  OE1 GLU P 265     -14.541  -8.613  14.373  0.00  0.00      PROB  
ATOM   2396  OE2 GLU P 265     -13.738  -6.623  15.090  0.00  0.00      PROB  
ATOM   2397  C   GLU P 265     -13.246  -8.184   9.425  0.00  0.00      PROB  
ATOM   2398  O   GLU P 265     -12.318  -7.510   8.917  0.00  0.00      PROB  
ATOM   2399  N   CYS P 266     -13.460  -9.415   9.021  0.00  0.00      PROB  
ATOM   2400  HN  CYS P 266     -14.229  -9.945   9.372  0.00  0.00      PROB  
ATOM   2401  CA  CYS P 266     -12.677 -10.184   7.982  0.00  0.00      PROB  
ATOM   2402  HA  CYS P 266     -11.639  -9.897   8.057  0.00  0.00      PROB  
ATOM   2403  CB  CYS P 266     -13.028 -11.705   8.136  0.00  0.00      PROB  
ATOM   2404  HB1 CYS P 266     -12.479 -12.202   7.308  0.00  0.00      PROB  
ATOM   2405  HB2 CYS P 266     -14.092 -11.973   7.962  0.00  0.00      PROB  
ATOM   2406  SG  CYS P 266     -12.616 -12.283   9.723  0.00  0.00      PROB  
ATOM   2407  HG1 CYS P 266     -13.401 -11.423  10.355  0.00  0.00      PROB  
ATOM   2408  C   CYS P 266     -12.991  -9.806   6.550  0.00  0.00      PROB  
ATOM   2409  O   CYS P 266     -12.085  -9.773   5.733  0.00  0.00      PROB  
ATOM   2410  N   LEU P 267     -14.233  -9.290   6.298  0.00  0.00      PROB  
ATOM   2411  HN  LEU P 267     -14.964  -9.169   6.966  0.00  0.00      PROB  
ATOM   2412  CA  LEU P 267     -14.448  -8.681   4.956  0.00  0.00      PROB  
ATOM   2413  HA  LEU P 267     -14.140  -9.412   4.223  0.00  0.00      PROB  
ATOM   2414  CB  LEU P 267     -15.930  -8.372   4.675  0.00  0.00      PROB  
ATOM   2415  HB1 LEU P 267     -16.049  -7.779   3.743  0.00  0.00      PROB  
ATOM   2416  HB2 LEU P 267     -16.339  -7.790   5.528  0.00  0.00      PROB  
ATOM   2417  CG  LEU P 267     -16.741  -9.685   4.489  0.00  0.00      PROB  
ATOM   2418  HG  LEU P 267     -16.328 -10.355   5.274  0.00  0.00      PROB  
ATOM   2419  CD1 LEU P 267     -18.222  -9.380   4.677  0.00  0.00      PROB  
ATOM   2420 HD11 LEU P 267     -18.686  -8.773   3.870  0.00  0.00      PROB  
ATOM   2421 HD12 LEU P 267     -18.595  -9.071   5.677  0.00  0.00      PROB  
ATOM   2422 HD13 LEU P 267     -18.688 -10.387   4.614  0.00  0.00      PROB  
ATOM   2423  CD2 LEU P 267     -16.512 -10.358   3.123  0.00  0.00      PROB  
ATOM   2424 HD21 LEU P 267     -16.933  -9.681   2.349  0.00  0.00      PROB  
ATOM   2425 HD22 LEU P 267     -17.185 -11.241   3.094  0.00  0.00      PROB  
ATOM   2426 HD23 LEU P 267     -15.448 -10.611   2.929  0.00  0.00      PROB  
ATOM   2427  C   LEU P 267     -13.665  -7.346   4.726  0.00  0.00      PROB  
ATOM   2428  O   LEU P 267     -12.960  -7.228   3.745  0.00  0.00      PROB  
ATOM   2429  N   TYR P 268     -13.731  -6.480   5.739  0.00  0.00      PROB  
ATOM   2430  HN  TYR P 268     -14.400  -6.639   6.461  0.00  0.00      PROB  
ATOM   2431  CA  TYR P 268     -12.892  -5.265   5.841  0.00  0.00      PROB  
ATOM   2432  HA  TYR P 268     -13.190  -4.517   5.121  0.00  0.00      PROB  
ATOM   2433  CB  TYR P 268     -13.177  -4.660   7.209  0.00  0.00      PROB  
ATOM   2434  HB1 TYR P 268     -12.908  -5.412   7.981  0.00  0.00      PROB  
ATOM   2435  HB2 TYR P 268     -14.261  -4.428   7.289  0.00  0.00      PROB  
ATOM   2436  CG  TYR P 268     -12.544  -3.342   7.482  0.00  0.00      PROB  
ATOM   2437  CD1 TYR P 268     -12.832  -2.157   6.872  0.00  0.00      PROB  
ATOM   2438  HD1 TYR P 268     -13.528  -2.224   6.050  0.00  0.00      PROB  
ATOM   2439  CE1 TYR P 268     -12.341  -0.908   7.288  0.00  0.00      PROB  
ATOM   2440  HE1 TYR P 268     -12.835  -0.054   6.850  0.00  0.00      PROB  
ATOM   2441  CZ  TYR P 268     -11.376  -0.929   8.276  0.00  0.00      PROB  
ATOM   2442  OH  TYR P 268     -11.003   0.326   8.856  0.00  0.00      PROB  
ATOM   2443  HH  TYR P 268     -10.124   0.143   9.195  0.00  0.00      PROB  
ATOM   2444  CD2 TYR P 268     -11.522  -3.273   8.543  0.00  0.00      PROB  
ATOM   2445  HD2 TYR P 268     -11.195  -4.171   9.048  0.00  0.00      PROB  
ATOM   2446  CE2 TYR P 268     -10.949  -2.066   8.966  0.00  0.00      PROB  
ATOM   2447  HE2 TYR P 268     -10.296  -2.065   9.827  0.00  0.00      PROB  
ATOM   2448  C   TYR P 268     -11.420  -5.475   5.669  0.00  0.00      PROB  
ATOM   2449  O   TYR P 268     -10.812  -4.797   4.811  0.00  0.00      PROB  
ATOM   2450  N   PHE P 269     -10.836  -6.463   6.356  0.00  0.00      PROB  
ATOM   2451  HN  PHE P 269     -11.386  -6.851   7.092  0.00  0.00      PROB  
ATOM   2452  CA  PHE P 269      -9.443  -6.919   6.281  0.00  0.00      PROB  
ATOM   2453  HA  PHE P 269      -8.860  -6.020   6.413  0.00  0.00      PROB  
ATOM   2454  CB  PHE P 269      -9.155  -7.775   7.563  0.00  0.00      PROB  
ATOM   2455  HB1 PHE P 269      -9.923  -8.569   7.441  0.00  0.00      PROB  
ATOM   2456  HB2 PHE P 269      -9.354  -7.126   8.442  0.00  0.00      PROB  
ATOM   2457  CG  PHE P 269      -7.712  -8.399   7.695  0.00  0.00      PROB  
ATOM   2458  CD1 PHE P 269      -6.539  -7.665   7.499  0.00  0.00      PROB  
ATOM   2459  HD1 PHE P 269      -6.620  -6.603   7.325  0.00  0.00      PROB  
ATOM   2460  CE1 PHE P 269      -5.286  -8.363   7.293  0.00  0.00      PROB  
ATOM   2461  HE1 PHE P 269      -4.407  -7.820   6.980  0.00  0.00      PROB  
ATOM   2462  CZ  PHE P 269      -5.213  -9.688   7.559  0.00  0.00      PROB  
ATOM   2463  HZ  PHE P 269      -4.231 -10.130   7.636  0.00  0.00      PROB  
ATOM   2464  CD2 PHE P 269      -7.596  -9.818   7.901  0.00  0.00      PROB  
ATOM   2465  HD2 PHE P 269      -8.503 -10.383   8.062  0.00  0.00      PROB  
ATOM   2466  CE2 PHE P 269      -6.366 -10.497   7.897  0.00  0.00      PROB  
ATOM   2467  HE2 PHE P 269      -6.343 -11.561   8.086  0.00  0.00      PROB  
ATOM   2468  C   PHE P 269      -8.940  -7.457   4.941  0.00  0.00      PROB  
ATOM   2469  O   PHE P 269      -7.880  -7.061   4.435  0.00  0.00      PROB  
ATOM   2470  N   LEU P 270      -9.742  -8.410   4.285  0.00  0.00      PROB  
ATOM   2471  HN  LEU P 270     -10.459  -8.853   4.818  0.00  0.00      PROB  
ATOM   2472  CA  LEU P 270      -9.471  -8.891   2.907  0.00  0.00      PROB  
ATOM   2473  HA  LEU P 270      -8.429  -9.141   2.776  0.00  0.00      PROB  
ATOM   2474  CB  LEU P 270     -10.398 -10.133   2.517  0.00  0.00      PROB  
ATOM   2475  HB1 LEU P 270     -10.397 -10.272   1.415  0.00  0.00      PROB  
ATOM   2476  HB2 LEU P 270     -11.434  -9.822   2.769  0.00  0.00      PROB  
ATOM   2477  CG  LEU P 270     -10.074 -11.364   3.316  0.00  0.00      PROB  
ATOM   2478  HG  LEU P 270      -9.849 -11.108   4.373  0.00  0.00      PROB  
ATOM   2479  CD1 LEU P 270     -11.162 -12.409   3.280  0.00  0.00      PROB  
ATOM   2480 HD11 LEU P 270     -10.945 -13.272   3.946  0.00  0.00      PROB  
ATOM   2481 HD12 LEU P 270     -11.108 -12.825   2.251  0.00  0.00      PROB  
ATOM   2482 HD13 LEU P 270     -12.096 -11.914   3.621  0.00  0.00      PROB  
ATOM   2483  CD2 LEU P 270      -8.703 -11.870   2.776  0.00  0.00      PROB  
ATOM   2484 HD21 LEU P 270      -7.843 -11.260   3.126  0.00  0.00      PROB  
ATOM   2485 HD22 LEU P 270      -8.786 -11.672   1.686  0.00  0.00      PROB  
ATOM   2486 HD23 LEU P 270      -8.430 -12.917   3.027  0.00  0.00      PROB  
ATOM   2487  C   LEU P 270      -9.653  -7.777   1.945  0.00  0.00      PROB  
ATOM   2488  O   LEU P 270      -8.857  -7.593   1.052  0.00  0.00      PROB  
ATOM   2489  N   MET P 271     -10.600  -6.856   2.130  0.00  0.00      PROB  
ATOM   2490  HN  MET P 271     -11.187  -6.902   2.934  0.00  0.00      PROB  
ATOM   2491  CA  MET P 271     -10.660  -5.648   1.320  0.00  0.00      PROB  
ATOM   2492  HA  MET P 271     -10.624  -5.934   0.279  0.00  0.00      PROB  
ATOM   2493  CB  MET P 271     -11.928  -4.753   1.681  0.00  0.00      PROB  
ATOM   2494  HB1 MET P 271     -12.027  -4.540   2.767  0.00  0.00      PROB  
ATOM   2495  HB2 MET P 271     -12.817  -5.311   1.317  0.00  0.00      PROB  
ATOM   2496  CG  MET P 271     -12.032  -3.468   0.847  0.00  0.00      PROB  
ATOM   2497  HG1 MET P 271     -11.336  -2.669   1.180  0.00  0.00      PROB  
ATOM   2498  HG2 MET P 271     -12.987  -2.935   1.043  0.00  0.00      PROB  
ATOM   2499  SD  MET P 271     -12.074  -3.848  -0.963  0.00  0.00      PROB  
ATOM   2500  CE  MET P 271     -12.252  -2.089  -1.435  0.00  0.00      PROB  
ATOM   2501  HE1 MET P 271     -12.192  -2.090  -2.544  0.00  0.00      PROB  
ATOM   2502  HE2 MET P 271     -11.549  -1.366  -0.970  0.00  0.00      PROB  
ATOM   2503  HE3 MET P 271     -13.299  -1.768  -1.249  0.00  0.00      PROB  
ATOM   2504  C   MET P 271      -9.426  -4.804   1.336  0.00  0.00      PROB  
ATOM   2505  O   MET P 271      -9.045  -4.355   0.240  0.00  0.00      PROB  
ATOM   2506  N   VAL P 272      -8.765  -4.546   2.466  0.00  0.00      PROB  
ATOM   2507  HN  VAL P 272      -9.095  -4.826   3.364  0.00  0.00      PROB  
ATOM   2508  CA  VAL P 272      -7.555  -3.716   2.491  0.00  0.00      PROB  
ATOM   2509  HA  VAL P 272      -7.630  -2.949   1.734  0.00  0.00      PROB  
ATOM   2510  CB  VAL P 272      -7.345  -2.966   3.767  0.00  0.00      PROB  
ATOM   2511  HB  VAL P 272      -6.346  -2.479   3.755  0.00  0.00      PROB  
ATOM   2512  CG1 VAL P 272      -8.419  -1.811   3.807  0.00  0.00      PROB  
ATOM   2513 HG11 VAL P 272      -9.417  -2.295   3.884  0.00  0.00      PROB  
ATOM   2514 HG12 VAL P 272      -8.339  -1.267   2.841  0.00  0.00      PROB  
ATOM   2515 HG13 VAL P 272      -8.328  -1.239   4.755  0.00  0.00      PROB  
ATOM   2516  CG2 VAL P 272      -7.427  -3.869   4.951  0.00  0.00      PROB  
ATOM   2517 HG21 VAL P 272      -7.227  -3.256   5.856  0.00  0.00      PROB  
ATOM   2518 HG22 VAL P 272      -6.678  -4.674   4.791  0.00  0.00      PROB  
ATOM   2519 HG23 VAL P 272      -8.412  -4.359   5.103  0.00  0.00      PROB  
ATOM   2520  C   VAL P 272      -6.216  -4.422   2.060  0.00  0.00      PROB  
ATOM   2521  O   VAL P 272      -5.277  -3.847   1.535  0.00  0.00      PROB  
ATOM   2522  N   THR P 273      -6.247  -5.785   2.168  0.00  0.00      PROB  
ATOM   2523  HN  THR P 273      -6.921  -6.198   2.775  0.00  0.00      PROB  
ATOM   2524  CA  THR P 273      -5.392  -6.646   1.466  0.00  0.00      PROB  
ATOM   2525  HA  THR P 273      -4.366  -6.354   1.635  0.00  0.00      PROB  
ATOM   2526  CB  THR P 273      -5.603  -8.123   1.864  0.00  0.00      PROB  
ATOM   2527  HB  THR P 273      -6.666  -8.371   1.658  0.00  0.00      PROB  
ATOM   2528  OG1 THR P 273      -5.513  -8.259   3.295  0.00  0.00      PROB  
ATOM   2529  HG1 THR P 273      -6.278  -7.874   3.728  0.00  0.00      PROB  
ATOM   2530  CG2 THR P 273      -4.540  -9.052   1.185  0.00  0.00      PROB  
ATOM   2531 HG21 THR P 273      -3.501  -8.934   1.562  0.00  0.00      PROB  
ATOM   2532 HG22 THR P 273      -4.580  -8.885   0.087  0.00  0.00      PROB  
ATOM   2533 HG23 THR P 273      -4.879 -10.078   1.441  0.00  0.00      PROB  
ATOM   2534  C   THR P 273      -5.528  -6.487  -0.051  0.00  0.00      PROB  
ATOM   2535  O   THR P 273      -4.490  -6.252  -0.652  0.00  0.00      PROB  
ATOM   2536  N   MET P 274      -6.738  -6.577  -0.634  0.00  0.00      PROB  
ATOM   2537  HN  MET P 274      -7.481  -6.737   0.011  0.00  0.00      PROB  
ATOM   2538  CA  MET P 274      -6.931  -6.689  -2.126  0.00  0.00      PROB  
ATOM   2539  HA  MET P 274      -6.388  -7.518  -2.555  0.00  0.00      PROB  
ATOM   2540  CB  MET P 274      -8.385  -7.104  -2.548  0.00  0.00      PROB  
ATOM   2541  HB1 MET P 274      -8.571  -6.921  -3.628  0.00  0.00      PROB  
ATOM   2542  HB2 MET P 274      -9.084  -6.406  -2.039  0.00  0.00      PROB  
ATOM   2543  CG  MET P 274      -8.775  -8.573  -2.212  0.00  0.00      PROB  
ATOM   2544  HG1 MET P 274      -8.800  -8.643  -1.104  0.00  0.00      PROB  
ATOM   2545  HG2 MET P 274      -8.058  -9.350  -2.552  0.00  0.00      PROB  
ATOM   2546  SD  MET P 274     -10.386  -9.115  -2.934  0.00  0.00      PROB  
ATOM   2547  CE  MET P 274     -11.594  -8.102  -2.117  0.00  0.00      PROB  
ATOM   2548  HE1 MET P 274     -12.477  -7.927  -2.768  0.00  0.00      PROB  
ATOM   2549  HE2 MET P 274     -11.022  -7.170  -1.920  0.00  0.00      PROB  
ATOM   2550  HE3 MET P 274     -11.972  -8.515  -1.158  0.00  0.00      PROB  
ATOM   2551  C   MET P 274      -6.698  -5.396  -2.819  0.00  0.00      PROB  
ATOM   2552  O   MET P 274      -6.160  -5.340  -3.911  0.00  0.00      PROB  
ATOM   2553  N   SER P 275      -7.081  -4.268  -2.203  0.00  0.00      PROB  
ATOM   2554  HN  SER P 275      -7.649  -4.268  -1.384  0.00  0.00      PROB  
ATOM   2555  CA  SER P 275      -6.721  -2.953  -2.750  0.00  0.00      PROB  
ATOM   2556  HA  SER P 275      -6.876  -2.948  -3.819  0.00  0.00      PROB  
ATOM   2557  CB  SER P 275      -7.574  -1.833  -2.128  0.00  0.00      PROB  
ATOM   2558  HB1 SER P 275      -8.595  -1.848  -2.567  0.00  0.00      PROB  
ATOM   2559  HB2 SER P 275      -7.247  -0.808  -2.408  0.00  0.00      PROB  
ATOM   2560  OG  SER P 275      -7.639  -1.977  -0.672  0.00  0.00      PROB  
ATOM   2561  HG1 SER P 275      -8.265  -2.677  -0.474  0.00  0.00      PROB  
ATOM   2562  C   SER P 275      -5.294  -2.463  -2.640  0.00  0.00      PROB  
ATOM   2563  O   SER P 275      -4.813  -1.612  -3.334  0.00  0.00      PROB  
ATOM   2564  N   THR P 276      -4.551  -3.138  -1.830  0.00  0.00      PROB  
ATOM   2565  HN  THR P 276      -4.987  -3.852  -1.288  0.00  0.00      PROB  
ATOM   2566  CA  THR P 276      -3.133  -2.909  -1.620  0.00  0.00      PROB  
ATOM   2567  HA  THR P 276      -2.939  -3.610  -0.822  0.00  0.00      PROB  
ATOM   2568  CB  THR P 276      -2.162  -3.088  -2.858  0.00  0.00      PROB  
ATOM   2569  HB  THR P 276      -1.219  -3.368  -2.343  0.00  0.00      PROB  
ATOM   2570  OG1 THR P 276      -2.186  -2.001  -3.789  0.00  0.00      PROB  
ATOM   2571  HG1 THR P 276      -3.114  -1.765  -3.849  0.00  0.00      PROB  
ATOM   2572  CG2 THR P 276      -2.628  -4.303  -3.613  0.00  0.00      PROB  
ATOM   2573 HG21 THR P 276      -3.586  -4.095  -4.136  0.00  0.00      PROB  
ATOM   2574 HG22 THR P 276      -2.753  -5.154  -2.909  0.00  0.00      PROB  
ATOM   2575 HG23 THR P 276      -2.020  -4.748  -4.429  0.00  0.00      PROB  
ATOM   2576  C   THR P 276      -2.782  -1.630  -0.852  0.00  0.00      PROB  
ATOM   2577  O   THR P 276      -1.644  -1.157  -1.019  0.00  0.00      PROB  
ATOM   2578  N   VAL P 277      -3.800  -1.110  -0.113  0.00  0.00      PROB  
ATOM   2579  HN  VAL P 277      -4.695  -1.522   0.038  0.00  0.00      PROB  
ATOM   2580  CA  VAL P 277      -3.575  -0.020   0.824  0.00  0.00      PROB  
ATOM   2581  HA  VAL P 277      -3.042   0.784   0.337  0.00  0.00      PROB  
ATOM   2582  CB  VAL P 277      -4.875   0.637   1.167  0.00  0.00      PROB  
ATOM   2583  HB  VAL P 277      -5.324   1.032   0.231  0.00  0.00      PROB  
ATOM   2584  CG1 VAL P 277      -5.916  -0.275   1.890  0.00  0.00      PROB  
ATOM   2585 HG11 VAL P 277      -6.706   0.368   2.334  0.00  0.00      PROB  
ATOM   2586 HG12 VAL P 277      -5.412  -0.768   2.748  0.00  0.00      PROB  
ATOM   2587 HG13 VAL P 277      -6.334  -1.004   1.162  0.00  0.00      PROB  
ATOM   2588  CG2 VAL P 277      -4.734   1.995   1.977  0.00  0.00      PROB  
ATOM   2589 HG21 VAL P 277      -5.612   2.672   1.913  0.00  0.00      PROB  
ATOM   2590 HG22 VAL P 277      -3.999   2.609   1.414  0.00  0.00      PROB  
ATOM   2591 HG23 VAL P 277      -4.515   1.839   3.055  0.00  0.00      PROB  
ATOM   2592  C   VAL P 277      -2.886  -0.411   2.107  0.00  0.00      PROB  
ATOM   2593  O   VAL P 277      -2.355   0.405   2.828  0.00  0.00      PROB  
ATOM   2594  N   GLY P 278      -3.002  -1.695   2.516  0.00  0.00      PROB  
ATOM   2595  HN  GLY P 278      -3.510  -2.384   2.005  0.00  0.00      PROB  
ATOM   2596  CA  GLY P 278      -2.493  -2.156   3.783  0.00  0.00      PROB  
ATOM   2597  HA1 GLY P 278      -1.533  -1.736   4.046  0.00  0.00      PROB  
ATOM   2598  HA2 GLY P 278      -2.434  -3.234   3.773  0.00  0.00      PROB  
ATOM   2599  C   GLY P 278      -3.459  -1.746   4.911  0.00  0.00      PROB  
ATOM   2600  O   GLY P 278      -4.172  -2.683   5.373  0.00  0.00      PROB  
ATOM   2601  N   PHE P 279      -3.443  -0.509   5.387  0.00  0.00      PROB  
ATOM   2602  HN  PHE P 279      -2.927   0.192   4.901  0.00  0.00      PROB  
ATOM   2603  CA  PHE P 279      -4.103  -0.108   6.611  0.00  0.00      PROB  
ATOM   2604  HA  PHE P 279      -4.037   0.969   6.582  0.00  0.00      PROB  
ATOM   2605  CB  PHE P 279      -5.604  -0.491   6.737  0.00  0.00      PROB  
ATOM   2606  HB1 PHE P 279      -5.931  -0.723   7.773  0.00  0.00      PROB  
ATOM   2607  HB2 PHE P 279      -5.858  -1.412   6.169  0.00  0.00      PROB  
ATOM   2608  CG  PHE P 279      -6.596   0.569   6.145  0.00  0.00      PROB  
ATOM   2609  CD1 PHE P 279      -7.893   0.544   6.668  0.00  0.00      PROB  
ATOM   2610  HD1 PHE P 279      -8.210  -0.159   7.424  0.00  0.00      PROB  
ATOM   2611  CE1 PHE P 279      -8.815   1.556   6.312  0.00  0.00      PROB  
ATOM   2612  HE1 PHE P 279      -9.824   1.454   6.684  0.00  0.00      PROB  
ATOM   2613  CZ  PHE P 279      -8.378   2.582   5.446  0.00  0.00      PROB  
ATOM   2614  HZ  PHE P 279      -9.169   3.236   5.110  0.00  0.00      PROB  
ATOM   2615  CD2 PHE P 279      -6.130   1.814   5.550  0.00  0.00      PROB  
ATOM   2616  HD2 PHE P 279      -5.096   1.988   5.291  0.00  0.00      PROB  
ATOM   2617  CE2 PHE P 279      -7.053   2.749   5.164  0.00  0.00      PROB  
ATOM   2618  HE2 PHE P 279      -6.631   3.628   4.700  0.00  0.00      PROB  
ATOM   2619  C   PHE P 279      -3.323  -0.540   7.866  0.00  0.00      PROB  
ATOM   2620  O   PHE P 279      -2.548   0.208   8.403  0.00  0.00      PROB  
ATOM   2621  N   GLY P 280      -3.498  -1.858   8.307  0.00  0.00      PROB  
ATOM   2622  HN  GLY P 280      -4.071  -2.465   7.762  0.00  0.00      PROB  
ATOM   2623  CA  GLY P 280      -2.895  -2.317   9.487  0.00  0.00      PROB  
ATOM   2624  HA1 GLY P 280      -1.930  -1.846   9.600  0.00  0.00      PROB  
ATOM   2625  HA2 GLY P 280      -2.672  -3.361   9.321  0.00  0.00      PROB  
ATOM   2626  C   GLY P 280      -3.783  -2.332  10.725  0.00  0.00      PROB  
ATOM   2627  O   GLY P 280      -3.441  -2.643  11.849  0.00  0.00      PROB  
ATOM   2628  N   ASP P 281      -5.018  -1.992  10.479  0.00  0.00      PROB  
ATOM   2629  HN  ASP P 281      -5.287  -1.858   9.528  0.00  0.00      PROB  
ATOM   2630  CA  ASP P 281      -6.031  -2.025  11.563  0.00  0.00      PROB  
ATOM   2631  HA  ASP P 281      -5.820  -1.319  12.353  0.00  0.00      PROB  
ATOM   2632  CB  ASP P 281      -7.369  -1.551  10.940  0.00  0.00      PROB  
ATOM   2633  HB1 ASP P 281      -8.177  -1.908  11.615  0.00  0.00      PROB  
ATOM   2634  HB2 ASP P 281      -7.443  -2.114   9.985  0.00  0.00      PROB  
ATOM   2635  CG  ASP P 281      -7.542  -0.140  10.514  0.00  0.00      PROB  
ATOM   2636  OD1 ASP P 281      -6.613   0.628  10.705  0.00  0.00      PROB  
ATOM   2637  OD2 ASP P 281      -8.633   0.204  10.066  0.00  0.00      PROB  
ATOM   2638  C   ASP P 281      -6.230  -3.430  12.272  0.00  0.00      PROB  
ATOM   2639  O   ASP P 281      -6.175  -3.579  13.524  0.00  0.00      PROB  
ATOM   2640  N   ILE P 282      -6.369  -4.502  11.475  0.00  0.00      PROB  
ATOM   2641  HN  ILE P 282      -6.554  -4.377  10.504  0.00  0.00      PROB  
ATOM   2642  CA  ILE P 282      -6.439  -5.889  11.869  0.00  0.00      PROB  
ATOM   2643  HA  ILE P 282      -6.290  -5.968  12.936  0.00  0.00      PROB  
ATOM   2644  CB  ILE P 282      -7.844  -6.485  11.513  0.00  0.00      PROB  
ATOM   2645  HB  ILE P 282      -7.938  -6.412  10.408  0.00  0.00      PROB  
ATOM   2646  CG2 ILE P 282      -7.825  -7.929  11.877  0.00  0.00      PROB  
ATOM   2647 HG21 ILE P 282      -8.800  -8.364  11.567  0.00  0.00      PROB  
ATOM   2648 HG22 ILE P 282      -7.828  -8.046  12.982  0.00  0.00      PROB  
ATOM   2649 HG23 ILE P 282      -7.076  -8.523  11.312  0.00  0.00      PROB  
ATOM   2650  CG1 ILE P 282      -9.071  -5.772  12.117  0.00  0.00      PROB  
ATOM   2651 HG11 ILE P 282      -8.937  -4.688  11.917  0.00  0.00      PROB  
ATOM   2652 HG12 ILE P 282      -9.030  -5.891  13.221  0.00  0.00      PROB  
ATOM   2653  CD  ILE P 282     -10.495  -6.225  11.665  0.00  0.00      PROB  
ATOM   2654  HD1 ILE P 282     -11.304  -5.623  12.132  0.00  0.00      PROB  
ATOM   2655  HD2 ILE P 282     -10.656  -7.303  11.883  0.00  0.00      PROB  
ATOM   2656  HD3 ILE P 282     -10.518  -6.285  10.556  0.00  0.00      PROB  
ATOM   2657  C   ILE P 282      -5.292  -6.555  11.049  0.00  0.00      PROB  
ATOM   2658  O   ILE P 282      -5.022  -6.244   9.910  0.00  0.00      PROB  
ATOM   2659  N   PHE P 283      -4.693  -7.618  11.615  0.00  0.00      PROB  
ATOM   2660  HN  PHE P 283      -4.811  -7.996  12.530  0.00  0.00      PROB  
ATOM   2661  CA  PHE P 283      -3.700  -8.418  10.856  0.00  0.00      PROB  
ATOM   2662  HA  PHE P 283      -4.048  -8.500   9.837  0.00  0.00      PROB  
ATOM   2663  CB  PHE P 283      -2.231  -7.908  10.935  0.00  0.00      PROB  
ATOM   2664  HB1 PHE P 283      -2.144  -6.978  10.333  0.00  0.00      PROB  
ATOM   2665  HB2 PHE P 283      -1.639  -8.734  10.484  0.00  0.00      PROB  
ATOM   2666  CG  PHE P 283      -1.730  -7.548  12.351  0.00  0.00      PROB  
ATOM   2667  CD1 PHE P 283      -0.970  -8.464  13.081  0.00  0.00      PROB  
ATOM   2668  HD1 PHE P 283      -0.812  -9.382  12.534  0.00  0.00      PROB  
ATOM   2669  CE1 PHE P 283      -0.110  -8.115  14.134  0.00  0.00      PROB  
ATOM   2670  HE1 PHE P 283       0.554  -8.856  14.552  0.00  0.00      PROB  
ATOM   2671  CZ  PHE P 283      -0.130  -6.771  14.546  0.00  0.00      PROB  
ATOM   2672  HZ  PHE P 283       0.314  -6.420  15.466  0.00  0.00      PROB  
ATOM   2673  CD2 PHE P 283      -1.776  -6.284  12.869  0.00  0.00      PROB  
ATOM   2674  HD2 PHE P 283      -2.391  -5.575  12.335  0.00  0.00      PROB  
ATOM   2675  CE2 PHE P 283      -1.071  -5.933  14.000  0.00  0.00      PROB  
ATOM   2676  HE2 PHE P 283      -1.111  -4.885  14.258  0.00  0.00      PROB  
ATOM   2677  C   PHE P 283      -3.824  -9.754  11.485  0.00  0.00      PROB  
ATOM   2678  O   PHE P 283      -4.014  -9.819  12.713  0.00  0.00      PROB  
ATOM   2679  N   ALA P 284      -3.780 -10.866  10.683  0.00  0.00      PROB  
ATOM   2680  HN  ALA P 284      -3.667 -10.748   9.700  0.00  0.00      PROB  
ATOM   2681  CA  ALA P 284      -3.830 -12.176  11.248  0.00  0.00      PROB  
ATOM   2682  HA  ALA P 284      -4.783 -12.256  11.751  0.00  0.00      PROB  
ATOM   2683  CB  ALA P 284      -3.847 -13.215  10.139  0.00  0.00      PROB  
ATOM   2684  HB1 ALA P 284      -2.816 -13.192   9.725  0.00  0.00      PROB  
ATOM   2685  HB2 ALA P 284      -4.569 -13.068   9.308  0.00  0.00      PROB  
ATOM   2686  HB3 ALA P 284      -4.110 -14.239  10.480  0.00  0.00      PROB  
ATOM   2687  C   ALA P 284      -2.831 -12.433  12.268  0.00  0.00      PROB  
ATOM   2688  O   ALA P 284      -1.675 -12.080  12.133  0.00  0.00      PROB  
ATOM   2689  N   THR P 285      -3.174 -13.075  13.453  0.00  0.00      PROB  
ATOM   2690  HN  THR P 285      -4.105 -13.415  13.556  0.00  0.00      PROB  
ATOM   2691  CA  THR P 285      -2.222 -13.427  14.587  0.00  0.00      PROB  
ATOM   2692  HA  THR P 285      -1.319 -12.882  14.353  0.00  0.00      PROB  
ATOM   2693  CB  THR P 285      -2.773 -12.946  15.993  0.00  0.00      PROB  
ATOM   2694  HB  THR P 285      -3.362 -12.041  15.730  0.00  0.00      PROB  
ATOM   2695  OG1 THR P 285      -1.786 -12.668  16.956  0.00  0.00      PROB  
ATOM   2696  HG1 THR P 285      -2.338 -12.511  17.726  0.00  0.00      PROB  
ATOM   2697  CG2 THR P 285      -3.665 -14.016  16.642  0.00  0.00      PROB  
ATOM   2698 HG21 THR P 285      -3.096 -14.913  16.966  0.00  0.00      PROB  
ATOM   2699 HG22 THR P 285      -4.431 -14.326  15.899  0.00  0.00      PROB  
ATOM   2700 HG23 THR P 285      -4.218 -13.577  17.500  0.00  0.00      PROB  
ATOM   2701  C   THR P 285      -1.866 -14.947  14.645  0.00  0.00      PROB  
ATOM   2702  O   THR P 285      -0.991 -15.341  15.390  0.00  0.00      PROB  
ATOM   2703  N   THR P 286      -2.564 -15.763  13.817  0.00  0.00      PROB  
ATOM   2704  HN  THR P 286      -3.436 -15.483  13.421  0.00  0.00      PROB  
ATOM   2705  CA  THR P 286      -2.279 -17.134  13.569  0.00  0.00      PROB  
ATOM   2706  HA  THR P 286      -1.772 -17.569  14.417  0.00  0.00      PROB  
ATOM   2707  CB  THR P 286      -3.439 -18.113  13.274  0.00  0.00      PROB  
ATOM   2708  HB  THR P 286      -3.000 -19.124  13.131  0.00  0.00      PROB  
ATOM   2709  OG1 THR P 286      -4.118 -17.884  12.071  0.00  0.00      PROB  
ATOM   2710  HG1 THR P 286      -4.363 -16.956  12.079  0.00  0.00      PROB  
ATOM   2711  CG2 THR P 286      -4.427 -18.191  14.435  0.00  0.00      PROB  
ATOM   2712 HG21 THR P 286      -5.114 -19.056  14.313  0.00  0.00      PROB  
ATOM   2713 HG22 THR P 286      -4.956 -17.239  14.657  0.00  0.00      PROB  
ATOM   2714 HG23 THR P 286      -3.970 -18.455  15.413  0.00  0.00      PROB  
ATOM   2715  C   THR P 286      -1.213 -17.311  12.442  0.00  0.00      PROB  
ATOM   2716  O   THR P 286      -1.070 -16.435  11.515  0.00  0.00      PROB  
ATOM   2717  N   VAL P 287      -0.509 -18.418  12.528  0.00  0.00      PROB  
ATOM   2718  HN  VAL P 287      -0.596 -19.111  13.240  0.00  0.00      PROB  
ATOM   2719  CA  VAL P 287       0.419 -18.936  11.523  0.00  0.00      PROB  
ATOM   2720  HA  VAL P 287       1.011 -18.080  11.237  0.00  0.00      PROB  
ATOM   2721  CB  VAL P 287       1.395 -20.049  11.945  0.00  0.00      PROB  
ATOM   2722  HB  VAL P 287       2.064 -19.713  12.766  0.00  0.00      PROB  
ATOM   2723  CG1 VAL P 287       0.634 -21.358  12.331  0.00  0.00      PROB  
ATOM   2724 HG11 VAL P 287       1.267 -21.931  13.041  0.00  0.00      PROB  
ATOM   2725 HG12 VAL P 287       0.534 -22.023  11.447  0.00  0.00      PROB  
ATOM   2726 HG13 VAL P 287      -0.358 -21.154  12.787  0.00  0.00      PROB  
ATOM   2727  CG2 VAL P 287       2.341 -20.528  10.848  0.00  0.00      PROB  
ATOM   2728 HG21 VAL P 287       1.785 -20.752   9.913  0.00  0.00      PROB  
ATOM   2729 HG22 VAL P 287       2.953 -21.402  11.155  0.00  0.00      PROB  
ATOM   2730 HG23 VAL P 287       3.125 -19.779  10.605  0.00  0.00      PROB  
ATOM   2731  C   VAL P 287      -0.334 -19.315  10.199  0.00  0.00      PROB  
ATOM   2732  O   VAL P 287       0.070 -18.869   9.131  0.00  0.00      PROB  
ATOM   2733  N   LEU P 288      -1.424 -20.090  10.274  0.00  0.00      PROB  
ATOM   2734  HN  LEU P 288      -1.812 -20.325  11.162  0.00  0.00      PROB  
ATOM   2735  CA  LEU P 288      -2.274 -20.441   9.089  0.00  0.00      PROB  
ATOM   2736  HA  LEU P 288      -1.586 -20.813   8.345  0.00  0.00      PROB  
ATOM   2737  CB  LEU P 288      -3.406 -21.519   9.349  0.00  0.00      PROB  
ATOM   2738  HB1 LEU P 288      -4.119 -21.728   8.522  0.00  0.00      PROB  
ATOM   2739  HB2 LEU P 288      -4.059 -21.231  10.200  0.00  0.00      PROB  
ATOM   2740  CG  LEU P 288      -2.878 -22.868   9.879  0.00  0.00      PROB  
ATOM   2741  HG  LEU P 288      -2.176 -22.690  10.721  0.00  0.00      PROB  
ATOM   2742  CD1 LEU P 288      -4.066 -23.740  10.452  0.00  0.00      PROB  
ATOM   2743 HD11 LEU P 288      -4.364 -23.226  11.391  0.00  0.00      PROB  
ATOM   2744 HD12 LEU P 288      -3.810 -24.789  10.714  0.00  0.00      PROB  
ATOM   2745 HD13 LEU P 288      -4.895 -23.854   9.722  0.00  0.00      PROB  
ATOM   2746  CD2 LEU P 288      -2.205 -23.782   8.797  0.00  0.00      PROB  
ATOM   2747 HD21 LEU P 288      -3.020 -24.113   8.119  0.00  0.00      PROB  
ATOM   2748 HD22 LEU P 288      -1.940 -24.752   9.270  0.00  0.00      PROB  
ATOM   2749 HD23 LEU P 288      -1.416 -23.406   8.111  0.00  0.00      PROB  
ATOM   2750  C   LEU P 288      -2.952 -19.229   8.474  0.00  0.00      PROB  
ATOM   2751  O   LEU P 288      -2.965 -19.124   7.278  0.00  0.00      PROB  
ATOM   2752  N   GLY P 289      -3.440 -18.280   9.233  0.00  0.00      PROB  
ATOM   2753  HN  GLY P 289      -3.620 -18.588  10.164  0.00  0.00      PROB  
ATOM   2754  CA  GLY P 289      -4.082 -17.017   8.794  0.00  0.00      PROB  
ATOM   2755  HA1 GLY P 289      -4.390 -16.471   9.674  0.00  0.00      PROB  
ATOM   2756  HA2 GLY P 289      -4.900 -17.301   8.149  0.00  0.00      PROB  
ATOM   2757  C   GLY P 289      -3.141 -16.126   8.080  0.00  0.00      PROB  
ATOM   2758  O   GLY P 289      -3.439 -15.595   6.982  0.00  0.00      PROB  
ATOM   2759  N   ARG P 290      -1.917 -15.889   8.543  0.00  0.00      PROB  
ATOM   2760  HN  ARG P 290      -1.682 -16.124   9.483  0.00  0.00      PROB  
ATOM   2761  CA  ARG P 290      -0.814 -15.257   7.884  0.00  0.00      PROB  
ATOM   2762  HA  ARG P 290      -1.231 -14.326   7.529  0.00  0.00      PROB  
ATOM   2763  CB  ARG P 290       0.354 -15.045   8.774  0.00  0.00      PROB  
ATOM   2764  HB1 ARG P 290       1.224 -14.746   8.151  0.00  0.00      PROB  
ATOM   2765  HB2 ARG P 290       0.537 -16.027   9.259  0.00  0.00      PROB  
ATOM   2766  CG  ARG P 290       0.148 -13.860   9.767  0.00  0.00      PROB  
ATOM   2767  HG1 ARG P 290      -0.761 -14.046  10.377  0.00  0.00      PROB  
ATOM   2768  HG2 ARG P 290       0.058 -12.936   9.157  0.00  0.00      PROB  
ATOM   2769  CD  ARG P 290       1.229 -13.722  10.853  0.00  0.00      PROB  
ATOM   2770  HD1 ARG P 290       2.237 -13.955  10.448  0.00  0.00      PROB  
ATOM   2771  HD2 ARG P 290       1.113 -14.402  11.724  0.00  0.00      PROB  
ATOM   2772  NE  ARG P 290       1.410 -12.315  11.341  0.00  0.00      PROB  
ATOM   2773  HE  ARG P 290       0.614 -11.721  11.224  0.00  0.00      PROB  
ATOM   2774  CZ  ARG P 290       2.381 -11.930  12.072  0.00  0.00      PROB  
ATOM   2775  NH1 ARG P 290       3.424 -12.651  12.408  0.00  0.00      PROB  
ATOM   2776 HH11 ARG P 290       3.161 -13.612  12.320  0.00  0.00      PROB  
ATOM   2777 HH12 ARG P 290       4.235 -12.204  12.784  0.00  0.00      PROB  
ATOM   2778  NH2 ARG P 290       2.526 -10.661  12.355  0.00  0.00      PROB  
ATOM   2779 HH21 ARG P 290       3.226 -10.318  12.981  0.00  0.00      PROB  
ATOM   2780 HH22 ARG P 290       1.810 -10.107  11.930  0.00  0.00      PROB  
ATOM   2781  C   ARG P 290      -0.436 -15.964   6.529  0.00  0.00      PROB  
ATOM   2782  O   ARG P 290      -0.222 -15.319   5.521  0.00  0.00      PROB  
ATOM   2783  N   THR P 291      -0.323 -17.285   6.570  0.00  0.00      PROB  
ATOM   2784  HN  THR P 291      -0.434 -17.739   7.450  0.00  0.00      PROB  
ATOM   2785  CA  THR P 291      -0.035 -18.109   5.372  0.00  0.00      PROB  
ATOM   2786  HA  THR P 291       0.821 -17.750   4.820  0.00  0.00      PROB  
ATOM   2787  CB  THR P 291       0.189 -19.600   5.816  0.00  0.00      PROB  
ATOM   2788  HB  THR P 291      -0.724 -20.050   6.261  0.00  0.00      PROB  
ATOM   2789  OG1 THR P 291       1.279 -19.718   6.766  0.00  0.00      PROB  
ATOM   2790  HG1 THR P 291       0.931 -19.312   7.564  0.00  0.00      PROB  
ATOM   2791  CG2 THR P 291       0.567 -20.462   4.546  0.00  0.00      PROB  
ATOM   2792 HG21 THR P 291      -0.265 -20.362   3.817  0.00  0.00      PROB  
ATOM   2793 HG22 THR P 291       0.840 -21.509   4.799  0.00  0.00      PROB  
ATOM   2794 HG23 THR P 291       1.490 -20.085   4.056  0.00  0.00      PROB  
ATOM   2795  C   THR P 291      -1.236 -18.091   4.365  0.00  0.00      PROB  
ATOM   2796  O   THR P 291      -1.101 -18.225   3.109  0.00  0.00      PROB  
ATOM   2797  N   PHE P 292      -2.542 -17.983   4.813  0.00  0.00      PROB  
ATOM   2798  HN  PHE P 292      -2.650 -18.104   5.797  0.00  0.00      PROB  
ATOM   2799  CA  PHE P 292      -3.705 -17.776   3.981  0.00  0.00      PROB  
ATOM   2800  HA  PHE P 292      -3.643 -18.562   3.243  0.00  0.00      PROB  
ATOM   2801  CB  PHE P 292      -5.023 -17.837   4.811  0.00  0.00      PROB  
ATOM   2802  HB1 PHE P 292      -5.061 -17.040   5.584  0.00  0.00      PROB  
ATOM   2803  HB2 PHE P 292      -5.065 -18.841   5.286  0.00  0.00      PROB  
ATOM   2804  CG  PHE P 292      -6.276 -17.695   3.908  0.00  0.00      PROB  
ATOM   2805  CD1 PHE P 292      -7.003 -18.827   3.529  0.00  0.00      PROB  
ATOM   2806  HD1 PHE P 292      -6.612 -19.786   3.837  0.00  0.00      PROB  
ATOM   2807  CE1 PHE P 292      -8.246 -18.720   3.029  0.00  0.00      PROB  
ATOM   2808  HE1 PHE P 292      -8.700 -19.642   2.696  0.00  0.00      PROB  
ATOM   2809  CZ  PHE P 292      -8.811 -17.513   2.633  0.00  0.00      PROB  
ATOM   2810  HZ  PHE P 292      -9.762 -17.528   2.120  0.00  0.00      PROB  
ATOM   2811  CD2 PHE P 292      -6.881 -16.461   3.651  0.00  0.00      PROB  
ATOM   2812  HD2 PHE P 292      -6.394 -15.554   3.977  0.00  0.00      PROB  
ATOM   2813  CE2 PHE P 292      -8.117 -16.397   2.885  0.00  0.00      PROB  
ATOM   2814  HE2 PHE P 292      -8.519 -15.402   2.764  0.00  0.00      PROB  
ATOM   2815  C   PHE P 292      -3.565 -16.464   3.213  0.00  0.00      PROB  
ATOM   2816  O   PHE P 292      -3.812 -16.374   2.069  0.00  0.00      PROB  
ATOM   2817  N   VAL P 293      -3.245 -15.375   3.936  0.00  0.00      PROB  
ATOM   2818  HN  VAL P 293      -2.944 -15.378   4.887  0.00  0.00      PROB  
ATOM   2819  CA  VAL P 293      -3.268 -14.063   3.292  0.00  0.00      PROB  
ATOM   2820  HA  VAL P 293      -4.162 -13.966   2.694  0.00  0.00      PROB  
ATOM   2821  CB  VAL P 293      -3.335 -12.983   4.354  0.00  0.00      PROB  
ATOM   2822  HB  VAL P 293      -2.630 -13.353   5.129  0.00  0.00      PROB  
ATOM   2823  CG1 VAL P 293      -3.042 -11.601   3.834  0.00  0.00      PROB  
ATOM   2824 HG11 VAL P 293      -3.765 -11.347   3.030  0.00  0.00      PROB  
ATOM   2825 HG12 VAL P 293      -2.008 -11.570   3.428  0.00  0.00      PROB  
ATOM   2826 HG13 VAL P 293      -3.193 -10.896   4.679  0.00  0.00      PROB  
ATOM   2827  CG2 VAL P 293      -4.728 -13.040   5.026  0.00  0.00      PROB  
ATOM   2828 HG21 VAL P 293      -4.929 -13.966   5.606  0.00  0.00      PROB  
ATOM   2829 HG22 VAL P 293      -5.571 -12.890   4.318  0.00  0.00      PROB  
ATOM   2830 HG23 VAL P 293      -4.748 -12.259   5.816  0.00  0.00      PROB  
ATOM   2831  C   VAL P 293      -2.176 -13.915   2.224  0.00  0.00      PROB  
ATOM   2832  O   VAL P 293      -2.438 -13.348   1.215  0.00  0.00      PROB  
ATOM   2833  N   VAL P 294      -1.119 -14.563   2.514  0.00  0.00      PROB  
ATOM   2834  HN  VAL P 294      -0.989 -14.927   3.433  0.00  0.00      PROB  
ATOM   2835  CA  VAL P 294       0.012 -14.813   1.631  0.00  0.00      PROB  
ATOM   2836  HA  VAL P 294       0.320 -13.851   1.249  0.00  0.00      PROB  
ATOM   2837  CB  VAL P 294       1.253 -15.395   2.217  0.00  0.00      PROB  
ATOM   2838  HB  VAL P 294       1.015 -16.080   3.059  0.00  0.00      PROB  
ATOM   2839  CG1 VAL P 294       2.179 -16.139   1.266  0.00  0.00      PROB  
ATOM   2840 HG11 VAL P 294       1.730 -17.098   0.930  0.00  0.00      PROB  
ATOM   2841 HG12 VAL P 294       3.179 -16.205   1.744  0.00  0.00      PROB  
ATOM   2842 HG13 VAL P 294       2.448 -15.458   0.430  0.00  0.00      PROB  
ATOM   2843  CG2 VAL P 294       2.005 -14.243   2.837  0.00  0.00      PROB  
ATOM   2844 HG21 VAL P 294       1.321 -13.663   3.493  0.00  0.00      PROB  
ATOM   2845 HG22 VAL P 294       2.230 -13.477   2.064  0.00  0.00      PROB  
ATOM   2846 HG23 VAL P 294       2.999 -14.480   3.273  0.00  0.00      PROB  
ATOM   2847  C   VAL P 294      -0.304 -15.542   0.356  0.00  0.00      PROB  
ATOM   2848  O   VAL P 294      -0.091 -15.146  -0.786  0.00  0.00      PROB  
ATOM   2849  N   ILE P 295      -1.108 -16.654   0.377  0.00  0.00      PROB  
ATOM   2850  HN  ILE P 295      -1.376 -17.194   1.172  0.00  0.00      PROB  
ATOM   2851  CA  ILE P 295      -1.626 -17.317  -0.796  0.00  0.00      PROB  
ATOM   2852  HA  ILE P 295      -0.920 -17.435  -1.605  0.00  0.00      PROB  
ATOM   2853  CB  ILE P 295      -2.316 -18.628  -0.523  0.00  0.00      PROB  
ATOM   2854  HB  ILE P 295      -3.065 -18.456   0.280  0.00  0.00      PROB  
ATOM   2855  CG2 ILE P 295      -3.012 -19.297  -1.710  0.00  0.00      PROB  
ATOM   2856 HG21 ILE P 295      -3.989 -18.799  -1.888  0.00  0.00      PROB  
ATOM   2857 HG22 ILE P 295      -3.113 -20.359  -1.401  0.00  0.00      PROB  
ATOM   2858 HG23 ILE P 295      -2.499 -19.242  -2.694  0.00  0.00      PROB  
ATOM   2859  CG1 ILE P 295      -1.296 -19.700   0.082  0.00  0.00      PROB  
ATOM   2860 HG11 ILE P 295      -1.941 -20.544   0.408  0.00  0.00      PROB  
ATOM   2861 HG12 ILE P 295      -0.877 -19.239   1.003  0.00  0.00      PROB  
ATOM   2862  CD  ILE P 295      -0.231 -20.185  -0.822  0.00  0.00      PROB  
ATOM   2863  HD1 ILE P 295       0.554 -19.428  -1.032  0.00  0.00      PROB  
ATOM   2864  HD2 ILE P 295      -0.730 -20.412  -1.788  0.00  0.00      PROB  
ATOM   2865  HD3 ILE P 295       0.292 -21.132  -0.568  0.00  0.00      PROB  
ATOM   2866  C   ILE P 295      -2.683 -16.515  -1.476  0.00  0.00      PROB  
ATOM   2867  O   ILE P 295      -2.599 -16.350  -2.664  0.00  0.00      PROB  
ATOM   2868  N   PHE P 296      -3.627 -15.952  -0.732  0.00  0.00      PROB  
ATOM   2869  HN  PHE P 296      -3.674 -16.138   0.246  0.00  0.00      PROB  
ATOM   2870  CA  PHE P 296      -4.657 -15.078  -1.172  0.00  0.00      PROB  
ATOM   2871  HA  PHE P 296      -5.221 -15.687  -1.863  0.00  0.00      PROB  
ATOM   2872  CB  PHE P 296      -5.594 -14.728   0.056  0.00  0.00      PROB  
ATOM   2873  HB1 PHE P 296      -4.988 -14.141   0.780  0.00  0.00      PROB  
ATOM   2874  HB2 PHE P 296      -6.129 -15.633   0.414  0.00  0.00      PROB  
ATOM   2875  CG  PHE P 296      -6.715 -13.951  -0.501  0.00  0.00      PROB  
ATOM   2876  CD1 PHE P 296      -7.875 -14.492  -1.155  0.00  0.00      PROB  
ATOM   2877  HD1 PHE P 296      -8.061 -15.545  -1.307  0.00  0.00      PROB  
ATOM   2878  CE1 PHE P 296      -8.763 -13.555  -1.688  0.00  0.00      PROB  
ATOM   2879  HE1 PHE P 296      -9.645 -13.898  -2.210  0.00  0.00      PROB  
ATOM   2880  CZ  PHE P 296      -8.687 -12.163  -1.384  0.00  0.00      PROB  
ATOM   2881  HZ  PHE P 296      -9.472 -11.499  -1.715  0.00  0.00      PROB  
ATOM   2882  CD2 PHE P 296      -6.546 -12.591  -0.326  0.00  0.00      PROB  
ATOM   2883  HD2 PHE P 296      -5.657 -12.126   0.072  0.00  0.00      PROB  
ATOM   2884  CE2 PHE P 296      -7.582 -11.689  -0.660  0.00  0.00      PROB  
ATOM   2885  HE2 PHE P 296      -7.512 -10.670  -0.308  0.00  0.00      PROB  
ATOM   2886  C   PHE P 296      -4.138 -13.911  -1.956  0.00  0.00      PROB  
ATOM   2887  O   PHE P 296      -4.706 -13.740  -3.030  0.00  0.00      PROB  
ATOM   2888  N   ILE P 297      -3.090 -13.158  -1.532  0.00  0.00      PROB  
ATOM   2889  HN  ILE P 297      -2.694 -13.355  -0.639  0.00  0.00      PROB  
ATOM   2890  CA  ILE P 297      -2.516 -12.062  -2.261  0.00  0.00      PROB  
ATOM   2891  HA  ILE P 297      -3.388 -11.542  -2.630  0.00  0.00      PROB  
ATOM   2892  CB  ILE P 297      -1.675 -11.004  -1.562  0.00  0.00      PROB  
ATOM   2893  HB  ILE P 297      -2.127 -10.535  -0.662  0.00  0.00      PROB  
ATOM   2894  CG2 ILE P 297      -0.290 -11.559  -1.202  0.00  0.00      PROB  
ATOM   2895 HG21 ILE P 297      -0.452 -12.550  -0.727  0.00  0.00      PROB  
ATOM   2896 HG22 ILE P 297       0.223 -11.003  -0.388  0.00  0.00      PROB  
ATOM   2897 HG23 ILE P 297       0.312 -11.622  -2.134  0.00  0.00      PROB  
ATOM   2898  CG1 ILE P 297      -1.451  -9.772  -2.497  0.00  0.00      PROB  
ATOM   2899 HG11 ILE P 297      -0.991 -10.102  -3.453  0.00  0.00      PROB  
ATOM   2900 HG12 ILE P 297      -0.754  -9.078  -1.979  0.00  0.00      PROB  
ATOM   2901  CD  ILE P 297      -2.807  -9.098  -2.764  0.00  0.00      PROB  
ATOM   2902  HD1 ILE P 297      -2.609  -8.240  -3.441  0.00  0.00      PROB  
ATOM   2903  HD2 ILE P 297      -3.396  -8.685  -1.917  0.00  0.00      PROB  
ATOM   2904  HD3 ILE P 297      -3.487  -9.780  -3.319  0.00  0.00      PROB  
ATOM   2905  C   ILE P 297      -1.890 -12.471  -3.565  0.00  0.00      PROB  
ATOM   2906  O   ILE P 297      -2.086 -11.927  -4.634  0.00  0.00      PROB  
ATOM   2907  N   MET P 298      -1.106 -13.596  -3.496  0.00  0.00      PROB  
ATOM   2908  HN  MET P 298      -1.007 -14.008  -2.593  0.00  0.00      PROB  
ATOM   2909  CA  MET P 298      -0.508 -14.227  -4.661  0.00  0.00      PROB  
ATOM   2910  HA  MET P 298       0.212 -13.597  -5.162  0.00  0.00      PROB  
ATOM   2911  CB  MET P 298       0.428 -15.359  -4.125  0.00  0.00      PROB  
ATOM   2912  HB1 MET P 298       0.841 -15.927  -4.986  0.00  0.00      PROB  
ATOM   2913  HB2 MET P 298      -0.150 -16.047  -3.471  0.00  0.00      PROB  
ATOM   2914  CG  MET P 298       1.722 -14.932  -3.451  0.00  0.00      PROB  
ATOM   2915  HG1 MET P 298       1.534 -14.304  -2.555  0.00  0.00      PROB  
ATOM   2916  HG2 MET P 298       2.337 -14.274  -4.102  0.00  0.00      PROB  
ATOM   2917  SD  MET P 298       2.787 -16.308  -2.807  0.00  0.00      PROB  
ATOM   2918  CE  MET P 298       3.706 -16.478  -4.311  0.00  0.00      PROB  
ATOM   2919  HE1 MET P 298       4.750 -16.116  -4.201  0.00  0.00      PROB  
ATOM   2920  HE2 MET P 298       3.313 -15.974  -5.220  0.00  0.00      PROB  
ATOM   2921  HE3 MET P 298       3.782 -17.572  -4.490  0.00  0.00      PROB  
ATOM   2922  C   MET P 298      -1.524 -14.590  -5.730  0.00  0.00      PROB  
ATOM   2923  O   MET P 298      -1.355 -14.246  -6.914  0.00  0.00      PROB  
ATOM   2924  N   ILE P 299      -2.624 -15.281  -5.312  0.00  0.00      PROB  
ATOM   2925  HN  ILE P 299      -2.827 -15.488  -4.358  0.00  0.00      PROB  
ATOM   2926  CA  ILE P 299      -3.647 -15.690  -6.272  0.00  0.00      PROB  
ATOM   2927  HA  ILE P 299      -3.129 -15.943  -7.186  0.00  0.00      PROB  
ATOM   2928  CB  ILE P 299      -4.459 -16.923  -5.812  0.00  0.00      PROB  
ATOM   2929  HB  ILE P 299      -5.153 -17.246  -6.617  0.00  0.00      PROB  
ATOM   2930  CG2 ILE P 299      -3.422 -17.983  -5.427  0.00  0.00      PROB  
ATOM   2931 HG21 ILE P 299      -3.113 -17.787  -4.378  0.00  0.00      PROB  
ATOM   2932 HG22 ILE P 299      -2.545 -18.012  -6.109  0.00  0.00      PROB  
ATOM   2933 HG23 ILE P 299      -3.913 -18.977  -5.501  0.00  0.00      PROB  
ATOM   2934  CG1 ILE P 299      -5.336 -16.520  -4.601  0.00  0.00      PROB  
ATOM   2935 HG11 ILE P 299      -6.123 -15.738  -4.658  0.00  0.00      PROB  
ATOM   2936 HG12 ILE P 299      -4.563 -16.293  -3.836  0.00  0.00      PROB  
ATOM   2937  CD  ILE P 299      -6.201 -17.688  -4.110  0.00  0.00      PROB  
ATOM   2938  HD1 ILE P 299      -6.874 -17.968  -4.949  0.00  0.00      PROB  
ATOM   2939  HD2 ILE P 299      -6.832 -17.384  -3.248  0.00  0.00      PROB  
ATOM   2940  HD3 ILE P 299      -5.591 -18.601  -3.943  0.00  0.00      PROB  
ATOM   2941  C   ILE P 299      -4.514 -14.546  -6.717  0.00  0.00      PROB  
ATOM   2942  O   ILE P 299      -4.794 -14.383  -7.841  0.00  0.00      PROB  
ATOM   2943  N   PHE P 300      -4.811 -13.609  -5.795  0.00  0.00      PROB  
ATOM   2944  HN  PHE P 300      -4.664 -13.878  -4.847  0.00  0.00      PROB  
ATOM   2945  CA  PHE P 300      -5.457 -12.365  -6.171  0.00  0.00      PROB  
ATOM   2946  HA  PHE P 300      -6.438 -12.548  -6.584  0.00  0.00      PROB  
ATOM   2947  CB  PHE P 300      -5.753 -11.505  -4.904  0.00  0.00      PROB  
ATOM   2948  HB1 PHE P 300      -4.800 -11.019  -4.603  0.00  0.00      PROB  
ATOM   2949  HB2 PHE P 300      -6.226 -12.023  -4.042  0.00  0.00      PROB  
ATOM   2950  CG  PHE P 300      -6.713 -10.355  -5.244  0.00  0.00      PROB  
ATOM   2951  CD1 PHE P 300      -7.974 -10.715  -5.804  0.00  0.00      PROB  
ATOM   2952  HD1 PHE P 300      -8.303 -11.744  -5.797  0.00  0.00      PROB  
ATOM   2953  CE1 PHE P 300      -8.761  -9.705  -6.346  0.00  0.00      PROB  
ATOM   2954  HE1 PHE P 300      -9.653  -9.952  -6.903  0.00  0.00      PROB  
ATOM   2955  CZ  PHE P 300      -8.195  -8.405  -6.532  0.00  0.00      PROB  
ATOM   2956  HZ  PHE P 300      -8.689  -7.650  -7.127  0.00  0.00      PROB  
ATOM   2957  CD2 PHE P 300      -6.177  -9.054  -5.414  0.00  0.00      PROB  
ATOM   2958  HD2 PHE P 300      -5.189  -8.772  -5.081  0.00  0.00      PROB  
ATOM   2959  CE2 PHE P 300      -6.897  -8.095  -6.087  0.00  0.00      PROB  
ATOM   2960  HE2 PHE P 300      -6.527  -7.091  -6.229  0.00  0.00      PROB  
ATOM   2961  C   PHE P 300      -4.799 -11.557  -7.271  0.00  0.00      PROB  
ATOM   2962  O   PHE P 300      -5.455 -11.146  -8.234  0.00  0.00      PROB  
ATOM   2963  N   ILE P 301      -3.478 -11.371  -7.156  0.00  0.00      PROB  
ATOM   2964  HN  ILE P 301      -2.960 -11.648  -6.350  0.00  0.00      PROB  
ATOM   2965  CA  ILE P 301      -2.753 -10.640  -8.142  0.00  0.00      PROB  
ATOM   2966  HA  ILE P 301      -3.339  -9.754  -8.338  0.00  0.00      PROB  
ATOM   2967  CB  ILE P 301      -1.314 -10.167  -7.661  0.00  0.00      PROB  
ATOM   2968  HB  ILE P 301      -0.629 -11.016  -7.446  0.00  0.00      PROB  
ATOM   2969  CG2 ILE P 301      -0.665  -9.332  -8.749  0.00  0.00      PROB  
ATOM   2970 HG21 ILE P 301       0.204  -8.750  -8.375  0.00  0.00      PROB  
ATOM   2971 HG22 ILE P 301      -1.349  -8.590  -9.212  0.00  0.00      PROB  
ATOM   2972 HG23 ILE P 301      -0.256  -9.903  -9.610  0.00  0.00      PROB  
ATOM   2973  CG1 ILE P 301      -1.538  -9.299  -6.336  0.00  0.00      PROB  
ATOM   2974 HG11 ILE P 301      -0.558  -9.045  -5.877  0.00  0.00      PROB  
ATOM   2975 HG12 ILE P 301      -2.219  -9.827  -5.634  0.00  0.00      PROB  
ATOM   2976  CD  ILE P 301      -2.200  -7.959  -6.538  0.00  0.00      PROB  
ATOM   2977  HD1 ILE P 301      -3.277  -8.165  -6.714  0.00  0.00      PROB  
ATOM   2978  HD2 ILE P 301      -1.857  -7.390  -7.429  0.00  0.00      PROB  
ATOM   2979  HD3 ILE P 301      -2.121  -7.337  -5.620  0.00  0.00      PROB  
ATOM   2980  C   ILE P 301      -2.604 -11.335  -9.469  0.00  0.00      PROB  
ATOM   2981  O   ILE P 301      -2.870 -10.628 -10.489  0.00  0.00      PROB  
ATOM   2982  N   GLY P 302      -2.331 -12.631  -9.507  0.00  0.00      PROB  
ATOM   2983  HN  GLY P 302      -2.028 -13.051  -8.656  0.00  0.00      PROB  
ATOM   2984  CA  GLY P 302      -2.476 -13.383 -10.713  0.00  0.00      PROB  
ATOM   2985  HA1 GLY P 302      -2.217 -14.421 -10.562  0.00  0.00      PROB  
ATOM   2986  HA2 GLY P 302      -1.986 -12.881 -11.533  0.00  0.00      PROB  
ATOM   2987  C   GLY P 302      -3.882 -13.356 -11.281  0.00  0.00      PROB  
ATOM   2988  O   GLY P 302      -3.999 -13.148 -12.480  0.00  0.00      PROB  
ATOM   2989  N   LEU P 303      -4.931 -13.480 -10.505  0.00  0.00      PROB  
ATOM   2990  HN  LEU P 303      -4.802 -13.685  -9.538  0.00  0.00      PROB  
ATOM   2991  CA  LEU P 303      -6.301 -13.368 -10.938  0.00  0.00      PROB  
ATOM   2992  HA  LEU P 303      -6.496 -14.145 -11.662  0.00  0.00      PROB  
ATOM   2993  CB  LEU P 303      -7.194 -13.824  -9.788  0.00  0.00      PROB  
ATOM   2994  HB1 LEU P 303      -7.148 -13.049  -8.993  0.00  0.00      PROB  
ATOM   2995  HB2 LEU P 303      -6.877 -14.794  -9.348  0.00  0.00      PROB  
ATOM   2996  CG  LEU P 303      -8.781 -13.926 -10.152  0.00  0.00      PROB  
ATOM   2997  HG  LEU P 303      -9.260 -13.096 -10.713  0.00  0.00      PROB  
ATOM   2998  CD1 LEU P 303      -8.986 -15.174 -11.118  0.00  0.00      PROB  
ATOM   2999 HD11 LEU P 303     -10.055 -15.468 -11.193  0.00  0.00      PROB  
ATOM   3000 HD12 LEU P 303      -8.391 -15.997 -10.668  0.00  0.00      PROB  
ATOM   3001 HD13 LEU P 303      -8.628 -15.107 -12.167  0.00  0.00      PROB  
ATOM   3002  CD2 LEU P 303      -9.568 -14.150  -8.884  0.00  0.00      PROB  
ATOM   3003 HD21 LEU P 303      -9.341 -13.372  -8.124  0.00  0.00      PROB  
ATOM   3004 HD22 LEU P 303      -9.250 -15.161  -8.549  0.00  0.00      PROB  
ATOM   3005 HD23 LEU P 303     -10.659 -14.018  -9.045  0.00  0.00      PROB  
ATOM   3006  C   LEU P 303      -6.855 -11.990 -11.426  0.00  0.00      PROB  
ATOM   3007  O   LEU P 303      -7.610 -12.013 -12.411  0.00  0.00      PROB  
ATOM   3008  N   PHE P 304      -6.490 -10.885 -10.820  0.00  0.00      PROB  
ATOM   3009  HN  PHE P 304      -5.867 -11.068 -10.064  0.00  0.00      PROB  
ATOM   3010  CA  PHE P 304      -6.759  -9.514 -11.115  0.00  0.00      PROB  
ATOM   3011  HA  PHE P 304      -7.795  -9.344 -11.370  0.00  0.00      PROB  
ATOM   3012  CB  PHE P 304      -6.318  -8.603  -9.921  0.00  0.00      PROB  
ATOM   3013  HB1 PHE P 304      -5.266  -8.797  -9.620  0.00  0.00      PROB  
ATOM   3014  HB2 PHE P 304      -6.991  -8.949  -9.108  0.00  0.00      PROB  
ATOM   3015  CG  PHE P 304      -6.615  -7.161  -9.991  0.00  0.00      PROB  
ATOM   3016  CD1 PHE P 304      -5.774  -6.235  -9.232  0.00  0.00      PROB  
ATOM   3017  HD1 PHE P 304      -4.942  -6.588  -8.640  0.00  0.00      PROB  
ATOM   3018  CE1 PHE P 304      -5.932  -4.814  -9.446  0.00  0.00      PROB  
ATOM   3019  HE1 PHE P 304      -5.204  -4.080  -9.135  0.00  0.00      PROB  
ATOM   3020  CZ  PHE P 304      -7.068  -4.350 -10.140  0.00  0.00      PROB  
ATOM   3021  HZ  PHE P 304      -7.357  -3.310 -10.167  0.00  0.00      PROB  
ATOM   3022  CD2 PHE P 304      -7.652  -6.592 -10.796  0.00  0.00      PROB  
ATOM   3023  HD2 PHE P 304      -8.207  -7.242 -11.456  0.00  0.00      PROB  
ATOM   3024  CE2 PHE P 304      -7.876  -5.240 -10.861  0.00  0.00      PROB  
ATOM   3025  HE2 PHE P 304      -8.760  -4.840 -11.336  0.00  0.00      PROB  
ATOM   3026  C   PHE P 304      -5.930  -9.101 -12.319  0.00  0.00      PROB  
ATOM   3027  O   PHE P 304      -6.511  -8.589 -13.281  0.00  0.00      PROB  
ATOM   3028  N   ALA P 305      -4.647  -9.459 -12.356  0.00  0.00      PROB  
ATOM   3029  HN  ALA P 305      -4.203  -9.890 -11.573  0.00  0.00      PROB  
ATOM   3030  CA  ALA P 305      -3.867  -9.055 -13.565  0.00  0.00      PROB  
ATOM   3031  HA  ALA P 305      -4.071  -8.010 -13.744  0.00  0.00      PROB  
ATOM   3032  CB  ALA P 305      -2.384  -9.333 -13.238  0.00  0.00      PROB  
ATOM   3033  HB1 ALA P 305      -1.695  -9.004 -14.046  0.00  0.00      PROB  
ATOM   3034  HB2 ALA P 305      -2.061 -10.349 -12.926  0.00  0.00      PROB  
ATOM   3035  HB3 ALA P 305      -2.169  -8.741 -12.323  0.00  0.00      PROB  
ATOM   3036  C   ALA P 305      -4.282  -9.857 -14.816  0.00  0.00      PROB  
ATOM   3037  O   ALA P 305      -4.289  -9.328 -15.919  0.00  0.00      PROB  
ATOM   3038  N   SER P 306      -4.744 -11.050 -14.687  0.00  0.00      PROB  
ATOM   3039  HN  SER P 306      -4.629 -11.444 -13.778  0.00  0.00      PROB  
ATOM   3040  CA  SER P 306      -5.364 -11.910 -15.702  0.00  0.00      PROB  
ATOM   3041  HA  SER P 306      -4.635 -11.910 -16.499  0.00  0.00      PROB  
ATOM   3042  CB  SER P 306      -5.729 -13.363 -15.428  0.00  0.00      PROB  
ATOM   3043  HB1 SER P 306      -6.280 -13.867 -16.250  0.00  0.00      PROB  
ATOM   3044  HB2 SER P 306      -6.408 -13.409 -14.549  0.00  0.00      PROB  
ATOM   3045  OG  SER P 306      -4.578 -14.158 -15.199  0.00  0.00      PROB  
ATOM   3046  HG1 SER P 306      -4.355 -13.903 -14.301  0.00  0.00      PROB  
ATOM   3047  C   SER P 306      -6.560 -11.309 -16.383  0.00  0.00      PROB  
ATOM   3048  O   SER P 306      -6.831 -11.458 -17.609  0.00  0.00      PROB  
ATOM   3049  N   PHE P 307      -7.346 -10.516 -15.574  0.00  0.00      PROB  
ATOM   3050  HN  PHE P 307      -7.106 -10.269 -14.639  0.00  0.00      PROB  
ATOM   3051  CA  PHE P 307      -8.630  -9.982 -16.023  0.00  0.00      PROB  
ATOM   3052  HA  PHE P 307      -8.897 -10.441 -16.963  0.00  0.00      PROB  
ATOM   3053  CB  PHE P 307      -9.806 -10.366 -14.966  0.00  0.00      PROB  
ATOM   3054  HB1 PHE P 307     -10.683  -9.718 -15.175  0.00  0.00      PROB  
ATOM   3055  HB2 PHE P 307      -9.404 -10.228 -13.940  0.00  0.00      PROB  
ATOM   3056  CG  PHE P 307     -10.153 -11.799 -15.035  0.00  0.00      PROB  
ATOM   3057  CD1 PHE P 307     -10.530 -12.465 -13.882  0.00  0.00      PROB  
ATOM   3058  HD1 PHE P 307     -10.361 -11.877 -12.991  0.00  0.00      PROB  
ATOM   3059  CE1 PHE P 307     -10.901 -13.800 -13.824  0.00  0.00      PROB  
ATOM   3060  HE1 PHE P 307     -11.064 -14.258 -12.860  0.00  0.00      PROB  
ATOM   3061  CZ  PHE P 307     -11.008 -14.519 -14.998  0.00  0.00      PROB  
ATOM   3062  HZ  PHE P 307     -11.313 -15.553 -14.928  0.00  0.00      PROB  
ATOM   3063  CD2 PHE P 307     -10.114 -12.609 -16.189  0.00  0.00      PROB  
ATOM   3064  HD2 PHE P 307      -9.919 -12.221 -17.177  0.00  0.00      PROB  
ATOM   3065  CE2 PHE P 307     -10.620 -13.950 -16.201  0.00  0.00      PROB  
ATOM   3066  HE2 PHE P 307     -10.410 -14.550 -17.074  0.00  0.00      PROB  
ATOM   3067  C   PHE P 307      -8.608  -8.474 -16.291  0.00  0.00      PROB  
ATOM   3068  O   PHE P 307      -9.484  -7.941 -16.962  0.00  0.00      PROB  
ATOM   3069  N   ILE P 308      -7.566  -7.685 -15.946  0.00  0.00      PROB  
ATOM   3070  HN  ILE P 308      -6.877  -7.909 -15.261  0.00  0.00      PROB  
ATOM   3071  CA  ILE P 308      -7.327  -6.352 -16.413  0.00  0.00      PROB  
ATOM   3072  HA  ILE P 308      -8.132  -5.794 -15.958  0.00  0.00      PROB  
ATOM   3073  CB  ILE P 308      -6.010  -5.729 -15.877  0.00  0.00      PROB  
ATOM   3074  HB  ILE P 308      -5.273  -6.548 -16.014  0.00  0.00      PROB  
ATOM   3075  CG2 ILE P 308      -5.542  -4.446 -16.598  0.00  0.00      PROB  
ATOM   3076 HG21 ILE P 308      -5.348  -4.763 -17.645  0.00  0.00      PROB  
ATOM   3077 HG22 ILE P 308      -4.542  -4.107 -16.251  0.00  0.00      PROB  
ATOM   3078 HG23 ILE P 308      -6.260  -3.610 -16.732  0.00  0.00      PROB  
ATOM   3079  CG1 ILE P 308      -6.053  -5.510 -14.326  0.00  0.00      PROB  
ATOM   3080 HG11 ILE P 308      -5.159  -5.948 -13.832  0.00  0.00      PROB  
ATOM   3081 HG12 ILE P 308      -6.872  -6.144 -13.924  0.00  0.00      PROB  
ATOM   3082  CD  ILE P 308      -6.312  -4.092 -13.980  0.00  0.00      PROB  
ATOM   3083  HD1 ILE P 308      -6.664  -4.053 -12.927  0.00  0.00      PROB  
ATOM   3084  HD2 ILE P 308      -7.183  -3.654 -14.512  0.00  0.00      PROB  
ATOM   3085  HD3 ILE P 308      -5.509  -3.336 -14.115  0.00  0.00      PROB  
ATOM   3086  C   ILE P 308      -7.558  -6.075 -17.928  0.00  0.00      PROB  
ATOM   3087  O   ILE P 308      -8.251  -5.089 -18.274  0.00  0.00      PROB  
ATOM   3088  N   PRO P 309      -7.058  -6.853 -18.875  0.00  0.00      PROB  
ATOM   3089  CD  PRO P 309      -6.098  -7.972 -18.745  0.00  0.00      PROB  
ATOM   3090  HD1 PRO P 309      -6.705  -8.888 -18.906  0.00  0.00      PROB  
ATOM   3091  HD2 PRO P 309      -5.645  -8.064 -17.734  0.00  0.00      PROB  
ATOM   3092  CA  PRO P 309      -7.145  -6.498 -20.301  0.00  0.00      PROB  
ATOM   3093  HA  PRO P 309      -6.996  -5.428 -20.312  0.00  0.00      PROB  
ATOM   3094  CB  PRO P 309      -6.074  -7.378 -20.995  0.00  0.00      PROB  
ATOM   3095  HB1 PRO P 309      -5.520  -6.742 -21.719  0.00  0.00      PROB  
ATOM   3096  HB2 PRO P 309      -6.501  -8.250 -21.535  0.00  0.00      PROB  
ATOM   3097  CG  PRO P 309      -5.119  -7.801 -19.897  0.00  0.00      PROB  
ATOM   3098  HG1 PRO P 309      -4.636  -8.740 -20.243  0.00  0.00      PROB  
ATOM   3099  HG2 PRO P 309      -4.311  -7.076 -19.660  0.00  0.00      PROB  
ATOM   3100  C   PRO P 309      -8.532  -6.840 -20.809  0.00  0.00      PROB  
ATOM   3101  O   PRO P 309      -9.160  -6.132 -21.584  0.00  0.00      PROB  
ATOM   3102  N   GLU P 310      -9.012  -8.001 -20.317  0.00  0.00      PROB  
ATOM   3103  HN  GLU P 310      -8.361  -8.461 -19.718  0.00  0.00      PROB  
ATOM   3104  CA  GLU P 310     -10.399  -8.480 -20.449  0.00  0.00      PROB  
ATOM   3105  HA  GLU P 310     -10.457  -8.804 -21.477  0.00  0.00      PROB  
ATOM   3106  CB  GLU P 310     -10.713  -9.777 -19.549  0.00  0.00      PROB  
ATOM   3107  HB1 GLU P 310     -11.802  -9.992 -19.507  0.00  0.00      PROB  
ATOM   3108  HB2 GLU P 310     -10.497  -9.545 -18.484  0.00  0.00      PROB  
ATOM   3109  CG  GLU P 310      -9.889 -11.033 -19.937  0.00  0.00      PROB  
ATOM   3110  HG1 GLU P 310     -10.294 -11.803 -19.245  0.00  0.00      PROB  
ATOM   3111  HG2 GLU P 310      -8.796 -10.977 -19.750  0.00  0.00      PROB  
ATOM   3112  CD  GLU P 310     -10.197 -11.538 -21.303  0.00  0.00      PROB  
ATOM   3113  OE1 GLU P 310     -11.284 -12.171 -21.517  0.00  0.00      PROB  
ATOM   3114  OE2 GLU P 310      -9.403 -11.352 -22.246  0.00  0.00      PROB  
ATOM   3115  C   GLU P 310     -11.476  -7.453 -20.177  0.00  0.00      PROB  
ATOM   3116  O   GLU P 310     -12.392  -7.121 -20.927  0.00  0.00      PROB  
ATOM   3117  N   ILE P 311     -11.394  -6.854 -19.019  0.00  0.00      PROB  
ATOM   3118  HN  ILE P 311     -10.670  -7.164 -18.408  0.00  0.00      PROB  
ATOM   3119  CA  ILE P 311     -12.102  -5.734 -18.404  0.00  0.00      PROB  
ATOM   3120  HA  ILE P 311     -13.154  -5.973 -18.366  0.00  0.00      PROB  
ATOM   3121  CB  ILE P 311     -11.754  -5.503 -16.918  0.00  0.00      PROB  
ATOM   3122  HB  ILE P 311     -10.651  -5.532 -16.793  0.00  0.00      PROB  
ATOM   3123  CG2 ILE P 311     -12.220  -4.129 -16.332  0.00  0.00      PROB  
ATOM   3124 HG21 ILE P 311     -13.310  -4.150 -16.543  0.00  0.00      PROB  
ATOM   3125 HG22 ILE P 311     -11.574  -3.315 -16.726  0.00  0.00      PROB  
ATOM   3126 HG23 ILE P 311     -12.153  -4.169 -15.224  0.00  0.00      PROB  
ATOM   3127  CG1 ILE P 311     -12.454  -6.644 -16.099  0.00  0.00      PROB  
ATOM   3128 HG11 ILE P 311     -12.588  -7.550 -16.729  0.00  0.00      PROB  
ATOM   3129 HG12 ILE P 311     -13.420  -6.194 -15.784  0.00  0.00      PROB  
ATOM   3130  CD  ILE P 311     -11.623  -6.998 -14.864  0.00  0.00      PROB  
ATOM   3131  HD1 ILE P 311     -11.867  -6.310 -14.027  0.00  0.00      PROB  
ATOM   3132  HD2 ILE P 311     -10.572  -6.959 -15.222  0.00  0.00      PROB  
ATOM   3133  HD3 ILE P 311     -11.878  -8.024 -14.521  0.00  0.00      PROB  
ATOM   3134  C   ILE P 311     -11.947  -4.429 -19.229  0.00  0.00      PROB  
ATOM   3135  O   ILE P 311     -12.942  -3.758 -19.532  0.00  0.00      PROB  
ATOM   3136  N   ALA P 312     -10.756  -4.008 -19.651  0.00  0.00      PROB  
ATOM   3137  HN  ALA P 312      -9.882  -4.477 -19.548  0.00  0.00      PROB  
ATOM   3138  CA  ALA P 312     -10.586  -2.887 -20.591  0.00  0.00      PROB  
ATOM   3139  HA  ALA P 312     -10.883  -1.962 -20.119  0.00  0.00      PROB  
ATOM   3140  CB  ALA P 312      -9.010  -2.744 -20.820  0.00  0.00      PROB  
ATOM   3141  HB1 ALA P 312      -8.485  -2.925 -19.858  0.00  0.00      PROB  
ATOM   3142  HB2 ALA P 312      -8.896  -1.713 -21.217  0.00  0.00      PROB  
ATOM   3143  HB3 ALA P 312      -8.582  -3.481 -21.532  0.00  0.00      PROB  
ATOM   3144  C   ALA P 312     -11.297  -3.097 -21.932  0.00  0.00      PROB  
ATOM   3145  O   ALA P 312     -11.748  -2.093 -22.516  0.00  0.00      PROB  
ATOM   3146  N   GLU P 313     -11.328  -4.268 -22.526  0.00  0.00      PROB  
ATOM   3147  HN  GLU P 313     -10.887  -5.092 -22.179  0.00  0.00      PROB  
ATOM   3148  CA  GLU P 313     -11.996  -4.402 -23.825  0.00  0.00      PROB  
ATOM   3149  HA  GLU P 313     -11.381  -3.852 -24.521  0.00  0.00      PROB  
ATOM   3150  CB  GLU P 313     -11.938  -5.929 -24.313  0.00  0.00      PROB  
ATOM   3151  HB1 GLU P 313     -12.559  -6.043 -25.227  0.00  0.00      PROB  
ATOM   3152  HB2 GLU P 313     -12.263  -6.503 -23.419  0.00  0.00      PROB  
ATOM   3153  CG  GLU P 313     -10.520  -6.354 -24.848  0.00  0.00      PROB  
ATOM   3154  HG1 GLU P 313     -10.361  -7.453 -24.846  0.00  0.00      PROB  
ATOM   3155  HG2 GLU P 313      -9.821  -5.949 -24.085  0.00  0.00      PROB  
ATOM   3156  CD  GLU P 313     -10.082  -5.727 -26.161  0.00  0.00      PROB  
ATOM   3157  OE1 GLU P 313      -9.746  -4.491 -26.243  0.00  0.00      PROB  
ATOM   3158  OE2 GLU P 313      -9.966  -6.444 -27.186  0.00  0.00      PROB  
ATOM   3159  C   GLU P 313     -13.432  -3.944 -23.889  0.00  0.00      PROB  
ATOM   3160  O   GLU P 313     -13.840  -3.189 -24.756  0.00  0.00      PROB  
ATOM   3161  N   ILE P 314     -14.101  -4.340 -22.824  0.00  0.00      PROB  
ATOM   3162  HN  ILE P 314     -13.684  -4.811 -22.051  0.00  0.00      PROB  
ATOM   3163  CA  ILE P 314     -15.561  -4.294 -22.854  0.00  0.00      PROB  
ATOM   3164  HA  ILE P 314     -15.910  -4.219 -23.873  0.00  0.00      PROB  
ATOM   3165  CB  ILE P 314     -16.222  -5.492 -22.166  0.00  0.00      PROB  
ATOM   3166  HB  ILE P 314     -17.295  -5.264 -21.990  0.00  0.00      PROB  
ATOM   3167  CG2 ILE P 314     -16.145  -6.777 -23.088  0.00  0.00      PROB  
ATOM   3168 HG21 ILE P 314     -16.406  -6.616 -24.155  0.00  0.00      PROB  
ATOM   3169 HG22 ILE P 314     -16.859  -7.523 -22.678  0.00  0.00      PROB  
ATOM   3170 HG23 ILE P 314     -15.091  -7.129 -23.106  0.00  0.00      PROB  
ATOM   3171  CG1 ILE P 314     -15.672  -5.892 -20.745  0.00  0.00      PROB  
ATOM   3172 HG11 ILE P 314     -15.806  -4.908 -20.246  0.00  0.00      PROB  
ATOM   3173 HG12 ILE P 314     -14.602  -6.191 -20.710  0.00  0.00      PROB  
ATOM   3174  CD  ILE P 314     -16.478  -7.046 -20.046  0.00  0.00      PROB  
ATOM   3175  HD1 ILE P 314     -17.547  -6.741 -20.040  0.00  0.00      PROB  
ATOM   3176  HD2 ILE P 314     -16.220  -7.225 -18.981  0.00  0.00      PROB  
ATOM   3177  HD3 ILE P 314     -16.329  -8.037 -20.526  0.00  0.00      PROB  
ATOM   3178  C   ILE P 314     -15.944  -3.024 -22.181  0.00  0.00      PROB  
ATOM   3179  O   ILE P 314     -17.129  -2.664 -22.322  0.00  0.00      PROB  
ATOM   3180  N   LEU P 315     -15.126  -2.143 -21.564  0.00  0.00      PROB  
ATOM   3181  HN  LEU P 315     -14.167  -2.319 -21.356  0.00  0.00      PROB  
ATOM   3182  CA  LEU P 315     -15.539  -0.803 -21.055  0.00  0.00      PROB  
ATOM   3183  HA  LEU P 315     -16.607  -0.671 -21.141  0.00  0.00      PROB  
ATOM   3184  CB  LEU P 315     -14.944  -0.655 -19.611  0.00  0.00      PROB  
ATOM   3185  HB1 LEU P 315     -15.100   0.372 -19.218  0.00  0.00      PROB  
ATOM   3186  HB2 LEU P 315     -13.849  -0.743 -19.779  0.00  0.00      PROB  
ATOM   3187  CG  LEU P 315     -15.381  -1.701 -18.595  0.00  0.00      PROB  
ATOM   3188  HG  LEU P 315     -15.151  -2.678 -19.070  0.00  0.00      PROB  
ATOM   3189  CD1 LEU P 315     -14.731  -1.531 -17.256  0.00  0.00      PROB  
ATOM   3190 HD11 LEU P 315     -15.153  -0.632 -16.760  0.00  0.00      PROB  
ATOM   3191 HD12 LEU P 315     -13.628  -1.446 -17.360  0.00  0.00      PROB  
ATOM   3192 HD13 LEU P 315     -15.050  -2.362 -16.590  0.00  0.00      PROB  
ATOM   3193  CD2 LEU P 315     -16.889  -1.707 -18.485  0.00  0.00      PROB  
ATOM   3194 HD21 LEU P 315     -17.092  -2.565 -17.809  0.00  0.00      PROB  
ATOM   3195 HD22 LEU P 315     -17.405  -1.834 -19.461  0.00  0.00      PROB  
ATOM   3196 HD23 LEU P 315     -17.240  -0.782 -17.980  0.00  0.00      PROB  
ATOM   3197  C   LEU P 315     -14.853   0.288 -21.852  0.00  0.00      PROB  
ATOM   3198  O   LEU P 315     -15.355   1.449 -21.815  0.00  0.00      PROB  
ATOM   3199  N   GLY P 316     -13.903  -0.088 -22.745  0.00  0.00      PROB  
ATOM   3200  HN  GLY P 316     -13.441  -0.965 -22.641  0.00  0.00      PROB  
ATOM   3201  CA  GLY P 316     -13.136   0.860 -23.589  0.00  0.00      PROB  
ATOM   3202  HA1 GLY P 316     -12.107   0.533 -23.576  0.00  0.00      PROB  
ATOM   3203  HA2 GLY P 316     -13.225   1.853 -23.174  0.00  0.00      PROB  
ATOM   3204  C   GLY P 316     -13.791   0.834 -24.980  0.00  0.00      PROB  
ATOM   3205  O   GLY P 316     -13.951   1.926 -25.548  0.00  0.00      PROB  
ATOM   3206  N   LYS P 317     -14.156  -0.361 -25.527  0.00  0.00      PROB  
ATOM   3207  HN  LYS P 317     -13.807  -1.100 -24.958  0.00  0.00      PROB  
ATOM   3208  CA  LYS P 317     -14.960  -0.524 -26.709  0.00  0.00      PROB  
ATOM   3209  HA  LYS P 317     -14.680   0.250 -27.408  0.00  0.00      PROB  
ATOM   3210  CB  LYS P 317     -14.650  -1.823 -27.555  0.00  0.00      PROB  
ATOM   3211  HB1 LYS P 317     -15.462  -1.854 -28.312  0.00  0.00      PROB  
ATOM   3212  HB2 LYS P 317     -14.688  -2.784 -27.000  0.00  0.00      PROB  
ATOM   3213  CG  LYS P 317     -13.291  -1.716 -28.247  0.00  0.00      PROB  
ATOM   3214  HG1 LYS P 317     -13.216  -0.727 -28.747  0.00  0.00      PROB  
ATOM   3215  HG2 LYS P 317     -13.126  -2.533 -28.982  0.00  0.00      PROB  
ATOM   3216  CD  LYS P 317     -12.105  -1.975 -27.312  0.00  0.00      PROB  
ATOM   3217  HD1 LYS P 317     -12.247  -2.979 -26.857  0.00  0.00      PROB  
ATOM   3218  HD2 LYS P 317     -12.054  -1.153 -26.566  0.00  0.00      PROB  
ATOM   3219  CE  LYS P 317     -10.683  -1.808 -27.894  0.00  0.00      PROB  
ATOM   3220  HE1 LYS P 317     -10.541  -0.844 -28.427  0.00  0.00      PROB  
ATOM   3221  HE2 LYS P 317     -10.554  -2.666 -28.589  0.00  0.00      PROB  
ATOM   3222  NZ  LYS P 317      -9.668  -1.995 -26.876  0.00  0.00      PROB  
ATOM   3223  HZ1 LYS P 317      -9.981  -1.473 -26.032  0.00  0.00      PROB  
ATOM   3224  HZ2 LYS P 317      -8.737  -1.561 -27.043  0.00  0.00      PROB  
ATOM   3225  HZ3 LYS P 317      -9.599  -2.946 -26.461  0.00  0.00      PROB  
ATOM   3226  C   LYS P 317     -16.413  -0.271 -26.480  0.00  0.00      PROB  
ATOM   3227  O   LYS P 317     -17.264  -1.156 -26.524  0.00  0.00      PROB  
ATOM   3228  N   ARG P 318     -16.835   1.015 -26.499  0.00  0.00      PROB  
ATOM   3229  HN  ARG P 318     -16.116   1.702 -26.440  0.00  0.00      PROB  
ATOM   3230  CA  ARG P 318     -18.254   1.497 -26.461  0.00  0.00      PROB  
ATOM   3231  HA  ARG P 318     -18.975   0.693 -26.442  0.00  0.00      PROB  
ATOM   3232  CB  ARG P 318     -18.462   2.433 -25.199  0.00  0.00      PROB  
ATOM   3233  HB1 ARG P 318     -19.554   2.640 -25.226  0.00  0.00      PROB  
ATOM   3234  HB2 ARG P 318     -17.913   3.385 -25.367  0.00  0.00      PROB  
ATOM   3235  CG  ARG P 318     -17.952   1.785 -23.906  0.00  0.00      PROB  
ATOM   3236  HG1 ARG P 318     -18.017   2.460 -23.026  0.00  0.00      PROB  
ATOM   3237  HG2 ARG P 318     -16.859   1.670 -24.065  0.00  0.00      PROB  
ATOM   3238  CD  ARG P 318     -18.703   0.495 -23.620  0.00  0.00      PROB  
ATOM   3239  HD1 ARG P 318     -18.202  -0.038 -22.784  0.00  0.00      PROB  
ATOM   3240  HD2 ARG P 318     -18.544  -0.188 -24.481  0.00  0.00      PROB  
ATOM   3241  NE  ARG P 318     -20.112   0.849 -23.312  0.00  0.00      PROB  
ATOM   3242  HE  ARG P 318     -20.281   1.753 -22.918  0.00  0.00      PROB  
ATOM   3243  CZ  ARG P 318     -21.095  -0.039 -23.347  0.00  0.00      PROB  
ATOM   3244  NH1 ARG P 318     -20.916  -1.331 -23.687  0.00  0.00      PROB  
ATOM   3245 HH11 ARG P 318     -20.037  -1.716 -23.969  0.00  0.00      PROB  
ATOM   3246 HH12 ARG P 318     -21.661  -1.939 -23.961  0.00  0.00      PROB  
ATOM   3247  NH2 ARG P 318     -22.331   0.388 -23.233  0.00  0.00      PROB  
ATOM   3248 HH21 ARG P 318     -22.500   1.317 -22.904  0.00  0.00      PROB  
ATOM   3249 HH22 ARG P 318     -22.955  -0.381 -23.090  0.00  0.00      PROB  
ATOM   3250  C   ARG P 318     -18.532   2.330 -27.812  0.00  0.00      PROB  
ATOM   3251  O   ARG P 318     -17.646   2.776 -28.531  0.00  0.00      PROB  
ATOM   3252  N   GLN P 319     -19.809   2.621 -27.935  0.00  0.00      PROB  
ATOM   3253  HN  GLN P 319     -20.489   2.437 -27.230  0.00  0.00      PROB  
ATOM   3254  CA  GLN P 319     -20.336   3.576 -28.885  0.00  0.00      PROB  
ATOM   3255  HA  GLN P 319     -19.786   3.536 -29.813  0.00  0.00      PROB  
ATOM   3256  CB  GLN P 319     -21.797   3.248 -29.279  0.00  0.00      PROB  
ATOM   3257  HB1 GLN P 319     -21.810   2.179 -29.582  0.00  0.00      PROB  
ATOM   3258  HB2 GLN P 319     -22.137   3.928 -30.089  0.00  0.00      PROB  
ATOM   3259  CG  GLN P 319     -22.982   3.387 -28.246  0.00  0.00      PROB  
ATOM   3260  HG1 GLN P 319     -23.996   3.138 -28.625  0.00  0.00      PROB  
ATOM   3261  HG2 GLN P 319     -23.120   4.472 -28.054  0.00  0.00      PROB  
ATOM   3262  CD  GLN P 319     -22.619   2.691 -26.936  0.00  0.00      PROB  
ATOM   3263  OE1 GLN P 319     -21.938   3.164 -25.995  0.00  0.00      PROB  
ATOM   3264  NE2 GLN P 319     -23.001   1.392 -26.960  0.00  0.00      PROB  
ATOM   3265 HE21 GLN P 319     -23.691   1.159 -27.646  0.00  0.00      PROB  
ATOM   3266 HE22 GLN P 319     -22.718   0.763 -26.236  0.00  0.00      PROB  
ATOM   3267  C   GLN P 319     -20.332   5.000 -28.301  0.00  0.00      PROB  
ATOM   3268  OT1 GLN P 319     -19.642   5.375 -27.327  0.00  0.00      PROB  
ATOM   3269  OT2 GLN P 319     -21.003   5.938 -29.040  0.00  0.00      PROB  
ATOM   3270 HT2B GLN P 319     -21.052   6.815 -28.651  0.00  0.00      PROB  
ATOM   3271  N   THR P 218       6.998 -25.372 -26.639  0.00  0.00      PROC  
ATOM   3272  HT1 THR P 218       6.416 -25.994 -27.164  0.00  0.00      PROC  
ATOM   3273  HT2 THR P 218       7.572 -25.524 -25.834  0.00  0.00      PROC  
ATOM   3274  CA  THR P 218       7.087 -23.888 -27.024  0.00  0.00      PROC  
ATOM   3275  HA  THR P 218       7.502 -23.922 -28.020  0.00  0.00      PROC  
ATOM   3276  CB  THR P 218       5.694 -23.133 -26.915  0.00  0.00      PROC  
ATOM   3277  HB  THR P 218       5.071 -23.596 -27.710  0.00  0.00      PROC  
ATOM   3278  OG1 THR P 218       5.742 -21.745 -27.131  0.00  0.00      PROC  
ATOM   3279  HG1 THR P 218       4.824 -21.482 -27.039  0.00  0.00      PROC  
ATOM   3280  CG2 THR P 218       4.943 -23.393 -25.626  0.00  0.00      PROC  
ATOM   3281 HG21 THR P 218       4.769 -24.474 -25.436  0.00  0.00      PROC  
ATOM   3282 HG22 THR P 218       3.957 -22.881 -25.615  0.00  0.00      PROC  
ATOM   3283 HG23 THR P 218       5.495 -22.955 -24.767  0.00  0.00      PROC  
ATOM   3284  C   THR P 218       8.128 -23.109 -26.262  0.00  0.00      PROC  
ATOM   3285  O   THR P 218       8.581 -23.497 -25.179  0.00  0.00      PROC  
ATOM   3286  N   SER P 219       8.562 -21.909 -26.704  0.00  0.00      PROC  
ATOM   3287  HN  SER P 219       8.355 -21.715 -27.659  0.00  0.00      PROC  
ATOM   3288  CA  SER P 219       9.454 -21.057 -25.936  0.00  0.00      PROC  
ATOM   3289  HA  SER P 219      10.243 -21.555 -25.393  0.00  0.00      PROC  
ATOM   3290  CB  SER P 219      10.100 -19.876 -26.803  0.00  0.00      PROC  
ATOM   3291  HB1 SER P 219      10.660 -19.157 -26.167  0.00  0.00      PROC  
ATOM   3292  HB2 SER P 219       9.319 -19.334 -27.378  0.00  0.00      PROC  
ATOM   3293  OG  SER P 219      11.212 -20.312 -27.626  0.00  0.00      PROC  
ATOM   3294  HG1 SER P 219      10.893 -21.027 -28.182  0.00  0.00      PROC  
ATOM   3295  C   SER P 219       8.689 -20.349 -24.855  0.00  0.00      PROC  
ATOM   3296  O   SER P 219       9.209 -20.180 -23.761  0.00  0.00      PROC  
ATOM   3297  N   THR P 220       7.376 -20.057 -25.042  0.00  0.00      PROC  
ATOM   3298  HN  THR P 220       6.869 -20.336 -25.855  0.00  0.00      PROC  
ATOM   3299  CA  THR P 220       6.499 -19.384 -24.062  0.00  0.00      PROC  
ATOM   3300  HA  THR P 220       6.730 -18.358 -23.816  0.00  0.00      PROC  
ATOM   3301  CB  THR P 220       5.117 -19.124 -24.662  0.00  0.00      PROC  
ATOM   3302  HB  THR P 220       4.521 -18.722 -23.815  0.00  0.00      PROC  
ATOM   3303  OG1 THR P 220       4.385 -20.275 -25.048  0.00  0.00      PROC  
ATOM   3304  HG1 THR P 220       3.476 -19.967 -25.075  0.00  0.00      PROC  
ATOM   3305  CG2 THR P 220       5.327 -18.158 -25.764  0.00  0.00      PROC  
ATOM   3306 HG21 THR P 220       5.757 -17.218 -25.356  0.00  0.00      PROC  
ATOM   3307 HG22 THR P 220       4.368 -18.019 -26.308  0.00  0.00      PROC  
ATOM   3308 HG23 THR P 220       6.072 -18.544 -26.492  0.00  0.00      PROC  
ATOM   3309  C   THR P 220       6.342 -20.158 -22.750  0.00  0.00      PROC  
ATOM   3310  O   THR P 220       6.453 -19.519 -21.619  0.00  0.00      PROC  
ATOM   3311  N   LEU P 221       6.067 -21.437 -22.779  0.00  0.00      PROC  
ATOM   3312  HN  LEU P 221       5.618 -21.858 -23.564  0.00  0.00      PROC  
ATOM   3313  CA  LEU P 221       5.990 -22.173 -21.507  0.00  0.00      PROC  
ATOM   3314  HA  LEU P 221       5.400 -21.684 -20.745  0.00  0.00      PROC  
ATOM   3315  CB  LEU P 221       5.299 -23.561 -21.591  0.00  0.00      PROC  
ATOM   3316  HB1 LEU P 221       5.811 -24.208 -22.335  0.00  0.00      PROC  
ATOM   3317  HB2 LEU P 221       4.239 -23.482 -21.916  0.00  0.00      PROC  
ATOM   3318  CG  LEU P 221       5.318 -24.578 -20.409  0.00  0.00      PROC  
ATOM   3319  HG  LEU P 221       6.399 -24.812 -20.305  0.00  0.00      PROC  
ATOM   3320  CD1 LEU P 221       4.787 -23.922 -19.080  0.00  0.00      PROC  
ATOM   3321 HD11 LEU P 221       3.745 -23.580 -19.260  0.00  0.00      PROC  
ATOM   3322 HD12 LEU P 221       5.369 -23.065 -18.680  0.00  0.00      PROC  
ATOM   3323 HD13 LEU P 221       4.784 -24.808 -18.409  0.00  0.00      PROC  
ATOM   3324  CD2 LEU P 221       4.526 -25.817 -20.837  0.00  0.00      PROC  
ATOM   3325 HD21 LEU P 221       3.434 -25.644 -20.733  0.00  0.00      PROC  
ATOM   3326 HD22 LEU P 221       4.773 -26.659 -20.156  0.00  0.00      PROC  
ATOM   3327 HD23 LEU P 221       4.694 -25.989 -21.922  0.00  0.00      PROC  
ATOM   3328  C   LEU P 221       7.419 -22.279 -20.846  0.00  0.00      PROC  
ATOM   3329  O   LEU P 221       7.478 -22.184 -19.597  0.00  0.00      PROC  
ATOM   3330  N   ILE P 222       8.473 -22.480 -21.622  0.00  0.00      PROC  
ATOM   3331  HN  ILE P 222       8.462 -22.565 -22.615  0.00  0.00      PROC  
ATOM   3332  CA  ILE P 222       9.800 -22.578 -21.050  0.00  0.00      PROC  
ATOM   3333  HA  ILE P 222       9.711 -23.352 -20.302  0.00  0.00      PROC  
ATOM   3334  CB  ILE P 222      10.876 -23.037 -22.027  0.00  0.00      PROC  
ATOM   3335  HB  ILE P 222      11.021 -22.229 -22.775  0.00  0.00      PROC  
ATOM   3336  CG2 ILE P 222      12.203 -23.235 -21.245  0.00  0.00      PROC  
ATOM   3337 HG21 ILE P 222      12.071 -23.750 -20.269  0.00  0.00      PROC  
ATOM   3338 HG22 ILE P 222      12.759 -22.288 -21.076  0.00  0.00      PROC  
ATOM   3339 HG23 ILE P 222      12.831 -24.002 -21.747  0.00  0.00      PROC  
ATOM   3340  CG1 ILE P 222      10.559 -24.358 -22.772  0.00  0.00      PROC  
ATOM   3341 HG11 ILE P 222       9.489 -24.361 -23.069  0.00  0.00      PROC  
ATOM   3342 HG12 ILE P 222      10.730 -25.201 -22.069  0.00  0.00      PROC  
ATOM   3343  CD  ILE P 222      11.441 -24.639 -23.995  0.00  0.00      PROC  
ATOM   3344  HD1 ILE P 222      11.263 -25.594 -24.533  0.00  0.00      PROC  
ATOM   3345  HD2 ILE P 222      12.530 -24.677 -23.781  0.00  0.00      PROC  
ATOM   3346  HD3 ILE P 222      11.258 -23.864 -24.770  0.00  0.00      PROC  
ATOM   3347  C   ILE P 222      10.276 -21.324 -20.329  0.00  0.00      PROC  
ATOM   3348  O   ILE P 222      10.826 -21.337 -19.234  0.00  0.00      PROC  
ATOM   3349  N   ARG P 223       9.964 -20.075 -20.910  0.00  0.00      PROC  
ATOM   3350  HN  ARG P 223       9.721 -20.046 -21.876  0.00  0.00      PROC  
ATOM   3351  CA  ARG P 223      10.358 -18.766 -20.362  0.00  0.00      PROC  
ATOM   3352  HA  ARG P 223      11.413 -18.832 -20.142  0.00  0.00      PROC  
ATOM   3353  CB  ARG P 223      10.248 -17.633 -21.375  0.00  0.00      PROC  
ATOM   3354  HB1 ARG P 223       9.192 -17.605 -21.719  0.00  0.00      PROC  
ATOM   3355  HB2 ARG P 223      10.838 -17.769 -22.306  0.00  0.00      PROC  
ATOM   3356  CG  ARG P 223      10.709 -16.241 -20.822  0.00  0.00      PROC  
ATOM   3357  HG1 ARG P 223      10.136 -15.941 -19.918  0.00  0.00      PROC  
ATOM   3358  HG2 ARG P 223      10.466 -15.418 -21.528  0.00  0.00      PROC  
ATOM   3359  CD  ARG P 223      12.203 -16.205 -20.390  0.00  0.00      PROC  
ATOM   3360  HD1 ARG P 223      12.857 -16.681 -21.152  0.00  0.00      PROC  
ATOM   3361  HD2 ARG P 223      12.327 -16.774 -19.444  0.00  0.00      PROC  
ATOM   3362  NE  ARG P 223      12.597 -14.826 -20.340  0.00  0.00      PROC  
ATOM   3363  HE  ARG P 223      12.030 -14.017 -20.495  0.00  0.00      PROC  
ATOM   3364  CZ  ARG P 223      13.749 -14.404 -19.817  0.00  0.00      PROC  
ATOM   3365  NH1 ARG P 223      14.578 -15.224 -19.382  0.00  0.00      PROC  
ATOM   3366 HH11 ARG P 223      14.526 -16.192 -19.627  0.00  0.00      PROC  
ATOM   3367 HH12 ARG P 223      15.345 -14.786 -18.913  0.00  0.00      PROC  
ATOM   3368  NH2 ARG P 223      13.822 -13.059 -19.820  0.00  0.00      PROC  
ATOM   3369 HH21 ARG P 223      12.985 -12.635 -20.164  0.00  0.00      PROC  
ATOM   3370 HH22 ARG P 223      14.676 -12.561 -19.668  0.00  0.00      PROC  
ATOM   3371  C   ARG P 223       9.678 -18.388 -19.154  0.00  0.00      PROC  
ATOM   3372  O   ARG P 223      10.256 -17.827 -18.220  0.00  0.00      PROC  
ATOM   3373  N   LEU P 224       8.383 -18.866 -19.119  0.00  0.00      PROC  
ATOM   3374  HN  LEU P 224       7.883 -19.393 -19.802  0.00  0.00      PROC  
ATOM   3375  CA  LEU P 224       7.525 -18.683 -17.962  0.00  0.00      PROC  
ATOM   3376  HA  LEU P 224       7.513 -17.655 -17.629  0.00  0.00      PROC  
ATOM   3377  CB  LEU P 224       6.051 -19.122 -18.381  0.00  0.00      PROC  
ATOM   3378  HB1 LEU P 224       6.042 -20.204 -18.632  0.00  0.00      PROC  
ATOM   3379  HB2 LEU P 224       5.854 -18.670 -19.376  0.00  0.00      PROC  
ATOM   3380  CG  LEU P 224       4.897 -18.776 -17.370  0.00  0.00      PROC  
ATOM   3381  HG  LEU P 224       5.145 -19.290 -16.417  0.00  0.00      PROC  
ATOM   3382  CD1 LEU P 224       4.817 -17.305 -16.969  0.00  0.00      PROC  
ATOM   3383 HD11 LEU P 224       5.750 -16.866 -16.554  0.00  0.00      PROC  
ATOM   3384 HD12 LEU P 224       4.049 -17.096 -16.195  0.00  0.00      PROC  
ATOM   3385 HD13 LEU P 224       4.583 -16.638 -17.826  0.00  0.00      PROC  
ATOM   3386  CD2 LEU P 224       3.530 -19.173 -17.931  0.00  0.00      PROC  
ATOM   3387 HD21 LEU P 224       3.198 -18.686 -18.873  0.00  0.00      PROC  
ATOM   3388 HD22 LEU P 224       2.780 -18.976 -17.135  0.00  0.00      PROC  
ATOM   3389 HD23 LEU P 224       3.482 -20.246 -18.215  0.00  0.00      PROC  
ATOM   3390  C   LEU P 224       7.983 -19.478 -16.662  0.00  0.00      PROC  
ATOM   3391  O   LEU P 224       7.991 -18.895 -15.569  0.00  0.00      PROC  
ATOM   3392  N   VAL P 225       8.427 -20.772 -16.887  0.00  0.00      PROC  
ATOM   3393  HN  VAL P 225       8.358 -21.222 -17.773  0.00  0.00      PROC  
ATOM   3394  CA  VAL P 225       9.087 -21.573 -15.903  0.00  0.00      PROC  
ATOM   3395  HA  VAL P 225       8.591 -21.569 -14.944  0.00  0.00      PROC  
ATOM   3396  CB  VAL P 225       9.081 -23.055 -16.442  0.00  0.00      PROC  
ATOM   3397  HB  VAL P 225       9.283 -22.985 -17.532  0.00  0.00      PROC  
ATOM   3398  CG1 VAL P 225       9.987 -24.074 -15.751  0.00  0.00      PROC  
ATOM   3399 HG11 VAL P 225       9.590 -24.500 -14.804  0.00  0.00      PROC  
ATOM   3400 HG12 VAL P 225      10.963 -23.623 -15.471  0.00  0.00      PROC  
ATOM   3401 HG13 VAL P 225      10.096 -24.910 -16.474  0.00  0.00      PROC  
ATOM   3402  CG2 VAL P 225       7.641 -23.579 -16.303  0.00  0.00      PROC  
ATOM   3403 HG21 VAL P 225       7.669 -24.623 -16.683  0.00  0.00      PROC  
ATOM   3404 HG22 VAL P 225       6.883 -23.025 -16.897  0.00  0.00      PROC  
ATOM   3405 HG23 VAL P 225       7.226 -23.570 -15.273  0.00  0.00      PROC  
ATOM   3406  C   VAL P 225      10.441 -21.124 -15.532  0.00  0.00      PROC  
ATOM   3407  O   VAL P 225      10.699 -21.165 -14.325  0.00  0.00      PROC  
ATOM   3408  N   GLN P 226      11.373 -20.702 -16.346  0.00  0.00      PROC  
ATOM   3409  HN  GLN P 226      11.165 -20.713 -17.321  0.00  0.00      PROC  
ATOM   3410  CA  GLN P 226      12.573 -20.046 -15.876  0.00  0.00      PROC  
ATOM   3411  HA  GLN P 226      13.127 -20.826 -15.374  0.00  0.00      PROC  
ATOM   3412  CB  GLN P 226      13.471 -19.746 -17.114  0.00  0.00      PROC  
ATOM   3413  HB1 GLN P 226      14.350 -19.156 -16.776  0.00  0.00      PROC  
ATOM   3414  HB2 GLN P 226      12.922 -18.976 -17.698  0.00  0.00      PROC  
ATOM   3415  CG  GLN P 226      14.019 -20.945 -17.901  0.00  0.00      PROC  
ATOM   3416  HG1 GLN P 226      15.056 -20.735 -18.242  0.00  0.00      PROC  
ATOM   3417  HG2 GLN P 226      13.384 -21.083 -18.801  0.00  0.00      PROC  
ATOM   3418  CD  GLN P 226      14.164 -22.241 -17.110  0.00  0.00      PROC  
ATOM   3419  OE1 GLN P 226      15.052 -22.309 -16.188  0.00  0.00      PROC  
ATOM   3420  NE2 GLN P 226      13.418 -23.309 -17.480  0.00  0.00      PROC  
ATOM   3421 HE21 GLN P 226      13.799 -24.191 -17.202  0.00  0.00      PROC  
ATOM   3422 HE22 GLN P 226      12.453 -23.185 -17.709  0.00  0.00      PROC  
ATOM   3423  C   GLN P 226      12.423 -18.910 -14.937  0.00  0.00      PROC  
ATOM   3424  O   GLN P 226      13.089 -18.737 -13.887  0.00  0.00      PROC  
ATOM   3425  N   LEU P 227      11.407 -17.992 -15.317  0.00  0.00      PROC  
ATOM   3426  HN  LEU P 227      10.925 -18.177 -16.169  0.00  0.00      PROC  
ATOM   3427  CA  LEU P 227      11.019 -16.868 -14.475  0.00  0.00      PROC  
ATOM   3428  HA  LEU P 227      11.936 -16.378 -14.183  0.00  0.00      PROC  
ATOM   3429  CB  LEU P 227      10.196 -15.813 -15.137  0.00  0.00      PROC  
ATOM   3430  HB1 LEU P 227       9.867 -15.063 -14.386  0.00  0.00      PROC  
ATOM   3431  HB2 LEU P 227       9.250 -16.308 -15.445  0.00  0.00      PROC  
ATOM   3432  CG  LEU P 227      10.955 -15.127 -16.264  0.00  0.00      PROC  
ATOM   3433  HG  LEU P 227      11.602 -15.913 -16.710  0.00  0.00      PROC  
ATOM   3434  CD1 LEU P 227      10.096 -14.562 -17.418  0.00  0.00      PROC  
ATOM   3435 HD11 LEU P 227       9.507 -15.416 -17.817  0.00  0.00      PROC  
ATOM   3436 HD12 LEU P 227      10.549 -13.891 -18.179  0.00  0.00      PROC  
ATOM   3437 HD13 LEU P 227       9.430 -13.818 -16.932  0.00  0.00      PROC  
ATOM   3438  CD2 LEU P 227      11.903 -13.982 -15.829  0.00  0.00      PROC  
ATOM   3439 HD21 LEU P 227      12.424 -13.547 -16.709  0.00  0.00      PROC  
ATOM   3440 HD22 LEU P 227      12.608 -14.433 -15.100  0.00  0.00      PROC  
ATOM   3441 HD23 LEU P 227      11.277 -13.206 -15.339  0.00  0.00      PROC  
ATOM   3442  C   LEU P 227      10.535 -17.229 -13.019  0.00  0.00      PROC  
ATOM   3443  O   LEU P 227      11.032 -16.679 -12.090  0.00  0.00      PROC  
ATOM   3444  N   VAL P 228       9.600 -18.187 -12.854  0.00  0.00      PROC  
ATOM   3445  HN  VAL P 228       9.309 -18.750 -13.624  0.00  0.00      PROC  
ATOM   3446  CA  VAL P 228       9.206 -18.631 -11.565  0.00  0.00      PROC  
ATOM   3447  HA  VAL P 228       8.779 -17.732 -11.145  0.00  0.00      PROC  
ATOM   3448  CB  VAL P 228       7.875 -19.449 -11.595  0.00  0.00      PROC  
ATOM   3449  HB  VAL P 228       7.119 -18.846 -12.142  0.00  0.00      PROC  
ATOM   3450  CG1 VAL P 228       8.046 -20.850 -12.216  0.00  0.00      PROC  
ATOM   3451 HG11 VAL P 228       8.537 -21.525 -11.483  0.00  0.00      PROC  
ATOM   3452 HG12 VAL P 228       8.657 -20.752 -13.139  0.00  0.00      PROC  
ATOM   3453 HG13 VAL P 228       7.071 -21.345 -12.416  0.00  0.00      PROC  
ATOM   3454  CG2 VAL P 228       7.300 -19.543 -10.153  0.00  0.00      PROC  
ATOM   3455 HG21 VAL P 228       6.378 -20.161 -10.200  0.00  0.00      PROC  
ATOM   3456 HG22 VAL P 228       7.014 -18.589  -9.661  0.00  0.00      PROC  
ATOM   3457 HG23 VAL P 228       7.976 -20.056  -9.435  0.00  0.00      PROC  
ATOM   3458  C   VAL P 228      10.209 -19.146 -10.684  0.00  0.00      PROC  
ATOM   3459  O   VAL P 228      10.233 -18.846  -9.497  0.00  0.00      PROC  
ATOM   3460  N   VAL P 229      11.095 -20.021 -11.222  0.00  0.00      PROC  
ATOM   3461  HN  VAL P 229      11.017 -20.242 -12.191  0.00  0.00      PROC  
ATOM   3462  CA  VAL P 229      12.247 -20.545 -10.482  0.00  0.00      PROC  
ATOM   3463  HA  VAL P 229      11.984 -21.202  -9.666  0.00  0.00      PROC  
ATOM   3464  CB  VAL P 229      13.209 -21.231 -11.480  0.00  0.00      PROC  
ATOM   3465  HB  VAL P 229      13.456 -20.587 -12.351  0.00  0.00      PROC  
ATOM   3466  CG1 VAL P 229      14.529 -21.617 -10.805  0.00  0.00      PROC  
ATOM   3467 HG11 VAL P 229      15.176 -20.736 -10.606  0.00  0.00      PROC  
ATOM   3468 HG12 VAL P 229      15.155 -22.263 -11.457  0.00  0.00      PROC  
ATOM   3469 HG13 VAL P 229      14.257 -22.208  -9.905  0.00  0.00      PROC  
ATOM   3470  CG2 VAL P 229      12.578 -22.535 -12.096  0.00  0.00      PROC  
ATOM   3471 HG21 VAL P 229      12.389 -23.230 -11.250  0.00  0.00      PROC  
ATOM   3472 HG22 VAL P 229      13.280 -23.142 -12.706  0.00  0.00      PROC  
ATOM   3473 HG23 VAL P 229      11.641 -22.339 -12.659  0.00  0.00      PROC  
ATOM   3474  C   VAL P 229      13.046 -19.364  -9.838  0.00  0.00      PROC  
ATOM   3475  O   VAL P 229      13.253 -19.401  -8.581  0.00  0.00      PROC  
ATOM   3476  N   SER P 230      13.407 -18.362 -10.684  0.00  0.00      PROC  
ATOM   3477  HN  SER P 230      13.183 -18.282 -11.652  0.00  0.00      PROC  
ATOM   3478  CA  SER P 230      14.128 -17.159 -10.254  0.00  0.00      PROC  
ATOM   3479  HA  SER P 230      15.062 -17.513  -9.842  0.00  0.00      PROC  
ATOM   3480  CB  SER P 230      14.462 -16.339 -11.470  0.00  0.00      PROC  
ATOM   3481  HB1 SER P 230      14.929 -15.368 -11.199  0.00  0.00      PROC  
ATOM   3482  HB2 SER P 230      13.523 -16.111 -12.017  0.00  0.00      PROC  
ATOM   3483  OG  SER P 230      15.394 -17.009 -12.351  0.00  0.00      PROC  
ATOM   3484  HG1 SER P 230      15.906 -16.250 -12.639  0.00  0.00      PROC  
ATOM   3485  C   SER P 230      13.325 -16.290  -9.256  0.00  0.00      PROC  
ATOM   3486  O   SER P 230      13.878 -15.705  -8.304  0.00  0.00      PROC  
ATOM   3487  N   PHE P 231      11.989 -16.167  -9.351  0.00  0.00      PROC  
ATOM   3488  HN  PHE P 231      11.507 -16.586 -10.117  0.00  0.00      PROC  
ATOM   3489  CA  PHE P 231      11.145 -15.505  -8.444  0.00  0.00      PROC  
ATOM   3490  HA  PHE P 231      11.532 -14.498  -8.395  0.00  0.00      PROC  
ATOM   3491  CB  PHE P 231       9.700 -15.415  -9.029  0.00  0.00      PROC  
ATOM   3492  HB1 PHE P 231       9.360 -16.440  -9.291  0.00  0.00      PROC  
ATOM   3493  HB2 PHE P 231       9.611 -14.790  -9.943  0.00  0.00      PROC  
ATOM   3494  CG  PHE P 231       8.793 -14.757  -8.060  0.00  0.00      PROC  
ATOM   3495  CD1 PHE P 231       7.975 -15.481  -7.200  0.00  0.00      PROC  
ATOM   3496  HD1 PHE P 231       7.983 -16.559  -7.135  0.00  0.00      PROC  
ATOM   3497  CE1 PHE P 231       7.231 -14.818  -6.236  0.00  0.00      PROC  
ATOM   3498  HE1 PHE P 231       6.619 -15.381  -5.547  0.00  0.00      PROC  
ATOM   3499  CZ  PHE P 231       7.166 -13.460  -6.157  0.00  0.00      PROC  
ATOM   3500  HZ  PHE P 231       6.523 -12.957  -5.449  0.00  0.00      PROC  
ATOM   3501  CD2 PHE P 231       8.721 -13.354  -8.017  0.00  0.00      PROC  
ATOM   3502  HD2 PHE P 231       9.193 -12.849  -8.848  0.00  0.00      PROC  
ATOM   3503  CE2 PHE P 231       7.831 -12.678  -7.135  0.00  0.00      PROC  
ATOM   3504  HE2 PHE P 231       7.685 -11.612  -7.224  0.00  0.00      PROC  
ATOM   3505  C   PHE P 231      11.134 -16.097  -7.048  0.00  0.00      PROC  
ATOM   3506  O   PHE P 231      11.279 -15.381  -6.061  0.00  0.00      PROC  
ATOM   3507  N   VAL P 232      11.015 -17.421  -6.930  0.00  0.00      PROC  
ATOM   3508  HN  VAL P 232      10.987 -18.002  -7.740  0.00  0.00      PROC  
ATOM   3509  CA  VAL P 232      10.959 -18.042  -5.596  0.00  0.00      PROC  
ATOM   3510  HA  VAL P 232      10.319 -17.447  -4.961  0.00  0.00      PROC  
ATOM   3511  CB  VAL P 232      10.539 -19.513  -5.604  0.00  0.00      PROC  
ATOM   3512  HB  VAL P 232      11.209 -20.185  -6.181  0.00  0.00      PROC  
ATOM   3513  CG1 VAL P 232      10.383 -20.041  -4.140  0.00  0.00      PROC  
ATOM   3514 HG11 VAL P 232      11.309 -19.971  -3.530  0.00  0.00      PROC  
ATOM   3515 HG12 VAL P 232      10.156 -21.127  -4.200  0.00  0.00      PROC  
ATOM   3516 HG13 VAL P 232       9.523 -19.638  -3.564  0.00  0.00      PROC  
ATOM   3517  CG2 VAL P 232       9.094 -19.733  -6.197  0.00  0.00      PROC  
ATOM   3518 HG21 VAL P 232       8.467 -19.051  -5.584  0.00  0.00      PROC  
ATOM   3519 HG22 VAL P 232       8.696 -20.762  -6.066  0.00  0.00      PROC  
ATOM   3520 HG23 VAL P 232       8.869 -19.303  -7.196  0.00  0.00      PROC  
ATOM   3521  C   VAL P 232      12.279 -17.916  -4.895  0.00  0.00      PROC  
ATOM   3522  O   VAL P 232      12.393 -17.478  -3.718  0.00  0.00      PROC  
ATOM   3523  N   SER P 233      13.355 -18.111  -5.683  0.00  0.00      PROC  
ATOM   3524  HN  SER P 233      13.242 -18.467  -6.607  0.00  0.00      PROC  
ATOM   3525  CA  SER P 233      14.730 -18.154  -5.138  0.00  0.00      PROC  
ATOM   3526  HA  SER P 233      14.818 -18.983  -4.452  0.00  0.00      PROC  
ATOM   3527  CB  SER P 233      15.763 -18.448  -6.246  0.00  0.00      PROC  
ATOM   3528  HB1 SER P 233      16.832 -18.457  -5.944  0.00  0.00      PROC  
ATOM   3529  HB2 SER P 233      15.826 -17.613  -6.977  0.00  0.00      PROC  
ATOM   3530  OG  SER P 233      15.502 -19.688  -6.914  0.00  0.00      PROC  
ATOM   3531  HG1 SER P 233      14.724 -19.633  -7.474  0.00  0.00      PROC  
ATOM   3532  C   SER P 233      15.162 -16.899  -4.423  0.00  0.00      PROC  
ATOM   3533  O   SER P 233      15.653 -16.805  -3.279  0.00  0.00      PROC  
ATOM   3534  N   LEU P 234      14.803 -15.811  -5.082  0.00  0.00      PROC  
ATOM   3535  HN  LEU P 234      14.518 -15.925  -6.031  0.00  0.00      PROC  
ATOM   3536  CA  LEU P 234      14.968 -14.413  -4.648  0.00  0.00      PROC  
ATOM   3537  HA  LEU P 234      16.022 -14.340  -4.420  0.00  0.00      PROC  
ATOM   3538  CB  LEU P 234      14.520 -13.521  -5.811  0.00  0.00      PROC  
ATOM   3539  HB1 LEU P 234      13.569 -13.912  -6.233  0.00  0.00      PROC  
ATOM   3540  HB2 LEU P 234      15.355 -13.436  -6.539  0.00  0.00      PROC  
ATOM   3541  CG  LEU P 234      14.234 -12.057  -5.498  0.00  0.00      PROC  
ATOM   3542  HG  LEU P 234      13.359 -11.949  -4.823  0.00  0.00      PROC  
ATOM   3543  CD1 LEU P 234      15.507 -11.352  -4.908  0.00  0.00      PROC  
ATOM   3544 HD11 LEU P 234      15.488 -10.266  -5.141  0.00  0.00      PROC  
ATOM   3545 HD12 LEU P 234      16.376 -11.839  -5.401  0.00  0.00      PROC  
ATOM   3546 HD13 LEU P 234      15.541 -11.598  -3.825  0.00  0.00      PROC  
ATOM   3547  CD2 LEU P 234      13.880 -11.488  -6.897  0.00  0.00      PROC  
ATOM   3548 HD21 LEU P 234      13.651 -10.402  -6.871  0.00  0.00      PROC  
ATOM   3549 HD22 LEU P 234      12.928 -11.939  -7.250  0.00  0.00      PROC  
ATOM   3550 HD23 LEU P 234      14.809 -11.741  -7.453  0.00  0.00      PROC  
ATOM   3551  C   LEU P 234      14.213 -14.175  -3.368  0.00  0.00      PROC  
ATOM   3552  O   LEU P 234      14.797 -13.558  -2.476  0.00  0.00      PROC  
ATOM   3553  N   TRP P 235      12.944 -14.572  -3.276  0.00  0.00      PROC  
ATOM   3554  HN  TRP P 235      12.506 -15.091  -4.006  0.00  0.00      PROC  
ATOM   3555  CA  TRP P 235      12.241 -14.316  -2.018  0.00  0.00      PROC  
ATOM   3556  HA  TRP P 235      12.181 -13.250  -1.856  0.00  0.00      PROC  
ATOM   3557  CB  TRP P 235      10.731 -14.794  -2.263  0.00  0.00      PROC  
ATOM   3558  HB1 TRP P 235      10.692 -15.816  -2.697  0.00  0.00      PROC  
ATOM   3559  HB2 TRP P 235      10.319 -14.122  -3.045  0.00  0.00      PROC  
ATOM   3560  CG  TRP P 235       9.830 -14.747  -1.077  0.00  0.00      PROC  
ATOM   3561  CD1 TRP P 235       9.852 -13.816  -0.018  0.00  0.00      PROC  
ATOM   3562  HD1 TRP P 235      10.562 -13.025   0.177  0.00  0.00      PROC  
ATOM   3563  NE1 TRP P 235       8.732 -14.024   0.760  0.00  0.00      PROC  
ATOM   3564  HE1 TRP P 235       8.496 -13.659   1.634  0.00  0.00      PROC  
ATOM   3565  CE2 TRP P 235       8.195 -15.187   0.373  0.00  0.00      PROC  
ATOM   3566  CD2 TRP P 235       8.820 -15.691  -0.814  0.00  0.00      PROC  
ATOM   3567  CE3 TRP P 235       8.390 -16.831  -1.357  0.00  0.00      PROC  
ATOM   3568  HE3 TRP P 235       8.869 -17.218  -2.245  0.00  0.00      PROC  
ATOM   3569  CZ3 TRP P 235       7.237 -17.482  -0.863  0.00  0.00      PROC  
ATOM   3570  HZ3 TRP P 235       6.890 -18.394  -1.325  0.00  0.00      PROC  
ATOM   3571  CZ2 TRP P 235       7.074 -15.903   0.915  0.00  0.00      PROC  
ATOM   3572  HZ2 TRP P 235       6.573 -15.686   1.847  0.00  0.00      PROC  
ATOM   3573  CH2 TRP P 235       6.625 -17.052   0.293  0.00  0.00      PROC  
ATOM   3574  HH2 TRP P 235       5.798 -17.613   0.701  0.00  0.00      PROC  
ATOM   3575  C   TRP P 235      12.822 -15.109  -0.810  0.00  0.00      PROC  
ATOM   3576  O   TRP P 235      12.980 -14.466   0.249  0.00  0.00      PROC  
ATOM   3577  N   LEU P 236      13.156 -16.386  -1.004  0.00  0.00      PROC  
ATOM   3578  HN  LEU P 236      12.970 -16.730  -1.921  0.00  0.00      PROC  
ATOM   3579  CA  LEU P 236      13.846 -17.211   0.077  0.00  0.00      PROC  
ATOM   3580  HA  LEU P 236      13.200 -17.168   0.941  0.00  0.00      PROC  
ATOM   3581  CB  LEU P 236      13.987 -18.623  -0.410  0.00  0.00      PROC  
ATOM   3582  HB1 LEU P 236      14.562 -19.311   0.246  0.00  0.00      PROC  
ATOM   3583  HB2 LEU P 236      14.618 -18.679  -1.322  0.00  0.00      PROC  
ATOM   3584  CG  LEU P 236      12.786 -19.506  -0.682  0.00  0.00      PROC  
ATOM   3585  HG  LEU P 236      12.236 -19.051  -1.533  0.00  0.00      PROC  
ATOM   3586  CD1 LEU P 236      13.105 -20.980  -1.017  0.00  0.00      PROC  
ATOM   3587 HD11 LEU P 236      13.872 -21.075  -1.815  0.00  0.00      PROC  
ATOM   3588 HD12 LEU P 236      12.191 -21.559  -1.270  0.00  0.00      PROC  
ATOM   3589 HD13 LEU P 236      13.647 -21.451  -0.169  0.00  0.00      PROC  
ATOM   3590  CD2 LEU P 236      11.793 -19.536   0.535  0.00  0.00      PROC  
ATOM   3591 HD21 LEU P 236      12.244 -19.947   1.463  0.00  0.00      PROC  
ATOM   3592 HD22 LEU P 236      11.027 -20.276   0.219  0.00  0.00      PROC  
ATOM   3593 HD23 LEU P 236      11.210 -18.615   0.750  0.00  0.00      PROC  
ATOM   3594  C   LEU P 236      15.205 -16.684   0.498  0.00  0.00      PROC  
ATOM   3595  O   LEU P 236      15.423 -16.458   1.678  0.00  0.00      PROC  
ATOM   3596  N   THR P 237      16.045 -16.397  -0.515  0.00  0.00      PROC  
ATOM   3597  HN  THR P 237      15.861 -16.473  -1.492  0.00  0.00      PROC  
ATOM   3598  CA  THR P 237      17.430 -15.923  -0.169  0.00  0.00      PROC  
ATOM   3599  HA  THR P 237      17.875 -16.618   0.528  0.00  0.00      PROC  
ATOM   3600  CB  THR P 237      18.353 -15.989  -1.385  0.00  0.00      PROC  
ATOM   3601  HB  THR P 237      19.321 -15.457  -1.271  0.00  0.00      PROC  
ATOM   3602  OG1 THR P 237      17.901 -15.162  -2.429  0.00  0.00      PROC  
ATOM   3603  HG1 THR P 237      17.201 -15.561  -2.951  0.00  0.00      PROC  
ATOM   3604  CG2 THR P 237      18.597 -17.425  -1.888  0.00  0.00      PROC  
ATOM   3605 HG21 THR P 237      19.163 -17.179  -2.812  0.00  0.00      PROC  
ATOM   3606 HG22 THR P 237      17.637 -17.973  -1.996  0.00  0.00      PROC  
ATOM   3607 HG23 THR P 237      19.011 -18.129  -1.135  0.00  0.00      PROC  
ATOM   3608  C   THR P 237      17.444 -14.538   0.477  0.00  0.00      PROC  
ATOM   3609  O   THR P 237      18.129 -14.241   1.396  0.00  0.00      PROC  
ATOM   3610  N   ALA P 238      16.533 -13.619  -0.024  0.00  0.00      PROC  
ATOM   3611  HN  ALA P 238      15.977 -13.686  -0.849  0.00  0.00      PROC  
ATOM   3612  CA  ALA P 238      16.517 -12.257   0.535  0.00  0.00      PROC  
ATOM   3613  HA  ALA P 238      17.509 -11.920   0.797  0.00  0.00      PROC  
ATOM   3614  CB  ALA P 238      15.781 -11.251  -0.455  0.00  0.00      PROC  
ATOM   3615  HB1 ALA P 238      14.827 -11.739  -0.750  0.00  0.00      PROC  
ATOM   3616  HB2 ALA P 238      16.425 -11.214  -1.360  0.00  0.00      PROC  
ATOM   3617  HB3 ALA P 238      15.591 -10.243  -0.029  0.00  0.00      PROC  
ATOM   3618  C   ALA P 238      15.823 -12.191   1.835  0.00  0.00      PROC  
ATOM   3619  O   ALA P 238      16.177 -11.377   2.711  0.00  0.00      PROC  
ATOM   3620  N   ALA P 239      14.793 -13.050   2.138  0.00  0.00      PROC  
ATOM   3621  HN  ALA P 239      14.242 -13.472   1.422  0.00  0.00      PROC  
ATOM   3622  CA  ALA P 239      14.316 -13.202   3.503  0.00  0.00      PROC  
ATOM   3623  HA  ALA P 239      13.978 -12.219   3.794  0.00  0.00      PROC  
ATOM   3624  CB  ALA P 239      13.173 -14.224   3.419  0.00  0.00      PROC  
ATOM   3625  HB1 ALA P 239      13.497 -15.184   2.963  0.00  0.00      PROC  
ATOM   3626  HB2 ALA P 239      12.321 -13.939   2.766  0.00  0.00      PROC  
ATOM   3627  HB3 ALA P 239      12.882 -14.547   4.442  0.00  0.00      PROC  
ATOM   3628  C   ALA P 239      15.448 -13.756   4.454  0.00  0.00      PROC  
ATOM   3629  O   ALA P 239      15.558 -13.374   5.613  0.00  0.00      PROC  
ATOM   3630  N   GLY P 240      16.336 -14.603   3.944  0.00  0.00      PROC  
ATOM   3631  HN  GLY P 240      16.189 -14.822   2.982  0.00  0.00      PROC  
ATOM   3632  CA  GLY P 240      17.529 -15.159   4.610  0.00  0.00      PROC  
ATOM   3633  HA1 GLY P 240      18.051 -15.909   4.035  0.00  0.00      PROC  
ATOM   3634  HA2 GLY P 240      17.122 -15.650   5.481  0.00  0.00      PROC  
ATOM   3635  C   GLY P 240      18.526 -14.065   5.028  0.00  0.00      PROC  
ATOM   3636  O   GLY P 240      19.133 -14.174   6.101  0.00  0.00      PROC  
ATOM   3637  N   PHE P 241      18.715 -13.052   4.220  0.00  0.00      PROC  
ATOM   3638  HN  PHE P 241      18.106 -12.981   3.434  0.00  0.00      PROC  
ATOM   3639  CA  PHE P 241      19.743 -12.046   4.545  0.00  0.00      PROC  
ATOM   3640  HA  PHE P 241      20.629 -12.578   4.859  0.00  0.00      PROC  
ATOM   3641  CB  PHE P 241      20.236 -11.273   3.296  0.00  0.00      PROC  
ATOM   3642  HB1 PHE P 241      19.425 -10.600   2.943  0.00  0.00      PROC  
ATOM   3643  HB2 PHE P 241      20.338 -12.062   2.521  0.00  0.00      PROC  
ATOM   3644  CG  PHE P 241      21.417 -10.342   3.582  0.00  0.00      PROC  
ATOM   3645  CD1 PHE P 241      22.427 -10.623   4.543  0.00  0.00      PROC  
ATOM   3646  HD1 PHE P 241      22.313 -11.491   5.176  0.00  0.00      PROC  
ATOM   3647  CE1 PHE P 241      23.572  -9.754   4.697  0.00  0.00      PROC  
ATOM   3648  HE1 PHE P 241      24.328 -10.077   5.397  0.00  0.00      PROC  
ATOM   3649  CZ  PHE P 241      23.747  -8.709   3.800  0.00  0.00      PROC  
ATOM   3650  HZ  PHE P 241      24.659  -8.141   3.905  0.00  0.00      PROC  
ATOM   3651  CD2 PHE P 241      21.741  -9.325   2.566  0.00  0.00      PROC  
ATOM   3652  HD2 PHE P 241      20.944  -9.087   1.878  0.00  0.00      PROC  
ATOM   3653  CE2 PHE P 241      22.783  -8.501   2.806  0.00  0.00      PROC  
ATOM   3654  HE2 PHE P 241      23.007  -7.664   2.161  0.00  0.00      PROC  
ATOM   3655  C   PHE P 241      19.205 -11.102   5.646  0.00  0.00      PROC  
ATOM   3656  O   PHE P 241      19.912 -10.614   6.519  0.00  0.00      PROC  
ATOM   3657  N   LEU P 242      17.878 -10.891   5.579  0.00  0.00      PROC  
ATOM   3658  HN  LEU P 242      17.429 -11.481   4.913  0.00  0.00      PROC  
ATOM   3659  CA  LEU P 242      17.105 -10.190   6.595  0.00  0.00      PROC  
ATOM   3660  HA  LEU P 242      17.651  -9.275   6.771  0.00  0.00      PROC  
ATOM   3661  CB  LEU P 242      15.629  -9.766   6.341  0.00  0.00      PROC  
ATOM   3662  HB1 LEU P 242      15.089 -10.724   6.181  0.00  0.00      PROC  
ATOM   3663  HB2 LEU P 242      15.675  -9.121   5.438  0.00  0.00      PROC  
ATOM   3664  CG  LEU P 242      14.805  -8.951   7.411  0.00  0.00      PROC  
ATOM   3665  HG  LEU P 242      15.150  -9.277   8.415  0.00  0.00      PROC  
ATOM   3666  CD1 LEU P 242      15.094  -7.462   7.266  0.00  0.00      PROC  
ATOM   3667 HD11 LEU P 242      14.902  -6.983   6.282  0.00  0.00      PROC  
ATOM   3668 HD12 LEU P 242      16.161  -7.337   7.547  0.00  0.00      PROC  
ATOM   3669 HD13 LEU P 242      14.471  -6.918   8.008  0.00  0.00      PROC  
ATOM   3670  CD2 LEU P 242      13.334  -9.286   7.332  0.00  0.00      PROC  
ATOM   3671 HD21 LEU P 242      12.964  -9.005   6.323  0.00  0.00      PROC  
ATOM   3672 HD22 LEU P 242      12.777  -8.682   8.080  0.00  0.00      PROC  
ATOM   3673 HD23 LEU P 242      13.189 -10.341   7.648  0.00  0.00      PROC  
ATOM   3674  C   LEU P 242      17.176 -10.880   8.039  0.00  0.00      PROC  
ATOM   3675  O   LEU P 242      17.380 -10.291   9.094  0.00  0.00      PROC  
ATOM   3676  N   HSD P 243      17.079 -12.196   8.047  0.00  0.00      PROC  
ATOM   3677  HN  HSD P 243      16.793 -12.594   7.179  0.00  0.00      PROC  
ATOM   3678  CA  HSD P 243      17.237 -13.050   9.202  0.00  0.00      PROC  
ATOM   3679  HA  HSD P 243      16.502 -12.738   9.929  0.00  0.00      PROC  
ATOM   3680  CB  HSD P 243      16.924 -14.485   8.706  0.00  0.00      PROC  
ATOM   3681  HB1 HSD P 243      17.618 -14.904   7.946  0.00  0.00      PROC  
ATOM   3682  HB2 HSD P 243      15.969 -14.494   8.139  0.00  0.00      PROC  
ATOM   3683  ND1 HSD P 243      16.020 -15.184  10.911  0.00  0.00      PROC  
ATOM   3684  HD1 HSD P 243      15.524 -14.339  11.113  0.00  0.00      PROC  
ATOM   3685  CG  HSD P 243      16.725 -15.434   9.798  0.00  0.00      PROC  
ATOM   3686  CE1 HSD P 243      15.895 -16.414  11.499  0.00  0.00      PROC  
ATOM   3687  HE1 HSD P 243      15.153 -16.568  12.284  0.00  0.00      PROC  
ATOM   3688  NE2 HSD P 243      16.538 -17.365  10.855  0.00  0.00      PROC  
ATOM   3689  CD2 HSD P 243      17.035 -16.735   9.759  0.00  0.00      PROC  
ATOM   3690  HD2 HSD P 243      17.722 -17.124   9.019  0.00  0.00      PROC  
ATOM   3691  C   HSD P 243      18.607 -13.044   9.832  0.00  0.00      PROC  
ATOM   3692  O   HSD P 243      18.667 -13.210  11.036  0.00  0.00      PROC  
ATOM   3693  N   LEU P 244      19.662 -12.695   9.055  0.00  0.00      PROC  
ATOM   3694  HN  LEU P 244      19.458 -12.626   8.082  0.00  0.00      PROC  
ATOM   3695  CA  LEU P 244      20.897 -12.260   9.540  0.00  0.00      PROC  
ATOM   3696  HA  LEU P 244      21.200 -12.921  10.338  0.00  0.00      PROC  
ATOM   3697  CB  LEU P 244      21.983 -12.467   8.367  0.00  0.00      PROC  
ATOM   3698  HB1 LEU P 244      21.752 -11.811   7.500  0.00  0.00      PROC  
ATOM   3699  HB2 LEU P 244      21.707 -13.465   7.964  0.00  0.00      PROC  
ATOM   3700  CG  LEU P 244      23.452 -12.342   8.638  0.00  0.00      PROC  
ATOM   3701  HG  LEU P 244      23.690 -13.003   9.499  0.00  0.00      PROC  
ATOM   3702  CD1 LEU P 244      24.150 -12.843   7.367  0.00  0.00      PROC  
ATOM   3703 HD11 LEU P 244      23.933 -12.127   6.547  0.00  0.00      PROC  
ATOM   3704 HD12 LEU P 244      23.658 -13.763   6.985  0.00  0.00      PROC  
ATOM   3705 HD13 LEU P 244      25.233 -13.021   7.541  0.00  0.00      PROC  
ATOM   3706  CD2 LEU P 244      23.875 -10.881   8.841  0.00  0.00      PROC  
ATOM   3707 HD21 LEU P 244      23.425 -10.288   8.017  0.00  0.00      PROC  
ATOM   3708 HD22 LEU P 244      24.976 -10.796   8.721  0.00  0.00      PROC  
ATOM   3709 HD23 LEU P 244      23.489 -10.338   9.730  0.00  0.00      PROC  
ATOM   3710  C   LEU P 244      20.927 -10.927  10.028  0.00  0.00      PROC  
ATOM   3711  O   LEU P 244      21.343 -10.760  11.169  0.00  0.00      PROC  
ATOM   3712  N   LEU P 245      20.579  -9.824   9.286  0.00  0.00      PROC  
ATOM   3713  HN  LEU P 245      20.371  -9.969   8.322  0.00  0.00      PROC  
ATOM   3714  CA  LEU P 245      20.699  -8.421   9.630  0.00  0.00      PROC  
ATOM   3715  HA  LEU P 245      21.715  -8.127   9.850  0.00  0.00      PROC  
ATOM   3716  CB  LEU P 245      20.317  -7.564   8.443  0.00  0.00      PROC  
ATOM   3717  HB1 LEU P 245      20.311  -6.524   8.833  0.00  0.00      PROC  
ATOM   3718  HB2 LEU P 245      19.263  -7.734   8.136  0.00  0.00      PROC  
ATOM   3719  CG  LEU P 245      21.163  -7.570   7.116  0.00  0.00      PROC  
ATOM   3720  HG  LEU P 245      21.118  -8.553   6.600  0.00  0.00      PROC  
ATOM   3721  CD1 LEU P 245      20.542  -6.616   6.254  0.00  0.00      PROC  
ATOM   3722 HD11 LEU P 245      19.484  -6.770   5.952  0.00  0.00      PROC  
ATOM   3723 HD12 LEU P 245      21.034  -6.209   5.345  0.00  0.00      PROC  
ATOM   3724 HD13 LEU P 245      20.557  -5.646   6.796  0.00  0.00      PROC  
ATOM   3725  CD2 LEU P 245      22.638  -7.202   7.451  0.00  0.00      PROC  
ATOM   3726 HD21 LEU P 245      23.222  -8.068   7.831  0.00  0.00      PROC  
ATOM   3727 HD22 LEU P 245      22.689  -6.470   8.285  0.00  0.00      PROC  
ATOM   3728 HD23 LEU P 245      23.160  -6.750   6.580  0.00  0.00      PROC  
ATOM   3729  C   LEU P 245      19.937  -8.022  10.865  0.00  0.00      PROC  
ATOM   3730  O   LEU P 245      20.522  -7.469  11.775  0.00  0.00      PROC  
ATOM   3731  N   GLU P 246      18.627  -8.418  10.950  0.00  0.00      PROC  
ATOM   3732  HN  GLU P 246      18.175  -8.932  10.224  0.00  0.00      PROC  
ATOM   3733  CA  GLU P 246      17.759  -8.048  12.048  0.00  0.00      PROC  
ATOM   3734  HA  GLU P 246      17.898  -7.003  12.284  0.00  0.00      PROC  
ATOM   3735  CB  GLU P 246      16.246  -8.141  11.762  0.00  0.00      PROC  
ATOM   3736  HB1 GLU P 246      15.586  -8.317  12.638  0.00  0.00      PROC  
ATOM   3737  HB2 GLU P 246      16.027  -9.079  11.209  0.00  0.00      PROC  
ATOM   3738  CG  GLU P 246      15.573  -6.947  10.996  0.00  0.00      PROC  
ATOM   3739  HG1 GLU P 246      14.537  -7.187  10.676  0.00  0.00      PROC  
ATOM   3740  HG2 GLU P 246      16.161  -6.757  10.072  0.00  0.00      PROC  
ATOM   3741  CD  GLU P 246      15.394  -5.589  11.731  0.00  0.00      PROC  
ATOM   3742  OE1 GLU P 246      15.933  -4.635  11.202  0.00  0.00      PROC  
ATOM   3743  OE2 GLU P 246      14.880  -5.532  12.895  0.00  0.00      PROC  
ATOM   3744  C   GLU P 246      18.130  -8.737  13.313  0.00  0.00      PROC  
ATOM   3745  O   GLU P 246      18.332  -8.102  14.366  0.00  0.00      PROC  
ATOM   3746  N   ASN P 247      18.437 -10.064  13.269  0.00  0.00      PROC  
ATOM   3747  HN  ASN P 247      18.494 -10.519  12.383  0.00  0.00      PROC  
ATOM   3748  CA  ASN P 247      18.724 -10.920  14.390  0.00  0.00      PROC  
ATOM   3749  HA  ASN P 247      18.042 -10.588  15.159  0.00  0.00      PROC  
ATOM   3750  CB  ASN P 247      18.565 -12.417  14.259  0.00  0.00      PROC  
ATOM   3751  HB1 ASN P 247      18.894 -12.971  15.165  0.00  0.00      PROC  
ATOM   3752  HB2 ASN P 247      19.164 -12.738  13.380  0.00  0.00      PROC  
ATOM   3753  CG  ASN P 247      17.141 -12.959  13.892  0.00  0.00      PROC  
ATOM   3754  OD1 ASN P 247      16.134 -12.291  13.719  0.00  0.00      PROC  
ATOM   3755  ND2 ASN P 247      17.034 -14.247  13.867  0.00  0.00      PROC  
ATOM   3756 HD21 ASN P 247      16.121 -14.612  13.682  0.00  0.00      PROC  
ATOM   3757 HD22 ASN P 247      17.691 -14.825  14.351  0.00  0.00      PROC  
ATOM   3758  C   ASN P 247      20.122 -10.552  14.865  0.00  0.00      PROC  
ATOM   3759  O   ASN P 247      20.367 -10.575  16.069  0.00  0.00      PROC  
ATOM   3760  N   SER P 248      21.135 -10.266  13.973  0.00  0.00      PROC  
ATOM   3761  HN  SER P 248      21.104 -10.420  12.989  0.00  0.00      PROC  
ATOM   3762  CA  SER P 248      22.435  -9.877  14.472  0.00  0.00      PROC  
ATOM   3763  HA  SER P 248      22.683 -10.728  15.089  0.00  0.00      PROC  
ATOM   3764  CB  SER P 248      23.485 -10.001  13.338  0.00  0.00      PROC  
ATOM   3765  HB1 SER P 248      23.151  -9.200  12.645  0.00  0.00      PROC  
ATOM   3766  HB2 SER P 248      23.407 -11.018  12.897  0.00  0.00      PROC  
ATOM   3767  OG  SER P 248      24.828  -9.541  13.671  0.00  0.00      PROC  
ATOM   3768  HG1 SER P 248      25.099 -10.111  14.395  0.00  0.00      PROC  
ATOM   3769  C   SER P 248      22.494  -8.565  15.243  0.00  0.00      PROC  
ATOM   3770  O   SER P 248      23.204  -8.445  16.261  0.00  0.00      PROC  
ATOM   3771  N   GLY P 249      21.702  -7.565  14.688  0.00  0.00      PROC  
ATOM   3772  HN  GLY P 249      21.244  -7.803  13.834  0.00  0.00      PROC  
ATOM   3773  CA  GLY P 249      21.690  -6.248  15.283  0.00  0.00      PROC  
ATOM   3774  HA1 GLY P 249      21.810  -6.379  16.349  0.00  0.00      PROC  
ATOM   3775  HA2 GLY P 249      20.740  -5.778  15.078  0.00  0.00      PROC  
ATOM   3776  C   GLY P 249      22.754  -5.440  14.667  0.00  0.00      PROC  
ATOM   3777  O   GLY P 249      23.526  -5.820  13.841  0.00  0.00      PROC  
ATOM   3778  N   ASP P 250      22.932  -4.202  15.109  0.00  0.00      PROC  
ATOM   3779  HN  ASP P 250      22.337  -3.949  15.868  0.00  0.00      PROC  
ATOM   3780  CA  ASP P 250      23.692  -3.159  14.474  0.00  0.00      PROC  
ATOM   3781  HA  ASP P 250      23.645  -3.284  13.402  0.00  0.00      PROC  
ATOM   3782  CB  ASP P 250      23.213  -1.799  14.856  0.00  0.00      PROC  
ATOM   3783  HB1 ASP P 250      23.711  -1.071  14.181  0.00  0.00      PROC  
ATOM   3784  HB2 ASP P 250      23.383  -1.596  15.935  0.00  0.00      PROC  
ATOM   3785  CG  ASP P 250      21.722  -1.667  14.759  0.00  0.00      PROC  
ATOM   3786  OD1 ASP P 250      20.991  -1.740  15.829  0.00  0.00      PROC  
ATOM   3787  OD2 ASP P 250      21.244  -1.617  13.577  0.00  0.00      PROC  
ATOM   3788  C   ASP P 250      25.205  -3.178  14.788  0.00  0.00      PROC  
ATOM   3789  O   ASP P 250      25.491  -3.225  16.016  0.00  0.00      PROC  
ATOM   3790  N   PRO P 251      26.238  -3.090  13.959  0.00  0.00      PROC  
ATOM   3791  CD  PRO P 251      26.190  -3.305  12.541  0.00  0.00      PROC  
ATOM   3792  HD1 PRO P 251      25.473  -2.603  12.063  0.00  0.00      PROC  
ATOM   3793  HD2 PRO P 251      25.869  -4.362  12.430  0.00  0.00      PROC  
ATOM   3794  CA  PRO P 251      27.557  -2.928  14.438  0.00  0.00      PROC  
ATOM   3795  HA  PRO P 251      27.759  -3.571  15.282  0.00  0.00      PROC  
ATOM   3796  CB  PRO P 251      28.560  -3.257  13.245  0.00  0.00      PROC  
ATOM   3797  HB1 PRO P 251      28.727  -4.353  13.315  0.00  0.00      PROC  
ATOM   3798  HB2 PRO P 251      29.486  -2.643  13.226  0.00  0.00      PROC  
ATOM   3799  CG  PRO P 251      27.604  -3.007  11.993  0.00  0.00      PROC  
ATOM   3800  HG1 PRO P 251      27.598  -1.940  11.685  0.00  0.00      PROC  
ATOM   3801  HG2 PRO P 251      27.898  -3.688  11.167  0.00  0.00      PROC  
ATOM   3802  C   PRO P 251      27.720  -1.462  14.923  0.00  0.00      PROC  
ATOM   3803  O   PRO P 251      28.541  -1.171  15.784  0.00  0.00      PROC  
ATOM   3804  N   PHE P 252      26.914  -0.597  14.362  0.00  0.00      PROC  
ATOM   3805  HN  PHE P 252      26.308  -0.749  13.584  0.00  0.00      PROC  
ATOM   3806  CA  PHE P 252      26.904   0.836  14.645  0.00  0.00      PROC  
ATOM   3807  HA  PHE P 252      27.888   1.281  14.645  0.00  0.00      PROC  
ATOM   3808  CB  PHE P 252      25.898   1.637  13.739  0.00  0.00      PROC  
ATOM   3809  HB1 PHE P 252      26.045   2.738  13.756  0.00  0.00      PROC  
ATOM   3810  HB2 PHE P 252      24.854   1.335  13.971  0.00  0.00      PROC  
ATOM   3811  CG  PHE P 252      26.264   1.333  12.292  0.00  0.00      PROC  
ATOM   3812  CD1 PHE P 252      25.259   0.967  11.426  0.00  0.00      PROC  
ATOM   3813  HD1 PHE P 252      24.339   0.639  11.886  0.00  0.00      PROC  
ATOM   3814  CE1 PHE P 252      25.446   0.695  10.078  0.00  0.00      PROC  
ATOM   3815  HE1 PHE P 252      24.644   0.395   9.420  0.00  0.00      PROC  
ATOM   3816  CZ  PHE P 252      26.760   0.895   9.589  0.00  0.00      PROC  
ATOM   3817  HZ  PHE P 252      26.803   0.816   8.513  0.00  0.00      PROC  
ATOM   3818  CD2 PHE P 252      27.559   1.471  11.809  0.00  0.00      PROC  
ATOM   3819  HD2 PHE P 252      28.431   1.546  12.441  0.00  0.00      PROC  
ATOM   3820  CE2 PHE P 252      27.844   1.206  10.432  0.00  0.00      PROC  
ATOM   3821  HE2 PHE P 252      28.849   1.469  10.135  0.00  0.00      PROC  
ATOM   3822  C   PHE P 252      26.448   1.179  16.051  0.00  0.00      PROC  
ATOM   3823  O   PHE P 252      27.052   1.991  16.768  0.00  0.00      PROC  
ATOM   3824  N   PHE P 253      25.535   0.393  16.619  0.00  0.00      PROC  
ATOM   3825  HN  PHE P 253      25.229  -0.443  16.170  0.00  0.00      PROC  
ATOM   3826  CA  PHE P 253      25.041   0.736  17.953  0.00  0.00      PROC  
ATOM   3827  HA  PHE P 253      25.459   1.659  18.329  0.00  0.00      PROC  
ATOM   3828  CB  PHE P 253      23.500   0.768  17.930  0.00  0.00      PROC  
ATOM   3829  HB1 PHE P 253      23.065  -0.234  17.727  0.00  0.00      PROC  
ATOM   3830  HB2 PHE P 253      23.259   1.510  17.139  0.00  0.00      PROC  
ATOM   3831  CG  PHE P 253      22.941   1.344  19.201  0.00  0.00      PROC  
ATOM   3832  CD1 PHE P 253      23.261   2.688  19.599  0.00  0.00      PROC  
ATOM   3833  HD1 PHE P 253      23.727   3.307  18.846  0.00  0.00      PROC  
ATOM   3834  CE1 PHE P 253      22.876   3.201  20.833  0.00  0.00      PROC  
ATOM   3835  HE1 PHE P 253      23.199   4.197  21.098  0.00  0.00      PROC  
ATOM   3836  CZ  PHE P 253      22.197   2.324  21.683  0.00  0.00      PROC  
ATOM   3837  HZ  PHE P 253      21.912   2.815  22.602  0.00  0.00      PROC  
ATOM   3838  CD2 PHE P 253      22.237   0.570  20.126  0.00  0.00      PROC  
ATOM   3839  HD2 PHE P 253      21.862  -0.382  19.780  0.00  0.00      PROC  
ATOM   3840  CE2 PHE P 253      21.870   0.997  21.394  0.00  0.00      PROC  
ATOM   3841  HE2 PHE P 253      21.345   0.315  22.047  0.00  0.00      PROC  
ATOM   3842  C   PHE P 253      25.644  -0.311  18.877  0.00  0.00      PROC  
ATOM   3843  O   PHE P 253      25.025  -0.701  19.875  0.00  0.00      PROC  
ATOM   3844  N   ASP P 254      26.894  -0.896  18.566  0.00  0.00      PROC  
ATOM   3845  HN  ASP P 254      27.375  -0.571  17.755  0.00  0.00      PROC  
ATOM   3846  CA  ASP P 254      27.662  -1.935  19.210  0.00  0.00      PROC  
ATOM   3847  HA  ASP P 254      28.247  -2.399  18.430  0.00  0.00      PROC  
ATOM   3848  CB  ASP P 254      28.561  -1.305  20.347  0.00  0.00      PROC  
ATOM   3849  HB1 ASP P 254      28.997  -2.103  20.985  0.00  0.00      PROC  
ATOM   3850  HB2 ASP P 254      27.889  -0.755  21.040  0.00  0.00      PROC  
ATOM   3851  CG  ASP P 254      29.640  -0.328  19.994  0.00  0.00      PROC  
ATOM   3852  OD1 ASP P 254      29.904  -0.023  18.817  0.00  0.00      PROC  
ATOM   3853  OD2 ASP P 254      30.254   0.183  20.972  0.00  0.00      PROC  
ATOM   3854  C   ASP P 254      26.823  -3.004  19.759  0.00  0.00      PROC  
ATOM   3855  O   ASP P 254      26.935  -3.460  20.895  0.00  0.00      PROC  
ATOM   3856  N   PHE P 255      25.847  -3.461  18.897  0.00  0.00      PROC  
ATOM   3857  HN  PHE P 255      25.741  -3.109  17.970  0.00  0.00      PROC  
ATOM   3858  CA  PHE P 255      24.959  -4.558  19.015  0.00  0.00      PROC  
ATOM   3859  HA  PHE P 255      24.418  -4.766  18.103  0.00  0.00      PROC  
ATOM   3860  CB  PHE P 255      25.790  -5.893  19.022  0.00  0.00      PROC  
ATOM   3861  HB1 PHE P 255      25.200  -6.832  18.970  0.00  0.00      PROC  
ATOM   3862  HB2 PHE P 255      26.384  -5.922  19.960  0.00  0.00      PROC  
ATOM   3863  CG  PHE P 255      26.631  -5.939  17.785  0.00  0.00      PROC  
ATOM   3864  CD1 PHE P 255      26.109  -6.438  16.563  0.00  0.00      PROC  
ATOM   3865  HD1 PHE P 255      25.076  -6.631  16.315  0.00  0.00      PROC  
ATOM   3866  CE1 PHE P 255      26.865  -6.670  15.412  0.00  0.00      PROC  
ATOM   3867  HE1 PHE P 255      26.356  -7.025  14.528  0.00  0.00      PROC  
ATOM   3868  CZ  PHE P 255      28.245  -6.446  15.438  0.00  0.00      PROC  
ATOM   3869  HZ  PHE P 255      28.892  -6.699  14.611  0.00  0.00      PROC  
ATOM   3870  CD2 PHE P 255      28.020  -5.571  17.765  0.00  0.00      PROC  
ATOM   3871  HD2 PHE P 255      28.606  -5.356  18.646  0.00  0.00      PROC  
ATOM   3872  CE2 PHE P 255      28.849  -5.934  16.643  0.00  0.00      PROC  
ATOM   3873  HE2 PHE P 255      29.899  -5.681  16.664  0.00  0.00      PROC  
ATOM   3874  C   PHE P 255      23.928  -4.401  20.107  0.00  0.00      PROC  
ATOM   3875  O   PHE P 255      23.423  -5.392  20.580  0.00  0.00      PROC  
ATOM   3876  N   GLY P 256      23.596  -3.108  20.548  0.00  0.00      PROC  
ATOM   3877  HN  GLY P 256      24.032  -2.310  20.139  0.00  0.00      PROC  
ATOM   3878  CA  GLY P 256      22.608  -2.935  21.658  0.00  0.00      PROC  
ATOM   3879  HA1 GLY P 256      22.647  -1.886  21.911  0.00  0.00      PROC  
ATOM   3880  HA2 GLY P 256      22.951  -3.585  22.449  0.00  0.00      PROC  
ATOM   3881  C   GLY P 256      21.182  -3.447  21.369  0.00  0.00      PROC  
ATOM   3882  O   GLY P 256      20.705  -4.140  22.289  0.00  0.00      PROC  
ATOM   3883  N   ASN P 257      20.502  -3.181  20.250  0.00  0.00      PROC  
ATOM   3884  HN  ASN P 257      20.977  -2.638  19.562  0.00  0.00      PROC  
ATOM   3885  CA  ASN P 257      19.151  -3.674  20.011  0.00  0.00      PROC  
ATOM   3886  HA  ASN P 257      18.829  -4.208  20.893  0.00  0.00      PROC  
ATOM   3887  CB  ASN P 257      18.222  -2.471  19.740  0.00  0.00      PROC  
ATOM   3888  HB1 ASN P 257      17.155  -2.775  19.676  0.00  0.00      PROC  
ATOM   3889  HB2 ASN P 257      18.548  -1.912  18.837  0.00  0.00      PROC  
ATOM   3890  CG  ASN P 257      18.268  -1.605  21.061  0.00  0.00      PROC  
ATOM   3891  OD1 ASN P 257      18.117  -2.135  22.166  0.00  0.00      PROC  
ATOM   3892  ND2 ASN P 257      18.451  -0.285  20.917  0.00  0.00      PROC  
ATOM   3893 HD21 ASN P 257      18.292   0.262  21.738  0.00  0.00      PROC  
ATOM   3894 HD22 ASN P 257      18.573   0.015  19.970  0.00  0.00      PROC  
ATOM   3895  C   ASN P 257      19.031  -4.630  18.867  0.00  0.00      PROC  
ATOM   3896  O   ASN P 257      19.593  -4.491  17.808  0.00  0.00      PROC  
ATOM   3897  N   ALA P 258      18.309  -5.713  19.127  0.00  0.00      PROC  
ATOM   3898  HN  ALA P 258      17.970  -5.888  20.048  0.00  0.00      PROC  
ATOM   3899  CA  ALA P 258      17.982  -6.663  18.076  0.00  0.00      PROC  
ATOM   3900  HA  ALA P 258      17.865  -6.137  17.140  0.00  0.00      PROC  
ATOM   3901  CB  ALA P 258      19.091  -7.746  18.119  0.00  0.00      PROC  
ATOM   3902  HB1 ALA P 258      19.136  -8.264  19.100  0.00  0.00      PROC  
ATOM   3903  HB2 ALA P 258      20.072  -7.234  18.022  0.00  0.00      PROC  
ATOM   3904  HB3 ALA P 258      18.914  -8.458  17.285  0.00  0.00      PROC  
ATOM   3905  C   ALA P 258      16.598  -7.385  18.220  0.00  0.00      PROC  
ATOM   3906  O   ALA P 258      16.258  -7.912  19.288  0.00  0.00      PROC  
ATOM   3907  N   GLN P 259      15.807  -7.424  17.178  0.00  0.00      PROC  
ATOM   3908  HN  GLN P 259      16.061  -6.966  16.329  0.00  0.00      PROC  
ATOM   3909  CA  GLN P 259      14.586  -8.137  17.129  0.00  0.00      PROC  
ATOM   3910  HA  GLN P 259      13.995  -8.042  18.028  0.00  0.00      PROC  
ATOM   3911  CB  GLN P 259      13.787  -7.844  15.892  0.00  0.00      PROC  
ATOM   3912  HB1 GLN P 259      12.998  -8.624  15.834  0.00  0.00      PROC  
ATOM   3913  HB2 GLN P 259      14.479  -7.991  15.036  0.00  0.00      PROC  
ATOM   3914  CG  GLN P 259      13.182  -6.384  15.943  0.00  0.00      PROC  
ATOM   3915  HG1 GLN P 259      14.054  -5.758  15.655  0.00  0.00      PROC  
ATOM   3916  HG2 GLN P 259      12.938  -6.188  17.009  0.00  0.00      PROC  
ATOM   3917  CD  GLN P 259      12.017  -6.209  15.029  0.00  0.00      PROC  
ATOM   3918  OE1 GLN P 259      10.851  -6.229  15.467  0.00  0.00      PROC  
ATOM   3919  NE2 GLN P 259      12.277  -6.084  13.761  0.00  0.00      PROC  
ATOM   3920 HE21 GLN P 259      11.442  -5.931  13.231  0.00  0.00      PROC  
ATOM   3921 HE22 GLN P 259      13.178  -5.839  13.404  0.00  0.00      PROC  
ATOM   3922  C   GLN P 259      14.929  -9.583  17.012  0.00  0.00      PROC  
ATOM   3923  O   GLN P 259      15.812  -9.922  16.259  0.00  0.00      PROC  
ATOM   3924  N   HSD P 260      14.105 -10.417  17.637  0.00  0.00      PROC  
ATOM   3925  HN  HSD P 260      13.319 -10.170  18.199  0.00  0.00      PROC  
ATOM   3926  CA  HSD P 260      14.212 -11.865  17.419  0.00  0.00      PROC  
ATOM   3927  HA  HSD P 260      15.205 -12.184  17.138  0.00  0.00      PROC  
ATOM   3928  CB  HSD P 260      13.853 -12.605  18.834  0.00  0.00      PROC  
ATOM   3929  HB1 HSD P 260      13.727 -13.667  18.531  0.00  0.00      PROC  
ATOM   3930  HB2 HSD P 260      12.841 -12.262  19.140  0.00  0.00      PROC  
ATOM   3931  ND1 HSD P 260      16.100 -12.003  19.884  0.00  0.00      PROC  
ATOM   3932  HD1 HSD P 260      16.693 -12.083  19.083  0.00  0.00      PROC  
ATOM   3933  CG  HSD P 260      14.804 -12.365  19.955  0.00  0.00      PROC  
ATOM   3934  CE1 HSD P 260      16.485 -11.637  21.146  0.00  0.00      PROC  
ATOM   3935  HE1 HSD P 260      17.476 -11.267  21.406  0.00  0.00      PROC  
ATOM   3936  NE2 HSD P 260      15.493 -11.791  22.037  0.00  0.00      PROC  
ATOM   3937  CD2 HSD P 260      14.416 -12.227  21.254  0.00  0.00      PROC  
ATOM   3938  HD2 HSD P 260      13.459 -12.396  21.732  0.00  0.00      PROC  
ATOM   3939  C   HSD P 260      13.231 -12.349  16.332  0.00  0.00      PROC  
ATOM   3940  O   HSD P 260      12.028 -12.465  16.537  0.00  0.00      PROC  
ATOM   3941  N   LEU P 261      13.648 -12.664  15.117  0.00  0.00      PROC  
ATOM   3942  HN  LEU P 261      14.549 -12.358  14.821  0.00  0.00      PROC  
ATOM   3943  CA  LEU P 261      12.763 -13.052  14.017  0.00  0.00      PROC  
ATOM   3944  HA  LEU P 261      11.708 -13.065  14.247  0.00  0.00      PROC  
ATOM   3945  CB  LEU P 261      12.966 -12.225  12.751  0.00  0.00      PROC  
ATOM   3946  HB1 LEU P 261      12.176 -12.374  11.985  0.00  0.00      PROC  
ATOM   3947  HB2 LEU P 261      13.928 -12.385  12.220  0.00  0.00      PROC  
ATOM   3948  CG  LEU P 261      12.923 -10.706  12.978  0.00  0.00      PROC  
ATOM   3949  HG  LEU P 261      13.775 -10.368  13.606  0.00  0.00      PROC  
ATOM   3950  CD1 LEU P 261      12.968  -9.936  11.592  0.00  0.00      PROC  
ATOM   3951 HD11 LEU P 261      12.689  -8.897  11.868  0.00  0.00      PROC  
ATOM   3952 HD12 LEU P 261      12.218 -10.262  10.840  0.00  0.00      PROC  
ATOM   3953 HD13 LEU P 261      13.937 -10.004  11.052  0.00  0.00      PROC  
ATOM   3954  CD2 LEU P 261      11.599 -10.261  13.679  0.00  0.00      PROC  
ATOM   3955 HD21 LEU P 261      11.485  -9.165  13.818  0.00  0.00      PROC  
ATOM   3956 HD22 LEU P 261      11.388 -10.847  14.599  0.00  0.00      PROC  
ATOM   3957 HD23 LEU P 261      10.761 -10.581  13.023  0.00  0.00      PROC  
ATOM   3958  C   LEU P 261      13.010 -14.519  13.625  0.00  0.00      PROC  
ATOM   3959  O   LEU P 261      14.187 -14.966  13.519  0.00  0.00      PROC  
ATOM   3960  N   THR P 262      11.940 -15.358  13.383  0.00  0.00      PROC  
ATOM   3961  HN  THR P 262      11.028 -14.956  13.371  0.00  0.00      PROC  
ATOM   3962  CA  THR P 262      12.032 -16.681  12.705  0.00  0.00      PROC  
ATOM   3963  HA  THR P 262      12.917 -17.242  12.965  0.00  0.00      PROC  
ATOM   3964  CB  THR P 262      10.953 -17.654  13.033  0.00  0.00      PROC  
ATOM   3965  HB  THR P 262      11.168 -18.674  12.649  0.00  0.00      PROC  
ATOM   3966  OG1 THR P 262       9.659 -17.279  12.609  0.00  0.00      PROC  
ATOM   3967  HG1 THR P 262       9.448 -16.519  13.157  0.00  0.00      PROC  
ATOM   3968  CG2 THR P 262      10.882 -17.959  14.548  0.00  0.00      PROC  
ATOM   3969 HG21 THR P 262      10.193 -18.782  14.835  0.00  0.00      PROC  
ATOM   3970 HG22 THR P 262      10.792 -16.986  15.076  0.00  0.00      PROC  
ATOM   3971 HG23 THR P 262      11.862 -18.288  14.954  0.00  0.00      PROC  
ATOM   3972  C   THR P 262      12.116 -16.502  11.178  0.00  0.00      PROC  
ATOM   3973  O   THR P 262      11.686 -15.460  10.671  0.00  0.00      PROC  
ATOM   3974  N   TYR P 263      12.669 -17.464  10.385  0.00  0.00      PROC  
ATOM   3975  HN  TYR P 263      13.071 -18.285  10.783  0.00  0.00      PROC  
ATOM   3976  CA  TYR P 263      12.828 -17.320   8.965  0.00  0.00      PROC  
ATOM   3977  HA  TYR P 263      13.376 -16.402   8.809  0.00  0.00      PROC  
ATOM   3978  CB  TYR P 263      13.602 -18.630   8.505  0.00  0.00      PROC  
ATOM   3979  HB1 TYR P 263      12.897 -19.465   8.703  0.00  0.00      PROC  
ATOM   3980  HB2 TYR P 263      14.519 -18.741   9.122  0.00  0.00      PROC  
ATOM   3981  CG  TYR P 263      13.959 -18.650   6.985  0.00  0.00      PROC  
ATOM   3982  CD1 TYR P 263      13.777 -19.831   6.261  0.00  0.00      PROC  
ATOM   3983  HD1 TYR P 263      13.559 -20.754   6.778  0.00  0.00      PROC  
ATOM   3984  CE1 TYR P 263      13.718 -19.799   4.883  0.00  0.00      PROC  
ATOM   3985  HE1 TYR P 263      13.473 -20.696   4.335  0.00  0.00      PROC  
ATOM   3986  CZ  TYR P 263      14.219 -18.650   4.253  0.00  0.00      PROC  
ATOM   3987  OH  TYR P 263      14.352 -18.603   2.874  0.00  0.00      PROC  
ATOM   3988  HH  TYR P 263      14.975 -17.956   2.536  0.00  0.00      PROC  
ATOM   3989  CD2 TYR P 263      14.485 -17.527   6.385  0.00  0.00      PROC  
ATOM   3990  HD2 TYR P 263      14.621 -16.621   6.957  0.00  0.00      PROC  
ATOM   3991  CE2 TYR P 263      14.721 -17.548   5.002  0.00  0.00      PROC  
ATOM   3992  HE2 TYR P 263      15.135 -16.705   4.469  0.00  0.00      PROC  
ATOM   3993  C   TYR P 263      11.440 -17.215   8.298  0.00  0.00      PROC  
ATOM   3994  O   TYR P 263      11.136 -16.471   7.350  0.00  0.00      PROC  
ATOM   3995  N   TRP P 264      10.400 -17.937   8.768  0.00  0.00      PROC  
ATOM   3996  HN  TRP P 264      10.472 -18.603   9.506  0.00  0.00      PROC  
ATOM   3997  CA  TRP P 264       8.919 -17.862   8.442  0.00  0.00      PROC  
ATOM   3998  HA  TRP P 264       8.841 -18.134   7.400  0.00  0.00      PROC  
ATOM   3999  CB  TRP P 264       8.162 -19.022   9.285  0.00  0.00      PROC  
ATOM   4000  HB1 TRP P 264       7.095 -19.155   9.007  0.00  0.00      PROC  
ATOM   4001  HB2 TRP P 264       8.033 -18.500  10.257  0.00  0.00      PROC  
ATOM   4002  CG  TRP P 264       8.992 -20.236   9.533  0.00  0.00      PROC  
ATOM   4003  CD1 TRP P 264       9.572 -20.765  10.652  0.00  0.00      PROC  
ATOM   4004  HD1 TRP P 264       9.471 -20.533  11.702  0.00  0.00      PROC  
ATOM   4005  NE1 TRP P 264      10.346 -21.810  10.284  0.00  0.00      PROC  
ATOM   4006  HE1 TRP P 264      10.877 -22.339  10.908  0.00  0.00      PROC  
ATOM   4007  CE2 TRP P 264      10.483 -21.800   8.880  0.00  0.00      PROC  
ATOM   4008  CD2 TRP P 264       9.533 -20.865   8.410  0.00  0.00      PROC  
ATOM   4009  CE3 TRP P 264       9.319 -20.701   7.018  0.00  0.00      PROC  
ATOM   4010  HE3 TRP P 264       8.663 -19.962   6.582  0.00  0.00      PROC  
ATOM   4011  CZ3 TRP P 264      10.068 -21.516   6.163  0.00  0.00      PROC  
ATOM   4012  HZ3 TRP P 264       9.727 -21.365   5.149  0.00  0.00      PROC  
ATOM   4013  CZ2 TRP P 264      11.304 -22.507   7.962  0.00  0.00      PROC  
ATOM   4014  HZ2 TRP P 264      12.156 -23.098   8.265  0.00  0.00      PROC  
ATOM   4015  CH2 TRP P 264      11.044 -22.384   6.598  0.00  0.00      PROC  
ATOM   4016  HH2 TRP P 264      11.637 -23.008   5.945  0.00  0.00      PROC  
ATOM   4017  C   TRP P 264       8.349 -16.476   8.557  0.00  0.00      PROC  
ATOM   4018  O   TRP P 264       7.662 -15.976   7.680  0.00  0.00      PROC  
ATOM   4019  N   GLU P 265       8.715 -15.736   9.704  0.00  0.00      PROC  
ATOM   4020  HN  GLU P 265       9.224 -16.175  10.441  0.00  0.00      PROC  
ATOM   4021  CA  GLU P 265       8.265 -14.318   9.983  0.00  0.00      PROC  
ATOM   4022  HA  GLU P 265       7.188 -14.304   9.904  0.00  0.00      PROC  
ATOM   4023  CB  GLU P 265       8.576 -13.812  11.441  0.00  0.00      PROC  
ATOM   4024  HB1 GLU P 265       8.299 -12.757  11.652  0.00  0.00      PROC  
ATOM   4025  HB2 GLU P 265       9.665 -13.934  11.625  0.00  0.00      PROC  
ATOM   4026  CG  GLU P 265       7.757 -14.479  12.577  0.00  0.00      PROC  
ATOM   4027  HG1 GLU P 265       7.656 -15.536  12.249  0.00  0.00      PROC  
ATOM   4028  HG2 GLU P 265       6.736 -14.043  12.593  0.00  0.00      PROC  
ATOM   4029  CD  GLU P 265       8.379 -14.265  13.922  0.00  0.00      PROC  
ATOM   4030  OE1 GLU P 265       9.367 -14.979  14.228  0.00  0.00      PROC  
ATOM   4031  OE2 GLU P 265       7.865 -13.378  14.629  0.00  0.00      PROC  
ATOM   4032  C   GLU P 265       8.898 -13.346   8.989  0.00  0.00      PROC  
ATOM   4033  O   GLU P 265       8.282 -12.384   8.426  0.00  0.00      PROC  
ATOM   4034  N   CYS P 266      10.162 -13.555   8.714  0.00  0.00      PROC  
ATOM   4035  HN  CYS P 266      10.630 -14.291   9.198  0.00  0.00      PROC  
ATOM   4036  CA  CYS P 266      10.952 -12.845   7.702  0.00  0.00      PROC  
ATOM   4037  HA  CYS P 266      10.992 -11.792   7.941  0.00  0.00      PROC  
ATOM   4038  CB  CYS P 266      12.425 -13.356   7.622  0.00  0.00      PROC  
ATOM   4039  HB1 CYS P 266      12.957 -12.773   6.840  0.00  0.00      PROC  
ATOM   4040  HB2 CYS P 266      12.334 -14.413   7.290  0.00  0.00      PROC  
ATOM   4041  SG  CYS P 266      13.216 -13.263   9.263  0.00  0.00      PROC  
ATOM   4042  HG1 CYS P 266      12.355 -14.104   9.816  0.00  0.00      PROC  
ATOM   4043  C   CYS P 266      10.343 -12.999   6.359  0.00  0.00      PROC  
ATOM   4044  O   CYS P 266      10.156 -12.065   5.589  0.00  0.00      PROC  
ATOM   4045  N   LEU P 267       9.955 -14.207   5.996  0.00  0.00      PROC  
ATOM   4046  HN  LEU P 267      10.216 -14.996   6.547  0.00  0.00      PROC  
ATOM   4047  CA  LEU P 267       9.416 -14.497   4.687  0.00  0.00      PROC  
ATOM   4048  HA  LEU P 267      10.162 -14.130   3.998  0.00  0.00      PROC  
ATOM   4049  CB  LEU P 267       9.261 -16.099   4.607  0.00  0.00      PROC  
ATOM   4050  HB1 LEU P 267       8.350 -16.398   4.046  0.00  0.00      PROC  
ATOM   4051  HB2 LEU P 267       9.010 -16.449   5.631  0.00  0.00      PROC  
ATOM   4052  CG  LEU P 267      10.413 -16.888   3.913  0.00  0.00      PROC  
ATOM   4053  HG  LEU P 267      11.381 -16.495   4.289  0.00  0.00      PROC  
ATOM   4054  CD1 LEU P 267      10.332 -18.377   4.375  0.00  0.00      PROC  
ATOM   4055 HD11 LEU P 267      11.267 -18.900   4.079  0.00  0.00      PROC  
ATOM   4056 HD12 LEU P 267       9.487 -18.880   3.858  0.00  0.00      PROC  
ATOM   4057 HD13 LEU P 267      10.220 -18.409   5.480  0.00  0.00      PROC  
ATOM   4058  CD2 LEU P 267      10.553 -16.696   2.358  0.00  0.00      PROC  
ATOM   4059 HD21 LEU P 267      11.491 -17.164   1.991  0.00  0.00      PROC  
ATOM   4060 HD22 LEU P 267      10.568 -15.602   2.168  0.00  0.00      PROC  
ATOM   4061 HD23 LEU P 267       9.745 -17.098   1.710  0.00  0.00      PROC  
ATOM   4062  C   LEU P 267       8.116 -13.734   4.479  0.00  0.00      PROC  
ATOM   4063  O   LEU P 267       7.821 -13.292   3.364  0.00  0.00      PROC  
ATOM   4064  N   TYR P 268       7.223 -13.770   5.541  0.00  0.00      PROC  
ATOM   4065  HN  TYR P 268       7.409 -14.294   6.368  0.00  0.00      PROC  
ATOM   4066  CA  TYR P 268       5.941 -13.232   5.468  0.00  0.00      PROC  
ATOM   4067  HA  TYR P 268       5.338 -13.709   4.710  0.00  0.00      PROC  
ATOM   4068  CB  TYR P 268       5.241 -13.570   6.831  0.00  0.00      PROC  
ATOM   4069  HB1 TYR P 268       5.894 -13.541   7.729  0.00  0.00      PROC  
ATOM   4070  HB2 TYR P 268       4.902 -14.613   6.653  0.00  0.00      PROC  
ATOM   4071  CG  TYR P 268       4.015 -12.612   7.063  0.00  0.00      PROC  
ATOM   4072  CD1 TYR P 268       2.685 -12.741   6.486  0.00  0.00      PROC  
ATOM   4073  HD1 TYR P 268       2.492 -13.496   5.738  0.00  0.00      PROC  
ATOM   4074  CE1 TYR P 268       1.632 -11.857   6.749  0.00  0.00      PROC  
ATOM   4075  HE1 TYR P 268       0.778 -11.867   6.088  0.00  0.00      PROC  
ATOM   4076  CZ  TYR P 268       1.832 -10.914   7.778  0.00  0.00      PROC  
ATOM   4077  OH  TYR P 268       0.710 -10.152   8.082  0.00  0.00      PROC  
ATOM   4078  HH  TYR P 268       0.883  -9.502   8.767  0.00  0.00      PROC  
ATOM   4079  CD2 TYR P 268       4.101 -11.719   8.146  0.00  0.00      PROC  
ATOM   4080  HD2 TYR P 268       5.094 -11.710   8.568  0.00  0.00      PROC  
ATOM   4081  CE2 TYR P 268       3.019 -10.925   8.563  0.00  0.00      PROC  
ATOM   4082  HE2 TYR P 268       3.068 -10.224   9.383  0.00  0.00      PROC  
ATOM   4083  C   TYR P 268       6.069 -11.719   5.221  0.00  0.00      PROC  
ATOM   4084  O   TYR P 268       5.382 -11.195   4.400  0.00  0.00      PROC  
ATOM   4085  N   PHE P 269       6.957 -11.002   5.959  0.00  0.00      PROC  
ATOM   4086  HN  PHE P 269       7.597 -11.397   6.614  0.00  0.00      PROC  
ATOM   4087  CA  PHE P 269       7.238  -9.609   5.764  0.00  0.00      PROC  
ATOM   4088  HA  PHE P 269       6.338  -9.041   5.952  0.00  0.00      PROC  
ATOM   4089  CB  PHE P 269       8.238  -9.375   6.979  0.00  0.00      PROC  
ATOM   4090  HB1 PHE P 269       9.004 -10.174   6.879  0.00  0.00      PROC  
ATOM   4091  HB2 PHE P 269       7.676  -9.454   7.934  0.00  0.00      PROC  
ATOM   4092  CG  PHE P 269       8.874  -8.014   6.990  0.00  0.00      PROC  
ATOM   4093  CD1 PHE P 269      10.262  -7.869   6.812  0.00  0.00      PROC  
ATOM   4094  HD1 PHE P 269      10.882  -8.732   6.621  0.00  0.00      PROC  
ATOM   4095  CE1 PHE P 269      10.906  -6.609   6.809  0.00  0.00      PROC  
ATOM   4096  HE1 PHE P 269      11.938  -6.602   6.490  0.00  0.00      PROC  
ATOM   4097  CZ  PHE P 269      10.100  -5.434   6.966  0.00  0.00      PROC  
ATOM   4098  HZ  PHE P 269      10.507  -4.455   6.762  0.00  0.00      PROC  
ATOM   4099  CD2 PHE P 269       8.149  -6.825   7.245  0.00  0.00      PROC  
ATOM   4100  HD2 PHE P 269       7.081  -6.922   7.366  0.00  0.00      PROC  
ATOM   4101  CE2 PHE P 269       8.687  -5.514   7.254  0.00  0.00      PROC  
ATOM   4102  HE2 PHE P 269       8.084  -4.631   7.405  0.00  0.00      PROC  
ATOM   4103  C   PHE P 269       7.667  -9.214   4.406  0.00  0.00      PROC  
ATOM   4104  O   PHE P 269       7.198  -8.220   3.914  0.00  0.00      PROC  
ATOM   4105  N   LEU P 270       8.533  -9.996   3.772  0.00  0.00      PROC  
ATOM   4106  HN  LEU P 270       8.879 -10.774   4.292  0.00  0.00      PROC  
ATOM   4107  CA  LEU P 270       9.052  -9.805   2.451  0.00  0.00      PROC  
ATOM   4108  HA  LEU P 270       9.522  -8.832   2.448  0.00  0.00      PROC  
ATOM   4109  CB  LEU P 270      10.178 -10.654   1.933  0.00  0.00      PROC  
ATOM   4110  HB1 LEU P 270      10.131 -10.808   0.834  0.00  0.00      PROC  
ATOM   4111  HB2 LEU P 270      10.065 -11.645   2.422  0.00  0.00      PROC  
ATOM   4112  CG  LEU P 270      11.535  -9.946   2.262  0.00  0.00      PROC  
ATOM   4113  HG  LEU P 270      11.530  -8.866   2.003  0.00  0.00      PROC  
ATOM   4114  CD1 LEU P 270      11.854  -9.977   3.714  0.00  0.00      PROC  
ATOM   4115 HD11 LEU P 270      12.055 -11.012   4.064  0.00  0.00      PROC  
ATOM   4116 HD12 LEU P 270      11.056  -9.568   4.369  0.00  0.00      PROC  
ATOM   4117 HD13 LEU P 270      12.830  -9.483   3.913  0.00  0.00      PROC  
ATOM   4118  CD2 LEU P 270      12.676 -10.502   1.432  0.00  0.00      PROC  
ATOM   4119 HD21 LEU P 270      12.470 -10.277   0.363  0.00  0.00      PROC  
ATOM   4120 HD22 LEU P 270      12.694 -11.601   1.589  0.00  0.00      PROC  
ATOM   4121 HD23 LEU P 270      13.670 -10.056   1.647  0.00  0.00      PROC  
ATOM   4122  C   LEU P 270       7.961  -9.834   1.391  0.00  0.00      PROC  
ATOM   4123  O   LEU P 270       7.929  -8.880   0.592  0.00  0.00      PROC  
ATOM   4124  N   MET P 271       7.054 -10.842   1.404  0.00  0.00      PROC  
ATOM   4125  HN  MET P 271       7.094 -11.499   2.153  0.00  0.00      PROC  
ATOM   4126  CA  MET P 271       5.961 -10.996   0.504  0.00  0.00      PROC  
ATOM   4127  HA  MET P 271       6.371 -10.981  -0.495  0.00  0.00      PROC  
ATOM   4128  CB  MET P 271       5.191 -12.313   0.730  0.00  0.00      PROC  
ATOM   4129  HB1 MET P 271       4.857 -12.223   1.786  0.00  0.00      PROC  
ATOM   4130  HB2 MET P 271       5.916 -13.154   0.708  0.00  0.00      PROC  
ATOM   4131  CG  MET P 271       4.040 -12.469  -0.227  0.00  0.00      PROC  
ATOM   4132  HG1 MET P 271       3.232 -11.718  -0.091  0.00  0.00      PROC  
ATOM   4133  HG2 MET P 271       3.710 -13.495   0.042  0.00  0.00      PROC  
ATOM   4134  SD  MET P 271       4.620 -12.332  -1.961  0.00  0.00      PROC  
ATOM   4135  CE  MET P 271       5.940 -13.636  -1.891  0.00  0.00      PROC  
ATOM   4136  HE1 MET P 271       5.704 -14.391  -1.111  0.00  0.00      PROC  
ATOM   4137  HE2 MET P 271       6.976 -13.323  -1.642  0.00  0.00      PROC  
ATOM   4138  HE3 MET P 271       5.914 -14.227  -2.832  0.00  0.00      PROC  
ATOM   4139  C   MET P 271       5.065  -9.713   0.561  0.00  0.00      PROC  
ATOM   4140  O   MET P 271       4.782  -9.016  -0.396  0.00  0.00      PROC  
ATOM   4141  N   VAL P 272       4.735  -9.382   1.810  0.00  0.00      PROC  
ATOM   4142  HN  VAL P 272       5.031  -9.846   2.641  0.00  0.00      PROC  
ATOM   4143  CA  VAL P 272       3.780  -8.274   2.064  0.00  0.00      PROC  
ATOM   4144  HA  VAL P 272       2.941  -8.533   1.435  0.00  0.00      PROC  
ATOM   4145  CB  VAL P 272       3.346  -8.312   3.570  0.00  0.00      PROC  
ATOM   4146  HB  VAL P 272       4.316  -8.402   4.104  0.00  0.00      PROC  
ATOM   4147  CG1 VAL P 272       2.563  -7.035   3.931  0.00  0.00      PROC  
ATOM   4148 HG11 VAL P 272       2.226  -7.246   4.968  0.00  0.00      PROC  
ATOM   4149 HG12 VAL P 272       1.576  -6.887   3.442  0.00  0.00      PROC  
ATOM   4150 HG13 VAL P 272       3.247  -6.161   3.966  0.00  0.00      PROC  
ATOM   4151  CG2 VAL P 272       2.499  -9.580   3.941  0.00  0.00      PROC  
ATOM   4152 HG21 VAL P 272       2.223  -9.487   5.013  0.00  0.00      PROC  
ATOM   4153 HG22 VAL P 272       3.102 -10.513   3.939  0.00  0.00      PROC  
ATOM   4154 HG23 VAL P 272       1.577  -9.643   3.324  0.00  0.00      PROC  
ATOM   4155  C   VAL P 272       4.359  -6.878   1.644  0.00  0.00      PROC  
ATOM   4156  O   VAL P 272       3.619  -6.081   1.092  0.00  0.00      PROC  
ATOM   4157  N   THR P 273       5.641  -6.737   1.876  0.00  0.00      PROC  
ATOM   4158  HN  THR P 273       6.180  -7.508   2.208  0.00  0.00      PROC  
ATOM   4159  CA  THR P 273       6.379  -5.510   1.463  0.00  0.00      PROC  
ATOM   4160  HA  THR P 273       5.821  -4.652   1.808  0.00  0.00      PROC  
ATOM   4161  CB  THR P 273       7.715  -5.500   2.112  0.00  0.00      PROC  
ATOM   4162  HB  THR P 273       8.412  -6.320   1.836  0.00  0.00      PROC  
ATOM   4163  OG1 THR P 273       7.553  -5.400   3.530  0.00  0.00      PROC  
ATOM   4164  HG1 THR P 273       7.384  -6.288   3.853  0.00  0.00      PROC  
ATOM   4165  CG2 THR P 273       8.309  -4.147   1.885  0.00  0.00      PROC  
ATOM   4166 HG21 THR P 273       9.117  -3.987   2.631  0.00  0.00      PROC  
ATOM   4167 HG22 THR P 273       7.541  -3.355   2.019  0.00  0.00      PROC  
ATOM   4168 HG23 THR P 273       8.671  -3.958   0.852  0.00  0.00      PROC  
ATOM   4169  C   THR P 273       6.531  -5.395  -0.081  0.00  0.00      PROC  
ATOM   4170  O   THR P 273       6.167  -4.355  -0.659  0.00  0.00      PROC  
ATOM   4171  N   MET P 274       6.786  -6.446  -0.852  0.00  0.00      PROC  
ATOM   4172  HN  MET P 274       6.875  -7.351  -0.444  0.00  0.00      PROC  
ATOM   4173  CA  MET P 274       6.938  -6.312  -2.305  0.00  0.00      PROC  
ATOM   4174  HA  MET P 274       7.466  -5.407  -2.566  0.00  0.00      PROC  
ATOM   4175  CB  MET P 274       8.000  -7.422  -2.621  0.00  0.00      PROC  
ATOM   4176  HB1 MET P 274       8.658  -7.434  -1.726  0.00  0.00      PROC  
ATOM   4177  HB2 MET P 274       8.735  -7.071  -3.377  0.00  0.00      PROC  
ATOM   4178  CG  MET P 274       7.575  -8.863  -2.906  0.00  0.00      PROC  
ATOM   4179  HG1 MET P 274       7.262  -8.982  -3.965  0.00  0.00      PROC  
ATOM   4180  HG2 MET P 274       6.750  -9.120  -2.208  0.00  0.00      PROC  
ATOM   4181  SD  MET P 274       8.938 -10.031  -2.849  0.00  0.00      PROC  
ATOM   4182  CE  MET P 274       7.949 -11.237  -3.664  0.00  0.00      PROC  
ATOM   4183  HE1 MET P 274       6.929 -11.169  -3.228  0.00  0.00      PROC  
ATOM   4184  HE2 MET P 274       8.161 -12.316  -3.502  0.00  0.00      PROC  
ATOM   4185  HE3 MET P 274       7.806 -11.112  -4.758  0.00  0.00      PROC  
ATOM   4186  C   MET P 274       5.735  -6.539  -3.185  0.00  0.00      PROC  
ATOM   4187  O   MET P 274       5.661  -6.222  -4.363  0.00  0.00      PROC  
ATOM   4188  N   SER P 275       4.658  -7.029  -2.579  0.00  0.00      PROC  
ATOM   4189  HN  SER P 275       4.770  -7.303  -1.627  0.00  0.00      PROC  
ATOM   4190  CA  SER P 275       3.320  -6.969  -3.182  0.00  0.00      PROC  
ATOM   4191  HA  SER P 275       3.353  -7.090  -4.254  0.00  0.00      PROC  
ATOM   4192  CB  SER P 275       2.380  -8.100  -2.661  0.00  0.00      PROC  
ATOM   4193  HB1 SER P 275       2.865  -9.076  -2.872  0.00  0.00      PROC  
ATOM   4194  HB2 SER P 275       1.372  -8.003  -3.118  0.00  0.00      PROC  
ATOM   4195  OG  SER P 275       2.156  -8.041  -1.183  0.00  0.00      PROC  
ATOM   4196  HG1 SER P 275       3.063  -8.091  -0.871  0.00  0.00      PROC  
ATOM   4197  C   SER P 275       2.724  -5.542  -2.908  0.00  0.00      PROC  
ATOM   4198  O   SER P 275       1.696  -5.167  -3.426  0.00  0.00      PROC  
ATOM   4199  N   THR P 276       3.386  -4.670  -2.110  0.00  0.00      PROC  
ATOM   4200  HN  THR P 276       4.145  -5.024  -1.569  0.00  0.00      PROC  
ATOM   4201  CA  THR P 276       3.136  -3.245  -1.970  0.00  0.00      PROC  
ATOM   4202  HA  THR P 276       4.004  -2.881  -1.441  0.00  0.00      PROC  
ATOM   4203  CB  THR P 276       3.239  -2.414  -3.273  0.00  0.00      PROC  
ATOM   4204  HB  THR P 276       3.265  -1.335  -3.010  0.00  0.00      PROC  
ATOM   4205  OG1 THR P 276       2.168  -2.722  -4.175  0.00  0.00      PROC  
ATOM   4206  HG1 THR P 276       1.890  -3.611  -3.940  0.00  0.00      PROC  
ATOM   4207  CG2 THR P 276       4.531  -2.598  -4.023  0.00  0.00      PROC  
ATOM   4208 HG21 THR P 276       5.437  -2.639  -3.381  0.00  0.00      PROC  
ATOM   4209 HG22 THR P 276       4.695  -1.797  -4.775  0.00  0.00      PROC  
ATOM   4210 HG23 THR P 276       4.530  -3.540  -4.613  0.00  0.00      PROC  
ATOM   4211  C   THR P 276       1.977  -2.913  -1.143  0.00  0.00      PROC  
ATOM   4212  O   THR P 276       1.331  -1.902  -1.354  0.00  0.00      PROC  
ATOM   4213  N   VAL P 277       1.617  -3.841  -0.158  0.00  0.00      PROC  
ATOM   4214  HN  VAL P 277       2.181  -4.648   0.001  0.00  0.00      PROC  
ATOM   4215  CA  VAL P 277       0.548  -3.714   0.813  0.00  0.00      PROC  
ATOM   4216  HA  VAL P 277      -0.137  -3.027   0.339  0.00  0.00      PROC  
ATOM   4217  CB  VAL P 277       0.010  -5.131   0.939  0.00  0.00      PROC  
ATOM   4218  HB  VAL P 277       0.774  -5.866   1.271  0.00  0.00      PROC  
ATOM   4219  CG1 VAL P 277      -1.210  -5.120   1.933  0.00  0.00      PROC  
ATOM   4220 HG11 VAL P 277      -1.643  -6.143   1.903  0.00  0.00      PROC  
ATOM   4221 HG12 VAL P 277      -1.952  -4.362   1.604  0.00  0.00      PROC  
ATOM   4222 HG13 VAL P 277      -0.994  -4.863   2.992  0.00  0.00      PROC  
ATOM   4223  CG2 VAL P 277      -0.555  -5.638  -0.406  0.00  0.00      PROC  
ATOM   4224 HG21 VAL P 277       0.066  -5.528  -1.321  0.00  0.00      PROC  
ATOM   4225 HG22 VAL P 277      -1.527  -5.130  -0.583  0.00  0.00      PROC  
ATOM   4226 HG23 VAL P 277      -0.788  -6.713  -0.255  0.00  0.00      PROC  
ATOM   4227  C   VAL P 277       1.078  -3.261   2.152  0.00  0.00      PROC  
ATOM   4228  O   VAL P 277       0.483  -2.432   2.832  0.00  0.00      PROC  
ATOM   4229  N   GLY P 278       2.238  -3.767   2.604  0.00  0.00      PROC  
ATOM   4230  HN  GLY P 278       2.782  -4.383   2.039  0.00  0.00      PROC  
ATOM   4231  CA  GLY P 278       2.910  -3.156   3.786  0.00  0.00      PROC  
ATOM   4232  HA1 GLY P 278       3.381  -2.262   3.403  0.00  0.00      PROC  
ATOM   4233  HA2 GLY P 278       3.624  -3.898   4.110  0.00  0.00      PROC  
ATOM   4234  C   GLY P 278       2.133  -2.872   4.996  0.00  0.00      PROC  
ATOM   4235  O   GLY P 278       1.989  -1.686   5.364  0.00  0.00      PROC  
ATOM   4236  N   PHE P 279       1.565  -3.908   5.693  0.00  0.00      PROC  
ATOM   4237  HN  PHE P 279       1.648  -4.845   5.363  0.00  0.00      PROC  
ATOM   4238  CA  PHE P 279       0.641  -3.779   6.770  0.00  0.00      PROC  
ATOM   4239  HA  PHE P 279      -0.200  -3.192   6.432  0.00  0.00      PROC  
ATOM   4240  CB  PHE P 279       0.332  -5.148   7.368  0.00  0.00      PROC  
ATOM   4241  HB1 PHE P 279      -0.334  -4.918   8.227  0.00  0.00      PROC  
ATOM   4242  HB2 PHE P 279       1.241  -5.655   7.758  0.00  0.00      PROC  
ATOM   4243  CG  PHE P 279      -0.579  -5.901   6.445  0.00  0.00      PROC  
ATOM   4244  CD1 PHE P 279      -1.827  -5.451   5.939  0.00  0.00      PROC  
ATOM   4245  HD1 PHE P 279      -2.218  -4.505   6.282  0.00  0.00      PROC  
ATOM   4246  CE1 PHE P 279      -2.596  -6.290   5.038  0.00  0.00      PROC  
ATOM   4247  HE1 PHE P 279      -3.557  -5.992   4.647  0.00  0.00      PROC  
ATOM   4248  CZ  PHE P 279      -2.114  -7.575   4.795  0.00  0.00      PROC  
ATOM   4249  HZ  PHE P 279      -2.640  -8.205   4.093  0.00  0.00      PROC  
ATOM   4250  CD2 PHE P 279      -0.176  -7.202   6.183  0.00  0.00      PROC  
ATOM   4251  HD2 PHE P 279       0.786  -7.535   6.543  0.00  0.00      PROC  
ATOM   4252  CE2 PHE P 279      -0.892  -8.038   5.329  0.00  0.00      PROC  
ATOM   4253  HE2 PHE P 279      -0.447  -8.953   4.967  0.00  0.00      PROC  
ATOM   4254  C   PHE P 279       1.185  -2.971   7.961  0.00  0.00      PROC  
ATOM   4255  O   PHE P 279       0.471  -2.197   8.640  0.00  0.00      PROC  
ATOM   4256  N   GLY P 280       2.463  -3.138   8.387  0.00  0.00      PROC  
ATOM   4257  HN  GLY P 280       3.072  -3.747   7.883  0.00  0.00      PROC  
ATOM   4258  CA  GLY P 280       3.000  -2.421   9.507  0.00  0.00      PROC  
ATOM   4259  HA1 GLY P 280       2.438  -1.596   9.920  0.00  0.00      PROC  
ATOM   4260  HA2 GLY P 280       3.974  -2.051   9.223  0.00  0.00      PROC  
ATOM   4261  C   GLY P 280       3.182  -3.299  10.730  0.00  0.00      PROC  
ATOM   4262  O   GLY P 280       3.561  -2.838  11.756  0.00  0.00      PROC  
ATOM   4263  N   ASP P 281       2.782  -4.582  10.663  0.00  0.00      PROC  
ATOM   4264  HN  ASP P 281       2.442  -4.978   9.813  0.00  0.00      PROC  
ATOM   4265  CA  ASP P 281       2.586  -5.490  11.837  0.00  0.00      PROC  
ATOM   4266  HA  ASP P 281       2.065  -5.002  12.648  0.00  0.00      PROC  
ATOM   4267  CB  ASP P 281       1.701  -6.681  11.422  0.00  0.00      PROC  
ATOM   4268  HB1 ASP P 281       0.652  -6.332  11.311  0.00  0.00      PROC  
ATOM   4269  HB2 ASP P 281       1.497  -7.464  12.185  0.00  0.00      PROC  
ATOM   4270  CG  ASP P 281       2.000  -7.554  10.222  0.00  0.00      PROC  
ATOM   4271  OD1 ASP P 281       1.442  -8.656  10.109  0.00  0.00      PROC  
ATOM   4272  OD2 ASP P 281       2.726  -7.122   9.313  0.00  0.00      PROC  
ATOM   4273  C   ASP P 281       3.989  -5.949  12.296  0.00  0.00      PROC  
ATOM   4274  O   ASP P 281       4.279  -6.088  13.441  0.00  0.00      PROC  
ATOM   4275  N   ILE P 282       4.822  -6.245  11.290  0.00  0.00      PROC  
ATOM   4276  HN  ILE P 282       4.430  -6.346  10.379  0.00  0.00      PROC  
ATOM   4277  CA  ILE P 282       6.267  -6.487  11.392  0.00  0.00      PROC  
ATOM   4278  HA  ILE P 282       6.715  -6.422  12.373  0.00  0.00      PROC  
ATOM   4279  CB  ILE P 282       6.637  -7.855  10.819  0.00  0.00      PROC  
ATOM   4280  HB  ILE P 282       6.585  -7.734   9.715  0.00  0.00      PROC  
ATOM   4281  CG2 ILE P 282       8.162  -8.109  10.998  0.00  0.00      PROC  
ATOM   4282 HG21 ILE P 282       8.714  -7.234  10.592  0.00  0.00      PROC  
ATOM   4283 HG22 ILE P 282       8.406  -9.071  10.498  0.00  0.00      PROC  
ATOM   4284 HG23 ILE P 282       8.476  -8.242  12.056  0.00  0.00      PROC  
ATOM   4285  CG1 ILE P 282       5.712  -8.933  11.413  0.00  0.00      PROC  
ATOM   4286 HG11 ILE P 282       4.664  -8.675  11.147  0.00  0.00      PROC  
ATOM   4287 HG12 ILE P 282       5.845  -8.780  12.505  0.00  0.00      PROC  
ATOM   4288  CD  ILE P 282       6.117 -10.333  10.955  0.00  0.00      PROC  
ATOM   4289  HD1 ILE P 282       5.281 -11.065  10.961  0.00  0.00      PROC  
ATOM   4290  HD2 ILE P 282       7.020 -10.668  11.509  0.00  0.00      PROC  
ATOM   4291  HD3 ILE P 282       6.348 -10.243   9.872  0.00  0.00      PROC  
ATOM   4292  C   ILE P 282       6.828  -5.360  10.610  0.00  0.00      PROC  
ATOM   4293  O   ILE P 282       6.428  -5.002   9.493  0.00  0.00      PROC  
ATOM   4294  N   PHE P 283       7.854  -4.742  11.260  0.00  0.00      PROC  
ATOM   4295  HN  PHE P 283       8.044  -5.028  12.195  0.00  0.00      PROC  
ATOM   4296  CA  PHE P 283       8.726  -3.873  10.657  0.00  0.00      PROC  
ATOM   4297  HA  PHE P 283       8.762  -4.021   9.588  0.00  0.00      PROC  
ATOM   4298  CB  PHE P 283       8.351  -2.363  10.952  0.00  0.00      PROC  
ATOM   4299  HB1 PHE P 283       7.392  -2.202  10.416  0.00  0.00      PROC  
ATOM   4300  HB2 PHE P 283       9.166  -1.680  10.628  0.00  0.00      PROC  
ATOM   4301  CG  PHE P 283       8.006  -2.197  12.466  0.00  0.00      PROC  
ATOM   4302  CD1 PHE P 283       8.934  -1.848  13.437  0.00  0.00      PROC  
ATOM   4303  HD1 PHE P 283       9.974  -1.782  13.150  0.00  0.00      PROC  
ATOM   4304  CE1 PHE P 283       8.543  -1.661  14.750  0.00  0.00      PROC  
ATOM   4305  HE1 PHE P 283       9.244  -1.599  15.569  0.00  0.00      PROC  
ATOM   4306  CZ  PHE P 283       7.162  -1.704  15.054  0.00  0.00      PROC  
ATOM   4307  HZ  PHE P 283       6.790  -1.637  16.066  0.00  0.00      PROC  
ATOM   4308  CD2 PHE P 283       6.617  -2.233  12.847  0.00  0.00      PROC  
ATOM   4309  HD2 PHE P 283       5.843  -2.321  12.098  0.00  0.00      PROC  
ATOM   4310  CE2 PHE P 283       6.218  -2.062  14.126  0.00  0.00      PROC  
ATOM   4311  HE2 PHE P 283       5.165  -2.007  14.359  0.00  0.00      PROC  
ATOM   4312  C   PHE P 283      10.158  -4.139  11.086  0.00  0.00      PROC  
ATOM   4313  O   PHE P 283      10.449  -4.665  12.163  0.00  0.00      PROC  
ATOM   4314  N   ALA P 284      11.125  -3.757  10.235  0.00  0.00      PROC  
ATOM   4315  HN  ALA P 284      10.909  -3.284   9.385  0.00  0.00      PROC  
ATOM   4316  CA  ALA P 284      12.508  -3.884  10.417  0.00  0.00      PROC  
ATOM   4317  HA  ALA P 284      12.645  -4.781  11.002  0.00  0.00      PROC  
ATOM   4318  CB  ALA P 284      13.344  -3.932   9.151  0.00  0.00      PROC  
ATOM   4319  HB1 ALA P 284      13.257  -2.998   8.556  0.00  0.00      PROC  
ATOM   4320  HB2 ALA P 284      13.160  -4.784   8.463  0.00  0.00      PROC  
ATOM   4321  HB3 ALA P 284      14.389  -4.046   9.511  0.00  0.00      PROC  
ATOM   4322  C   ALA P 284      13.031  -2.725  11.281  0.00  0.00      PROC  
ATOM   4323  O   ALA P 284      12.744  -1.595  10.928  0.00  0.00      PROC  
ATOM   4324  N   THR P 285      13.896  -2.942  12.267  0.00  0.00      PROC  
ATOM   4325  HN  THR P 285      14.220  -3.878  12.379  0.00  0.00      PROC  
ATOM   4326  CA  THR P 285      14.335  -1.841  13.190  0.00  0.00      PROC  
ATOM   4327  HA  THR P 285      13.825  -0.924  12.931  0.00  0.00      PROC  
ATOM   4328  CB  THR P 285      13.939  -2.049  14.639  0.00  0.00      PROC  
ATOM   4329  HB  THR P 285      14.444  -1.321  15.310  0.00  0.00      PROC  
ATOM   4330  OG1 THR P 285      14.333  -3.347  15.017  0.00  0.00      PROC  
ATOM   4331  HG1 THR P 285      14.093  -3.826  14.221  0.00  0.00      PROC  
ATOM   4332  CG2 THR P 285      12.325  -1.948  14.759  0.00  0.00      PROC  
ATOM   4333 HG21 THR P 285      12.000  -0.971  14.343  0.00  0.00      PROC  
ATOM   4334 HG22 THR P 285      12.167  -2.073  15.851  0.00  0.00      PROC  
ATOM   4335 HG23 THR P 285      11.861  -2.804  14.223  0.00  0.00      PROC  
ATOM   4336  C   THR P 285      15.848  -1.565  13.181  0.00  0.00      PROC  
ATOM   4337  O   THR P 285      16.245  -0.492  13.551  0.00  0.00      PROC  
ATOM   4338  N   THR P 286      16.654  -2.470  12.603  0.00  0.00      PROC  
ATOM   4339  HN  THR P 286      16.278  -3.193  12.029  0.00  0.00      PROC  
ATOM   4340  CA  THR P 286      18.130  -2.212  12.423  0.00  0.00      PROC  
ATOM   4341  HA  THR P 286      18.506  -1.799  13.347  0.00  0.00      PROC  
ATOM   4342  CB  THR P 286      19.037  -3.455  12.037  0.00  0.00      PROC  
ATOM   4343  HB  THR P 286      20.084  -3.108  11.908  0.00  0.00      PROC  
ATOM   4344  OG1 THR P 286      18.537  -4.105  10.866  0.00  0.00      PROC  
ATOM   4345  HG1 THR P 286      17.667  -4.377  11.167  0.00  0.00      PROC  
ATOM   4346  CG2 THR P 286      18.989  -4.519  13.134  0.00  0.00      PROC  
ATOM   4347 HG21 THR P 286      19.014  -4.098  14.162  0.00  0.00      PROC  
ATOM   4348 HG22 THR P 286      19.881  -5.172  13.244  0.00  0.00      PROC  
ATOM   4349 HG23 THR P 286      18.112  -5.191  13.013  0.00  0.00      PROC  
ATOM   4350  C   THR P 286      18.357  -1.207  11.289  0.00  0.00      PROC  
ATOM   4351  O   THR P 286      17.580  -1.003  10.401  0.00  0.00      PROC  
ATOM   4352  N   VAL P 287      19.443  -0.443  11.356  0.00  0.00      PROC  
ATOM   4353  HN  VAL P 287      20.005  -0.508  12.177  0.00  0.00      PROC  
ATOM   4354  CA  VAL P 287      19.945   0.489  10.327  0.00  0.00      PROC  
ATOM   4355  HA  VAL P 287      19.140   1.181  10.130  0.00  0.00      PROC  
ATOM   4356  CB  VAL P 287      21.139   1.310  10.698  0.00  0.00      PROC  
ATOM   4357  HB  VAL P 287      21.907   0.636  11.134  0.00  0.00      PROC  
ATOM   4358  CG1 VAL P 287      21.753   2.080   9.467  0.00  0.00      PROC  
ATOM   4359 HG11 VAL P 287      22.060   1.390   8.652  0.00  0.00      PROC  
ATOM   4360 HG12 VAL P 287      22.711   2.588   9.710  0.00  0.00      PROC  
ATOM   4361 HG13 VAL P 287      21.047   2.841   9.070  0.00  0.00      PROC  
ATOM   4362  CG2 VAL P 287      20.832   2.230  11.864  0.00  0.00      PROC  
ATOM   4363 HG21 VAL P 287      19.951   2.895  11.739  0.00  0.00      PROC  
ATOM   4364 HG22 VAL P 287      21.653   2.921  12.152  0.00  0.00      PROC  
ATOM   4365 HG23 VAL P 287      20.636   1.667  12.802  0.00  0.00      PROC  
ATOM   4366  C   VAL P 287      20.256  -0.313   9.004  0.00  0.00      PROC  
ATOM   4367  O   VAL P 287      19.793   0.057   7.937  0.00  0.00      PROC  
ATOM   4368  N   LEU P 288      21.003  -1.429   9.044  0.00  0.00      PROC  
ATOM   4369  HN  LEU P 288      21.439  -1.673   9.907  0.00  0.00      PROC  
ATOM   4370  CA  LEU P 288      21.268  -2.342   7.891  0.00  0.00      PROC  
ATOM   4371  HA  LEU P 288      21.509  -1.613   7.131  0.00  0.00      PROC  
ATOM   4372  CB  LEU P 288      22.513  -3.250   8.129  0.00  0.00      PROC  
ATOM   4373  HB1 LEU P 288      22.544  -4.065   7.375  0.00  0.00      PROC  
ATOM   4374  HB2 LEU P 288      22.433  -3.703   9.141  0.00  0.00      PROC  
ATOM   4375  CG  LEU P 288      23.875  -2.578   8.250  0.00  0.00      PROC  
ATOM   4376  HG  LEU P 288      23.856  -1.713   8.947  0.00  0.00      PROC  
ATOM   4377  CD1 LEU P 288      24.982  -3.474   8.848  0.00  0.00      PROC  
ATOM   4378 HD11 LEU P 288      24.726  -3.636   9.917  0.00  0.00      PROC  
ATOM   4379 HD12 LEU P 288      25.981  -2.997   8.760  0.00  0.00      PROC  
ATOM   4380 HD13 LEU P 288      25.129  -4.487   8.417  0.00  0.00      PROC  
ATOM   4381  CD2 LEU P 288      24.384  -2.147   6.879  0.00  0.00      PROC  
ATOM   4382 HD21 LEU P 288      25.445  -1.824   6.941  0.00  0.00      PROC  
ATOM   4383 HD22 LEU P 288      23.738  -1.327   6.500  0.00  0.00      PROC  
ATOM   4384 HD23 LEU P 288      24.456  -2.958   6.123  0.00  0.00      PROC  
ATOM   4385  C   LEU P 288      20.023  -3.094   7.317  0.00  0.00      PROC  
ATOM   4386  O   LEU P 288      19.842  -3.182   6.148  0.00  0.00      PROC  
ATOM   4387  N   GLY P 289      19.144  -3.625   8.158  0.00  0.00      PROC  
ATOM   4388  HN  GLY P 289      19.355  -3.684   9.131  0.00  0.00      PROC  
ATOM   4389  CA  GLY P 289      17.865  -4.215   7.751  0.00  0.00      PROC  
ATOM   4390  HA1 GLY P 289      17.296  -4.398   8.651  0.00  0.00      PROC  
ATOM   4391  HA2 GLY P 289      18.191  -5.037   7.132  0.00  0.00      PROC  
ATOM   4392  C   GLY P 289      17.022  -3.259   6.976  0.00  0.00      PROC  
ATOM   4393  O   GLY P 289      16.385  -3.600   5.953  0.00  0.00      PROC  
ATOM   4394  N   ARG P 290      16.827  -1.982   7.563  0.00  0.00      PROC  
ATOM   4395  HN  ARG P 290      17.179  -1.741   8.464  0.00  0.00      PROC  
ATOM   4396  CA  ARG P 290      16.029  -1.044   6.888  0.00  0.00      PROC  
ATOM   4397  HA  ARG P 290      15.078  -1.494   6.645  0.00  0.00      PROC  
ATOM   4398  CB  ARG P 290      15.819   0.173   7.807  0.00  0.00      PROC  
ATOM   4399  HB1 ARG P 290      15.396   1.009   7.209  0.00  0.00      PROC  
ATOM   4400  HB2 ARG P 290      16.797   0.455   8.253  0.00  0.00      PROC  
ATOM   4401  CG  ARG P 290      14.787  -0.163   8.885  0.00  0.00      PROC  
ATOM   4402  HG1 ARG P 290      15.129  -1.063   9.441  0.00  0.00      PROC  
ATOM   4403  HG2 ARG P 290      13.941  -0.661   8.365  0.00  0.00      PROC  
ATOM   4404  CD  ARG P 290      14.302   0.975   9.778  0.00  0.00      PROC  
ATOM   4405  HD1 ARG P 290      13.470   0.822  10.498  0.00  0.00      PROC  
ATOM   4406  HD2 ARG P 290      14.068   1.927   9.255  0.00  0.00      PROC  
ATOM   4407  NE  ARG P 290      15.512   1.219  10.579  0.00  0.00      PROC  
ATOM   4408  HE  ARG P 290      16.203   0.498  10.633  0.00  0.00      PROC  
ATOM   4409  CZ  ARG P 290      15.740   2.437  11.271  0.00  0.00      PROC  
ATOM   4410  NH1 ARG P 290      14.881   3.451  11.259  0.00  0.00      PROC  
ATOM   4411 HH11 ARG P 290      13.934   3.218  11.040  0.00  0.00      PROC  
ATOM   4412 HH12 ARG P 290      15.040   4.111  11.994  0.00  0.00      PROC  
ATOM   4413  NH2 ARG P 290      16.804   2.597  11.981  0.00  0.00      PROC  
ATOM   4414 HH21 ARG P 290      17.080   3.455  12.415  0.00  0.00      PROC  
ATOM   4415 HH22 ARG P 290      17.548   1.934  11.896  0.00  0.00      PROC  
ATOM   4416  C   ARG P 290      16.549  -0.627   5.554  0.00  0.00      PROC  
ATOM   4417  O   ARG P 290      15.801  -0.582   4.574  0.00  0.00      PROC  
ATOM   4418  N   THR P 291      17.878  -0.431   5.519  0.00  0.00      PROC  
ATOM   4419  HN  THR P 291      18.352  -0.392   6.395  0.00  0.00      PROC  
ATOM   4420  CA  THR P 291      18.662  -0.244   4.308  0.00  0.00      PROC  
ATOM   4421  HA  THR P 291      18.424   0.718   3.880  0.00  0.00      PROC  
ATOM   4422  CB  THR P 291      20.103  -0.098   4.642  0.00  0.00      PROC  
ATOM   4423  HB  THR P 291      20.522  -1.036   5.067  0.00  0.00      PROC  
ATOM   4424  OG1 THR P 291      20.383   0.982   5.531  0.00  0.00      PROC  
ATOM   4425  HG1 THR P 291      20.280   0.683   6.437  0.00  0.00      PROC  
ATOM   4426  CG2 THR P 291      20.888   0.325   3.400  0.00  0.00      PROC  
ATOM   4427 HG21 THR P 291      20.616   1.374   3.157  0.00  0.00      PROC  
ATOM   4428 HG22 THR P 291      20.685  -0.313   2.513  0.00  0.00      PROC  
ATOM   4429 HG23 THR P 291      21.968   0.379   3.658  0.00  0.00      PROC  
ATOM   4430  C   THR P 291      18.471  -1.309   3.269  0.00  0.00      PROC  
ATOM   4431  O   THR P 291      18.226  -1.023   2.101  0.00  0.00      PROC  
ATOM   4432  N   PHE P 292      18.525  -2.609   3.758  0.00  0.00      PROC  
ATOM   4433  HN  PHE P 292      18.824  -2.894   4.665  0.00  0.00      PROC  
ATOM   4434  CA  PHE P 292      18.228  -3.749   2.951  0.00  0.00      PROC  
ATOM   4435  HA  PHE P 292      18.888  -3.611   2.107  0.00  0.00      PROC  
ATOM   4436  CB  PHE P 292      18.643  -5.010   3.700  0.00  0.00      PROC  
ATOM   4437  HB1 PHE P 292      18.180  -4.996   4.710  0.00  0.00      PROC  
ATOM   4438  HB2 PHE P 292      19.738  -5.043   3.885  0.00  0.00      PROC  
ATOM   4439  CG  PHE P 292      18.271  -6.324   3.058  0.00  0.00      PROC  
ATOM   4440  CD1 PHE P 292      19.015  -6.892   2.028  0.00  0.00      PROC  
ATOM   4441  HD1 PHE P 292      19.915  -6.439   1.640  0.00  0.00      PROC  
ATOM   4442  CE1 PHE P 292      18.521  -8.060   1.427  0.00  0.00      PROC  
ATOM   4443  HE1 PHE P 292      19.087  -8.588   0.674  0.00  0.00      PROC  
ATOM   4444  CZ  PHE P 292      17.328  -8.630   1.768  0.00  0.00      PROC  
ATOM   4445  HZ  PHE P 292      16.963  -9.545   1.325  0.00  0.00      PROC  
ATOM   4446  CD2 PHE P 292      17.032  -6.925   3.494  0.00  0.00      PROC  
ATOM   4447  HD2 PHE P 292      16.441  -6.471   4.276  0.00  0.00      PROC  
ATOM   4448  CE2 PHE P 292      16.555  -8.062   2.780  0.00  0.00      PROC  
ATOM   4449  HE2 PHE P 292      15.612  -8.436   3.150  0.00  0.00      PROC  
ATOM   4450  C   PHE P 292      16.817  -3.715   2.374  0.00  0.00      PROC  
ATOM   4451  O   PHE P 292      16.676  -4.034   1.177  0.00  0.00      PROC  
ATOM   4452  N   VAL P 293      15.761  -3.293   3.132  0.00  0.00      PROC  
ATOM   4453  HN  VAL P 293      15.889  -3.056   4.092  0.00  0.00      PROC  
ATOM   4454  CA  VAL P 293      14.310  -3.203   2.728  0.00  0.00      PROC  
ATOM   4455  HA  VAL P 293      14.061  -4.142   2.256  0.00  0.00      PROC  
ATOM   4456  CB  VAL P 293      13.441  -3.040   3.961  0.00  0.00      PROC  
ATOM   4457  HB  VAL P 293      13.887  -2.220   4.564  0.00  0.00      PROC  
ATOM   4458  CG1 VAL P 293      11.967  -2.687   3.660  0.00  0.00      PROC  
ATOM   4459 HG11 VAL P 293      11.428  -3.513   3.147  0.00  0.00      PROC  
ATOM   4460 HG12 VAL P 293      11.856  -1.675   3.216  0.00  0.00      PROC  
ATOM   4461 HG13 VAL P 293      11.387  -2.544   4.597  0.00  0.00      PROC  
ATOM   4462  CG2 VAL P 293      13.396  -4.346   4.775  0.00  0.00      PROC  
ATOM   4463 HG21 VAL P 293      13.053  -4.075   5.797  0.00  0.00      PROC  
ATOM   4464 HG22 VAL P 293      14.443  -4.714   4.826  0.00  0.00      PROC  
ATOM   4465 HG23 VAL P 293      12.849  -5.182   4.288  0.00  0.00      PROC  
ATOM   4466  C   VAL P 293      14.191  -2.119   1.697  0.00  0.00      PROC  
ATOM   4467  O   VAL P 293      13.614  -2.355   0.617  0.00  0.00      PROC  
ATOM   4468  N   VAL P 294      14.923  -0.940   1.864  0.00  0.00      PROC  
ATOM   4469  HN  VAL P 294      15.242  -0.739   2.787  0.00  0.00      PROC  
ATOM   4470  CA  VAL P 294      15.154  -0.003   0.737  0.00  0.00      PROC  
ATOM   4471  HA  VAL P 294      14.152   0.357   0.558  0.00  0.00      PROC  
ATOM   4472  CB  VAL P 294      15.975   1.191   1.143  0.00  0.00      PROC  
ATOM   4473  HB  VAL P 294      16.928   0.931   1.651  0.00  0.00      PROC  
ATOM   4474  CG1 VAL P 294      16.425   2.183  -0.013  0.00  0.00      PROC  
ATOM   4475 HG11 VAL P 294      15.538   2.740  -0.384  0.00  0.00      PROC  
ATOM   4476 HG12 VAL P 294      16.957   1.556  -0.760  0.00  0.00      PROC  
ATOM   4477 HG13 VAL P 294      17.134   2.926   0.410  0.00  0.00      PROC  
ATOM   4478  CG2 VAL P 294      15.182   2.044   2.148  0.00  0.00      PROC  
ATOM   4479 HG21 VAL P 294      15.139   1.629   3.178  0.00  0.00      PROC  
ATOM   4480 HG22 VAL P 294      14.207   2.256   1.659  0.00  0.00      PROC  
ATOM   4481 HG23 VAL P 294      15.644   3.037   2.336  0.00  0.00      PROC  
ATOM   4482  C   VAL P 294      15.747  -0.577  -0.537  0.00  0.00      PROC  
ATOM   4483  O   VAL P 294      15.196  -0.413  -1.628  0.00  0.00      PROC  
ATOM   4484  N   ILE P 295      16.842  -1.331  -0.428  0.00  0.00      PROC  
ATOM   4485  HN  ILE P 295      17.109  -1.717   0.452  0.00  0.00      PROC  
ATOM   4486  CA  ILE P 295      17.498  -1.895  -1.603  0.00  0.00      PROC  
ATOM   4487  HA  ILE P 295      17.695  -1.108  -2.315  0.00  0.00      PROC  
ATOM   4488  CB  ILE P 295      18.953  -2.347  -1.319  0.00  0.00      PROC  
ATOM   4489  HB  ILE P 295      18.986  -2.491  -0.218  0.00  0.00      PROC  
ATOM   4490  CG2 ILE P 295      19.335  -3.733  -1.967  0.00  0.00      PROC  
ATOM   4491 HG21 ILE P 295      20.323  -4.054  -1.574  0.00  0.00      PROC  
ATOM   4492 HG22 ILE P 295      19.358  -3.884  -3.067  0.00  0.00      PROC  
ATOM   4493 HG23 ILE P 295      18.604  -4.465  -1.562  0.00  0.00      PROC  
ATOM   4494  CG1 ILE P 295      19.932  -1.232  -1.657  0.00  0.00      PROC  
ATOM   4495 HG11 ILE P 295      19.749  -0.930  -2.710  0.00  0.00      PROC  
ATOM   4496 HG12 ILE P 295      20.953  -1.636  -1.483  0.00  0.00      PROC  
ATOM   4497  CD  ILE P 295      19.855  -0.011  -0.707  0.00  0.00      PROC  
ATOM   4498  HD1 ILE P 295      19.983  -0.229   0.375  0.00  0.00      PROC  
ATOM   4499  HD2 ILE P 295      18.852   0.454  -0.814  0.00  0.00      PROC  
ATOM   4500  HD3 ILE P 295      20.459   0.861  -1.037  0.00  0.00      PROC  
ATOM   4501  C   ILE P 295      16.591  -2.919  -2.326  0.00  0.00      PROC  
ATOM   4502  O   ILE P 295      16.655  -3.028  -3.546  0.00  0.00      PROC  
ATOM   4503  N   PHE P 296      15.952  -3.745  -1.493  0.00  0.00      PROC  
ATOM   4504  HN  PHE P 296      16.149  -3.685  -0.517  0.00  0.00      PROC  
ATOM   4505  CA  PHE P 296      14.925  -4.692  -1.821  0.00  0.00      PROC  
ATOM   4506  HA  PHE P 296      15.342  -5.471  -2.442  0.00  0.00      PROC  
ATOM   4507  CB  PHE P 296      14.564  -5.506  -0.500  0.00  0.00      PROC  
ATOM   4508  HB1 PHE P 296      14.382  -4.884   0.402  0.00  0.00      PROC  
ATOM   4509  HB2 PHE P 296      15.478  -6.096  -0.273  0.00  0.00      PROC  
ATOM   4510  CG  PHE P 296      13.384  -6.479  -0.675  0.00  0.00      PROC  
ATOM   4511  CD1 PHE P 296      13.366  -7.590  -1.533  0.00  0.00      PROC  
ATOM   4512  HD1 PHE P 296      14.290  -7.715  -2.077  0.00  0.00      PROC  
ATOM   4513  CE1 PHE P 296      12.357  -8.522  -1.543  0.00  0.00      PROC  
ATOM   4514  HE1 PHE P 296      12.446  -9.425  -2.129  0.00  0.00      PROC  
ATOM   4515  CZ  PHE P 296      11.202  -8.274  -0.766  0.00  0.00      PROC  
ATOM   4516  HZ  PHE P 296      10.297  -8.860  -0.836  0.00  0.00      PROC  
ATOM   4517  CD2 PHE P 296      12.210  -6.211  -0.022  0.00  0.00      PROC  
ATOM   4518  HD2 PHE P 296      12.162  -5.287   0.536  0.00  0.00      PROC  
ATOM   4519  CE2 PHE P 296      11.130  -7.093  -0.051  0.00  0.00      PROC  
ATOM   4520  HE2 PHE P 296      10.214  -6.893   0.484  0.00  0.00      PROC  
ATOM   4521  C   PHE P 296      13.730  -4.041  -2.514  0.00  0.00      PROC  
ATOM   4522  O   PHE P 296      13.399  -4.496  -3.602  0.00  0.00      PROC  
ATOM   4523  N   ILE P 297      13.178  -2.968  -2.007  0.00  0.00      PROC  
ATOM   4524  HN  ILE P 297      13.415  -2.672  -1.085  0.00  0.00      PROC  
ATOM   4525  CA  ILE P 297      12.186  -2.190  -2.735  0.00  0.00      PROC  
ATOM   4526  HA  ILE P 297      11.425  -2.932  -2.925  0.00  0.00      PROC  
ATOM   4527  CB  ILE P 297      11.519  -1.016  -2.055  0.00  0.00      PROC  
ATOM   4528  HB  ILE P 297      12.348  -0.442  -1.588  0.00  0.00      PROC  
ATOM   4529  CG2 ILE P 297      10.564  -0.206  -2.990  0.00  0.00      PROC  
ATOM   4530 HG21 ILE P 297       9.873   0.369  -2.337  0.00  0.00      PROC  
ATOM   4531 HG22 ILE P 297       9.952  -0.977  -3.505  0.00  0.00      PROC  
ATOM   4532 HG23 ILE P 297      11.144   0.475  -3.649  0.00  0.00      PROC  
ATOM   4533  CG1 ILE P 297      10.723  -1.470  -0.818  0.00  0.00      PROC  
ATOM   4534 HG11 ILE P 297      11.196  -2.196  -0.123  0.00  0.00      PROC  
ATOM   4535 HG12 ILE P 297       9.784  -2.007  -1.070  0.00  0.00      PROC  
ATOM   4536  CD  ILE P 297      10.442  -0.323   0.203  0.00  0.00      PROC  
ATOM   4537  HD1 ILE P 297       9.831  -0.736   1.034  0.00  0.00      PROC  
ATOM   4538  HD2 ILE P 297       9.725   0.461  -0.123  0.00  0.00      PROC  
ATOM   4539  HD3 ILE P 297      11.349   0.254   0.484  0.00  0.00      PROC  
ATOM   4540  C   ILE P 297      12.670  -1.624  -4.095  0.00  0.00      PROC  
ATOM   4541  O   ILE P 297      12.029  -1.909  -5.046  0.00  0.00      PROC  
ATOM   4542  N   MET P 298      13.934  -1.061  -4.154  0.00  0.00      PROC  
ATOM   4543  HN  MET P 298      14.401  -0.889  -3.290  0.00  0.00      PROC  
ATOM   4544  CA  MET P 298      14.502  -0.617  -5.385  0.00  0.00      PROC  
ATOM   4545  HA  MET P 298      13.911   0.170  -5.832  0.00  0.00      PROC  
ATOM   4546  CB  MET P 298      15.987  -0.038  -5.183  0.00  0.00      PROC  
ATOM   4547  HB1 MET P 298      16.622  -0.076  -6.094  0.00  0.00      PROC  
ATOM   4548  HB2 MET P 298      16.534  -0.704  -4.482  0.00  0.00      PROC  
ATOM   4549  CG  MET P 298      16.064   1.315  -4.462  0.00  0.00      PROC  
ATOM   4550  HG1 MET P 298      17.145   1.377  -4.214  0.00  0.00      PROC  
ATOM   4551  HG2 MET P 298      15.474   1.439  -3.529  0.00  0.00      PROC  
ATOM   4552  SD  MET P 298      15.753   2.693  -5.587  0.00  0.00      PROC  
ATOM   4553  CE  MET P 298      16.074   4.136  -4.493  0.00  0.00      PROC  
ATOM   4554  HE1 MET P 298      17.169   4.159  -4.307  0.00  0.00      PROC  
ATOM   4555  HE2 MET P 298      15.541   4.147  -3.518  0.00  0.00      PROC  
ATOM   4556  HE3 MET P 298      15.771   5.076  -5.003  0.00  0.00      PROC  
ATOM   4557  C   MET P 298      14.555  -1.654  -6.480  0.00  0.00      PROC  
ATOM   4558  O   MET P 298      13.908  -1.481  -7.541  0.00  0.00      PROC  
ATOM   4559  N   ILE P 299      15.378  -2.700  -6.316  0.00  0.00      PROC  
ATOM   4560  HN  ILE P 299      15.687  -2.996  -5.415  0.00  0.00      PROC  
ATOM   4561  CA  ILE P 299      15.619  -3.755  -7.214  0.00  0.00      PROC  
ATOM   4562  HA  ILE P 299      15.944  -3.392  -8.178  0.00  0.00      PROC  
ATOM   4563  CB  ILE P 299      16.676  -4.859  -6.844  0.00  0.00      PROC  
ATOM   4564  HB  ILE P 299      16.357  -5.312  -5.881  0.00  0.00      PROC  
ATOM   4565  CG2 ILE P 299      16.683  -5.954  -7.982  0.00  0.00      PROC  
ATOM   4566 HG21 ILE P 299      15.755  -6.563  -8.035  0.00  0.00      PROC  
ATOM   4567 HG22 ILE P 299      17.550  -6.642  -7.887  0.00  0.00      PROC  
ATOM   4568 HG23 ILE P 299      16.843  -5.413  -8.938  0.00  0.00      PROC  
ATOM   4569  CG1 ILE P 299      18.053  -4.156  -6.573  0.00  0.00      PROC  
ATOM   4570 HG11 ILE P 299      17.790  -3.556  -5.675  0.00  0.00      PROC  
ATOM   4571 HG12 ILE P 299      18.402  -3.529  -7.422  0.00  0.00      PROC  
ATOM   4572  CD  ILE P 299      19.172  -5.125  -6.113  0.00  0.00      PROC  
ATOM   4573  HD1 ILE P 299      18.801  -5.739  -5.265  0.00  0.00      PROC  
ATOM   4574  HD2 ILE P 299      20.124  -4.649  -5.794  0.00  0.00      PROC  
ATOM   4575  HD3 ILE P 299      19.426  -5.688  -7.037  0.00  0.00      PROC  
ATOM   4576  C   ILE P 299      14.328  -4.441  -7.562  0.00  0.00      PROC  
ATOM   4577  O   ILE P 299      14.051  -4.716  -8.712  0.00  0.00      PROC  
ATOM   4578  N   PHE P 300      13.364  -4.743  -6.588  0.00  0.00      PROC  
ATOM   4579  HN  PHE P 300      13.534  -4.567  -5.621  0.00  0.00      PROC  
ATOM   4580  CA  PHE P 300      12.130  -5.410  -6.857  0.00  0.00      PROC  
ATOM   4581  HA  PHE P 300      12.397  -6.330  -7.356  0.00  0.00      PROC  
ATOM   4582  CB  PHE P 300      11.269  -5.674  -5.577  0.00  0.00      PROC  
ATOM   4583  HB1 PHE P 300      10.798  -4.755  -5.168  0.00  0.00      PROC  
ATOM   4584  HB2 PHE P 300      11.934  -6.078  -4.784  0.00  0.00      PROC  
ATOM   4585  CG  PHE P 300      10.186  -6.658  -5.808  0.00  0.00      PROC  
ATOM   4586  CD1 PHE P 300      10.390  -7.995  -6.078  0.00  0.00      PROC  
ATOM   4587  HD1 PHE P 300      11.392  -8.398  -6.070  0.00  0.00      PROC  
ATOM   4588  CE1 PHE P 300       9.301  -8.793  -6.477  0.00  0.00      PROC  
ATOM   4589  HE1 PHE P 300       9.429  -9.810  -6.817  0.00  0.00      PROC  
ATOM   4590  CZ  PHE P 300       7.997  -8.218  -6.681  0.00  0.00      PROC  
ATOM   4591  HZ  PHE P 300       7.129  -8.839  -6.844  0.00  0.00      PROC  
ATOM   4592  CD2 PHE P 300       8.885  -6.145  -6.020  0.00  0.00      PROC  
ATOM   4593  HD2 PHE P 300       8.777  -5.079  -5.887  0.00  0.00      PROC  
ATOM   4594  CE2 PHE P 300       7.804  -6.944  -6.358  0.00  0.00      PROC  
ATOM   4595  HE2 PHE P 300       6.809  -6.556  -6.519  0.00  0.00      PROC  
ATOM   4596  C   PHE P 300      11.234  -4.595  -7.768  0.00  0.00      PROC  
ATOM   4597  O   PHE P 300      10.718  -5.136  -8.762  0.00  0.00      PROC  
ATOM   4598  N   ILE P 301      11.033  -3.271  -7.571  0.00  0.00      PROC  
ATOM   4599  HN  ILE P 301      11.241  -2.794  -6.720  0.00  0.00      PROC  
ATOM   4600  CA  ILE P 301      10.176  -2.408  -8.407  0.00  0.00      PROC  
ATOM   4601  HA  ILE P 301       9.221  -2.908  -8.345  0.00  0.00      PROC  
ATOM   4602  CB  ILE P 301       9.907  -1.017  -7.824  0.00  0.00      PROC  
ATOM   4603  HB  ILE P 301      10.858  -0.629  -7.398  0.00  0.00      PROC  
ATOM   4604  CG2 ILE P 301       9.428  -0.076  -8.947  0.00  0.00      PROC  
ATOM   4605 HG21 ILE P 301       8.363  -0.297  -9.173  0.00  0.00      PROC  
ATOM   4606 HG22 ILE P 301      10.151   0.152  -9.760  0.00  0.00      PROC  
ATOM   4607 HG23 ILE P 301       9.434   0.869  -8.363  0.00  0.00      PROC  
ATOM   4608  CG1 ILE P 301       8.837  -1.157  -6.776  0.00  0.00      PROC  
ATOM   4609 HG11 ILE P 301       8.992  -1.973  -6.038  0.00  0.00      PROC  
ATOM   4610 HG12 ILE P 301       7.824  -1.318  -7.202  0.00  0.00      PROC  
ATOM   4611  CD  ILE P 301       8.695   0.076  -5.877  0.00  0.00      PROC  
ATOM   4612  HD1 ILE P 301       8.097  -0.075  -4.953  0.00  0.00      PROC  
ATOM   4613  HD2 ILE P 301       8.169   0.899  -6.406  0.00  0.00      PROC  
ATOM   4614  HD3 ILE P 301       9.686   0.511  -5.628  0.00  0.00      PROC  
ATOM   4615  C   ILE P 301      10.717  -2.374  -9.860  0.00  0.00      PROC  
ATOM   4616  O   ILE P 301       9.907  -2.527 -10.759  0.00  0.00      PROC  
ATOM   4617  N   GLY P 302      12.045  -2.255 -10.001  0.00  0.00      PROC  
ATOM   4618  HN  GLY P 302      12.535  -2.109  -9.144  0.00  0.00      PROC  
ATOM   4619  CA  GLY P 302      12.692  -2.326 -11.368  0.00  0.00      PROC  
ATOM   4620  HA1 GLY P 302      13.734  -2.090 -11.212  0.00  0.00      PROC  
ATOM   4621  HA2 GLY P 302      12.162  -1.752 -12.114  0.00  0.00      PROC  
ATOM   4622  C   GLY P 302      12.711  -3.738 -11.985  0.00  0.00      PROC  
ATOM   4623  O   GLY P 302      12.449  -3.959 -13.143  0.00  0.00      PROC  
ATOM   4624  N   LEU P 303      12.929  -4.793 -11.174  0.00  0.00      PROC  
ATOM   4625  HN  LEU P 303      13.107  -4.799 -10.193  0.00  0.00      PROC  
ATOM   4626  CA  LEU P 303      12.751  -6.193 -11.638  0.00  0.00      PROC  
ATOM   4627  HA  LEU P 303      13.490  -6.342 -12.411  0.00  0.00      PROC  
ATOM   4628  CB  LEU P 303      13.212  -7.176 -10.484  0.00  0.00      PROC  
ATOM   4629  HB1 LEU P 303      12.509  -7.022  -9.638  0.00  0.00      PROC  
ATOM   4630  HB2 LEU P 303      14.126  -6.727 -10.039  0.00  0.00      PROC  
ATOM   4631  CG  LEU P 303      13.355  -8.683 -10.807  0.00  0.00      PROC  
ATOM   4632  HG  LEU P 303      12.468  -8.882 -11.445  0.00  0.00      PROC  
ATOM   4633  CD1 LEU P 303      14.577  -8.991 -11.665  0.00  0.00      PROC  
ATOM   4634 HD11 LEU P 303      15.525  -8.939 -11.089  0.00  0.00      PROC  
ATOM   4635 HD12 LEU P 303      14.609  -8.267 -12.507  0.00  0.00      PROC  
ATOM   4636 HD13 LEU P 303      14.532  -9.970 -12.188  0.00  0.00      PROC  
ATOM   4637  CD2 LEU P 303      13.413  -9.553  -9.536  0.00  0.00      PROC  
ATOM   4638 HD21 LEU P 303      14.421  -9.438  -9.084  0.00  0.00      PROC  
ATOM   4639 HD22 LEU P 303      13.192 -10.591  -9.865  0.00  0.00      PROC  
ATOM   4640 HD23 LEU P 303      12.696  -9.158  -8.784  0.00  0.00      PROC  
ATOM   4641  C   LEU P 303      11.352  -6.456 -12.156  0.00  0.00      PROC  
ATOM   4642  O   LEU P 303      11.181  -6.903 -13.270  0.00  0.00      PROC  
ATOM   4643  N   PHE P 304      10.292  -6.393 -11.314  0.00  0.00      PROC  
ATOM   4644  HN  PHE P 304      10.392  -6.088 -10.370  0.00  0.00      PROC  
ATOM   4645  CA  PHE P 304       8.950  -6.782 -11.658  0.00  0.00      PROC  
ATOM   4646  HA  PHE P 304       8.934  -7.816 -11.969  0.00  0.00      PROC  
ATOM   4647  CB  PHE P 304       8.025  -6.555 -10.428  0.00  0.00      PROC  
ATOM   4648  HB1 PHE P 304       8.116  -5.541  -9.983  0.00  0.00      PROC  
ATOM   4649  HB2 PHE P 304       8.326  -7.226  -9.595  0.00  0.00      PROC  
ATOM   4650  CG  PHE P 304       6.572  -6.892 -10.769  0.00  0.00      PROC  
ATOM   4651  CD1 PHE P 304       5.699  -5.829 -11.104  0.00  0.00      PROC  
ATOM   4652  HD1 PHE P 304       5.977  -4.785 -11.120  0.00  0.00      PROC  
ATOM   4653  CE1 PHE P 304       4.360  -6.112 -11.286  0.00  0.00      PROC  
ATOM   4654  HE1 PHE P 304       3.604  -5.389 -11.556  0.00  0.00      PROC  
ATOM   4655  CZ  PHE P 304       3.860  -7.410 -11.110  0.00  0.00      PROC  
ATOM   4656  HZ  PHE P 304       2.809  -7.617 -11.251  0.00  0.00      PROC  
ATOM   4657  CD2 PHE P 304       6.074  -8.149 -10.610  0.00  0.00      PROC  
ATOM   4658  HD2 PHE P 304       6.777  -8.900 -10.283  0.00  0.00      PROC  
ATOM   4659  CE2 PHE P 304       4.706  -8.482 -10.764  0.00  0.00      PROC  
ATOM   4660  HE2 PHE P 304       4.315  -9.478 -10.615  0.00  0.00      PROC  
ATOM   4661  C   PHE P 304       8.451  -5.984 -12.890  0.00  0.00      PROC  
ATOM   4662  O   PHE P 304       7.901  -6.529 -13.847  0.00  0.00      PROC  
ATOM   4663  N   ALA P 305       8.679  -4.642 -12.920  0.00  0.00      PROC  
ATOM   4664  HN  ALA P 305       9.097  -4.177 -12.143  0.00  0.00      PROC  
ATOM   4665  CA  ALA P 305       8.367  -3.780 -14.003  0.00  0.00      PROC  
ATOM   4666  HA  ALA P 305       7.305  -3.732 -14.195  0.00  0.00      PROC  
ATOM   4667  CB  ALA P 305       8.594  -2.344 -13.700  0.00  0.00      PROC  
ATOM   4668  HB1 ALA P 305       9.670  -2.282 -13.429  0.00  0.00      PROC  
ATOM   4669  HB2 ALA P 305       8.025  -1.968 -12.822  0.00  0.00      PROC  
ATOM   4670  HB3 ALA P 305       8.410  -1.700 -14.586  0.00  0.00      PROC  
ATOM   4671  C   ALA P 305       9.065  -4.192 -15.335  0.00  0.00      PROC  
ATOM   4672  O   ALA P 305       8.374  -4.207 -16.358  0.00  0.00      PROC  
ATOM   4673  N   SER P 306      10.373  -4.582 -15.356  0.00  0.00      PROC  
ATOM   4674  HN  SER P 306      10.853  -4.329 -14.519  0.00  0.00      PROC  
ATOM   4675  CA  SER P 306      11.025  -5.103 -16.508  0.00  0.00      PROC  
ATOM   4676  HA  SER P 306      11.000  -4.283 -17.210  0.00  0.00      PROC  
ATOM   4677  CB  SER P 306      12.549  -5.349 -16.219  0.00  0.00      PROC  
ATOM   4678  HB1 SER P 306      13.075  -5.839 -17.066  0.00  0.00      PROC  
ATOM   4679  HB2 SER P 306      12.688  -5.976 -15.312  0.00  0.00      PROC  
ATOM   4680  OG  SER P 306      13.217  -4.140 -16.044  0.00  0.00      PROC  
ATOM   4681  HG1 SER P 306      12.946  -3.911 -15.152  0.00  0.00      PROC  
ATOM   4682  C   SER P 306      10.469  -6.435 -17.017  0.00  0.00      PROC  
ATOM   4683  O   SER P 306      10.413  -6.680 -18.235  0.00  0.00      PROC  
ATOM   4684  N   PHE P 307      10.025  -7.411 -16.161  0.00  0.00      PROC  
ATOM   4685  HN  PHE P 307      10.193  -7.255 -15.191  0.00  0.00      PROC  
ATOM   4686  CA  PHE P 307       9.578  -8.681 -16.631  0.00  0.00      PROC  
ATOM   4687  HA  PHE P 307       9.987  -8.794 -17.624  0.00  0.00      PROC  
ATOM   4688  CB  PHE P 307      10.099  -9.897 -15.710  0.00  0.00      PROC  
ATOM   4689  HB1 PHE P 307       9.548 -10.791 -16.072  0.00  0.00      PROC  
ATOM   4690  HB2 PHE P 307       9.887  -9.871 -14.619  0.00  0.00      PROC  
ATOM   4691  CG  PHE P 307      11.556 -10.011 -15.844  0.00  0.00      PROC  
ATOM   4692  CD1 PHE P 307      12.558  -9.508 -14.989  0.00  0.00      PROC  
ATOM   4693  HD1 PHE P 307      12.318  -8.896 -14.132  0.00  0.00      PROC  
ATOM   4694  CE1 PHE P 307      13.917  -9.535 -15.332  0.00  0.00      PROC  
ATOM   4695  HE1 PHE P 307      14.620  -9.101 -14.637  0.00  0.00      PROC  
ATOM   4696  CZ  PHE P 307      14.294 -10.053 -16.631  0.00  0.00      PROC  
ATOM   4697  HZ  PHE P 307      15.332 -10.017 -16.930  0.00  0.00      PROC  
ATOM   4698  CD2 PHE P 307      11.989 -10.630 -17.063  0.00  0.00      PROC  
ATOM   4699  HD2 PHE P 307      11.308 -11.045 -17.791  0.00  0.00      PROC  
ATOM   4700  CE2 PHE P 307      13.306 -10.583 -17.456  0.00  0.00      PROC  
ATOM   4701  HE2 PHE P 307      13.496 -10.992 -18.438  0.00  0.00      PROC  
ATOM   4702  C   PHE P 307       8.089  -8.812 -16.928  0.00  0.00      PROC  
ATOM   4703  O   PHE P 307       7.668  -9.786 -17.586  0.00  0.00      PROC  
ATOM   4704  N   ILE P 308       7.180  -7.993 -16.445  0.00  0.00      PROC  
ATOM   4705  HN  ILE P 308       7.413  -7.359 -15.712  0.00  0.00      PROC  
ATOM   4706  CA  ILE P 308       5.767  -7.872 -16.827  0.00  0.00      PROC  
ATOM   4707  HA  ILE P 308       5.435  -8.883 -16.646  0.00  0.00      PROC  
ATOM   4708  CB  ILE P 308       4.936  -7.017 -15.850  0.00  0.00      PROC  
ATOM   4709  HB  ILE P 308       4.970  -7.446 -14.826  0.00  0.00      PROC  
ATOM   4710  CG2 ILE P 308       5.404  -5.538 -15.865  0.00  0.00      PROC  
ATOM   4711 HG21 ILE P 308       6.480  -5.459 -15.599  0.00  0.00      PROC  
ATOM   4712 HG22 ILE P 308       4.743  -5.021 -15.138  0.00  0.00      PROC  
ATOM   4713 HG23 ILE P 308       5.293  -5.023 -16.843  0.00  0.00      PROC  
ATOM   4714  CG1 ILE P 308       3.380  -7.084 -16.097  0.00  0.00      PROC  
ATOM   4715 HG11 ILE P 308       3.110  -7.020 -17.173  0.00  0.00      PROC  
ATOM   4716 HG12 ILE P 308       2.879  -6.182 -15.683  0.00  0.00      PROC  
ATOM   4717  CD  ILE P 308       2.813  -8.344 -15.419  0.00  0.00      PROC  
ATOM   4718  HD1 ILE P 308       1.762  -8.211 -15.757  0.00  0.00      PROC  
ATOM   4719  HD2 ILE P 308       2.880  -8.351 -14.310  0.00  0.00      PROC  
ATOM   4720  HD3 ILE P 308       3.171  -9.280 -15.898  0.00  0.00      PROC  
ATOM   4721  C   ILE P 308       5.513  -7.723 -18.343  0.00  0.00      PROC  
ATOM   4722  O   ILE P 308       4.655  -8.458 -18.817  0.00  0.00      PROC  
ATOM   4723  N   PRO P 309       6.159  -6.946 -19.231  0.00  0.00      PROC  
ATOM   4724  CD  PRO P 309       6.951  -5.738 -18.997  0.00  0.00      PROC  
ATOM   4725  HD1 PRO P 309       7.833  -6.020 -18.382  0.00  0.00      PROC  
ATOM   4726  HD2 PRO P 309       6.225  -4.991 -18.612  0.00  0.00      PROC  
ATOM   4727  CA  PRO P 309       5.719  -6.948 -20.641  0.00  0.00      PROC  
ATOM   4728  HA  PRO P 309       4.640  -6.942 -20.681  0.00  0.00      PROC  
ATOM   4729  CB  PRO P 309       6.412  -5.726 -21.309  0.00  0.00      PROC  
ATOM   4730  HB1 PRO P 309       5.707  -4.867 -21.307  0.00  0.00      PROC  
ATOM   4731  HB2 PRO P 309       6.715  -6.064 -22.323  0.00  0.00      PROC  
ATOM   4732  CG  PRO P 309       7.552  -5.350 -20.343  0.00  0.00      PROC  
ATOM   4733  HG1 PRO P 309       8.484  -5.861 -20.664  0.00  0.00      PROC  
ATOM   4734  HG2 PRO P 309       7.575  -4.239 -20.342  0.00  0.00      PROC  
ATOM   4735  C   PRO P 309       5.931  -8.319 -21.362  0.00  0.00      PROC  
ATOM   4736  O   PRO P 309       5.112  -8.711 -22.184  0.00  0.00      PROC  
ATOM   4737  N   GLU P 310       7.078  -9.040 -21.062  0.00  0.00      PROC  
ATOM   4738  HN  GLU P 310       7.763  -8.657 -20.447  0.00  0.00      PROC  
ATOM   4739  CA  GLU P 310       7.310 -10.407 -21.538  0.00  0.00      PROC  
ATOM   4740  HA  GLU P 310       7.049 -10.581 -22.571  0.00  0.00      PROC  
ATOM   4741  CB  GLU P 310       8.815 -10.606 -21.428  0.00  0.00      PROC  
ATOM   4742  HB1 GLU P 310       9.291 -10.374 -20.451  0.00  0.00      PROC  
ATOM   4743  HB2 GLU P 310       9.288  -9.856 -22.097  0.00  0.00      PROC  
ATOM   4744  CG  GLU P 310       9.204 -12.095 -21.813  0.00  0.00      PROC  
ATOM   4745  HG1 GLU P 310       8.942 -12.115 -22.892  0.00  0.00      PROC  
ATOM   4746  HG2 GLU P 310       8.705 -12.915 -21.253  0.00  0.00      PROC  
ATOM   4747  CD  GLU P 310      10.683 -12.330 -21.705  0.00  0.00      PROC  
ATOM   4748  OE1 GLU P 310      11.331 -12.513 -22.815  0.00  0.00      PROC  
ATOM   4749  OE2 GLU P 310      11.277 -12.212 -20.575  0.00  0.00      PROC  
ATOM   4750  C   GLU P 310       6.493 -11.488 -20.928  0.00  0.00      PROC  
ATOM   4751  O   GLU P 310       5.923 -12.297 -21.573  0.00  0.00      PROC  
ATOM   4752  N   ILE P 311       6.131 -11.434 -19.610  0.00  0.00      PROC  
ATOM   4753  HN  ILE P 311       6.683 -10.851 -19.019  0.00  0.00      PROC  
ATOM   4754  CA  ILE P 311       5.013 -12.198 -18.996  0.00  0.00      PROC  
ATOM   4755  HA  ILE P 311       5.029 -13.241 -19.278  0.00  0.00      PROC  
ATOM   4756  CB  ILE P 311       4.912 -11.876 -17.494  0.00  0.00      PROC  
ATOM   4757  HB  ILE P 311       5.005 -10.770 -17.432  0.00  0.00      PROC  
ATOM   4758  CG2 ILE P 311       3.554 -12.261 -16.802  0.00  0.00      PROC  
ATOM   4759 HG21 ILE P 311       3.666 -12.284 -15.696  0.00  0.00      PROC  
ATOM   4760 HG22 ILE P 311       3.254 -13.324 -16.926  0.00  0.00      PROC  
ATOM   4761 HG23 ILE P 311       2.737 -11.581 -17.123  0.00  0.00      PROC  
ATOM   4762  CG1 ILE P 311       6.193 -12.505 -16.777  0.00  0.00      PROC  
ATOM   4763 HG11 ILE P 311       6.342 -12.140 -15.739  0.00  0.00      PROC  
ATOM   4764 HG12 ILE P 311       7.108 -12.230 -17.344  0.00  0.00      PROC  
ATOM   4765  CD  ILE P 311       6.149 -14.076 -16.733  0.00  0.00      PROC  
ATOM   4766  HD1 ILE P 311       7.186 -14.385 -16.480  0.00  0.00      PROC  
ATOM   4767  HD2 ILE P 311       5.992 -14.430 -17.774  0.00  0.00      PROC  
ATOM   4768  HD3 ILE P 311       5.409 -14.319 -15.940  0.00  0.00      PROC  
ATOM   4769  C   ILE P 311       3.636 -11.952 -19.564  0.00  0.00      PROC  
ATOM   4770  O   ILE P 311       2.886 -12.901 -19.880  0.00  0.00      PROC  
ATOM   4771  N   ALA P 312       3.240 -10.694 -19.779  0.00  0.00      PROC  
ATOM   4772  HN  ALA P 312       3.722  -9.910 -19.396  0.00  0.00      PROC  
ATOM   4773  CA  ALA P 312       2.021 -10.265 -20.506  0.00  0.00      PROC  
ATOM   4774  HA  ALA P 312       1.255 -10.674 -19.864  0.00  0.00      PROC  
ATOM   4775  CB  ALA P 312       1.834  -8.757 -20.750  0.00  0.00      PROC  
ATOM   4776  HB1 ALA P 312       1.757  -8.308 -19.737  0.00  0.00      PROC  
ATOM   4777  HB2 ALA P 312       0.980  -8.389 -21.357  0.00  0.00      PROC  
ATOM   4778  HB3 ALA P 312       2.652  -8.301 -21.349  0.00  0.00      PROC  
ATOM   4779  C   ALA P 312       1.792 -10.947 -21.823  0.00  0.00      PROC  
ATOM   4780  O   ALA P 312       0.735 -11.559 -22.067  0.00  0.00      PROC  
ATOM   4781  N   GLU P 313       2.813 -10.965 -22.665  0.00  0.00      PROC  
ATOM   4782  HN  GLU P 313       3.687 -10.568 -22.396  0.00  0.00      PROC  
ATOM   4783  CA  GLU P 313       2.812 -11.608 -24.010  0.00  0.00      PROC  
ATOM   4784  HA  GLU P 313       1.846 -11.403 -24.447  0.00  0.00      PROC  
ATOM   4785  CB  GLU P 313       3.933 -11.154 -24.939  0.00  0.00      PROC  
ATOM   4786  HB1 GLU P 313       4.081 -11.882 -25.765  0.00  0.00      PROC  
ATOM   4787  HB2 GLU P 313       4.878 -11.119 -24.357  0.00  0.00      PROC  
ATOM   4788  CG  GLU P 313       3.751  -9.765 -25.666  0.00  0.00      PROC  
ATOM   4789  HG1 GLU P 313       4.576  -9.677 -26.405  0.00  0.00      PROC  
ATOM   4790  HG2 GLU P 313       3.888  -8.882 -25.007  0.00  0.00      PROC  
ATOM   4791  CD  GLU P 313       2.504  -9.666 -26.479  0.00  0.00      PROC  
ATOM   4792  OE1 GLU P 313       1.551  -8.836 -26.190  0.00  0.00      PROC  
ATOM   4793  OE2 GLU P 313       2.473 -10.259 -27.639  0.00  0.00      PROC  
ATOM   4794  C   GLU P 313       2.734 -13.119 -23.981  0.00  0.00      PROC  
ATOM   4795  O   GLU P 313       2.060 -13.808 -24.786  0.00  0.00      PROC  
ATOM   4796  N   ILE P 314       3.517 -13.689 -23.043  0.00  0.00      PROC  
ATOM   4797  HN  ILE P 314       4.124 -13.150 -22.465  0.00  0.00      PROC  
ATOM   4798  CA  ILE P 314       3.459 -15.068 -22.683  0.00  0.00      PROC  
ATOM   4799  HA  ILE P 314       3.705 -15.655 -23.556  0.00  0.00      PROC  
ATOM   4800  CB  ILE P 314       4.409 -15.460 -21.581  0.00  0.00      PROC  
ATOM   4801  HB  ILE P 314       4.382 -14.721 -20.752  0.00  0.00      PROC  
ATOM   4802  CG2 ILE P 314       4.227 -16.819 -20.908  0.00  0.00      PROC  
ATOM   4803 HG21 ILE P 314       3.146 -16.901 -20.664  0.00  0.00      PROC  
ATOM   4804 HG22 ILE P 314       4.747 -16.932 -19.933  0.00  0.00      PROC  
ATOM   4805 HG23 ILE P 314       4.548 -17.670 -21.547  0.00  0.00      PROC  
ATOM   4806  CG1 ILE P 314       5.831 -15.440 -22.258  0.00  0.00      PROC  
ATOM   4807 HG11 ILE P 314       5.990 -14.490 -22.811  0.00  0.00      PROC  
ATOM   4808 HG12 ILE P 314       5.963 -16.350 -22.881  0.00  0.00      PROC  
ATOM   4809  CD  ILE P 314       6.880 -15.522 -21.154  0.00  0.00      PROC  
ATOM   4810  HD1 ILE P 314       7.892 -15.363 -21.583  0.00  0.00      PROC  
ATOM   4811  HD2 ILE P 314       6.891 -16.567 -20.778  0.00  0.00      PROC  
ATOM   4812  HD3 ILE P 314       6.773 -14.784 -20.331  0.00  0.00      PROC  
ATOM   4813  C   ILE P 314       2.075 -15.582 -22.260  0.00  0.00      PROC  
ATOM   4814  O   ILE P 314       1.621 -16.503 -22.909  0.00  0.00      PROC  
ATOM   4815  N   LEU P 315       1.361 -14.864 -21.415  0.00  0.00      PROC  
ATOM   4816  HN  LEU P 315       1.745 -13.971 -21.193  0.00  0.00      PROC  
ATOM   4817  CA  LEU P 315       0.031 -15.207 -21.014  0.00  0.00      PROC  
ATOM   4818  HA  LEU P 315      -0.175 -16.264 -20.931  0.00  0.00      PROC  
ATOM   4819  CB  LEU P 315      -0.415 -14.701 -19.665  0.00  0.00      PROC  
ATOM   4820  HB1 LEU P 315      -1.378 -15.206 -19.438  0.00  0.00      PROC  
ATOM   4821  HB2 LEU P 315      -0.467 -13.593 -19.605  0.00  0.00      PROC  
ATOM   4822  CG  LEU P 315       0.601 -14.962 -18.481  0.00  0.00      PROC  
ATOM   4823  HG  LEU P 315       1.569 -14.474 -18.722  0.00  0.00      PROC  
ATOM   4824  CD1 LEU P 315       0.194 -14.349 -17.193  0.00  0.00      PROC  
ATOM   4825 HD11 LEU P 315       0.064 -13.246 -17.232  0.00  0.00      PROC  
ATOM   4826 HD12 LEU P 315       1.026 -14.588 -16.498  0.00  0.00      PROC  
ATOM   4827 HD13 LEU P 315      -0.727 -14.837 -16.807  0.00  0.00      PROC  
ATOM   4828  CD2 LEU P 315       0.742 -16.483 -18.213  0.00  0.00      PROC  
ATOM   4829 HD21 LEU P 315      -0.214 -17.015 -18.016  0.00  0.00      PROC  
ATOM   4830 HD22 LEU P 315       1.343 -16.644 -17.292  0.00  0.00      PROC  
ATOM   4831 HD23 LEU P 315       1.302 -17.050 -18.986  0.00  0.00      PROC  
ATOM   4832  C   LEU P 315      -1.065 -14.794 -22.079  0.00  0.00      PROC  
ATOM   4833  O   LEU P 315      -2.170 -15.359 -22.190  0.00  0.00      PROC  
ATOM   4834  N   GLY P 316      -0.797 -13.723 -22.887  0.00  0.00      PROC  
ATOM   4835  HN  GLY P 316       0.021 -13.176 -22.729  0.00  0.00      PROC  
ATOM   4836  CA  GLY P 316      -1.777 -13.133 -23.724  0.00  0.00      PROC  
ATOM   4837  HA1 GLY P 316      -1.419 -12.160 -24.025  0.00  0.00      PROC  
ATOM   4838  HA2 GLY P 316      -2.741 -13.024 -23.248  0.00  0.00      PROC  
ATOM   4839  C   GLY P 316      -1.938 -13.805 -25.031  0.00  0.00      PROC  
ATOM   4840  O   GLY P 316      -3.067 -13.916 -25.564  0.00  0.00      PROC  
ATOM   4841  N   LYS P 317      -0.842 -14.365 -25.549  0.00  0.00      PROC  
ATOM   4842  HN  LYS P 317       0.051 -14.237 -25.126  0.00  0.00      PROC  
ATOM   4843  CA  LYS P 317      -0.910 -14.824 -26.939  0.00  0.00      PROC  
ATOM   4844  HA  LYS P 317      -1.691 -14.394 -27.548  0.00  0.00      PROC  
ATOM   4845  CB  LYS P 317       0.313 -14.472 -27.756  0.00  0.00      PROC  
ATOM   4846  HB1 LYS P 317       0.300 -14.848 -28.802  0.00  0.00      PROC  
ATOM   4847  HB2 LYS P 317       1.199 -14.934 -27.269  0.00  0.00      PROC  
ATOM   4848  CG  LYS P 317       0.513 -12.953 -27.912  0.00  0.00      PROC  
ATOM   4849  HG1 LYS P 317       1.395 -12.669 -28.525  0.00  0.00      PROC  
ATOM   4850  HG2 LYS P 317       0.679 -12.449 -26.936  0.00  0.00      PROC  
ATOM   4851  CD  LYS P 317      -0.646 -12.349 -28.714  0.00  0.00      PROC  
ATOM   4852  HD1 LYS P 317      -1.483 -12.344 -27.984  0.00  0.00      PROC  
ATOM   4853  HD2 LYS P 317      -0.956 -13.093 -29.480  0.00  0.00      PROC  
ATOM   4854  CE  LYS P 317      -0.453 -10.972 -29.395  0.00  0.00      PROC  
ATOM   4855  HE1 LYS P 317      -1.409 -10.752 -29.917  0.00  0.00      PROC  
ATOM   4856  HE2 LYS P 317       0.405 -10.954 -30.099  0.00  0.00      PROC  
ATOM   4857  NZ  LYS P 317      -0.024  -9.963 -28.365  0.00  0.00      PROC  
ATOM   4858  HZ1 LYS P 317       0.157  -8.996 -28.703  0.00  0.00      PROC  
ATOM   4859  HZ2 LYS P 317       0.901 -10.173 -27.939  0.00  0.00      PROC  
ATOM   4860  HZ3 LYS P 317      -0.709 -10.030 -27.586  0.00  0.00      PROC  
ATOM   4861  C   LYS P 317      -1.162 -16.274 -27.149  0.00  0.00      PROC  
ATOM   4862  O   LYS P 317      -0.305 -16.937 -27.718  0.00  0.00      PROC  
ATOM   4863  N   ARG P 318      -2.345 -16.733 -26.674  0.00  0.00      PROC  
ATOM   4864  HN  ARG P 318      -2.902 -16.052 -26.205  0.00  0.00      PROC  
ATOM   4865  CA  ARG P 318      -2.856 -18.078 -26.603  0.00  0.00      PROC  
ATOM   4866  HA  ARG P 318      -2.241 -18.634 -27.296  0.00  0.00      PROC  
ATOM   4867  CB  ARG P 318      -2.744 -18.687 -25.127  0.00  0.00      PROC  
ATOM   4868  HB1 ARG P 318      -1.678 -18.667 -24.817  0.00  0.00      PROC  
ATOM   4869  HB2 ARG P 318      -3.170 -19.714 -25.129  0.00  0.00      PROC  
ATOM   4870  CG  ARG P 318      -3.355 -17.879 -23.977  0.00  0.00      PROC  
ATOM   4871  HG1 ARG P 318      -3.132 -16.840 -24.301  0.00  0.00      PROC  
ATOM   4872  HG2 ARG P 318      -2.778 -17.908 -23.028  0.00  0.00      PROC  
ATOM   4873  CD  ARG P 318      -4.879 -17.965 -23.790  0.00  0.00      PROC  
ATOM   4874  HD1 ARG P 318      -5.358 -17.966 -24.793  0.00  0.00      PROC  
ATOM   4875  HD2 ARG P 318      -5.237 -17.126 -23.155  0.00  0.00      PROC  
ATOM   4876  NE  ARG P 318      -5.006 -19.307 -23.170  0.00  0.00      PROC  
ATOM   4877  HE  ARG P 318      -4.169 -19.844 -23.069  0.00  0.00      PROC  
ATOM   4878  CZ  ARG P 318      -6.063 -20.024 -23.070  0.00  0.00      PROC  
ATOM   4879  NH1 ARG P 318      -7.218 -19.476 -23.325  0.00  0.00      PROC  
ATOM   4880 HH11 ARG P 318      -7.283 -18.483 -23.227  0.00  0.00      PROC  
ATOM   4881 HH12 ARG P 318      -7.987 -19.960 -22.907  0.00  0.00      PROC  
ATOM   4882  NH2 ARG P 318      -6.098 -21.257 -22.606  0.00  0.00      PROC  
ATOM   4883 HH21 ARG P 318      -5.213 -21.694 -22.444  0.00  0.00      PROC  
ATOM   4884 HH22 ARG P 318      -6.946 -21.784 -22.646  0.00  0.00      PROC  
ATOM   4885  C   ARG P 318      -4.191 -18.130 -27.223  0.00  0.00      PROC  
ATOM   4886  O   ARG P 318      -4.984 -17.191 -27.259  0.00  0.00      PROC  
ATOM   4887  N   GLN P 319      -4.490 -19.301 -27.792  0.00  0.00      PROC  
ATOM   4888  HN  GLN P 319      -3.811 -20.022 -27.681  0.00  0.00      PROC  
ATOM   4889  CA  GLN P 319      -5.744 -19.721 -28.447  0.00  0.00      PROC  
ATOM   4890  HA  GLN P 319      -6.085 -18.983 -29.159  0.00  0.00      PROC  
ATOM   4891  CB  GLN P 319      -5.447 -21.118 -29.128  0.00  0.00      PROC  
ATOM   4892  HB1 GLN P 319      -4.523 -20.936 -29.718  0.00  0.00      PROC  
ATOM   4893  HB2 GLN P 319      -6.254 -21.372 -29.848  0.00  0.00      PROC  
ATOM   4894  CG  GLN P 319      -5.453 -22.273 -28.055  0.00  0.00      PROC  
ATOM   4895  HG1 GLN P 319      -5.183 -23.243 -28.524  0.00  0.00      PROC  
ATOM   4896  HG2 GLN P 319      -6.485 -22.468 -27.693  0.00  0.00      PROC  
ATOM   4897  CD  GLN P 319      -4.503 -22.271 -26.854  0.00  0.00      PROC  
ATOM   4898  OE1 GLN P 319      -3.285 -22.120 -27.084  0.00  0.00      PROC  
ATOM   4899  NE2 GLN P 319      -4.924 -22.431 -25.575  0.00  0.00      PROC  
ATOM   4900 HE21 GLN P 319      -4.211 -22.589 -24.892  0.00  0.00      PROC  
ATOM   4901 HE22 GLN P 319      -5.865 -22.374 -25.241  0.00  0.00      PROC  
ATOM   4902  C   GLN P 319      -6.911 -19.896 -27.386  0.00  0.00      PROC  
ATOM   4903  OT1 GLN P 319      -6.865 -19.915 -26.172  0.00  0.00      PROC  
ATOM   4904  OT2 GLN P 319      -8.220 -20.164 -27.945  0.00  0.00      PROC  
ATOM   4905 HT2B GLN P 319      -8.851 -20.227 -27.225  0.00  0.00      PROC  
ATOM   4906  N   THR P 218      -9.683  24.579 -26.610  0.00  0.00      PROD  
ATOM   4907  HT1 THR P 218     -10.638  24.391 -26.379  0.00  0.00      PROD  
ATOM   4908  HT2 THR P 218      -9.456  25.391 -27.147  0.00  0.00      PROD  
ATOM   4909  CA  THR P 218      -9.163  23.320 -27.270  0.00  0.00      PROD  
ATOM   4910  HA  THR P 218      -9.597  23.283 -28.259  0.00  0.00      PROD  
ATOM   4911  CB  THR P 218      -7.652  23.506 -27.536  0.00  0.00      PROD  
ATOM   4912  HB  THR P 218      -7.418  24.556 -27.815  0.00  0.00      PROD  
ATOM   4913  OG1 THR P 218      -7.159  22.870 -28.770  0.00  0.00      PROD  
ATOM   4914  HG1 THR P 218      -7.533  23.432 -29.452  0.00  0.00      PROD  
ATOM   4915  CG2 THR P 218      -6.779  23.140 -26.375  0.00  0.00      PROD  
ATOM   4916 HG21 THR P 218      -7.225  23.400 -25.391  0.00  0.00      PROD  
ATOM   4917 HG22 THR P 218      -5.844  23.734 -26.451  0.00  0.00      PROD  
ATOM   4918 HG23 THR P 218      -6.432  22.086 -26.318  0.00  0.00      PROD  
ATOM   4919  C   THR P 218      -9.463  22.074 -26.474  0.00  0.00      PROD  
ATOM   4920  O   THR P 218      -9.583  22.020 -25.206  0.00  0.00      PROD  
ATOM   4921  N   SER P 219      -9.661  20.923 -27.171  0.00  0.00      PROD  
ATOM   4922  HN  SER P 219      -9.642  21.075 -28.156  0.00  0.00      PROD  
ATOM   4923  CA  SER P 219     -10.250  19.657 -26.643  0.00  0.00      PROD  
ATOM   4924  HA  SER P 219     -11.237  19.826 -26.239  0.00  0.00      PROD  
ATOM   4925  CB  SER P 219     -10.314  18.552 -27.794  0.00  0.00      PROD  
ATOM   4926  HB1 SER P 219      -9.280  18.375 -28.161  0.00  0.00      PROD  
ATOM   4927  HB2 SER P 219     -10.834  18.961 -28.687  0.00  0.00      PROD  
ATOM   4928  OG  SER P 219     -11.009  17.378 -27.400  0.00  0.00      PROD  
ATOM   4929  HG1 SER P 219     -11.833  17.742 -27.066  0.00  0.00      PROD  
ATOM   4930  C   SER P 219      -9.370  19.024 -25.548  0.00  0.00      PROD  
ATOM   4931  O   SER P 219      -9.891  18.429 -24.553  0.00  0.00      PROD  
ATOM   4932  N   THR P 220      -8.002  18.960 -25.690  0.00  0.00      PROD  
ATOM   4933  HN  THR P 220      -7.565  19.288 -26.524  0.00  0.00      PROD  
ATOM   4934  CA  THR P 220      -7.089  18.496 -24.668  0.00  0.00      PROD  
ATOM   4935  HA  THR P 220      -7.272  17.468 -24.393  0.00  0.00      PROD  
ATOM   4936  CB  THR P 220      -5.611  18.469 -25.108  0.00  0.00      PROD  
ATOM   4937  HB  THR P 220      -5.021  18.185 -24.211  0.00  0.00      PROD  
ATOM   4938  OG1 THR P 220      -5.186  19.707 -25.589  0.00  0.00      PROD  
ATOM   4939  HG1 THR P 220      -5.651  19.911 -26.404  0.00  0.00      PROD  
ATOM   4940  CG2 THR P 220      -5.164  17.459 -26.173  0.00  0.00      PROD  
ATOM   4941 HG21 THR P 220      -4.053  17.493 -26.177  0.00  0.00      PROD  
ATOM   4942 HG22 THR P 220      -5.641  17.813 -27.112  0.00  0.00      PROD  
ATOM   4943 HG23 THR P 220      -5.560  16.467 -25.870  0.00  0.00      PROD  
ATOM   4944  C   THR P 220      -7.224  19.354 -23.444  0.00  0.00      PROD  
ATOM   4945  O   THR P 220      -7.337  18.745 -22.366  0.00  0.00      PROD  
ATOM   4946  N   LEU P 221      -7.201  20.652 -23.512  0.00  0.00      PROD  
ATOM   4947  HN  LEU P 221      -7.071  21.054 -24.415  0.00  0.00      PROD  
ATOM   4948  CA  LEU P 221      -7.422  21.445 -22.277  0.00  0.00      PROD  
ATOM   4949  HA  LEU P 221      -6.720  21.092 -21.535  0.00  0.00      PROD  
ATOM   4950  CB  LEU P 221      -7.143  22.989 -22.506  0.00  0.00      PROD  
ATOM   4951  HB1 LEU P 221      -7.574  23.699 -21.768  0.00  0.00      PROD  
ATOM   4952  HB2 LEU P 221      -7.584  23.347 -23.461  0.00  0.00      PROD  
ATOM   4953  CG  LEU P 221      -5.628  23.451 -22.569  0.00  0.00      PROD  
ATOM   4954  HG  LEU P 221      -5.263  22.921 -23.474  0.00  0.00      PROD  
ATOM   4955  CD1 LEU P 221      -5.621  24.995 -22.868  0.00  0.00      PROD  
ATOM   4956 HD11 LEU P 221      -5.883  25.621 -21.988  0.00  0.00      PROD  
ATOM   4957 HD12 LEU P 221      -6.312  25.182 -23.718  0.00  0.00      PROD  
ATOM   4958 HD13 LEU P 221      -4.584  25.326 -23.090  0.00  0.00      PROD  
ATOM   4959  CD2 LEU P 221      -4.783  23.106 -21.326  0.00  0.00      PROD  
ATOM   4960 HD21 LEU P 221      -5.179  23.642 -20.438  0.00  0.00      PROD  
ATOM   4961 HD22 LEU P 221      -3.725  23.384 -21.521  0.00  0.00      PROD  
ATOM   4962 HD23 LEU P 221      -4.832  22.011 -21.145  0.00  0.00      PROD  
ATOM   4963  C   LEU P 221      -8.739  21.280 -21.540  0.00  0.00      PROD  
ATOM   4964  O   LEU P 221      -8.808  21.040 -20.346  0.00  0.00      PROD  
ATOM   4965  N   ILE P 222      -9.831  21.418 -22.305  0.00  0.00      PROD  
ATOM   4966  HN  ILE P 222      -9.751  21.666 -23.268  0.00  0.00      PROD  
ATOM   4967  CA  ILE P 222     -11.222  21.435 -21.781  0.00  0.00      PROD  
ATOM   4968  HA  ILE P 222     -11.197  22.266 -21.091  0.00  0.00      PROD  
ATOM   4969  CB  ILE P 222     -12.233  21.927 -22.862  0.00  0.00      PROD  
ATOM   4970  HB  ILE P 222     -11.903  21.323 -23.734  0.00  0.00      PROD  
ATOM   4971  CG2 ILE P 222     -13.690  21.785 -22.550  0.00  0.00      PROD  
ATOM   4972 HG21 ILE P 222     -13.964  22.260 -21.584  0.00  0.00      PROD  
ATOM   4973 HG22 ILE P 222     -14.136  20.770 -22.623  0.00  0.00      PROD  
ATOM   4974 HG23 ILE P 222     -14.308  22.424 -23.217  0.00  0.00      PROD  
ATOM   4975  CG1 ILE P 222     -11.867  23.371 -23.319  0.00  0.00      PROD  
ATOM   4976 HG11 ILE P 222     -12.395  23.516 -24.285  0.00  0.00      PROD  
ATOM   4977 HG12 ILE P 222     -10.781  23.392 -23.554  0.00  0.00      PROD  
ATOM   4978  CD  ILE P 222     -12.181  24.476 -22.307  0.00  0.00      PROD  
ATOM   4979  HD1 ILE P 222     -12.483  25.389 -22.865  0.00  0.00      PROD  
ATOM   4980  HD2 ILE P 222     -11.404  24.694 -21.544  0.00  0.00      PROD  
ATOM   4981  HD3 ILE P 222     -13.078  24.222 -21.704  0.00  0.00      PROD  
ATOM   4982  C   ILE P 222     -11.627  20.206 -21.075  0.00  0.00      PROD  
ATOM   4983  O   ILE P 222     -12.137  20.314 -19.967  0.00  0.00      PROD  
ATOM   4984  N   ARG P 223     -11.338  19.022 -21.643  0.00  0.00      PROD  
ATOM   4985  HN  ARG P 223     -10.990  18.962 -22.576  0.00  0.00      PROD  
ATOM   4986  CA  ARG P 223     -11.579  17.815 -20.861  0.00  0.00      PROD  
ATOM   4987  HA  ARG P 223     -12.570  17.720 -20.443  0.00  0.00      PROD  
ATOM   4988  CB  ARG P 223     -11.350  16.600 -21.773  0.00  0.00      PROD  
ATOM   4989  HB1 ARG P 223     -10.343  16.643 -22.241  0.00  0.00      PROD  
ATOM   4990  HB2 ARG P 223     -12.098  16.701 -22.588  0.00  0.00      PROD  
ATOM   4991  CG  ARG P 223     -11.595  15.243 -21.048  0.00  0.00      PROD  
ATOM   4992  HG1 ARG P 223     -10.759  15.110 -20.329  0.00  0.00      PROD  
ATOM   4993  HG2 ARG P 223     -11.378  14.480 -21.826  0.00  0.00      PROD  
ATOM   4994  CD  ARG P 223     -13.047  15.094 -20.599  0.00  0.00      PROD  
ATOM   4995  HD1 ARG P 223     -13.666  15.314 -21.495  0.00  0.00      PROD  
ATOM   4996  HD2 ARG P 223     -13.254  15.696 -19.689  0.00  0.00      PROD  
ATOM   4997  NE  ARG P 223     -13.228  13.654 -20.157  0.00  0.00      PROD  
ATOM   4998  HE  ARG P 223     -12.658  12.987 -20.636  0.00  0.00      PROD  
ATOM   4999  CZ  ARG P 223     -14.318  13.216 -19.632  0.00  0.00      PROD  
ATOM   5000  NH1 ARG P 223     -15.351  13.919 -19.238  0.00  0.00      PROD  
ATOM   5001 HH11 ARG P 223     -15.341  14.917 -19.296  0.00  0.00      PROD  
ATOM   5002 HH12 ARG P 223     -16.239  13.505 -19.038  0.00  0.00      PROD  
ATOM   5003  NH2 ARG P 223     -14.525  11.894 -19.490  0.00  0.00      PROD  
ATOM   5004 HH21 ARG P 223     -13.813  11.283 -19.835  0.00  0.00      PROD  
ATOM   5005 HH22 ARG P 223     -15.426  11.720 -19.090  0.00  0.00      PROD  
ATOM   5006  C   ARG P 223     -10.717  17.736 -19.586  0.00  0.00      PROD  
ATOM   5007  O   ARG P 223     -11.252  17.455 -18.517  0.00  0.00      PROD  
ATOM   5008  N   LEU P 224      -9.411  18.007 -19.685  0.00  0.00      PROD  
ATOM   5009  HN  LEU P 224      -9.062  18.394 -20.535  0.00  0.00      PROD  
ATOM   5010  CA  LEU P 224      -8.484  17.930 -18.530  0.00  0.00      PROD  
ATOM   5011  HA  LEU P 224      -8.409  16.903 -18.204  0.00  0.00      PROD  
ATOM   5012  CB  LEU P 224      -7.116  18.405 -18.942  0.00  0.00      PROD  
ATOM   5013  HB1 LEU P 224      -7.219  19.442 -19.326  0.00  0.00      PROD  
ATOM   5014  HB2 LEU P 224      -6.925  17.897 -19.911  0.00  0.00      PROD  
ATOM   5015  CG  LEU P 224      -5.880  18.255 -18.033  0.00  0.00      PROD  
ATOM   5016  HG  LEU P 224      -5.997  17.403 -17.330  0.00  0.00      PROD  
ATOM   5017  CD1 LEU P 224      -4.619  17.971 -18.889  0.00  0.00      PROD  
ATOM   5018 HD11 LEU P 224      -4.809  17.128 -19.588  0.00  0.00      PROD  
ATOM   5019 HD12 LEU P 224      -3.783  17.831 -18.171  0.00  0.00      PROD  
ATOM   5020 HD13 LEU P 224      -4.317  18.855 -19.491  0.00  0.00      PROD  
ATOM   5021  CD2 LEU P 224      -5.532  19.535 -17.244  0.00  0.00      PROD  
ATOM   5022 HD21 LEU P 224      -6.280  19.816 -16.473  0.00  0.00      PROD  
ATOM   5023 HD22 LEU P 224      -5.250  20.280 -18.019  0.00  0.00      PROD  
ATOM   5024 HD23 LEU P 224      -4.592  19.357 -16.679  0.00  0.00      PROD  
ATOM   5025  C   LEU P 224      -8.916  18.769 -17.326  0.00  0.00      PROD  
ATOM   5026  O   LEU P 224      -9.024  18.281 -16.175  0.00  0.00      PROD  
ATOM   5027  N   VAL P 225      -9.184  20.111 -17.594  0.00  0.00      PROD  
ATOM   5028  HN  VAL P 225      -9.087  20.449 -18.527  0.00  0.00      PROD  
ATOM   5029  CA  VAL P 225      -9.754  20.893 -16.500  0.00  0.00      PROD  
ATOM   5030  HA  VAL P 225      -9.014  20.743 -15.729  0.00  0.00      PROD  
ATOM   5031  CB  VAL P 225      -9.906  22.366 -16.953  0.00  0.00      PROD  
ATOM   5032  HB  VAL P 225     -10.229  23.016 -16.112  0.00  0.00      PROD  
ATOM   5033  CG1 VAL P 225      -8.531  22.971 -17.333  0.00  0.00      PROD  
ATOM   5034 HG11 VAL P 225      -8.068  22.552 -18.252  0.00  0.00      PROD  
ATOM   5035 HG12 VAL P 225      -7.846  22.914 -16.460  0.00  0.00      PROD  
ATOM   5036 HG13 VAL P 225      -8.676  24.036 -17.615  0.00  0.00      PROD  
ATOM   5037  CG2 VAL P 225     -10.886  22.503 -18.162  0.00  0.00      PROD  
ATOM   5038 HG21 VAL P 225     -11.888  22.086 -17.924  0.00  0.00      PROD  
ATOM   5039 HG22 VAL P 225     -10.496  22.240 -19.168  0.00  0.00      PROD  
ATOM   5040 HG23 VAL P 225     -11.093  23.594 -18.196  0.00  0.00      PROD  
ATOM   5041  C   VAL P 225     -11.051  20.342 -15.887  0.00  0.00      PROD  
ATOM   5042  O   VAL P 225     -11.264  20.337 -14.698  0.00  0.00      PROD  
ATOM   5043  N   GLN P 226     -11.992  19.818 -16.684  0.00  0.00      PROD  
ATOM   5044  HN  GLN P 226     -11.786  19.722 -17.655  0.00  0.00      PROD  
ATOM   5045  CA  GLN P 226     -13.142  19.101 -16.137  0.00  0.00      PROD  
ATOM   5046  HA  GLN P 226     -13.711  19.779 -15.519  0.00  0.00      PROD  
ATOM   5047  CB  GLN P 226     -14.129  18.832 -17.287  0.00  0.00      PROD  
ATOM   5048  HB1 GLN P 226     -13.549  18.419 -18.140  0.00  0.00      PROD  
ATOM   5049  HB2 GLN P 226     -14.556  19.754 -17.737  0.00  0.00      PROD  
ATOM   5050  CG  GLN P 226     -15.288  17.828 -17.091  0.00  0.00      PROD  
ATOM   5051  HG1 GLN P 226     -15.975  17.975 -16.230  0.00  0.00      PROD  
ATOM   5052  HG2 GLN P 226     -14.746  16.863 -16.991  0.00  0.00      PROD  
ATOM   5053  CD  GLN P 226     -16.002  17.656 -18.439  0.00  0.00      PROD  
ATOM   5054  OE1 GLN P 226     -15.592  16.687 -19.122  0.00  0.00      PROD  
ATOM   5055  NE2 GLN P 226     -17.056  18.501 -18.737  0.00  0.00      PROD  
ATOM   5056 HE21 GLN P 226     -17.426  18.703 -19.644  0.00  0.00      PROD  
ATOM   5057 HE22 GLN P 226     -17.299  19.143 -18.010  0.00  0.00      PROD  
ATOM   5058  C   GLN P 226     -12.902  17.836 -15.141  0.00  0.00      PROD  
ATOM   5059  O   GLN P 226     -13.612  17.657 -14.137  0.00  0.00      PROD  
ATOM   5060  N   LEU P 227     -11.840  17.038 -15.403  0.00  0.00      PROD  
ATOM   5061  HN  LEU P 227     -11.325  17.252 -16.229  0.00  0.00      PROD  
ATOM   5062  CA  LEU P 227     -11.291  16.042 -14.519  0.00  0.00      PROD
[truncated: 7,198,405 more chars]
