# Supplementary material for: Structural basis of voltage-dependent gating in BK channels
Source: Nat Commun. 2025 Jul 1;16:5846. doi: 10.1038/s41467-025-60639-y (PMC12218146; doi:10.1038/s41467-025-60639-y)
Supplement: Supplementary file 7 — Supplementary Data 1 [file 41467_2025_60639_MOESM7_ESM.zip › Supplementary Data 1/MD trajectories/acBK-WTapo-5tji.txt]

CRYST1    0.000    0.000    0.000  90.00  90.00  90.00 P 1           1
ATOM      1  N   THR P 218      24.329   7.550 -27.715  1.00  0.00      PROA  
ATOM      2  HT1 THR P 218      24.381   7.372 -26.732  1.00  0.00      PROA  
ATOM      3  HT2 THR P 218      25.031   7.884 -28.324  1.00  0.00      PROA  
ATOM      4  CA  THR P 218      22.989   7.244 -28.236  1.00  0.00      PROA  
ATOM      5  HA  THR P 218      22.922   7.612 -29.249  1.00  0.00      PROA  
ATOM      6  CB  THR P 218      22.704   5.726 -28.214  1.00  0.00      PROA  
ATOM      7  HB  THR P 218      21.652   5.535 -28.515  1.00  0.00      PROA  
ATOM      8  OG1 THR P 218      22.911   5.216 -26.890  1.00  0.00      PROA  
ATOM      9  HG1 THR P 218      23.829   5.398 -26.677  1.00  0.00      PROA  
ATOM     10  CG2 THR P 218      23.616   4.993 -29.185  1.00  0.00      PROA  
ATOM     11 HG21 THR P 218      24.679   5.156 -28.907  1.00  0.00      PROA  
ATOM     12 HG22 THR P 218      23.456   5.375 -30.216  1.00  0.00      PROA  
ATOM     13 HG23 THR P 218      23.404   3.903 -29.153  1.00  0.00      PROA  
ATOM     14  C   THR P 218      21.881   7.957 -27.461  1.00  0.00      PROA  
ATOM     15  O   THR P 218      22.066   8.351 -26.308  1.00  0.00      PROA  
ATOM     16  N   SER P 219      20.730   8.113 -28.111  1.00  0.00      PROA  
ATOM     17  HN  SER P 219      20.599   7.755 -29.032  1.00  0.00      PROA  
ATOM     18  CA  SER P 219      19.576   8.814 -27.534  1.00  0.00      PROA  
ATOM     19  HA  SER P 219      19.921   9.755 -27.132  1.00  0.00      PROA  
ATOM     20  CB  SER P 219      18.506   9.051 -28.608  1.00  0.00      PROA  
ATOM     21  HB1 SER P 219      18.082   8.075 -28.929  1.00  0.00      PROA  
ATOM     22  HB2 SER P 219      18.966   9.560 -29.482  1.00  0.00      PROA  
ATOM     23  OG  SER P 219      17.451   9.860 -28.121  1.00  0.00      PROA  
ATOM     24  HG1 SER P 219      17.180   9.468 -27.288  1.00  0.00      PROA  
ATOM     25  C   SER P 219      18.950   8.082 -26.342  1.00  0.00      PROA  
ATOM     26  O   SER P 219      18.412   8.723 -25.437  1.00  0.00      PROA  
ATOM     27  N   THR P 220      19.018   6.752 -26.356  1.00  0.00      PROA  
ATOM     28  HN  THR P 220      19.457   6.257 -27.101  1.00  0.00      PROA  
ATOM     29  CA  THR P 220      18.456   5.924 -25.285  1.00  0.00      PROA  
ATOM     30  HA  THR P 220      17.452   6.271 -25.089  1.00  0.00      PROA  
ATOM     31  CB  THR P 220      18.436   4.434 -25.684  1.00  0.00      PROA  
ATOM     32  HB  THR P 220      18.154   3.813 -24.807  1.00  0.00      PROA  
ATOM     33  OG1 THR P 220      19.736   4.035 -26.138  1.00  0.00      PROA  
ATOM     34  HG1 THR P 220      19.759   3.078 -26.066  1.00  0.00      PROA  
ATOM     35  CG2 THR P 220      17.419   4.191 -26.791  1.00  0.00      PROA  
ATOM     36 HG21 THR P 220      17.678   4.795 -27.687  1.00  0.00      PROA  
ATOM     37 HG22 THR P 220      16.405   4.487 -26.445  1.00  0.00      PROA  
ATOM     38 HG23 THR P 220      17.418   3.117 -27.075  1.00  0.00      PROA  
ATOM     39  C   THR P 220      19.208   6.078 -23.957  1.00  0.00      PROA  
ATOM     40  O   THR P 220      18.585   6.225 -22.905  1.00  0.00      PROA  
ATOM     41  N   LEU P 221      20.541   6.043 -24.018  1.00  0.00      PROA  
ATOM     42  HN  LEU P 221      21.025   5.944 -24.884  1.00  0.00      PROA  
ATOM     43  CA  LEU P 221      21.386   6.147 -22.818  1.00  0.00      PROA  
ATOM     44  HA  LEU P 221      20.964   5.505 -22.059  1.00  0.00      PROA  
ATOM     45  CB  LEU P 221      22.836   5.730 -23.120  1.00  0.00      PROA  
ATOM     46  HB1 LEU P 221      23.497   6.254 -22.399  1.00  0.00      PROA  
ATOM     47  HB2 LEU P 221      23.080   6.071 -24.148  1.00  0.00      PROA  
ATOM     48  CG  LEU P 221      23.148   4.230 -23.037  1.00  0.00      PROA  
ATOM     49  HG  LEU P 221      23.062   3.903 -21.979  1.00  0.00      PROA  
ATOM     50  CD1 LEU P 221      22.204   3.393 -23.890  1.00  0.00      PROA  
ATOM     51 HD11 LEU P 221      22.283   3.695 -24.956  1.00  0.00      PROA  
ATOM     52 HD12 LEU P 221      21.156   3.546 -23.555  1.00  0.00      PROA  
ATOM     53 HD13 LEU P 221      22.470   2.318 -23.805  1.00  0.00      PROA  
ATOM     54  CD2 LEU P 221      24.596   3.980 -23.436  1.00  0.00      PROA  
ATOM     55 HD21 LEU P 221      25.280   4.529 -22.754  1.00  0.00      PROA  
ATOM     56 HD22 LEU P 221      24.769   4.336 -24.474  1.00  0.00      PROA  
ATOM     57 HD23 LEU P 221      24.825   2.895 -23.369  1.00  0.00      PROA  
ATOM     58  C   LEU P 221      21.363   7.539 -22.174  1.00  0.00      PROA  
ATOM     59  O   LEU P 221      21.419   7.648 -20.949  1.00  0.00      PROA  
ATOM     60  N   ILE P 222      21.285   8.585 -22.995  1.00  0.00      PROA  
ATOM     61  HN  ILE P 222      21.228   8.475 -23.984  1.00  0.00      PROA  
ATOM     62  CA  ILE P 222      21.277   9.971 -22.501  1.00  0.00      PROA  
ATOM     63  HA  ILE P 222      22.065  10.063 -21.768  1.00  0.00      PROA  
ATOM     64  CB  ILE P 222      21.495  10.994 -23.647  1.00  0.00      PROA  
ATOM     65  HB  ILE P 222      20.728  10.830 -24.434  1.00  0.00      PROA  
ATOM     66  CG2 ILE P 222      21.388  12.431 -23.131  1.00  0.00      PROA  
ATOM     67 HG21 ILE P 222      22.027  12.562 -22.231  1.00  0.00      PROA  
ATOM     68 HG22 ILE P 222      20.336  12.656 -22.855  1.00  0.00      PROA  
ATOM     69 HG23 ILE P 222      21.729  13.141 -23.915  1.00  0.00      PROA  
ATOM     70  CG1 ILE P 222      22.870  10.796 -24.300  1.00  0.00      PROA  
ATOM     71 HG11 ILE P 222      23.088   9.708 -24.333  1.00  0.00      PROA  
ATOM     72 HG12 ILE P 222      23.633  11.297 -23.668  1.00  0.00      PROA  
ATOM     73  CD  ILE P 222      22.976  11.348 -25.706  1.00  0.00      PROA  
ATOM     74  HD1 ILE P 222      22.779  12.441 -25.703  1.00  0.00      PROA  
ATOM     75  HD2 ILE P 222      22.228  10.855 -26.363  1.00  0.00      PROA  
ATOM     76  HD3 ILE P 222      23.998  11.173 -26.105  1.00  0.00      PROA  
ATOM     77  C   ILE P 222      19.975  10.285 -21.758  1.00  0.00      PROA  
ATOM     78  O   ILE P 222      20.001  10.915 -20.696  1.00  0.00      PROA  
ATOM     79  N   ARG P 223      18.848   9.845 -22.318  1.00  0.00      PROA  
ATOM     80  HN  ARG P 223      18.851   9.359 -23.188  1.00  0.00      PROA  
ATOM     81  CA  ARG P 223      17.529  10.041 -21.702  1.00  0.00      PROA  
ATOM     82  HA  ARG P 223      17.435  11.084 -21.437  1.00  0.00      PROA  
ATOM     83  CB  ARG P 223      16.409   9.635 -22.673  1.00  0.00      PROA  
ATOM     84  HB1 ARG P 223      16.344   8.527 -22.683  1.00  0.00      PROA  
ATOM     85  HB2 ARG P 223      16.685   9.989 -23.688  1.00  0.00      PROA  
ATOM     86  CG  ARG P 223      15.033  10.189 -22.335  1.00  0.00      PROA  
ATOM     87  HG1 ARG P 223      14.863  10.096 -21.241  1.00  0.00      PROA  
ATOM     88  HG2 ARG P 223      14.261   9.596 -22.870  1.00  0.00      PROA  
ATOM     89  CD  ARG P 223      14.904  11.653 -22.737  1.00  0.00      PROA  
ATOM     90  HD1 ARG P 223      15.057  11.753 -23.833  1.00  0.00      PROA  
ATOM     91  HD2 ARG P 223      15.658  12.257 -22.189  1.00  0.00      PROA  
ATOM     92  NE  ARG P 223      13.585  12.205 -22.424  1.00  0.00      PROA  
ATOM     93  HE  ARG P 223      12.938  12.301 -23.179  1.00  0.00      PROA  
ATOM     94  CZ  ARG P 223      13.173  12.592 -21.213  1.00  0.00      PROA  
ATOM     95  NH1 ARG P 223      13.960  12.492 -20.141  1.00  0.00      PROA  
ATOM     96 HH11 ARG P 223      14.884  12.120 -20.232  1.00  0.00      PROA  
ATOM     97 HH12 ARG P 223      13.626  12.789 -19.246  1.00  0.00      PROA  
ATOM     98  NH2 ARG P 223      11.944  13.080 -21.071  1.00  0.00      PROA  
ATOM     99 HH21 ARG P 223      11.210  12.769 -21.675  1.00  0.00      PROA  
ATOM    100 HH22 ARG P 223      11.754  13.758 -20.360  1.00  0.00      PROA  
ATOM    101  C   ARG P 223      17.386   9.264 -20.387  1.00  0.00      PROA  
ATOM    102  O   ARG P 223      16.744   9.742 -19.450  1.00  0.00      PROA  
ATOM    103  N   LEU P 224      17.982   8.073 -20.333  1.00  0.00      PROA  
ATOM    104  HN  LEU P 224      18.464   7.693 -21.118  1.00  0.00      PROA  
ATOM    105  CA  LEU P 224      17.974   7.240 -19.127  1.00  0.00      PROA  
ATOM    106  HA  LEU P 224      16.959   7.188 -18.761  1.00  0.00      PROA  
ATOM    107  CB  LEU P 224      18.499   5.836 -19.447  1.00  0.00      PROA  
ATOM    108  HB1 LEU P 224      19.575   5.934 -19.700  1.00  0.00      PROA  
ATOM    109  HB2 LEU P 224      17.949   5.472 -20.339  1.00  0.00      PROA  
ATOM    110  CG  LEU P 224      18.380   4.757 -18.365  1.00  0.00      PROA  
ATOM    111  HG  LEU P 224      18.902   5.102 -17.447  1.00  0.00      PROA  
ATOM    112  CD1 LEU P 224      16.923   4.468 -18.033  1.00  0.00      PROA  
ATOM    113 HD11 LEU P 224      16.388   4.112 -18.940  1.00  0.00      PROA  
ATOM    114 HD12 LEU P 224      16.427   5.393 -17.669  1.00  0.00      PROA  
ATOM    115 HD13 LEU P 224      16.862   3.679 -17.253  1.00  0.00      PROA  
ATOM    116  CD2 LEU P 224      19.087   3.486 -18.812  1.00  0.00      PROA  
ATOM    117 HD21 LEU P 224      20.163   3.692 -18.995  1.00  0.00      PROA  
ATOM    118 HD22 LEU P 224      18.632   3.111 -19.754  1.00  0.00      PROA  
ATOM    119 HD23 LEU P 224      19.004   2.709 -18.022  1.00  0.00      PROA  
ATOM    120  C   LEU P 224      18.810   7.863 -18.008  1.00  0.00      PROA  
ATOM    121  O   LEU P 224      18.356   7.947 -16.866  1.00  0.00      PROA  
ATOM    122  N   VAL P 225      20.022   8.299 -18.349  1.00  0.00      PROA  
ATOM    123  HN  VAL P 225      20.365   8.212 -19.281  1.00  0.00      PROA  
ATOM    124  CA  VAL P 225      20.942   8.937 -17.390  1.00  0.00      PROA  
ATOM    125  HA  VAL P 225      21.004   8.304 -16.517  1.00  0.00      PROA  
ATOM    126  CB  VAL P 225      22.353   9.132 -18.015  1.00  0.00      PROA  
ATOM    127  HB  VAL P 225      22.242   9.611 -19.011  1.00  0.00      PROA  
ATOM    128  CG1 VAL P 225      23.257  10.003 -17.144  1.00  0.00      PROA  
ATOM    129 HG11 VAL P 225      23.247   9.634 -16.096  1.00  0.00      PROA  
ATOM    130 HG12 VAL P 225      22.894  11.053 -17.154  1.00  0.00      PROA  
ATOM    131 HG13 VAL P 225      24.300   9.964 -17.524  1.00  0.00      PROA  
ATOM    132  CG2 VAL P 225      23.018   7.779 -18.260  1.00  0.00      PROA  
ATOM    133 HG21 VAL P 225      22.323   7.105 -18.805  1.00  0.00      PROA  
ATOM    134 HG22 VAL P 225      23.282   7.306 -17.290  1.00  0.00      PROA  
ATOM    135 HG23 VAL P 225      23.935   7.914 -18.872  1.00  0.00      PROA  
ATOM    136  C   VAL P 225      20.387  10.266 -16.854  1.00  0.00      PROA  
ATOM    137  O   VAL P 225      20.629  10.615 -15.694  1.00  0.00      PROA  
ATOM    138  N   GLN P 226      19.645  10.989 -17.690  1.00  0.00      PROA  
ATOM    139  HN  GLN P 226      19.491  10.708 -18.634  1.00  0.00      PROA  
ATOM    140  CA  GLN P 226      19.003  12.246 -17.283  1.00  0.00      PROA  
ATOM    141  HA  GLN P 226      19.763  12.894 -16.872  1.00  0.00      PROA  
ATOM    142  CB  GLN P 226      18.325  12.914 -18.489  1.00  0.00      PROA  
ATOM    143  HB1 GLN P 226      17.444  12.302 -18.776  1.00  0.00      PROA  
ATOM    144  HB2 GLN P 226      19.047  12.925 -19.332  1.00  0.00      PROA  
ATOM    145  CG  GLN P 226      17.855  14.343 -18.244  1.00  0.00      PROA  
ATOM    146  HG1 GLN P 226      18.713  14.945 -17.876  1.00  0.00      PROA  
ATOM    147  HG2 GLN P 226      17.058  14.331 -17.470  1.00  0.00      PROA  
ATOM    148  CD  GLN P 226      17.301  15.010 -19.493  1.00  0.00      PROA  
ATOM    149  OE1 GLN P 226      17.839  14.852 -20.593  1.00  0.00      PROA  
ATOM    150  NE2 GLN P 226      16.223  15.771 -19.330  1.00  0.00      PROA  
ATOM    151 HE21 GLN P 226      15.815  16.235 -20.116  1.00  0.00      PROA  
ATOM    152 HE22 GLN P 226      15.820  15.880 -18.421  1.00  0.00      PROA  
ATOM    153  C   GLN P 226      17.988  12.035 -16.153  1.00  0.00      PROA  
ATOM    154  O   GLN P 226      17.978  12.786 -15.176  1.00  0.00      PROA  
ATOM    155  N   LEU P 227      17.149  11.008 -16.293  1.00  0.00      PROA  
ATOM    156  HN  LEU P 227      17.181  10.409 -17.089  1.00  0.00      PROA  
ATOM    157  CA  LEU P 227      16.123  10.687 -15.291  1.00  0.00      PROA  
ATOM    158  HA  LEU P 227      15.668  11.612 -14.969  1.00  0.00      PROA  
ATOM    159  CB  LEU P 227      15.065   9.751 -15.890  1.00  0.00      PROA  
ATOM    160  HB1 LEU P 227      14.384   9.436 -15.072  1.00  0.00      PROA  
ATOM    161  HB2 LEU P 227      15.586   8.856 -16.290  1.00  0.00      PROA  
ATOM    162  CG  LEU P 227      14.211  10.342 -17.015  1.00  0.00      PROA  
ATOM    163  HG  LEU P 227      14.865  10.904 -17.715  1.00  0.00      PROA  
ATOM    164  CD1 LEU P 227      13.484   9.247 -17.778  1.00  0.00      PROA  
ATOM    165 HD11 LEU P 227      12.818   8.682 -17.092  1.00  0.00      PROA  
ATOM    166 HD12 LEU P 227      14.220   8.541 -18.220  1.00  0.00      PROA  
ATOM    167 HD13 LEU P 227      12.865   9.695 -18.584  1.00  0.00      PROA  
ATOM    168  CD2 LEU P 227      13.218  11.365 -16.477  1.00  0.00      PROA  
ATOM    169 HD21 LEU P 227      13.759  12.197 -15.978  1.00  0.00      PROA  
ATOM    170 HD22 LEU P 227      12.545  10.885 -15.735  1.00  0.00      PROA  
ATOM    171 HD23 LEU P 227      12.616  11.784 -17.312  1.00  0.00      PROA  
ATOM    172  C   LEU P 227      16.672  10.077 -13.993  1.00  0.00      PROA  
ATOM    173  O   LEU P 227      15.990  10.109 -12.967  1.00  0.00      PROA  
ATOM    174  N   VAL P 228      17.881   9.515 -14.042  1.00  0.00      PROA  
ATOM    175  HN  VAL P 228      18.401   9.460 -14.891  1.00  0.00      PROA  
ATOM    176  CA  VAL P 228      18.530   8.940 -12.855  1.00  0.00      PROA  
ATOM    177  HA  VAL P 228      17.824   8.272 -12.383  1.00  0.00      PROA  
ATOM    178  CB  VAL P 228      19.827   8.168 -13.233  1.00  0.00      PROA  
ATOM    179  HB  VAL P 228      20.449   8.809 -13.894  1.00  0.00      PROA  
ATOM    180  CG1 VAL P 228      20.646   7.783 -11.998  1.00  0.00      PROA  
ATOM    181 HG11 VAL P 228      19.994   7.286 -11.248  1.00  0.00      PROA  
ATOM    182 HG12 VAL P 228      21.087   8.693 -11.538  1.00  0.00      PROA  
ATOM    183 HG13 VAL P 228      21.456   7.079 -12.286  1.00  0.00      PROA  
ATOM    184  CG2 VAL P 228      19.491   6.927 -14.058  1.00  0.00      PROA  
ATOM    185 HG21 VAL P 228      18.680   7.158 -14.782  1.00  0.00      PROA  
ATOM    186 HG22 VAL P 228      19.147   6.110 -13.389  1.00  0.00      PROA  
ATOM    187 HG23 VAL P 228      20.387   6.595 -14.624  1.00  0.00      PROA  
ATOM    188  C   VAL P 228      18.844  10.012 -11.804  1.00  0.00      PROA  
ATOM    189  O   VAL P 228      18.613   9.798 -10.612  1.00  0.00      PROA  
ATOM    190  N   VAL P 229      19.353  11.156 -12.254  1.00  0.00      PROA  
ATOM    191  HN  VAL P 229      19.453  11.342 -13.228  1.00  0.00      PROA  
ATOM    192  CA  VAL P 229      19.801  12.219 -11.349  1.00  0.00      PROA  
ATOM    193  HA  VAL P 229      20.345  11.755 -10.540  1.00  0.00      PROA  
ATOM    194  CB  VAL P 229      20.701  13.248 -12.071  1.00  0.00      PROA  
ATOM    195  HB  VAL P 229      20.145  13.683 -12.928  1.00  0.00      PROA  
ATOM    196  CG1 VAL P 229      21.118  14.366 -11.122  1.00  0.00      PROA  
ATOM    197 HG11 VAL P 229      21.522  13.937 -10.180  1.00  0.00      PROA  
ATOM    198 HG12 VAL P 229      20.239  15.000 -10.875  1.00  0.00      PROA  
ATOM    199 HG13 VAL P 229      21.907  14.989 -11.595  1.00  0.00      PROA  
ATOM    200  CG2 VAL P 229      21.930  12.561 -12.664  1.00  0.00      PROA  
ATOM    201 HG21 VAL P 229      21.618  11.786 -13.397  1.00  0.00      PROA  
ATOM    202 HG22 VAL P 229      22.515  12.071 -11.857  1.00  0.00      PROA  
ATOM    203 HG23 VAL P 229      22.565  13.308 -13.186  1.00  0.00      PROA  
ATOM    204  C   VAL P 229      18.615  12.936 -10.701  1.00  0.00      PROA  
ATOM    205  O   VAL P 229      18.629  13.196  -9.495  1.00  0.00      PROA  
ATOM    206  N   SER P 230      17.604  13.260 -11.509  1.00  0.00      PROA  
ATOM    207  HN  SER P 230      17.626  13.048 -12.483  1.00  0.00      PROA  
ATOM    208  CA  SER P 230      16.394  13.946 -11.037  1.00  0.00      PROA  
ATOM    209  HA  SER P 230      16.691  14.886 -10.597  1.00  0.00      PROA  
ATOM    210  CB  SER P 230      15.428  14.184 -12.201  1.00  0.00      PROA  
ATOM    211  HB1 SER P 230      15.912  14.839 -12.956  1.00  0.00      PROA  
ATOM    212  HB2 SER P 230      14.505  14.674 -11.823  1.00  0.00      PROA  
ATOM    213  OG  SER P 230      15.068  12.963 -12.826  1.00  0.00      PROA  
ATOM    214  HG1 SER P 230      14.648  12.431 -12.146  1.00  0.00      PROA  
ATOM    215  C   SER P 230      15.668  13.194  -9.913  1.00  0.00      PROA  
ATOM    216  O   SER P 230      15.129  13.818  -8.996  1.00  0.00      PROA  
ATOM    217  N   PHE P 231      15.664  11.865  -9.991  1.00  0.00      PROA  
ATOM    218  HN  PHE P 231      16.075  11.386 -10.762  1.00  0.00      PROA  
ATOM    219  CA  PHE P 231      15.063  11.011  -8.963  1.00  0.00      PROA  
ATOM    220  HA  PHE P 231      14.041  11.327  -8.816  1.00  0.00      PROA  
ATOM    221  CB  PHE P 231      15.112   9.544  -9.406  1.00  0.00      PROA  
ATOM    222  HB1 PHE P 231      16.171   9.211  -9.444  1.00  0.00      PROA  
ATOM    223  HB2 PHE P 231      14.646   9.451 -10.410  1.00  0.00      PROA  
ATOM    224  CG  PHE P 231      14.383   8.597  -8.491  1.00  0.00      PROA  
ATOM    225  CD1 PHE P 231      13.051   8.270  -8.728  1.00  0.00      PROA  
ATOM    226  HD1 PHE P 231      12.535   8.705  -9.571  1.00  0.00      PROA  
ATOM    227  CE1 PHE P 231      12.380   7.390  -7.890  1.00  0.00      PROA  
ATOM    228  HE1 PHE P 231      11.346   7.144  -8.085  1.00  0.00      PROA  
ATOM    229  CZ  PHE P 231      13.032   6.826  -6.804  1.00  0.00      PROA  
ATOM    230  HZ  PHE P 231      12.508   6.142  -6.152  1.00  0.00      PROA  
ATOM    231  CD2 PHE P 231      15.029   8.019  -7.400  1.00  0.00      PROA  
ATOM    232  HD2 PHE P 231      16.065   8.257  -7.208  1.00  0.00      PROA  
ATOM    233  CE2 PHE P 231      14.361   7.143  -6.557  1.00  0.00      PROA  
ATOM    234  HE2 PHE P 231      14.873   6.709  -5.711  1.00  0.00      PROA  
ATOM    235  C   PHE P 231      15.767  11.165  -7.614  1.00  0.00      PROA  
ATOM    236  O   PHE P 231      15.113  11.372  -6.590  1.00  0.00      PROA  
ATOM    237  N   VAL P 232      17.096  11.066  -7.627  1.00  0.00      PROA  
ATOM    238  HN  VAL P 232      17.608  10.986  -8.478  1.00  0.00      PROA  
ATOM    239  CA  VAL P 232      17.898  11.067  -6.397  1.00  0.00      PROA  
ATOM    240  HA  VAL P 232      17.403  10.428  -5.681  1.00  0.00      PROA  
ATOM    241  CB  VAL P 232      19.340  10.562  -6.653  1.00  0.00      PROA  
ATOM    242  HB  VAL P 232      19.805  11.178  -7.452  1.00  0.00      PROA  
ATOM    243  CG1 VAL P 232      20.197  10.651  -5.390  1.00  0.00      PROA  
ATOM    244 HG11 VAL P 232      19.665  10.184  -4.534  1.00  0.00      PROA  
ATOM    245 HG12 VAL P 232      20.398  11.716  -5.144  1.00  0.00      PROA  
ATOM    246 HG13 VAL P 232      21.157  10.115  -5.546  1.00  0.00      PROA  
ATOM    247  CG2 VAL P 232      19.315   9.125  -7.171  1.00  0.00      PROA  
ATOM    248 HG21 VAL P 232      18.744   9.072  -8.123  1.00  0.00      PROA  
ATOM    249 HG22 VAL P 232      18.824   8.463  -6.426  1.00  0.00      PROA  
ATOM    250 HG23 VAL P 232      20.352   8.773  -7.359  1.00  0.00      PROA  
ATOM    251  C   VAL P 232      17.930  12.455  -5.751  1.00  0.00      PROA  
ATOM    252  O   VAL P 232      17.805  12.572  -4.530  1.00  0.00      PROA  
ATOM    253  N   SER P 233      18.103  13.491  -6.569  1.00  0.00      PROA  
ATOM    254  HN  SER P 233      18.220  13.370  -7.551  1.00  0.00      PROA  
ATOM    255  CA  SER P 233      18.133  14.876  -6.088  1.00  0.00      PROA  
ATOM    256  HA  SER P 233      18.903  14.953  -5.335  1.00  0.00      PROA  
ATOM    257  CB  SER P 233      18.420  15.837  -7.241  1.00  0.00      PROA  
ATOM    258  HB1 SER P 233      19.425  15.622  -7.662  1.00  0.00      PROA  
ATOM    259  HB2 SER P 233      18.391  16.883  -6.868  1.00  0.00      PROA  
ATOM    260  OG  SER P 233      17.458  15.698  -8.274  1.00  0.00      PROA  
ATOM    261  HG1 SER P 233      17.722  14.926  -8.780  1.00  0.00      PROA  
ATOM    262  C   SER P 233      16.825  15.268  -5.401  1.00  0.00      PROA  
ATOM    263  O   SER P 233      16.842  15.813  -4.298  1.00  0.00      PROA  
ATOM    264  N   LEU P 234      15.706  14.981  -6.062  1.00  0.00      PROA  
ATOM    265  HN  LEU P 234      15.720  14.579  -6.974  1.00  0.00      PROA  
ATOM    266  CA  LEU P 234      14.377  15.237  -5.492  1.00  0.00      PROA  
ATOM    267  HA  LEU P 234      14.346  16.267  -5.170  1.00  0.00      PROA  
ATOM    268  CB  LEU P 234      13.272  14.971  -6.526  1.00  0.00      PROA  
ATOM    269  HB1 LEU P 234      12.299  14.967  -5.992  1.00  0.00      PROA  
ATOM    270  HB2 LEU P 234      13.448  13.966  -6.963  1.00  0.00      PROA  
ATOM    271  CG  LEU P 234      13.171  15.976  -7.681  1.00  0.00      PROA  
ATOM    272  HG  LEU P 234      14.181  16.145  -8.111  1.00  0.00      PROA  
ATOM    273  CD1 LEU P 234      12.241  15.449  -8.767  1.00  0.00      PROA  
ATOM    274 HD11 LEU P 234      11.224  15.283  -8.351  1.00  0.00      PROA  
ATOM    275 HD12 LEU P 234      12.626  14.484  -9.159  1.00  0.00      PROA  
ATOM    276 HD13 LEU P 234      12.169  16.187  -9.594  1.00  0.00      PROA  
ATOM    277  CD2 LEU P 234      12.704  17.344  -7.198  1.00  0.00      PROA  
ATOM    278 HD21 LEU P 234      13.419  17.750  -6.451  1.00  0.00      PROA  
ATOM    279 HD22 LEU P 234      11.705  17.256  -6.721  1.00  0.00      PROA  
ATOM    280 HD23 LEU P 234      12.648  18.049  -8.055  1.00  0.00      PROA  
ATOM    281  C   LEU P 234      14.117  14.414  -4.228  1.00  0.00      PROA  
ATOM    282  O   LEU P 234      13.482  14.902  -3.292  1.00  0.00      PROA  
ATOM    283  N   TRP P 235      14.606  13.177  -4.211  1.00  0.00      PROA  
ATOM    284  HN  TRP P 235      15.075  12.789  -5.000  1.00  0.00      PROA  
ATOM    285  CA  TRP P 235      14.494  12.298  -3.042  1.00  0.00      PROA  
ATOM    286  HA  TRP P 235      13.469  12.314  -2.703  1.00  0.00      PROA  
ATOM    287  CB  TRP P 235      14.913  10.870  -3.422  1.00  0.00      PROA  
ATOM    288  HB1 TRP P 235      15.971  10.896  -3.758  1.00  0.00      PROA  
ATOM    289  HB2 TRP P 235      14.270  10.531  -4.261  1.00  0.00      PROA  
ATOM    290  CG  TRP P 235      14.806   9.852  -2.321  1.00  0.00      PROA  
ATOM    291  CD1 TRP P 235      13.856   9.789  -1.344  1.00  0.00      PROA  
ATOM    292  HD1 TRP P 235      13.040  10.487  -1.230  1.00  0.00      PROA  
ATOM    293  NE1 TRP P 235      14.086   8.710  -0.526  1.00  0.00      PROA  
ATOM    294  HE1 TRP P 235      13.548   8.460   0.249  1.00  0.00      PROA  
ATOM    295  CE2 TRP P 235      15.195   8.041  -0.977  1.00  0.00      PROA  
ATOM    296  CD2 TRP P 235      15.671   8.733  -2.112  1.00  0.00      PROA  
ATOM    297  CE3 TRP P 235      16.808   8.247  -2.771  1.00  0.00      PROA  
ATOM    298  HE3 TRP P 235      17.210   8.739  -3.644  1.00  0.00      PROA  
ATOM    299  CZ3 TRP P 235      17.429   7.100  -2.280  1.00  0.00      PROA  
ATOM    300  HZ3 TRP P 235      18.307   6.716  -2.778  1.00  0.00      PROA  
ATOM    301  CZ2 TRP P 235      15.815   6.889  -0.483  1.00  0.00      PROA  
ATOM    302  HZ2 TRP P 235      15.445   6.363   0.385  1.00  0.00      PROA  
ATOM    303  CH2 TRP P 235      16.929   6.435  -1.144  1.00  0.00      PROA  
ATOM    304  HH2 TRP P 235      17.432   5.549  -0.785  1.00  0.00      PROA  
ATOM    305  C   TRP P 235      15.315  12.813  -1.854  1.00  0.00      PROA  
ATOM    306  O   TRP P 235      14.842  12.784  -0.716  1.00  0.00      PROA  
ATOM    307  N   LEU P 236      16.531  13.284  -2.123  1.00  0.00      PROA  
ATOM    308  HN  LEU P 236      16.903  13.279  -3.048  1.00  0.00      PROA  
ATOM    309  CA  LEU P 236      17.408  13.842  -1.085  1.00  0.00      PROA  
ATOM    310  HA  LEU P 236      17.384  13.178  -0.234  1.00  0.00      PROA  
ATOM    311  CB  LEU P 236      18.842  13.984  -1.610  1.00  0.00      PROA  
ATOM    312  HB1 LEU P 236      19.412  14.609  -0.891  1.00  0.00      PROA  
ATOM    313  HB2 LEU P 236      18.801  14.507  -2.588  1.00  0.00      PROA  
ATOM    314  CG  LEU P 236      19.604  12.668  -1.806  1.00  0.00      PROA  
ATOM    315  HG  LEU P 236      18.921  11.911  -2.247  1.00  0.00      PROA  
ATOM    316  CD1 LEU P 236      20.797  12.867  -2.729  1.00  0.00      PROA  
ATOM    317 HD11 LEU P 236      21.494  13.616  -2.296  1.00  0.00      PROA  
ATOM    318 HD12 LEU P 236      20.452  13.234  -3.719  1.00  0.00      PROA  
ATOM    319 HD13 LEU P 236      21.342  11.907  -2.855  1.00  0.00      PROA  
ATOM    320  CD2 LEU P 236      20.049  12.082  -0.474  1.00  0.00      PROA  
ATOM    321 HD21 LEU P 236      19.165  11.879   0.168  1.00  0.00      PROA  
ATOM    322 HD22 LEU P 236      20.712  12.801   0.053  1.00  0.00      PROA  
ATOM    323 HD23 LEU P 236      20.591  11.127  -0.643  1.00  0.00      PROA  
ATOM    324  C   LEU P 236      16.916  15.190  -0.561  1.00  0.00      PROA  
ATOM    325  O   LEU P 236      16.913  15.421   0.650  1.00  0.00      PROA  
ATOM    326  N   THR P 237      16.513  16.072  -1.473  1.00  0.00      PROA  
ATOM    327  HN  THR P 237      16.508  15.858  -2.446  1.00  0.00      PROA  
ATOM    328  CA  THR P 237      16.049  17.419  -1.110  1.00  0.00      PROA  
ATOM    329  HA  THR P 237      16.773  17.845  -0.432  1.00  0.00      PROA  
ATOM    330  CB  THR P 237      15.889  18.325  -2.348  1.00  0.00      PROA  
ATOM    331  HB  THR P 237      15.420  19.288  -2.053  1.00  0.00      PROA  
ATOM    332  OG1 THR P 237      15.055  17.680  -3.316  1.00  0.00      PROA  
ATOM    333  HG1 THR P 237      15.618  17.051  -3.773  1.00  0.00      PROA  
ATOM    334  CG2 THR P 237      17.247  18.644  -2.973  1.00  0.00      PROA  
ATOM    335 HG21 THR P 237      17.827  17.709  -3.123  1.00  0.00      PROA  
ATOM    336 HG22 THR P 237      17.824  19.315  -2.302  1.00  0.00      PROA  
ATOM    337 HG23 THR P 237      17.103  19.135  -3.959  1.00  0.00      PROA  
ATOM    338  C   THR P 237      14.722  17.407  -0.349  1.00  0.00      PROA  
ATOM    339  O   THR P 237      14.529  18.203   0.574  1.00  0.00      PROA  
ATOM    340  N   ALA P 238      13.815  16.514  -0.747  1.00  0.00      PROA  
ATOM    341  HN  ALA P 238      13.970  15.919  -1.532  1.00  0.00      PROA  
ATOM    342  CA  ALA P 238      12.529  16.347  -0.058  1.00  0.00      PROA  
ATOM    343  HA  ALA P 238      12.056  17.315   0.008  1.00  0.00      PROA  
ATOM    344  CB  ALA P 238      11.640  15.374  -0.818  1.00  0.00      PROA  
ATOM    345  HB1 ALA P 238      12.135  14.382  -0.891  1.00  0.00      PROA  
ATOM    346  HB2 ALA P 238      11.454  15.755  -1.845  1.00  0.00      PROA  
ATOM    347  HB3 ALA P 238      10.673  15.250  -0.285  1.00  0.00      PROA  
ATOM    348  C   ALA P 238      12.704  15.879   1.390  1.00  0.00      PROA  
ATOM    349  O   ALA P 238      11.941  16.284   2.268  1.00  0.00      PROA  
ATOM    350  N   ALA P 239      13.707  15.032   1.626  1.00  0.00      PROA  
ATOM    351  HN  ALA P 239      14.285  14.684   0.892  1.00  0.00      PROA  
ATOM    352  CA  ALA P 239      14.029  14.555   2.975  1.00  0.00      PROA  
ATOM    353  HA  ALA P 239      13.131  14.137   3.406  1.00  0.00      PROA  
ATOM    354  CB  ALA P 239      15.130  13.504   2.921  1.00  0.00      PROA  
ATOM    355  HB1 ALA P 239      16.048  13.936   2.469  1.00  0.00      PROA  
ATOM    356  HB2 ALA P 239      14.801  12.643   2.301  1.00  0.00      PROA  
ATOM    357  HB3 ALA P 239      15.370  13.155   3.948  1.00  0.00      PROA  
ATOM    358  C   ALA P 239      14.439  15.703   3.895  1.00  0.00      PROA  
ATOM    359  O   ALA P 239      13.956  15.797   5.024  1.00  0.00      PROA  
ATOM    360  N   GLY P 240      15.324  16.568   3.399  1.00  0.00      PROA  
ATOM    361  HN  GLY P 240      15.748  16.431   2.508  1.00  0.00      PROA  
ATOM    362  CA  GLY P 240      15.736  17.777   4.122  1.00  0.00      PROA  
ATOM    363  HA1 GLY P 240      16.483  18.277   3.523  1.00  0.00      PROA  
ATOM    364  HA2 GLY P 240      16.161  17.465   5.064  1.00  0.00      PROA  
ATOM    365  C   GLY P 240      14.599  18.749   4.397  1.00  0.00      PROA  
ATOM    366  O   GLY P 240      14.619  19.464   5.401  1.00  0.00      PROA  
ATOM    367  N   PHE P 241      13.616  18.777   3.497  1.00  0.00      PROA  
ATOM    368  HN  PHE P 241      13.660  18.242   2.657  1.00  0.00      PROA  
ATOM    369  CA  PHE P 241      12.408  19.588   3.672  1.00  0.00      PROA  
ATOM    370  HA  PHE P 241      12.716  20.594   3.913  1.00  0.00      PROA  
ATOM    371  CB  PHE P 241      11.546  19.588   2.397  1.00  0.00      PROA  
ATOM    372  HB1 PHE P 241      10.573  19.097   2.613  1.00  0.00      PROA  
ATOM    373  HB2 PHE P 241      12.081  19.038   1.594  1.00  0.00      PROA  
ATOM    374  CG  PHE P 241      11.242  20.963   1.868  1.00  0.00      PROA  
ATOM    375  CD1 PHE P 241      12.063  21.544   0.903  1.00  0.00      PROA  
ATOM    376  HD1 PHE P 241      12.921  21.001   0.536  1.00  0.00      PROA  
ATOM    377  CE1 PHE P 241      11.791  22.813   0.408  1.00  0.00      PROA  
ATOM    378  HE1 PHE P 241      12.434  23.252  -0.340  1.00  0.00      PROA  
ATOM    379  CZ  PHE P 241      10.692  23.514   0.877  1.00  0.00      PROA  
ATOM    380  HZ  PHE P 241      10.478  24.501   0.495  1.00  0.00      PROA  
ATOM    381  CD2 PHE P 241      10.144  21.679   2.329  1.00  0.00      PROA  
ATOM    382  HD2 PHE P 241       9.499  21.243   3.078  1.00  0.00      PROA  
ATOM    383  CE2 PHE P 241       9.865  22.948   1.839  1.00  0.00      PROA  
ATOM    384  HE2 PHE P 241       9.007  23.493   2.205  1.00  0.00      PROA  
ATOM    385  C   PHE P 241      11.596  19.080   4.865  1.00  0.00      PROA  
ATOM    386  O   PHE P 241      11.173  19.868   5.713  1.00  0.00      PROA  
ATOM    387  N   LEU P 242      11.383  17.762   4.922  1.00  0.00      PROA  
ATOM    388  HN  LEU P 242      11.655  17.153   4.181  1.00  0.00      PROA  
ATOM    389  CA  LEU P 242      10.736  17.119   6.073  1.00  0.00      PROA  
ATOM    390  HA  LEU P 242       9.811  17.641   6.269  1.00  0.00      PROA  
ATOM    391  CB  LEU P 242      10.459  15.636   5.794  1.00  0.00      PROA  
ATOM    392  HB1 LEU P 242      10.182  15.162   6.758  1.00  0.00      PROA  
ATOM    393  HB2 LEU P 242      11.403  15.184   5.427  1.00  0.00      PROA  
ATOM    394  CG  LEU P 242       9.363  15.294   4.783  1.00  0.00      PROA  
ATOM    395  HG  LEU P 242       9.561  15.824   3.827  1.00  0.00      PROA  
ATOM    396  CD1 LEU P 242       9.338  13.793   4.537  1.00  0.00      PROA  
ATOM    397 HD11 LEU P 242       9.134  13.254   5.487  1.00  0.00      PROA  
ATOM    398 HD12 LEU P 242      10.321  13.458   4.143  1.00  0.00      PROA  
ATOM    399 HD13 LEU P 242       8.538  13.543   3.808  1.00  0.00      PROA  
ATOM    400  CD2 LEU P 242       7.999  15.779   5.259  1.00  0.00      PROA  
ATOM    401 HD21 LEU P 242       7.955  16.889   5.224  1.00  0.00      PROA  
ATOM    402 HD22 LEU P 242       7.825  15.450   6.306  1.00  0.00      PROA  
ATOM    403 HD23 LEU P 242       7.202  15.372   4.601  1.00  0.00      PROA  
ATOM    404  C   LEU P 242      11.577  17.237   7.344  1.00  0.00      PROA  
ATOM    405  O   LEU P 242      11.037  17.471   8.426  1.00  0.00      PROA  
ATOM    406  N   HSD P 243      12.892  17.067   7.198  1.00  0.00      PROA  
ATOM    407  HN  HSD P 243      13.292  16.839   6.314  1.00  0.00      PROA  
ATOM    408  CA  HSD P 243      13.846  17.199   8.309  1.00  0.00      PROA  
ATOM    409  HA  HSD P 243      13.589  16.469   9.062  1.00  0.00      PROA  
ATOM    410  CB  HSD P 243      15.279  16.970   7.807  1.00  0.00      PROA  
ATOM    411  HB1 HSD P 243      15.577  17.835   7.177  1.00  0.00      PROA  
ATOM    412  HB2 HSD P 243      15.295  16.047   7.190  1.00  0.00      PROA  
ATOM    413  ND1 HSD P 243      16.683  15.591   9.385  1.00  0.00      PROA  
ATOM    414  HD1 HSD P 243      16.332  14.713   9.059  1.00  0.00      PROA  
ATOM    415  CG  HSD P 243      16.289  16.819   8.899  1.00  0.00      PROA  
ATOM    416  CE1 HSD P 243      17.584  15.763  10.335  1.00  0.00      PROA  
ATOM    417  HE1 HSD P 243      18.062  14.955  10.888  1.00  0.00      PROA  
ATOM    418  NE2 HSD P 243      17.789  17.061  10.483  1.00  0.00      PROA  
ATOM    419  CD2 HSD P 243      16.994  17.742   9.596  1.00  0.00      PROA  
ATOM    420  HD2 HSD P 243      17.005  18.823   9.544  1.00  0.00      PROA  
ATOM    421  C   HSD P 243      13.751  18.562   9.004  1.00  0.00      PROA  
ATOM    422  O   HSD P 243      13.937  18.659  10.218  1.00  0.00      PROA  
ATOM    423  N   LEU P 244      13.462  19.603   8.223  1.00  0.00      PROA  
ATOM    424  HN  LEU P 244      13.404  19.515   7.232  1.00  0.00      PROA  
ATOM    425  CA  LEU P 244      13.210  20.939   8.758  1.00  0.00      PROA  
ATOM    426  HA  LEU P 244      13.977  21.161   9.485  1.00  0.00      PROA  
ATOM    427  CB  LEU P 244      13.230  21.974   7.627  1.00  0.00      PROA  
ATOM    428  HB1 LEU P 244      12.350  21.775   6.981  1.00  0.00      PROA  
ATOM    429  HB2 LEU P 244      14.156  21.805   7.040  1.00  0.00      PROA  
ATOM    430  CG  LEU P 244      13.193  23.461   8.006  1.00  0.00      PROA  
ATOM    431  HG  LEU P 244      12.326  23.646   8.675  1.00  0.00      PROA  
ATOM    432  CD1 LEU P 244      14.474  23.877   8.718  1.00  0.00      PROA  
ATOM    433 HD11 LEU P 244      15.351  23.707   8.057  1.00  0.00      PROA  
ATOM    434 HD12 LEU P 244      14.605  23.276   9.643  1.00  0.00      PROA  
ATOM    435 HD13 LEU P 244      14.429  24.957   8.977  1.00  0.00      PROA  
ATOM    436  CD2 LEU P 244      12.972  24.317   6.767  1.00  0.00      PROA  
ATOM    437 HD21 LEU P 244      12.008  24.048   6.284  1.00  0.00      PROA  
ATOM    438 HD22 LEU P 244      13.793  24.147   6.039  1.00  0.00      PROA  
ATOM    439 HD23 LEU P 244      12.939  25.391   7.050  1.00  0.00      PROA  
ATOM    440  C   LEU P 244      11.866  20.993   9.491  1.00  0.00      PROA  
ATOM    441  O   LEU P 244      11.806  21.415  10.647  1.00  0.00      PROA  
ATOM    442  N   LEU P 245      10.806  20.552   8.817  1.00  0.00      PROA  
ATOM    443  HN  LEU P 245      10.897  20.104   7.931  1.00  0.00      PROA  
ATOM    444  CA  LEU P 245       9.435  20.692   9.324  1.00  0.00      PROA  
ATOM    445  HA  LEU P 245       9.321  21.694   9.711  1.00  0.00      PROA  
ATOM    446  CB  LEU P 245       8.421  20.434   8.204  1.00  0.00      PROA  
ATOM    447  HB1 LEU P 245       7.405  20.467   8.651  1.00  0.00      PROA  
ATOM    448  HB2 LEU P 245       8.607  19.415   7.806  1.00  0.00      PROA  
ATOM    449  CG  LEU P 245       8.446  21.411   7.023  1.00  0.00      PROA  
ATOM    450  HG  LEU P 245       9.495  21.557   6.689  1.00  0.00      PROA  
ATOM    451  CD1 LEU P 245       7.619  20.873   5.865  1.00  0.00      PROA  
ATOM    452 HD11 LEU P 245       6.564  20.730   6.183  1.00  0.00      PROA  
ATOM    453 HD12 LEU P 245       8.025  19.894   5.533  1.00  0.00      PROA  
ATOM    454 HD13 LEU P 245       7.639  21.593   5.019  1.00  0.00      PROA  
ATOM    455  CD2 LEU P 245       7.955  22.791   7.434  1.00  0.00      PROA  
ATOM    456 HD21 LEU P 245       8.602  23.203   8.238  1.00  0.00      PROA  
ATOM    457 HD22 LEU P 245       6.914  22.724   7.816  1.00  0.00      PROA  
ATOM    458 HD23 LEU P 245       7.990  23.480   6.563  1.00  0.00      PROA  
ATOM    459  C   LEU P 245       9.114  19.792  10.520  1.00  0.00      PROA  
ATOM    460  O   LEU P 245       8.462  20.234  11.469  1.00  0.00      PROA  
ATOM    461  N   GLU P 246       9.566  18.541  10.466  1.00  0.00      PROA  
ATOM    462  HN  GLU P 246      10.106  18.210   9.697  1.00  0.00      PROA  
ATOM    463  CA  GLU P 246       9.301  17.563  11.533  1.00  0.00      PROA  
ATOM    464  HA  GLU P 246       8.240  17.568  11.735  1.00  0.00      PROA  
ATOM    465  CB  GLU P 246       9.756  16.161  11.107  1.00  0.00      PROA  
ATOM    466  HB1 GLU P 246       9.655  15.484  11.981  1.00  0.00      PROA  
ATOM    467  HB2 GLU P 246      10.826  16.217  10.816  1.00  0.00      PROA  
ATOM    468  CG  GLU P 246       8.979  15.557   9.945  1.00  0.00      PROA  
ATOM    469  HG1 GLU P 246       9.642  14.853   9.399  1.00  0.00      PROA  
ATOM    470  HG2 GLU P 246       8.670  16.374   9.259  1.00  0.00      PROA  
ATOM    471  CD  GLU P 246       7.733  14.801  10.378  1.00  0.00      PROA  
ATOM    472  OE1 GLU P 246       6.968  15.325  11.217  1.00  0.00      PROA  
ATOM    473  OE2 GLU P 246       7.517  13.680   9.871  1.00  0.00      PROA  
ATOM    474  C   GLU P 246       9.983  17.937  12.849  1.00  0.00      PROA  
ATOM    475  O   GLU P 246       9.366  17.873  13.914  1.00  0.00      PROA  
ATOM    476  N   ASN P 247      11.252  18.331  12.762  1.00  0.00      PROA  
ATOM    477  HN  ASN P 247      11.716  18.416  11.884  1.00  0.00      PROA  
ATOM    478  CA  ASN P 247      12.053  18.666  13.943  1.00  0.00      PROA  
ATOM    479  HA  ASN P 247      11.805  17.964  14.726  1.00  0.00      PROA  
ATOM    480  CB  ASN P 247      13.551  18.594  13.616  1.00  0.00      PROA  
ATOM    481  HB1 ASN P 247      14.131  18.864  14.524  1.00  0.00      PROA  
ATOM    482  HB2 ASN P 247      13.778  19.321  12.808  1.00  0.00      PROA  
ATOM    483  CG  ASN P 247      13.991  17.210  13.157  1.00  0.00      PROA  
ATOM    484  OD1 ASN P 247      13.336  16.204  13.435  1.00  0.00      PROA  
ATOM    485  ND2 ASN P 247      15.111  17.157  12.446  1.00  0.00      PROA  
ATOM    486 HD21 ASN P 247      15.452  16.277  12.116  1.00  0.00      PROA  
ATOM    487 HD22 ASN P 247      15.613  17.997  12.241  1.00  0.00      PROA  
ATOM    488  C   ASN P 247      11.724  20.031  14.554  1.00  0.00      PROA  
ATOM    489  O   ASN P 247      11.851  20.207  15.768  1.00  0.00      PROA  
ATOM    490  N   SER P 248      11.312  20.988  13.721  1.00  0.00      PROA  
ATOM    491  HN  SER P 248      11.226  20.831  12.740  1.00  0.00      PROA  
ATOM    492  CA  SER P 248      10.957  22.335  14.189  1.00  0.00      PROA  
ATOM    493  HA  SER P 248      11.715  22.655  14.888  1.00  0.00      PROA  
ATOM    494  CB  SER P 248      10.869  23.317  13.018  1.00  0.00      PROA  
ATOM    495  HB1 SER P 248      10.535  24.309  13.390  1.00  0.00      PROA  
ATOM    496  HB2 SER P 248      10.140  22.938  12.270  1.00  0.00      PROA  
ATOM    497  OG  SER P 248      12.128  23.471  12.385  1.00  0.00      PROA  
ATOM    498  HG1 SER P 248      12.230  22.709  11.809  1.00  0.00      PROA  
ATOM    499  C   SER P 248       9.636  22.338  14.955  1.00  0.00      PROA  
ATOM    500  O   SER P 248       9.581  22.783  16.103  1.00  0.00      PROA  
ATOM    501  N   GLY P 249       8.587  21.836  14.305  1.00  0.00      PROA  
ATOM    502  HN  GLY P 249       8.679  21.444  13.393  1.00  0.00      PROA  
ATOM    503  CA  GLY P 249       7.232  21.817  14.864  1.00  0.00      PROA  
ATOM    504  HA1 GLY P 249       7.263  22.240  15.857  1.00  0.00      PROA  
ATOM    505  HA2 GLY P 249       6.890  20.793  14.905  1.00  0.00      PROA  
ATOM    506  C   GLY P 249       6.300  22.633  13.989  1.00  0.00      PROA  
ATOM    507  O   GLY P 249       6.151  22.337  12.801  1.00  0.00      PROA  
ATOM    508  N   ASP P 250       5.679  23.660  14.573  1.00  0.00      PROA  
ATOM    509  HN  ASP P 250       5.810  23.877  15.537  1.00  0.00      PROA  
ATOM    510  CA  ASP P 250       4.761  24.540  13.835  1.00  0.00      PROA  
ATOM    511  HA  ASP P 250       5.261  24.863  12.934  1.00  0.00      PROA  
ATOM    512  CB  ASP P 250       3.456  23.805  13.484  1.00  0.00      PROA  
ATOM    513  HB1 ASP P 250       3.657  23.096  12.653  1.00  0.00      PROA  
ATOM    514  HB2 ASP P 250       2.703  24.551  13.153  1.00  0.00      PROA  
ATOM    515  CG  ASP P 250       2.869  23.018  14.657  1.00  0.00      PROA  
ATOM    516  OD1 ASP P 250       3.429  23.055  15.776  1.00  0.00      PROA  
ATOM    517  OD2 ASP P 250       1.835  22.348  14.452  1.00  0.00      PROA  
ATOM    518  C   ASP P 250       4.444  25.842  14.596  1.00  0.00      PROA  
ATOM    519  O   ASP P 250       4.509  25.866  15.828  1.00  0.00      PROA  
ATOM    520  N   PRO P 251       4.093  26.922  13.864  1.00  0.00      PROA  
ATOM    521  CD  PRO P 251       4.073  27.029  12.390  1.00  0.00      PROA  
ATOM    522  HD1 PRO P 251       3.305  26.344  11.971  1.00  0.00      PROA  
ATOM    523  HD2 PRO P 251       5.072  26.775  11.979  1.00  0.00      PROA  
ATOM    524  CA  PRO P 251       3.707  28.192  14.488  1.00  0.00      PROA  
ATOM    525  HA  PRO P 251       4.248  28.342  15.408  1.00  0.00      PROA  
ATOM    526  CB  PRO P 251       4.010  29.211  13.391  1.00  0.00      PROA  
ATOM    527  HB1 PRO P 251       5.072  29.535  13.430  1.00  0.00      PROA  
ATOM    528  HB2 PRO P 251       3.358  30.105  13.486  1.00  0.00      PROA  
ATOM    529  CG  PRO P 251       3.723  28.471  12.132  1.00  0.00      PROA  
ATOM    530  HG1 PRO P 251       2.649  28.566  11.865  1.00  0.00      PROA  
ATOM    531  HG2 PRO P 251       4.337  28.874  11.299  1.00  0.00      PROA  
ATOM    532  C   PRO P 251       2.228  28.287  14.900  1.00  0.00      PROA  
ATOM    533  O   PRO P 251       1.859  29.242  15.590  1.00  0.00      PROA  
ATOM    534  N   PHE P 252       1.399  27.321  14.495  1.00  0.00      PROA  
ATOM    535  HN  PHE P 252       1.714  26.555  13.940  1.00  0.00      PROA  
ATOM    536  CA  PHE P 252      -0.030  27.319  14.838  1.00  0.00      PROA  
ATOM    537  HA  PHE P 252      -0.377  28.342  14.830  1.00  0.00      PROA  
ATOM    538  CB  PHE P 252      -0.827  26.480  13.835  1.00  0.00      PROA  
ATOM    539  HB1 PHE P 252      -1.905  26.517  14.101  1.00  0.00      PROA  
ATOM    540  HB2 PHE P 252      -0.462  25.431  13.863  1.00  0.00      PROA  
ATOM    541  CG  PHE P 252      -0.702  26.959  12.411  1.00  0.00      PROA  
ATOM    542  CD1 PHE P 252      -1.168  28.221  12.046  1.00  0.00      PROA  
ATOM    543  HD1 PHE P 252      -1.624  28.857  12.790  1.00  0.00      PROA  
ATOM    544  CE1 PHE P 252      -1.052  28.670  10.735  1.00  0.00      PROA  
ATOM    545  HE1 PHE P 252      -1.415  29.651  10.467  1.00  0.00      PROA  
ATOM    546  CZ  PHE P 252      -0.471  27.859   9.772  1.00  0.00      PROA  
ATOM    547  HZ  PHE P 252      -0.382  28.207   8.753  1.00  0.00      PROA  
ATOM    548  CD2 PHE P 252      -0.119  26.155  11.433  1.00  0.00      PROA  
ATOM    549  HD2 PHE P 252       0.248  25.175  11.698  1.00  0.00      PROA  
ATOM    550  CE2 PHE P 252      -0.005  26.600  10.121  1.00  0.00      PROA  
ATOM    551  HE2 PHE P 252       0.446  25.965   9.373  1.00  0.00      PROA  
ATOM    552  C   PHE P 252      -0.253  26.807  16.262  1.00  0.00      PROA  
ATOM    553  O   PHE P 252      -0.994  27.418  17.034  1.00  0.00      PROA  
ATOM    554  N   PHE P 253       0.390  25.685  16.593  1.00  0.00      PROA  
ATOM    555  HN  PHE P 253       0.882  25.147  15.914  1.00  0.00      PROA  
ATOM    556  CA  PHE P 253       0.424  25.158  17.968  1.00  0.00      PROA  
ATOM    557  HA  PHE P 253      -0.512  25.409  18.445  1.00  0.00      PROA  
ATOM    558  CB  PHE P 253       0.629  23.632  17.964  1.00  0.00      PROA  
ATOM    559  HB1 PHE P 253       1.137  23.329  18.904  1.00  0.00      PROA  
ATOM    560  HB2 PHE P 253       1.248  23.349  17.086  1.00  0.00      PROA  
ATOM    561  CG  PHE P 253      -0.653  22.843  17.877  1.00  0.00      PROA  
ATOM    562  CD1 PHE P 253      -0.995  21.925  18.874  1.00  0.00      PROA  
ATOM    563  HD1 PHE P 253      -0.333  21.780  19.715  1.00  0.00      PROA  
ATOM    564  CE1 PHE P 253      -2.175  21.197  18.797  1.00  0.00      PROA  
ATOM    565  HE1 PHE P 253      -2.425  20.489  19.574  1.00  0.00      PROA  
ATOM    566  CZ  PHE P 253      -3.033  21.380  17.720  1.00  0.00      PROA  
ATOM    567  HZ  PHE P 253      -3.951  20.814  17.657  1.00  0.00      PROA  
ATOM    568  CD2 PHE P 253      -1.526  23.017  16.806  1.00  0.00      PROA  
ATOM    569  HD2 PHE P 253      -1.281  23.725  16.028  1.00  0.00      PROA  
ATOM    570  CE2 PHE P 253      -2.709  22.292  16.724  1.00  0.00      PROA  
ATOM    571  HE2 PHE P 253      -3.376  22.438  15.887  1.00  0.00      PROA  
ATOM    572  C   PHE P 253       1.494  25.831  18.851  1.00  0.00      PROA  
ATOM    573  O   PHE P 253       1.542  25.578  20.057  1.00  0.00      PROA  
ATOM    574  N   ASP P 254       2.346  26.665  18.243  1.00  0.00      PROA  
ATOM    575  HN  ASP P 254       2.299  26.810  17.259  1.00  0.00      PROA  
ATOM    576  CA  ASP P 254       3.402  27.430  18.927  1.00  0.00      PROA  
ATOM    577  HA  ASP P 254       3.902  28.034  18.184  1.00  0.00      PROA  
ATOM    578  CB  ASP P 254       2.839  28.331  20.044  1.00  0.00      PROA  
ATOM    579  HB1 ASP P 254       3.665  28.944  20.463  1.00  0.00      PROA  
ATOM    580  HB2 ASP P 254       2.418  27.689  20.847  1.00  0.00      PROA  
ATOM    581  CG  ASP P 254       1.745  29.268  19.552  1.00  0.00      PROA  
ATOM    582  OD1 ASP P 254       1.944  29.927  18.510  1.00  0.00      PROA  
ATOM    583  OD2 ASP P 254       0.691  29.352  20.216  1.00  0.00      PROA  
ATOM    584  C   ASP P 254       4.523  26.522  19.447  1.00  0.00      PROA  
ATOM    585  O   ASP P 254       4.940  26.626  20.605  1.00  0.00      PROA  
ATOM    586  N   PHE P 255       4.999  25.642  18.564  1.00  0.00      PROA  
ATOM    587  HN  PHE P 255       4.589  25.547  17.661  1.00  0.00      PROA  
ATOM    588  CA  PHE P 255       6.140  24.753  18.827  1.00  0.00      PROA  
ATOM    589  HA  PHE P 255       6.212  24.047  18.013  1.00  0.00      PROA  
ATOM    590  CB  PHE P 255       7.434  25.573  18.942  1.00  0.00      PROA  
ATOM    591  HB1 PHE P 255       8.305  24.884  18.955  1.00  0.00      PROA  
ATOM    592  HB2 PHE P 255       7.407  26.171  19.878  1.00  0.00      PROA  
ATOM    593  CG  PHE P 255       7.642  26.533  17.805  1.00  0.00      PROA  
ATOM    594  CD1 PHE P 255       8.189  26.100  16.601  1.00  0.00      PROA  
ATOM    595  HD1 PHE P 255       8.472  25.064  16.486  1.00  0.00      PROA  
ATOM    596  CE1 PHE P 255       8.376  26.982  15.545  1.00  0.00      PROA  
ATOM    597  HE1 PHE P 255       8.803  26.632  14.617  1.00  0.00      PROA  
ATOM    598  CZ  PHE P 255       8.013  28.314  15.685  1.00  0.00      PROA  
ATOM    599  HZ  PHE P 255       8.158  29.003  14.866  1.00  0.00      PROA  
ATOM    600  CD2 PHE P 255       7.277  27.871  17.930  1.00  0.00      PROA  
ATOM    601  HD2 PHE P 255       6.844  28.222  18.855  1.00  0.00      PROA  
ATOM    602  CE2 PHE P 255       7.463  28.759  16.878  1.00  0.00      PROA  
ATOM    603  HE2 PHE P 255       7.179  29.795  16.989  1.00  0.00      PROA  
ATOM    604  C   PHE P 255       5.945  23.845  20.052  1.00  0.00      PROA  
ATOM    605  O   PHE P 255       6.868  23.650  20.848  1.00  0.00      PROA  
ATOM    606  N   GLY P 256       4.741  23.292  20.184  1.00  0.00      PROA  
ATOM    607  HN  GLY P 256       3.996  23.503  19.556  1.00  0.00      PROA  
ATOM    608  CA  GLY P 256       4.421  22.342  21.249  1.00  0.02      PROA  
ATOM    609  HA1 GLY P 256       3.349  22.317  21.376  1.00  0.01      PROA  
ATOM    610  HA2 GLY P 256       4.896  22.675  22.160  1.00  0.04      PROA  
ATOM    611  C   GLY P 256       4.925  20.959  20.887  1.00  0.01      PROA  
ATOM    612  O   GLY P 256       5.729  20.371  21.614  1.00  0.03      PROA  
ATOM    613  N   ASN P 257       4.442  20.450  19.754  1.00  0.00      PROA  
ATOM    614  HN  ASN P 257       3.753  20.930  19.217  1.00  0.00      PROA  
ATOM    615  CA  ASN P 257       4.881  19.157  19.213  1.00  0.00      PROA  
ATOM    616  HA  ASN P 257       5.243  18.559  20.036  1.00  0.00      PROA  
ATOM    617  CB  ASN P 257       3.729  18.429  18.495  1.00  0.00      PROA  
ATOM    618  HB1 ASN P 257       2.883  18.310  19.205  1.00  0.00      PROA  
ATOM    619  HB2 ASN P 257       4.083  17.425  18.177  1.00  0.00      PROA  
ATOM    620  CG  ASN P 257       3.221  19.172  17.263  1.00  0.00      PROA  
ATOM    621  OD1 ASN P 257       3.183  20.403  17.238  1.00  0.00      PROA  
ATOM    622  ND2 ASN P 257       2.823  18.422  16.244  1.00  0.00      PROA  
ATOM    623 HD21 ASN P 257       2.480  18.853  15.410  1.00  0.00      PROA  
ATOM    624 HD22 ASN P 257       2.866  17.425  16.310  1.00  0.00      PROA  
ATOM    625  C   ASN P 257       6.087  19.323  18.284  1.00  0.00      PROA  
ATOM    626  O   ASN P 257       6.135  20.255  17.476  1.00  0.00      PROA  
ATOM    627  N   ALA P 258       7.060  18.422  18.418  1.00  0.00      PROA  
ATOM    628  HN  ALA P 258       7.000  17.679  19.080  1.00  0.00      PROA  
ATOM    629  CA  ALA P 258       8.281  18.456  17.608  1.00  0.00      PROA  
ATOM    630  HA  ALA P 258       7.994  18.552  16.571  1.00  0.00      PROA  
ATOM    631  CB  ALA P 258       9.161  19.628  18.027  1.00  0.00      PROA  
ATOM    632  HB1 ALA P 258       9.445  19.529  19.097  1.00  0.00      PROA  
ATOM    633  HB2 ALA P 258       8.608  20.582  17.894  1.00  0.00      PROA  
ATOM    634  HB3 ALA P 258      10.087  19.643  17.414  1.00  0.00      PROA  
ATOM    635  C   ALA P 258       9.045  17.135  17.728  1.00  0.00      PROA  
ATOM    636  O   ALA P 258       9.959  17.009  18.552  1.00  0.00      PROA  
ATOM    637  N   GLN P 259       8.660  16.157  16.911  1.00  0.00      PROA  
ATOM    638  HN  GLN P 259       7.909  16.274  16.266  1.00  0.00      PROA  
ATOM    639  CA  GLN P 259       9.313  14.843  16.904  1.00  0.00      PROA  
ATOM    640  HA  GLN P 259       9.526  14.574  17.928  1.00  0.00      PROA  
ATOM    641  CB  GLN P 259       8.419  13.774  16.251  1.00  0.00      PROA  
ATOM    642  HB1 GLN P 259       7.418  13.830  16.727  1.00  0.00      PROA  
ATOM    643  HB2 GLN P 259       8.865  12.780  16.464  1.00  0.00      PROA  
ATOM    644  CG  GLN P 259       8.227  13.888  14.739  1.00  0.00      PROA  
ATOM    645  HG1 GLN P 259       9.181  13.628  14.234  1.00  0.00      PROA  
ATOM    646  HG2 GLN P 259       7.955  14.935  14.488  1.00  0.00      PROA  
ATOM    647  CD  GLN P 259       7.137  12.968  14.213  1.00  0.00      PROA  
ATOM    648  OE1 GLN P 259       6.284  13.385  13.435  1.00  0.00      PROA  
ATOM    649  NE2 GLN P 259       7.164  11.710  14.643  1.00  0.00      PROA  
ATOM    650 HE21 GLN P 259       6.471  11.060  14.330  1.00  0.00      PROA  
ATOM    651 HE22 GLN P 259       7.877  11.414  15.279  1.00  0.00      PROA  
ATOM    652  C   GLN P 259      10.684  14.913  16.223  1.00  0.00      PROA  
ATOM    653  O   GLN P 259      10.840  15.564  15.188  1.00  0.00      PROA  
ATOM    654  N   HSD P 260      11.666  14.234  16.820  1.00  0.00      PROA  
ATOM    655  HN  HSD P 260      11.491  13.648  17.607  1.00  0.00      PROA  
ATOM    656  CA  HSD P 260      13.061  14.293  16.375  1.00  0.00      PROA  
ATOM    657  HA  HSD P 260      13.193  15.197  15.800  1.00  0.00      PROA  
ATOM    658  CB  HSD P 260      14.001  14.286  17.583  1.00  0.00      PROA  
ATOM    659  HB1 HSD P 260      15.040  14.450  17.226  1.00  0.00      PROA  
ATOM    660  HB2 HSD P 260      13.937  13.294  18.078  1.00  0.00      PROA  
ATOM    661  ND1 HSD P 260      14.161  16.628  18.513  1.00  0.00      PROA  
ATOM    662  HD1 HSD P 260      14.751  16.966  17.780  1.00  0.00      PROA  
ATOM    663  CG  HSD P 260      13.684  15.338  18.600  1.00  0.00      PROA  
ATOM    664  CE1 HSD P 260      13.718  17.330  19.540  1.00  0.00      PROA  
ATOM    665  HE1 HSD P 260      13.946  18.381  19.715  1.00  0.00      PROA  
ATOM    666  NE2 HSD P 260      12.969  16.542  20.292  1.00  0.00      PROA  
ATOM    667  CD2 HSD P 260      12.932  15.291  19.726  1.00  0.00      PROA  
ATOM    668  HD2 HSD P 260      12.372  14.483  20.180  1.00  0.00      PROA  
ATOM    669  C   HSD P 260      13.388  13.116  15.460  1.00  0.00      PROA  
ATOM    670  O   HSD P 260      13.279  11.958  15.875  1.00  0.00      PROA  
ATOM    671  N   LEU P 261      13.781  13.419  14.222  1.00  0.00      PROA  
ATOM    672  HN  LEU P 261      13.840  14.364  13.912  1.00  0.00      PROA  
ATOM    673  CA  LEU P 261      14.153  12.406  13.230  1.00  0.00      PROA  
ATOM    674  HA  LEU P 261      14.361  11.484  13.753  1.00  0.00      PROA  
ATOM    675  CB  LEU P 261      13.018  12.204  12.224  1.00  0.00      PROA  
ATOM    676  HB1 LEU P 261      13.380  11.502  11.444  1.00  0.00      PROA  
ATOM    677  HB2 LEU P 261      12.805  13.187  11.755  1.00  0.00      PROA  
ATOM    678  CG  LEU P 261      11.698  11.653  12.767  1.00  0.00      PROA  
ATOM    679  HG  LEU P 261      11.403  12.228  13.671  1.00  0.00      PROA  
ATOM    680  CD1 LEU P 261      10.601  11.764  11.719  1.00  0.00      PROA  
ATOM    681 HD11 LEU P 261      10.880  11.186  10.812  1.00  0.00      PROA  
ATOM    682 HD12 LEU P 261      10.458  12.828  11.432  1.00  0.00      PROA  
ATOM    683 HD13 LEU P 261       9.650  11.355  12.122  1.00  0.00      PROA  
ATOM    684  CD2 LEU P 261      11.855  10.210  13.231  1.00  0.00      PROA  
ATOM    685 HD21 LEU P 261      12.617  10.149  14.037  1.00  0.00      PROA  
ATOM    686 HD22 LEU P 261      12.185   9.574  12.382  1.00  0.00      PROA  
ATOM    687 HD23 LEU P 261      10.888   9.833  13.627  1.00  0.00      PROA  
ATOM    688  C   LEU P 261      15.420  12.825  12.486  1.00  0.00      PROA  
ATOM    689  O   LEU P 261      15.570  13.993  12.121  1.00  0.00      PROA  
ATOM    690  N   THR P 262      16.317  11.869  12.265  1.00  0.00      PROA  
ATOM    691  HN  THR P 262      16.186  10.938  12.598  1.00  0.00      PROA  
ATOM    692  CA  THR P 262      17.553  12.113  11.522  1.00  0.00      PROA  
ATOM    693  HA  THR P 262      17.930  13.081  11.818  1.00  0.00      PROA  
ATOM    694  CB  THR P 262      18.609  11.028  11.800  1.00  0.00      PROA  
ATOM    695  HB  THR P 262      19.506  11.204  11.168  1.00  0.00      PROA  
ATOM    696  OG1 THR P 262      18.069   9.736  11.493  1.00  0.00      PROA  
ATOM    697  HG1 THR P 262      17.953   9.291  12.336  1.00  0.00      PROA  
ATOM    698  CG2 THR P 262      19.032  11.061  13.259  1.00  0.00      PROA  
ATOM    699 HG21 THR P 262      18.154  10.879  13.915  1.00  0.00      PROA  
ATOM    700 HG22 THR P 262      19.460  12.056  13.506  1.00  0.00      PROA  
ATOM    701 HG23 THR P 262      19.788  10.270  13.451  1.00  0.00      PROA  
ATOM    702  C   THR P 262      17.286  12.161  10.020  1.00  0.00      PROA  
ATOM    703  O   THR P 262      16.245  11.700   9.549  1.00  0.00      PROA  
ATOM    704  N   TYR P 263      18.244  12.715   9.280  1.00  0.00      PROA  
ATOM    705  HN  TYR P 263      19.065  13.102   9.691  1.00  0.00      PROA  
ATOM    706  CA  TYR P 263      18.165  12.797   7.819  1.00  0.00      PROA  
ATOM    707  HA  TYR P 263      17.215  13.240   7.558  1.00  0.00      PROA  
ATOM    708  CB  TYR P 263      19.317  13.644   7.273  1.00  0.00      PROA  
ATOM    709  HB1 TYR P 263      20.281  13.147   7.513  1.00  0.00      PROA  
ATOM    710  HB2 TYR P 263      19.281  14.652   7.738  1.00  0.00      PROA  
ATOM    711  CG  TYR P 263      19.277  13.842   5.773  1.00  0.00      PROA  
ATOM    712  CD1 TYR P 263      18.499  14.850   5.203  1.00  0.00      PROA  
ATOM    713  HD1 TYR P 263      17.918  15.497   5.843  1.00  0.00      PROA  
ATOM    714  CE1 TYR P 263      18.458  15.036   3.829  1.00  0.00      PROA  
ATOM    715  HE1 TYR P 263      17.851  15.823   3.405  1.00  0.00      PROA  
ATOM    716  CZ  TYR P 263      19.201  14.205   3.002  1.00  0.00      PROA  
ATOM    717  OH  TYR P 263      19.166  14.382   1.640  1.00  0.00      PROA  
ATOM    718  HH  TYR P 263      18.374  14.880   1.426  1.00  0.00      PROA  
ATOM    719  CD2 TYR P 263      20.015  13.020   4.921  1.00  0.00      PROA  
ATOM    720  HD2 TYR P 263      20.625  12.233   5.340  1.00  0.00      PROA  
ATOM    721  CE2 TYR P 263      19.979  13.196   3.544  1.00  0.00      PROA  
ATOM    722  HE2 TYR P 263      20.555  12.549   2.899  1.00  0.00      PROA  
ATOM    723  C   TYR P 263      18.183  11.416   7.165  1.00  0.00      PROA  
ATOM    724  O   TYR P 263      17.482  11.190   6.175  1.00  0.00      PROA  
ATOM    725  N   TRP P 264      18.985  10.504   7.714  1.00  0.00      PROA  
ATOM    726  HN  TRP P 264      19.562  10.716   8.498  1.00  0.00      PROA  
ATOM    727  CA  TRP P 264      19.076   9.128   7.207  1.00  0.00      PROA  
ATOM    728  HA  TRP P 264      19.207   9.175   6.136  1.00  0.00      PROA  
ATOM    729  CB  TRP P 264      20.249   8.385   7.852  1.00  0.00      PROA  
ATOM    730  HB1 TRP P 264      20.225   7.325   7.521  1.00  0.00      PROA  
ATOM    731  HB2 TRP P 264      20.134   8.426   8.956  1.00  0.00      PROA  
ATOM    732  CG  TRP P 264      21.582   8.956   7.499  1.00  0.00      PROA  
ATOM    733  CD1 TRP P 264      22.487   9.520   8.351  1.00  0.00      PROA  
ATOM    734  HD1 TRP P 264      22.351   9.623   9.418  1.00  0.00      PROA  
ATOM    735  NE1 TRP P 264      23.595   9.938   7.655  1.00  0.00      PROA  
ATOM    736  HE1 TRP P 264      24.379  10.370   8.044  1.00  0.00      PROA  
ATOM    737  CE2 TRP P 264      23.422   9.651   6.329  1.00  0.00      PROA  
ATOM    738  CD2 TRP P 264      22.160   9.031   6.191  1.00  0.00      PROA  
ATOM    739  CE3 TRP P 264      21.736   8.635   4.916  1.00  0.00      PROA  
ATOM    740  HE3 TRP P 264      20.779   8.159   4.761  1.00  0.00      PROA  
ATOM    741  CZ3 TRP P 264      22.576   8.865   3.826  1.00  0.00      PROA  
ATOM    742  HZ3 TRP P 264      22.260   8.564   2.838  1.00  0.00      PROA  
ATOM    743  CZ2 TRP P 264      24.267   9.884   5.234  1.00  0.00      PROA  
ATOM    744  HZ2 TRP P 264      25.231  10.359   5.342  1.00  0.00      PROA  
ATOM    745  CH2 TRP P 264      23.829   9.484   3.994  1.00  0.00      PROA  
ATOM    746  HH2 TRP P 264      24.458   9.648   3.132  1.00  0.00      PROA  
ATOM    747  C   TRP P 264      17.784   8.334   7.417  1.00  0.00      PROA  
ATOM    748  O   TRP P 264      17.394   7.546   6.552  1.00  0.00      PROA  
ATOM    749  N   GLU P 265      17.128   8.553   8.559  1.00  0.00      PROA  
ATOM    750  HN  GLU P 265      17.475   9.185   9.248  1.00  0.00      PROA  
ATOM    751  CA  GLU P 265      15.859   7.889   8.888  1.00  0.00      PROA  
ATOM    752  HA  GLU P 265      15.764   7.012   8.265  1.00  0.00      PROA  
ATOM    753  CB  GLU P 265      15.845   7.497  10.376  1.00  0.00      PROA  
ATOM    754  HB1 GLU P 265      14.904   6.946  10.587  1.00  0.00      PROA  
ATOM    755  HB2 GLU P 265      15.863   8.425  10.986  1.00  0.00      PROA  
ATOM    756  CG  GLU P 265      17.028   6.618  10.791  1.00  0.00      PROA  
ATOM    757  HG1 GLU P 265      17.959   7.219  10.720  1.00  0.00      PROA  
ATOM    758  HG2 GLU P 265      17.094   5.758  10.092  1.00  0.00      PROA  
ATOM    759  CD  GLU P 265      16.922   6.072  12.207  1.00  0.00      PROA  
ATOM    760  OE1 GLU P 265      16.212   6.671  13.044  1.00  0.00      PROA  
ATOM    761  OE2 GLU P 265      17.568   5.040  12.492  1.00  0.00      PROA  
ATOM    762  C   GLU P 265      14.614   8.725   8.513  1.00  0.00      PROA  
ATOM    763  O   GLU P 265      13.530   8.499   9.056  1.00  0.00      PROA  
ATOM    764  N   CYS P 266      14.782   9.686   7.600  1.00  0.00      PROA  
ATOM    765  HN  CYS P 266      15.692   9.981   7.321  1.00  0.00      PROA  
ATOM    766  CA  CYS P 266      13.663  10.383   6.937  1.00  0.00      PROA  
ATOM    767  HA  CYS P 266      12.751  10.115   7.450  1.00  0.00      PROA  
ATOM    768  CB  CYS P 266      13.869  11.901   6.978  1.00  0.00      PROA  
ATOM    769  HB1 CYS P 266      13.299  12.351   6.138  1.00  0.00      PROA  
ATOM    770  HB2 CYS P 266      14.948  12.108   6.819  1.00  0.00      PROA  
ATOM    771  SG  CYS P 266      13.342  12.666   8.526  1.00  0.00      PROA  
ATOM    772  HG1 CYS P 266      14.320  12.144   9.252  1.00  0.00      PROA  
ATOM    773  C   CYS P 266      13.456   9.922   5.489  1.00  0.00      PROA  
ATOM    774  O   CYS P 266      12.326   9.940   4.997  1.00  0.00      PROA  
ATOM    775  N   LEU P 267      14.535   9.535   4.805  1.00  0.00      PROA  
ATOM    776  HN  LEU P 267      15.456   9.634   5.174  1.00  0.00      PROA  
ATOM    777  CA  LEU P 267      14.441   8.938   3.465  1.00  0.00      PROA  
ATOM    778  HA  LEU P 267      13.899   9.625   2.832  1.00  0.00      PROA  
ATOM    779  CB  LEU P 267      15.834   8.668   2.885  1.00  0.00      PROA  
ATOM    780  HB1 LEU P 267      15.702   8.071   1.959  1.00  0.00      PROA  
ATOM    781  HB2 LEU P 267      16.396   8.065   3.628  1.00  0.00      PROA  
ATOM    782  CG  LEU P 267      16.694   9.888   2.532  1.00  0.00      PROA  
ATOM    783  HG  LEU P 267      16.564  10.668   3.312  1.00  0.00      PROA  
ATOM    784  CD1 LEU P 267      18.163   9.498   2.448  1.00  0.00      PROA  
ATOM    785 HD11 LEU P 267      18.308   8.723   1.665  1.00  0.00      PROA  
ATOM    786 HD12 LEU P 267      18.501   9.086   3.423  1.00  0.00      PROA  
ATOM    787 HD13 LEU P 267      18.776  10.387   2.185  1.00  0.00      PROA  
ATOM    788  CD2 LEU P 267      16.240  10.540   1.232  1.00  0.00      PROA  
ATOM    789 HD21 LEU P 267      15.143  10.714   1.255  1.00  0.00      PROA  
ATOM    790 HD22 LEU P 267      16.476   9.876   0.373  1.00  0.00      PROA  
ATOM    791 HD23 LEU P 267      16.751  11.517   1.100  1.00  0.00      PROA  
ATOM    792  C   LEU P 267      13.636   7.638   3.481  1.00  0.00      PROA  
ATOM    793  O   LEU P 267      12.872   7.364   2.553  1.00  0.00      PROA  
ATOM    794  N   TYR P 268      13.831   6.845   4.532  1.00  0.00      PROA  
ATOM    795  HN  TYR P 268      14.532   7.047   5.211  1.00  0.00      PROA  
ATOM    796  CA  TYR P 268      13.048   5.627   4.781  1.00  0.00      PROA  
ATOM    797  HA  TYR P 268      13.207   4.947   3.957  1.00  0.00      PROA  
ATOM    798  CB  TYR P 268      13.495   4.986   6.103  1.00  0.00      PROA  
ATOM    799  HB1 TYR P 268      13.336   5.715   6.926  1.00  0.00      PROA  
ATOM    800  HB2 TYR P 268      14.571   4.723   6.028  1.00  0.00      PROA  
ATOM    801  CG  TYR P 268      12.760   3.717   6.494  1.00  0.00      PROA  
ATOM    802  CD1 TYR P 268      12.929   2.535   5.774  1.00  0.00      PROA  
ATOM    803  HD1 TYR P 268      13.590   2.524   4.920  1.00  0.00      PROA  
ATOM    804  CE1 TYR P 268      12.263   1.372   6.134  1.00  0.00      PROA  
ATOM    805  HE1 TYR P 268      12.401   0.467   5.560  1.00  0.00      PROA  
ATOM    806  CZ  TYR P 268      11.417   1.378   7.237  1.00  0.00      PROA  
ATOM    807  OH  TYR P 268      10.754   0.229   7.603  1.00  0.00      PROA  
ATOM    808  HH  TYR P 268      10.351   0.380   8.461  1.00  0.00      PROA  
ATOM    809  CD2 TYR P 268      11.910   3.694   7.604  1.00  0.00      PROA  
ATOM    810  HD2 TYR P 268      11.772   4.594   8.185  1.00  0.00      PROA  
ATOM    811  CE2 TYR P 268      11.240   2.536   7.973  1.00  0.00      PROA  
ATOM    812  HE2 TYR P 268      10.583   2.539   8.831  1.00  0.00      PROA  
ATOM    813  C   TYR P 268      11.541   5.907   4.801  1.00  0.00      PROA  
ATOM    814  O   TYR P 268      10.761   5.119   4.268  1.00  0.00      PROA  
ATOM    815  N   PHE P 269      11.149   7.023   5.412  1.00  0.00      PROA  
ATOM    816  HN  PHE P 269      11.791   7.612   5.895  1.00  0.00      PROA  
ATOM    817  CA  PHE P 269       9.748   7.462   5.417  1.00  0.00      PROA  
ATOM    818  HA  PHE P 269       9.134   6.614   5.681  1.00  0.00      PROA  
ATOM    819  CB  PHE P 269       9.537   8.603   6.420  1.00  0.00      PROA  
ATOM    820  HB1 PHE P 269      10.215   9.445   6.164  1.00  0.00      PROA  
ATOM    821  HB2 PHE P 269       9.756   8.234   7.445  1.00  0.00      PROA  
ATOM    822  CG  PHE P 269       8.135   9.151   6.435  1.00  0.00      PROA  
ATOM    823  CD1 PHE P 269       7.065   8.349   6.820  1.00  0.00      PROA  
ATOM    824  HD1 PHE P 269       7.244   7.325   7.111  1.00  0.00      PROA  
ATOM    825  CE1 PHE P 269       5.770   8.849   6.835  1.00  0.00      PROA  
ATOM    826  HE1 PHE P 269       4.948   8.213   7.130  1.00  0.00      PROA  
ATOM    827  CZ  PHE P 269       5.532  10.165   6.471  1.00  0.00      PROA  
ATOM    828  HZ  PHE P 269       4.526  10.558   6.487  1.00  0.00      PROA  
ATOM    829  CD2 PHE P 269       7.882  10.470   6.067  1.00  0.00      PROA  
ATOM    830  HD2 PHE P 269       8.700  11.107   5.764  1.00  0.00      PROA  
ATOM    831  CE2 PHE P 269       6.589  10.975   6.086  1.00  0.00      PROA  
ATOM    832  HE2 PHE P 269       6.406  12.000   5.800  1.00  0.00      PROA  
ATOM    833  C   PHE P 269       9.268   7.893   4.028  1.00  0.00      PROA  
ATOM    834  O   PHE P 269       8.153   7.550   3.631  1.00  0.00      PROA  
ATOM    835  N   LEU P 270      10.096   8.643   3.305  1.00  0.00      PROA  
ATOM    836  HN  LEU P 270      10.994   8.919   3.640  1.00  0.00      PROA  
ATOM    837  CA  LEU P 270       9.731   9.111   1.961  1.00  0.00      PROA  
ATOM    838  HA  LEU P 270       8.721   9.491   2.008  1.00  0.00      PROA  
ATOM    839  CB  LEU P 270      10.681  10.205   1.462  1.00  0.00      PROA  
ATOM    840  HB1 LEU P 270      10.715  10.158   0.353  1.00  0.00      PROA  
ATOM    841  HB2 LEU P 270      11.695   9.995   1.863  1.00  0.00      PROA  
ATOM    842  CG  LEU P 270      10.288  11.628   1.870  1.00  0.00      PROA  
ATOM    843  HG  LEU P 270       9.912  11.621   2.915  1.00  0.00      PROA  
ATOM    844  CD1 LEU P 270      11.487  12.559   1.770  1.00  0.00      PROA  
ATOM    845 HD11 LEU P 270      11.868  12.580   0.726  1.00  0.00      PROA  
ATOM    846 HD12 LEU P 270      12.300  12.201   2.437  1.00  0.00      PROA  
ATOM    847 HD13 LEU P 270      11.191  13.590   2.061  1.00  0.00      PROA  
ATOM    848  CD2 LEU P 270       9.128  12.154   1.030  1.00  0.00      PROA  
ATOM    849 HD21 LEU P 270       8.302  11.411   1.012  1.00  0.00      PROA  
ATOM    850 HD22 LEU P 270       9.467  12.332  -0.013  1.00  0.00      PROA  
ATOM    851 HD23 LEU P 270       8.744  13.101   1.466  1.00  0.00      PROA  
ATOM    852  C   LEU P 270       9.664   7.982   0.937  1.00  0.00      PROA  
ATOM    853  O   LEU P 270       8.674   7.864   0.221  1.00  0.00      PROA  
ATOM    854  N   MET P 271      10.710   7.158   0.877  1.00  0.00      PROA  
ATOM    855  HN  MET P 271      11.481   7.242   1.503  1.00  0.00      PROA  
ATOM    856  CA  MET P 271      10.802   6.073  -0.110  1.00  0.00      PROA  
ATOM    857  HA  MET P 271      10.681   6.502  -1.094  1.00  0.00      PROA  
ATOM    858  CB  MET P 271      12.161   5.364   0.002  1.00  0.00      PROA  
ATOM    859  HB1 MET P 271      12.244   4.944   1.026  1.00  0.00      PROA  
ATOM    860  HB2 MET P 271      12.956   6.125  -0.142  1.00  0.00      PROA  
ATOM    861  CG  MET P 271      12.409   4.232  -0.991  1.00  0.00      PROA  
ATOM    862  HG1 MET P 271      11.733   3.393  -0.725  1.00  0.00      PROA  
ATOM    863  HG2 MET P 271      13.457   3.891  -0.862  1.00  0.00      PROA  
ATOM    864  SD  MET P 271      12.147   4.661  -2.728  1.00  0.00      PROA  
ATOM    865  CE  MET P 271      13.380   5.939  -2.961  1.00  0.00      PROA  
ATOM    866  HE1 MET P 271      14.376   5.610  -2.595  1.00  0.00      PROA  
ATOM    867  HE2 MET P 271      13.094   6.855  -2.402  1.00  0.00      PROA  
ATOM    868  HE3 MET P 271      13.476   6.188  -4.039  1.00  0.00      PROA  
ATOM    869  C   MET P 271       9.666   5.051   0.004  1.00  0.00      PROA  
ATOM    870  O   MET P 271       9.220   4.501  -1.003  1.00  0.00      PROA  
ATOM    871  N   VAL P 272       9.212   4.802   1.231  1.00  0.00      PROA  
ATOM    872  HN  VAL P 272       9.633   5.206   2.039  1.00  0.00      PROA  
ATOM    873  CA  VAL P 272       8.068   3.921   1.481  1.00  0.00      PROA  
ATOM    874  HA  VAL P 272       8.211   3.017   0.908  1.00  0.00      PROA  
ATOM    875  CB  VAL P 272       7.949   3.586   2.992  1.00  0.00      PROA  
ATOM    876  HB  VAL P 272       8.064   4.522   3.579  1.00  0.00      PROA  
ATOM    877  CG1 VAL P 272       6.608   2.950   3.333  1.00  0.00      PROA  
ATOM    878 HG11 VAL P 272       6.478   2.005   2.764  1.00  0.00      PROA  
ATOM    879 HG12 VAL P 272       5.782   3.642   3.064  1.00  0.00      PROA  
ATOM    880 HG13 VAL P 272       6.564   2.719   4.419  1.00  0.00      PROA  
ATOM    881  CG2 VAL P 272       9.088   2.664   3.416  1.00  0.00      PROA  
ATOM    882 HG21 VAL P 272      10.061   3.076   3.072  1.00  0.00      PROA  
ATOM    883 HG22 VAL P 272       8.949   1.659   2.964  1.00  0.00      PROA  
ATOM    884 HG23 VAL P 272       9.112   2.577   4.523  1.00  0.00      PROA  
ATOM    885  C   VAL P 272       6.769   4.531   0.933  1.00  0.00      PROA  
ATOM    886  O   VAL P 272       6.010   3.849   0.242  1.00  0.00      PROA  
ATOM    887  N   THR P 273       6.530   5.807   1.243  1.00  0.00      PROA  
ATOM    888  HN  THR P 273       7.132   6.322   1.847  1.00  0.00      PROA  
ATOM    889  CA  THR P 273       5.366   6.543   0.718  1.00  0.00      PROA  
ATOM    890  HA  THR P 273       4.494   5.921   0.855  1.00  0.00      PROA  
ATOM    891  CB  THR P 273       5.170   7.895   1.438  1.00  0.00      PROA  
ATOM    892  HB  THR P 273       4.358   8.471   0.944  1.00  0.00      PROA  
ATOM    893  OG1 THR P 273       6.380   8.657   1.381  1.00  0.00      PROA  
ATOM    894  HG1 THR P 273       6.948   8.303   2.069  1.00  0.00      PROA  
ATOM    895  CG2 THR P 273       4.774   7.680   2.891  1.00  0.00      PROA  
ATOM    896 HG21 THR P 273       5.470   6.962   3.374  1.00  0.00      PROA  
ATOM    897 HG22 THR P 273       3.744   7.266   2.945  1.00  0.00      PROA  
ATOM    898 HG23 THR P 273       4.819   8.644   3.442  1.00  0.00      PROA  
ATOM    899  C   THR P 273       5.470   6.805  -0.786  1.00  0.00      PROA  
ATOM    900  O   THR P 273       4.454   6.897  -1.479  1.00  0.00      PROA  
ATOM    901  N   MET P 274       6.700   6.940  -1.270  1.00  0.00      PROA  
ATOM    902  HN  MET P 274       7.495   6.974  -0.670  1.00  0.00      PROA  
ATOM    903  CA  MET P 274       6.984   7.048  -2.699  1.00  0.00      PROA  
ATOM    904  HA  MET P 274       6.368   7.834  -3.110  1.00  0.00      PROA  
ATOM    905  CB  MET P 274       8.471   7.366  -2.903  1.00  0.00      PROA  
ATOM    906  HB1 MET P 274       9.057   6.468  -2.615  1.00  0.00      PROA  
ATOM    907  HB2 MET P 274       8.739   8.204  -2.226  1.00  0.00      PROA  
ATOM    908  CG  MET P 274       8.870   7.755  -4.312  1.00  0.00      PROA  
ATOM    909  HG1 MET P 274       8.312   8.672  -4.595  1.00  0.00      PROA  
ATOM    910  HG2 MET P 274       8.570   6.938  -5.001  1.00  0.00      PROA  
ATOM    911  SD  MET P 274      10.643   8.057  -4.474  1.00  0.00      PROA  
ATOM    912  CE  MET P 274      10.869   9.489  -3.420  1.00  0.00      PROA  
ATOM    913  HE1 MET P 274      11.100   9.189  -2.375  1.00  0.00      PROA  
ATOM    914  HE2 MET P 274       9.944  10.104  -3.404  1.00  0.00      PROA  
ATOM    915  HE3 MET P 274      11.711  10.110  -3.792  1.00  0.00      PROA  
ATOM    916  C   MET P 274       6.614   5.750  -3.418  1.00  0.00      PROA  
ATOM    917  O   MET P 274       6.036   5.780  -4.507  1.00  0.00      PROA  
ATOM    918  N   SER P 275       6.937   4.618  -2.790  1.00  0.00      PROA  
ATOM    919  HN  SER P 275       7.380   4.626  -1.897  1.00  0.00      PROA  
ATOM    920  CA  SER P 275       6.672   3.287  -3.351  1.00  0.00      PROA  
ATOM    921  HA  SER P 275       6.820   3.333  -4.420  1.00  0.00      PROA  
ATOM    922  CB  SER P 275       7.624   2.266  -2.718  1.00  0.00      PROA  
ATOM    923  HB1 SER P 275       7.456   1.268  -3.176  1.00  0.00      PROA  
ATOM    924  HB2 SER P 275       7.433   2.208  -1.625  1.00  0.00      PROA  
ATOM    925  OG  SER P 275       8.977   2.635  -2.922  1.00  0.00      PROA  
ATOM    926  HG1 SER P 275       9.125   3.411  -2.376  1.00  0.00      PROA  
ATOM    927  C   SER P 275       5.226   2.780  -3.201  1.00  0.00      PROA  
ATOM    928  O   SER P 275       4.907   1.709  -3.717  1.00  0.00      PROA  
ATOM    929  N   THR P 276       4.369   3.532  -2.502  1.00  0.00      PROA  
ATOM    930  HN  THR P 276       4.650   4.405  -2.112  1.00  0.00      PROA  
ATOM    931  CA  THR P 276       2.964   3.155  -2.247  1.00  0.00      PROA  
ATOM    932  HA  THR P 276       2.543   3.898  -1.587  1.00  0.00      PROA  
ATOM    933  CB  THR P 276       2.121   3.069  -3.548  1.00  0.00      PROA  
ATOM    934  HB  THR P 276       1.040   3.123  -3.297  1.00  0.00      PROA  
ATOM    935  OG1 THR P 276       2.374   1.835  -4.232  1.00  0.00      PROA  
ATOM    936  HG1 THR P 276       2.126   1.138  -3.621  1.00  0.00      PROA  
ATOM    937  CG2 THR P 276       2.423   4.246  -4.472  1.00  0.00      PROA  
ATOM    938 HG21 THR P 276       3.446   4.148  -4.893  1.00  0.00      PROA  
ATOM    939 HG22 THR P 276       2.364   5.198  -3.903  1.00  0.00      PROA  
ATOM    940 HG23 THR P 276       1.694   4.265  -5.310  1.00  0.00      PROA  
ATOM    941  C   THR P 276       2.827   1.854  -1.438  1.00  0.00      PROA  
ATOM    942  O   THR P 276       1.889   1.075  -1.644  1.00  0.00      PROA  
ATOM    943  N   VAL P 277       3.763   1.652  -0.514  1.00  0.00      PROA  
ATOM    944  HN  VAL P 277       4.501   2.306  -0.368  1.00  0.00      PROA  
ATOM    945  CA  VAL P 277       3.786   0.475   0.349  1.00  0.00      PROA  
ATOM    946  HA  VAL P 277       3.312  -0.337  -0.183  1.00  0.00      PROA  
ATOM    947  CB  VAL P 277       5.237   0.093   0.727  1.00  0.00      PROA  
ATOM    948  HB  VAL P 277       5.746   0.981   1.159  1.00  0.00      PROA  
ATOM    949  CG1 VAL P 277       5.267  -1.046   1.744  1.00  0.00      PROA  
ATOM    950 HG11 VAL P 277       4.619  -1.881   1.401  1.00  0.00      PROA  
ATOM    951 HG12 VAL P 277       4.892  -0.686   2.726  1.00  0.00      PROA  
ATOM    952 HG13 VAL P 277       6.305  -1.425   1.856  1.00  0.00      PROA  
ATOM    953  CG2 VAL P 277       6.029  -0.278  -0.519  1.00  0.00      PROA  
ATOM    954 HG21 VAL P 277       5.909   0.508  -1.295  1.00  0.00      PROA  
ATOM    955 HG22 VAL P 277       5.659  -1.242  -0.929  1.00  0.00      PROA  
ATOM    956 HG23 VAL P 277       7.108  -0.368  -0.269  1.00  0.00      PROA  
ATOM    957  C   VAL P 277       2.965   0.784   1.596  1.00  0.00      PROA  
ATOM    958  O   VAL P 277       1.983   0.096   1.886  1.00  0.00      PROA  
ATOM    959  N   GLY P 278       3.364   1.833   2.312  1.00  0.00      PROA  
ATOM    960  HN  GLY P 278       4.162   2.371   2.052  1.00  0.00      PROA  
ATOM    961  CA  GLY P 278       2.672   2.274   3.522  1.00  0.00      PROA  
ATOM    962  HA1 GLY P 278       1.623   2.370   3.283  1.00  0.00      PROA  
ATOM    963  HA2 GLY P 278       3.080   3.234   3.801  1.00  0.00      PROA  
ATOM    964  C   GLY P 278       2.822   1.320   4.692  1.00  0.00      PROA  
ATOM    965  O   GLY P 278       1.939   0.496   4.942  1.00  0.00      PROA  
ATOM    966  N   PHE P 279       3.936   1.444   5.409  1.00  0.00      PROA  
ATOM    967  HN  PHE P 279       4.648   2.098   5.167  1.00  0.00      PROA  
ATOM    968  CA  PHE P 279       4.192   0.631   6.598  1.00  0.00      PROA  
ATOM    969  HA  PHE P 279       3.833  -0.368   6.398  1.00  0.00      PROA  
ATOM    970  CB  PHE P 279       5.689   0.594   6.947  1.00  0.00      PROA  
ATOM    971  HB1 PHE P 279       5.809   0.273   8.004  1.00  0.00      PROA  
ATOM    972  HB2 PHE P 279       6.121   1.607   6.805  1.00  0.00      PROA  
ATOM    973  CG  PHE P 279       6.496  -0.354   6.102  1.00  0.00      PROA  
ATOM    974  CD1 PHE P 279       6.192  -1.712   6.068  1.00  0.00      PROA  
ATOM    975  HD1 PHE P 279       5.362  -2.086   6.650  1.00  0.00      PROA  
ATOM    976  CE1 PHE P 279       6.939  -2.591   5.298  1.00  0.00      PROA  
ATOM    977  HE1 PHE P 279       6.684  -3.640   5.276  1.00  0.00      PROA  
ATOM    978  CZ  PHE P 279       8.014  -2.121   4.556  1.00  0.00      PROA  
ATOM    979  HZ  PHE P 279       8.597  -2.804   3.955  1.00  0.00      PROA  
ATOM    980  CD2 PHE P 279       7.584   0.103   5.361  1.00  0.00      PROA  
ATOM    981  HD2 PHE P 279       7.844   1.151   5.388  1.00  0.00      PROA  
ATOM    982  CE2 PHE P 279       8.338  -0.771   4.588  1.00  0.00      PROA  
ATOM    983  HE2 PHE P 279       9.174  -0.401   4.013  1.00  0.00      PROA  
ATOM    984  C   PHE P 279       3.416   1.177   7.787  1.00  0.00      PROA  
ATOM    985  O   PHE P 279       2.642   0.453   8.418  1.00  0.00      PROA  
ATOM    986  N   GLY P 280       3.631   2.458   8.077  1.00  0.00      PROA  
ATOM    987  HN  GLY P 280       4.156   3.052   7.473  1.00  0.00      PROA  
ATOM    988  CA  GLY P 280       3.117   3.085   9.294  1.00  0.00      PROA  
ATOM    989  HA1 GLY P 280       2.131   2.689   9.486  1.00  0.00      PROA  
ATOM    990  HA2 GLY P 280       3.064   4.151   9.127  1.00  0.00      PROA  
ATOM    991  C   GLY P 280       4.010   2.809  10.492  1.00  0.00      PROA  
ATOM    992  O   GLY P 280       3.519   2.655  11.615  1.00  0.00      PROA  
ATOM    993  N   ASP P 281       5.319   2.743  10.244  1.00  0.00      PROA  
ATOM    994  HN  ASP P 281       5.676   2.826   9.317  1.00  0.00      PROA  
ATOM    995  CA  ASP P 281       6.323   2.547  11.288  1.00  0.00      PROA  
ATOM    996  HA  ASP P 281       5.856   2.030  12.113  1.00  0.00      PROA  
ATOM    997  CB  ASP P 281       7.498   1.729  10.738  1.00  0.00      PROA  
ATOM    998  HB1 ASP P 281       7.991   2.309   9.930  1.00  0.00      PROA  
ATOM    999  HB2 ASP P 281       7.107   0.778  10.318  1.00  0.00      PROA  
ATOM   1000  CG  ASP P 281       8.543   1.393  11.794  1.00  0.00      PROA  
ATOM   1001  OD1 ASP P 281       8.192   1.265  12.988  1.00  0.00      PROA  
ATOM   1002  OD2 ASP P 281       9.726   1.250  11.422  1.00  0.00      PROA  
ATOM   1003  C   ASP P 281       6.792   3.920  11.767  1.00  0.00      PROA  
ATOM   1004  O   ASP P 281       6.797   4.197  12.968  1.00  0.00      PROA  
ATOM   1005  N   ILE P 282       7.188   4.759  10.810  1.00  0.00      PROA  
ATOM   1006  HN  ILE P 282       7.300   4.452   9.869  1.00  0.00      PROA  
ATOM   1007  CA  ILE P 282       7.487   6.171  11.043  1.00  0.00      PROA  
ATOM   1008  HA  ILE P 282       7.452   6.345  12.108  1.00  0.00      PROA  
ATOM   1009  CB  ILE P 282       8.878   6.555  10.487  1.00  0.00      PROA  
ATOM   1010  HB  ILE P 282       8.927   6.293   9.409  1.00  0.00      PROA  
ATOM   1011  CG2 ILE P 282       9.138   8.053  10.655  1.00  0.00      PROA  
ATOM   1012 HG21 ILE P 282       8.925   8.363  11.701  1.00  0.00      PROA  
ATOM   1013 HG22 ILE P 282       8.478   8.630   9.973  1.00  0.00      PROA  
ATOM   1014 HG23 ILE P 282      10.201   8.280  10.427  1.00  0.00      PROA  
ATOM   1015  CG1 ILE P 282       9.971   5.733  11.188  1.00  0.00      PROA  
ATOM   1016 HG11 ILE P 282       9.674   4.664  11.161  1.00  0.00      PROA  
ATOM   1017 HG12 ILE P 282      10.031   6.064  12.246  1.00  0.00      PROA  
ATOM   1018  CD  ILE P 282      11.349   5.859  10.571  1.00  0.00      PROA  
ATOM   1019  HD1 ILE P 282      11.903   6.699  11.042  1.00  0.00      PROA  
ATOM   1020  HD2 ILE P 282      11.259   6.060   9.482  1.00  0.00      PROA  
ATOM   1021  HD3 ILE P 282      11.923   4.922  10.733  1.00  0.00      PROA  
ATOM   1022  C   ILE P 282       6.395   6.993  10.357  1.00  0.00      PROA  
ATOM   1023  O   ILE P 282       5.932   6.629   9.272  1.00  0.00      PROA  
ATOM   1024  N   PHE P 283       5.990   8.091  10.991  1.00  0.00      PROA  
ATOM   1025  HN  PHE P 283       6.408   8.388  11.846  1.00  0.00      PROA  
ATOM   1026  CA  PHE P 283       4.906   8.938  10.482  1.00  0.00      PROA  
ATOM   1027  HA  PHE P 283       4.988   8.977   9.406  1.00  0.00      PROA  
ATOM   1028  CB  PHE P 283       3.542   8.369  10.893  1.00  0.00      PROA  
ATOM   1029  HB1 PHE P 283       3.377   7.402  10.371  1.00  0.00      PROA  
ATOM   1030  HB2 PHE P 283       2.746   9.093  10.616  1.00  0.00      PROA  
ATOM   1031  CG  PHE P 283       3.410   8.106  12.368  1.00  0.00      PROA  
ATOM   1032  CD1 PHE P 283       2.859   9.060  13.217  1.00  0.00      PROA  
ATOM   1033  HD1 PHE P 283       2.522  10.003  12.812  1.00  0.00      PROA  
ATOM   1034  CE1 PHE P 283       2.737   8.816  14.579  1.00  0.00      PROA  
ATOM   1035  HE1 PHE P 283       2.309   9.567  15.226  1.00  0.00      PROA  
ATOM   1036  CZ  PHE P 283       3.165   7.608  15.108  1.00  0.00      PROA  
ATOM   1037  HZ  PHE P 283       3.070   7.416  16.167  1.00  0.00      PROA  
ATOM   1038  CD2 PHE P 283       3.836   6.896  12.912  1.00  0.00      PROA  
ATOM   1039  HD2 PHE P 283       4.265   6.143  12.267  1.00  0.00      PROA  
ATOM   1040  CE2 PHE P 283       3.716   6.646  14.273  1.00  0.00      PROA  
ATOM   1041  HE2 PHE P 283       4.051   5.704  14.681  1.00  0.00      PROA  
ATOM   1042  C   PHE P 283       5.034  10.381  10.953  1.00  0.00      PROA  
ATOM   1043  O   PHE P 283       5.706  10.664  11.949  1.00  0.00      PROA  
ATOM   1044  N   ALA P 284       4.378  11.284  10.227  1.00  0.00      PROA  
ATOM   1045  HN  ALA P 284       3.839  11.022   9.430  1.00  0.00      PROA  
ATOM   1046  CA  ALA P 284       4.395  12.712  10.536  1.00  0.00      PROA  
ATOM   1047  HA  ALA P 284       5.300  12.927  11.084  1.00  0.00      PROA  
ATOM   1048  CB  ALA P 284       4.345  13.529   9.252  1.00  0.00      PROA  
ATOM   1049  HB1 ALA P 284       3.417  13.296   8.687  1.00  0.00      PROA  
ATOM   1050  HB2 ALA P 284       5.220  13.283   8.613  1.00  0.00      PROA  
ATOM   1051  HB3 ALA P 284       4.351  14.613   9.493  1.00  0.00      PROA  
ATOM   1052  C   ALA P 284       3.223  13.082  11.446  1.00  0.00      PROA  
ATOM   1053  O   ALA P 284       2.070  13.056  11.019  1.00  0.00      PROA  
ATOM   1054  N   THR P 285       3.532  13.408  12.701  1.00  0.00      PROA  
ATOM   1055  HN  THR P 285       4.462  13.325  13.050  1.00  0.00      PROA  
ATOM   1056  CA  THR P 285       2.537  13.910  13.657  1.00  0.00      PROA  
ATOM   1057  HA  THR P 285       1.615  13.375  13.485  1.00  0.00      PROA  
ATOM   1058  CB  THR P 285       3.000  13.713  15.115  1.00  0.00      PROA  
ATOM   1059  HB  THR P 285       2.286  14.207  15.808  1.00  0.00      PROA  
ATOM   1060  OG1 THR P 285       4.299  14.293  15.293  1.00  0.00      PROA  
ATOM   1061  HG1 THR P 285       4.841  13.951  14.578  1.00  0.00      PROA  
ATOM   1062  CG2 THR P 285       3.054  12.236  15.466  1.00  0.00      PROA  
ATOM   1063 HG21 THR P 285       3.766  11.710  14.795  1.00  0.00      PROA  
ATOM   1064 HG22 THR P 285       2.048  11.781  15.342  1.00  0.00      PROA  
ATOM   1065 HG23 THR P 285       3.395  12.109  16.516  1.00  0.00      PROA  
ATOM   1066  C   THR P 285       2.226  15.394  13.441  1.00  0.00      PROA  
ATOM   1067  O   THR P 285       1.109  15.838  13.723  1.00  0.00      PROA  
ATOM   1068  N   THR P 286       3.211  16.152  12.954  1.00  0.00      PROA  
ATOM   1069  HN  THR P 286       4.106  15.772  12.737  1.00  0.00      PROA  
ATOM   1070  CA  THR P 286       3.051  17.587  12.704  1.00  0.00      PROA  
ATOM   1071  HA  THR P 286       2.622  18.030  13.591  1.00  0.00      PROA  
ATOM   1072  CB  THR P 286       4.399  18.266  12.373  1.00  0.00      PROA  
ATOM   1073  HB  THR P 286       4.227  19.323  12.078  1.00  0.00      PROA  
ATOM   1074  OG1 THR P 286       5.035  17.576  11.286  1.00  0.00      PROA  
ATOM   1075  HG1 THR P 286       5.579  16.895  11.687  1.00  0.00      PROA  
ATOM   1076  CG2 THR P 286       5.320  18.259  13.585  1.00  0.00      PROA  
ATOM   1077 HG21 THR P 286       5.521  17.214  13.906  1.00  0.00      PROA  
ATOM   1078 HG22 THR P 286       4.841  18.802  14.427  1.00  0.00      PROA  
ATOM   1079 HG23 THR P 286       6.286  18.744  13.329  1.00  0.00      PROA  
ATOM   1080  C   THR P 286       2.084  17.855  11.551  1.00  0.00      PROA  
ATOM   1081  O   THR P 286       1.999  17.069  10.606  1.00  0.00      PROA  
ATOM   1082  N   VAL P 287       1.370  18.976  11.641  1.00  0.00      PROA  
ATOM   1083  HN  VAL P 287       1.475  19.605  12.407  1.00  0.00      PROA  
ATOM   1084  CA  VAL P 287       0.384  19.365  10.629  1.00  0.00      PROA  
ATOM   1085  HA  VAL P 287      -0.156  18.477  10.335  1.00  0.00      PROA  
ATOM   1086  CB  VAL P 287      -0.600  20.431  11.177  1.00  0.00      PROA  
ATOM   1087  HB  VAL P 287      -0.023  21.308  11.539  1.00  0.00      PROA  
ATOM   1088  CG1 VAL P 287      -1.581  20.887  10.100  1.00  0.00      PROA  
ATOM   1089 HG11 VAL P 287      -2.045  20.005   9.608  1.00  0.00      PROA  
ATOM   1090 HG12 VAL P 287      -1.047  21.483   9.330  1.00  0.00      PROA  
ATOM   1091 HG13 VAL P 287      -2.386  21.502  10.557  1.00  0.00      PROA  
ATOM   1092  CG2 VAL P 287      -1.355  19.883  12.386  1.00  0.00      PROA  
ATOM   1093 HG21 VAL P 287      -0.640  19.610  13.191  1.00  0.00      PROA  
ATOM   1094 HG22 VAL P 287      -1.926  18.975  12.096  1.00  0.00      PROA  
ATOM   1095 HG23 VAL P 287      -2.053  20.654  12.778  1.00  0.00      PROA  
ATOM   1096  C   VAL P 287       1.081  19.868   9.361  1.00  0.00      PROA  
ATOM   1097  O   VAL P 287       0.608  19.617   8.250  1.00  0.00      PROA  
ATOM   1098  N   LEU P 288       2.203  20.568   9.531  1.00  0.00      PROA  
ATOM   1099  HN  LEU P 288       2.551  20.790  10.438  1.00  0.00      PROA  
ATOM   1100  CA  LEU P 288       3.001  21.058   8.405  1.00  0.00      PROA  
ATOM   1101  HA  LEU P 288       2.332  21.535   7.704  1.00  0.00      PROA  
ATOM   1102  CB  LEU P 288       4.063  22.051   8.885  1.00  0.00      PROA  
ATOM   1103  HB1 LEU P 288       4.647  22.370   7.997  1.00  0.00      PROA  
ATOM   1104  HB2 LEU P 288       4.733  21.510   9.585  1.00  0.00      PROA  
ATOM   1105  CG  LEU P 288       3.579  23.318   9.597  1.00  0.00      PROA  
ATOM   1106  HG  LEU P 288       2.979  23.037  10.489  1.00  0.00      PROA  
ATOM   1107  CD1 LEU P 288       4.775  24.153  10.029  1.00  0.00      PROA  
ATOM   1108 HD11 LEU P 288       5.378  24.444   9.142  1.00  0.00      PROA  
ATOM   1109 HD12 LEU P 288       5.418  23.564  10.718  1.00  0.00      PROA  
ATOM   1110 HD13 LEU P 288       4.427  25.076  10.540  1.00  0.00      PROA  
ATOM   1111  CD2 LEU P 288       2.645  24.132   8.714  1.00  0.00      PROA  
ATOM   1112 HD21 LEU P 288       1.677  23.600   8.589  1.00  0.00      PROA  
ATOM   1113 HD22 LEU P 288       3.102  24.276   7.712  1.00  0.00      PROA  
ATOM   1114 HD23 LEU P 288       2.449  25.121   9.181  1.00  0.00      PROA  
ATOM   1115  C   LEU P 288       3.683  19.923   7.634  1.00  0.00      PROA  
ATOM   1116  O   LEU P 288       3.876  20.025   6.422  1.00  0.00      PROA  
ATOM   1117  N   GLY P 289       4.055  18.857   8.343  1.00  0.00      PROA  
ATOM   1118  HN  GLY P 289       3.947  18.820   9.333  1.00  0.00      PROA  
ATOM   1119  CA  GLY P 289       4.644  17.673   7.722  1.00  0.00      PROA  
ATOM   1120  HA1 GLY P 289       5.005  17.030   8.511  1.00  0.00      PROA  
ATOM   1121  HA2 GLY P 289       5.465  17.999   7.101  1.00  0.00      PROA  
ATOM   1122  C   GLY P 289       3.655  16.900   6.868  1.00  0.00      PROA  
ATOM   1123  O   GLY P 289       3.950  16.573   5.717  1.00  0.00      PROA  
ATOM   1124  N   ARG P 290       2.481  16.618   7.435  1.00  0.00      PROA  
ATOM   1125  HN  ARG P 290       2.271  16.899   8.368  1.00  0.00      PROA  
ATOM   1126  CA  ARG P 290       1.415  15.878   6.738  1.00  0.00      PROA  
ATOM   1127  HA  ARG P 290       1.819  14.926   6.426  1.00  0.00      PROA  
ATOM   1128  CB  ARG P 290       0.203  15.666   7.658  1.00  0.00      PROA  
ATOM   1129  HB1 ARG P 290      -0.655  15.330   7.038  1.00  0.00      PROA  
ATOM   1130  HB2 ARG P 290      -0.054  16.637   8.131  1.00  0.00      PROA  
ATOM   1131  CG  ARG P 290       0.434  14.643   8.754  1.00  0.00      PROA  
ATOM   1132  HG1 ARG P 290       1.368  14.897   9.299  1.00  0.00      PROA  
ATOM   1133  HG2 ARG P 290       0.548  13.637   8.296  1.00  0.00      PROA  
ATOM   1134  CD  ARG P 290      -0.725  14.615   9.737  1.00  0.00      PROA  
ATOM   1135  HD1 ARG P 290      -1.673  14.416   9.192  1.00  0.00      PROA  
ATOM   1136  HD2 ARG P 290      -0.788  15.588  10.269  1.00  0.00      PROA  
ATOM   1137  NE  ARG P 290      -0.564  13.568  10.745  1.00  0.00      PROA  
ATOM   1138  HE  ARG P 290       0.189  12.923  10.623  1.00  0.00      PROA  
ATOM   1139  CZ  ARG P 290      -1.346  13.406  11.817  1.00  0.00      PROA  
ATOM   1140  NH1 ARG P 290      -2.373  14.222  12.053  1.00  0.00      PROA  
ATOM   1141 HH11 ARG P 290      -2.571  14.972  11.422  1.00  0.00      PROA  
ATOM   1142 HH12 ARG P 290      -2.946  14.084  12.861  1.00  0.00      PROA  
ATOM   1143  NH2 ARG P 290      -1.094  12.413  12.667  1.00  0.00      PROA  
ATOM   1144 HH21 ARG P 290      -1.574  12.371  13.544  1.00  0.00      PROA  
ATOM   1145 HH22 ARG P 290      -0.425  11.709  12.429  1.00  0.00      PROA  
ATOM   1146  C   ARG P 290       0.950  16.549   5.444  1.00  0.00      PROA  
ATOM   1147  O   ARG P 290       0.635  15.863   4.471  1.00  0.00      PROA  
ATOM   1148  N   THR P 291       0.901  17.880   5.447  1.00  0.00      PROA  
ATOM   1149  HN  THR P 291       1.102  18.414   6.265  1.00  0.00      PROA  
ATOM   1150  CA  THR P 291       0.549  18.648   4.249  1.00  0.00      PROA  
ATOM   1151  HA  THR P 291      -0.385  18.259   3.871  1.00  0.00      PROA  
ATOM   1152  CB  THR P 291       0.409  20.154   4.554  1.00  0.00      PROA  
ATOM   1153  HB  THR P 291       0.314  20.724   3.605  1.00  0.00      PROA  
ATOM   1154  OG1 THR P 291       1.567  20.616   5.260  1.00  0.00      PROA  
ATOM   1155  HG1 THR P 291       1.440  20.356   6.175  1.00  0.00      PROA  
ATOM   1156  CG2 THR P 291      -0.839  20.418   5.391  1.00  0.00      PROA  
ATOM   1157 HG21 THR P 291      -0.777  19.866   6.353  1.00  0.00      PROA  
ATOM   1158 HG22 THR P 291      -1.742  20.074   4.842  1.00  0.00      PROA  
ATOM   1159 HG23 THR P 291      -0.925  21.504   5.610  1.00  0.00      PROA  
ATOM   1160  C   THR P 291       1.582  18.449   3.139  1.00  0.00      PROA  
ATOM   1161  O   THR P 291       1.217  18.208   1.989  1.00  0.00      PROA  
ATOM   1162  N   PHE P 292       2.861  18.542   3.498  1.00  0.00      PROA  
ATOM   1163  HN  PHE P 292       3.132  18.797   4.423  1.00  0.00      PROA  
ATOM   1164  CA  PHE P 292       3.957  18.276   2.559  1.00  0.00      PROA  
ATOM   1165  HA  PHE P 292       3.820  18.912   1.697  1.00  0.00      PROA  
ATOM   1166  CB  PHE P 292       5.313  18.556   3.217  1.00  0.00      PROA  
ATOM   1167  HB1 PHE P 292       5.479  17.825   4.036  1.00  0.00      PROA  
ATOM   1168  HB2 PHE P 292       5.316  19.590   3.622  1.00  0.00      PROA  
ATOM   1169  CG  PHE P 292       6.484  18.443   2.274  1.00  0.00      PROA  
ATOM   1170  CD1 PHE P 292       6.855  19.522   1.472  1.00  0.00      PROA  
ATOM   1171  HD1 PHE P 292       6.298  20.446   1.529  1.00  0.00      PROA  
ATOM   1172  CE1 PHE P 292       7.931  19.423   0.601  1.00  0.00      PROA  
ATOM   1173  HE1 PHE P 292       8.206  20.265  -0.016  1.00  0.00      PROA  
ATOM   1174  CZ  PHE P 292       8.653  18.239   0.524  1.00  0.00      PROA  
ATOM   1175  HZ  PHE P 292       9.492  18.160  -0.151  1.00  0.00      PROA  
ATOM   1176  CD2 PHE P 292       7.218  17.262   2.186  1.00  0.00      PROA  
ATOM   1177  HD2 PHE P 292       6.946  16.418   2.802  1.00  0.00      PROA  
ATOM   1178  CE2 PHE P 292       8.294  17.158   1.317  1.00  0.00      PROA  
ATOM   1179  HE2 PHE P 292       8.852  16.236   1.257  1.00  0.00      PROA  
ATOM   1180  C   PHE P 292       3.929  16.840   2.032  1.00  0.00      PROA  
ATOM   1181  O   PHE P 292       4.235  16.607   0.862  1.00  0.00      PROA  
ATOM   1182  N   VAL P 293       3.573  15.891   2.897  1.00  0.00      PROA  
ATOM   1183  HN  VAL P 293       3.361  16.100   3.848  1.00  0.00      PROA  
ATOM   1184  CA  VAL P 293       3.468  14.478   2.514  1.00  0.00      PROA  
ATOM   1185  HA  VAL P 293       4.384  14.202   2.013  1.00  0.00      PROA  
ATOM   1186  CB  VAL P 293       3.242  13.570   3.750  1.00  0.00      PROA  
ATOM   1187  HB  VAL P 293       2.425  13.998   4.370  1.00  0.00      PROA  
ATOM   1188  CG1 VAL P 293       2.866  12.145   3.346  1.00  0.00      PROA  
ATOM   1189 HG11 VAL P 293       3.584  11.760   2.591  1.00  0.00      PROA  
ATOM   1190 HG12 VAL P 293       1.847  12.134   2.904  1.00  0.00      PROA  
ATOM   1191 HG13 VAL P 293       2.895  11.480   4.235  1.00  0.00      PROA  
ATOM   1192  CG2 VAL P 293       4.490  13.550   4.619  1.00  0.00      PROA  
ATOM   1193 HG21 VAL P 293       4.833  14.588   4.819  1.00  0.00      PROA  
ATOM   1194 HG22 VAL P 293       5.304  13.001   4.099  1.00  0.00      PROA  
ATOM   1195 HG23 VAL P 293       4.267  13.057   5.589  1.00  0.00      PROA  
ATOM   1196  C   VAL P 293       2.364  14.264   1.474  1.00  0.00      PROA  
ATOM   1197  O   VAL P 293       2.580  13.571   0.479  1.00  0.00      PROA  
ATOM   1198  N   VAL P 294       1.196  14.859   1.710  1.00  0.00      PROA  
ATOM   1199  HN  VAL P 294       1.027  15.378   2.544  1.00  0.00      PROA  
ATOM   1200  CA  VAL P 294       0.078  14.790   0.756  1.00  0.00      PROA  
ATOM   1201  HA  VAL P 294      -0.078  13.751   0.506  1.00  0.00      PROA  
ATOM   1202  CB  VAL P 294      -1.220  15.394   1.348  1.00  0.00      PROA  
ATOM   1203  HB  VAL P 294      -0.993  16.395   1.773  1.00  0.00      PROA  
ATOM   1204  CG1 VAL P 294      -2.312  15.538   0.289  1.00  0.00      PROA  
ATOM   1205 HG11 VAL P 294      -2.313  14.652  -0.381  1.00  0.00      PROA  
ATOM   1206 HG12 VAL P 294      -2.127  16.446  -0.324  1.00  0.00      PROA  
ATOM   1207 HG13 VAL P 294      -3.306  15.613   0.779  1.00  0.00      PROA  
ATOM   1208  CG2 VAL P 294      -1.731  14.538   2.503  1.00  0.00      PROA  
ATOM   1209 HG21 VAL P 294      -0.966  14.485   3.307  1.00  0.00      PROA  
ATOM   1210 HG22 VAL P 294      -1.942  13.507   2.146  1.00  0.00      PROA  
ATOM   1211 HG23 VAL P 294      -2.657  14.985   2.924  1.00  0.00      PROA  
ATOM   1212  C   VAL P 294       0.453  15.484  -0.553  1.00  0.00      PROA  
ATOM   1213  O   VAL P 294       0.142  14.981  -1.633  1.00  0.00      PROA  
ATOM   1214  N   ILE P 295       1.121  16.632  -0.447  1.00  0.00      PROA  
ATOM   1215  HN  ILE P 295       1.291  17.060   0.437  1.00  0.00      PROA  
ATOM   1216  CA  ILE P 295       1.652  17.346  -1.615  1.00  0.00      PROA  
ATOM   1217  HA  ILE P 295       0.836  17.508  -2.304  1.00  0.00      PROA  
ATOM   1218  CB  ILE P 295       2.284  18.702  -1.207  1.00  0.00      PROA  
ATOM   1219  HB  ILE P 295       2.948  18.543  -0.331  1.00  0.00      PROA  
ATOM   1220  CG2 ILE P 295       3.100  19.314  -2.346  1.00  0.00      PROA  
ATOM   1221 HG21 ILE P 295       2.501  19.325  -3.282  1.00  0.00      PROA  
ATOM   1222 HG22 ILE P 295       4.018  18.713  -2.519  1.00  0.00      PROA  
ATOM   1223 HG23 ILE P 295       3.380  20.359  -2.092  1.00  0.00      PROA  
ATOM   1224  CG1 ILE P 295       1.188  19.690  -0.785  1.00  0.00      PROA  
ATOM   1225 HG11 ILE P 295       0.392  19.126  -0.253  1.00  0.00      PROA  
ATOM   1226 HG12 ILE P 295       0.755  20.147  -1.700  1.00  0.00      PROA  
ATOM   1227  CD  ILE P 295       1.674  20.800   0.120  1.00  0.00      PROA  
ATOM   1228  HD1 ILE P 295       2.461  21.394  -0.393  1.00  0.00      PROA  
ATOM   1229  HD2 ILE P 295       2.104  20.369   1.050  1.00  0.00      PROA  
ATOM   1230  HD3 ILE P 295       0.830  21.476   0.376  1.00  0.00      PROA  
ATOM   1231  C   ILE P 295       2.658  16.481  -2.381  1.00  0.00      PROA  
ATOM   1232  O   ILE P 295       2.587  16.392  -3.607  1.00  0.00      PROA  
ATOM   1233  N   PHE P 296       3.579  15.848  -1.659  1.00  0.00      PROA  
ATOM   1234  HN  PHE P 296       3.612  15.923  -0.666  1.00  0.00      PROA  
ATOM   1235  CA  PHE P 296       4.607  14.998  -2.273  1.00  0.00      PROA  
ATOM   1236  HA  PHE P 296       5.072  15.560  -3.069  1.00  0.00      PROA  
ATOM   1237  CB  PHE P 296       5.656  14.575  -1.239  1.00  0.00      PROA  
ATOM   1238  HB1 PHE P 296       5.193  13.872  -0.514  1.00  0.00      PROA  
ATOM   1239  HB2 PHE P 296       6.032  15.476  -0.710  1.00  0.00      PROA  
ATOM   1240  CG  PHE P 296       6.846  13.880  -1.835  1.00  0.00      PROA  
ATOM   1241  CD1 PHE P 296       7.768  14.593  -2.597  1.00  0.00      PROA  
ATOM   1242  HD1 PHE P 296       7.625  15.652  -2.755  1.00  0.00      PROA  
ATOM   1243  CE1 PHE P 296       8.868  13.959  -3.156  1.00  0.00      PROA  
ATOM   1244  HE1 PHE P 296       9.576  14.525  -3.743  1.00  0.00      PROA  
ATOM   1245  CZ  PHE P 296       9.059  12.598  -2.961  1.00  0.00      PROA  
ATOM   1246  HZ  PHE P 296       9.915  12.103  -3.395  1.00  0.00      PROA  
ATOM   1247  CD2 PHE P 296       7.046  12.515  -1.648  1.00  0.00      PROA  
ATOM   1248  HD2 PHE P 296       6.338  11.947  -1.063  1.00  0.00      PROA  
ATOM   1249  CE2 PHE P 296       8.145  11.875  -2.205  1.00  0.00      PROA  
ATOM   1250  HE2 PHE P 296       8.289  10.816  -2.051  1.00  0.00      PROA  
ATOM   1251  C   PHE P 296       4.015  13.760  -2.949  1.00  0.00      PROA  
ATOM   1252  O   PHE P 296       4.483  13.353  -4.014  1.00  0.00      PROA  
ATOM   1253  N   ILE P 297       2.998  13.168  -2.322  1.00  0.00      PROA  
ATOM   1254  HN  ILE P 297       2.697  13.459  -1.417  1.00  0.00      PROA  
ATOM   1255  CA  ILE P 297       2.253  12.053  -2.915  1.00  0.00      PROA  
ATOM   1256  HA  ILE P 297       2.970  11.325  -3.265  1.00  0.00      PROA  
ATOM   1257  CB  ILE P 297       1.291  11.403  -1.885  1.00  0.00      PROA  
ATOM   1258  HB  ILE P 297       0.688  12.199  -1.399  1.00  0.00      PROA  
ATOM   1259  CG2 ILE P 297       0.351  10.399  -2.547  1.00  0.00      PROA  
ATOM   1260 HG21 ILE P 297       0.931   9.692  -3.178  1.00  0.00      PROA  
ATOM   1261 HG22 ILE P 297      -0.380  10.933  -3.192  1.00  0.00      PROA  
ATOM   1262 HG23 ILE P 297      -0.190   9.818  -1.770  1.00  0.00      PROA  
ATOM   1263  CG1 ILE P 297       2.093  10.693  -0.787  1.00  0.00      PROA  
ATOM   1264 HG11 ILE P 297       3.014  11.280  -0.588  1.00  0.00      PROA  
ATOM   1265 HG12 ILE P 297       2.380   9.686  -1.156  1.00  0.00      PROA  
ATOM   1266  CD  ILE P 297       1.336  10.530   0.515  1.00  0.00      PROA  
ATOM   1267  HD1 ILE P 297       0.415   9.931   0.349  1.00  0.00      PROA  
ATOM   1268  HD2 ILE P 297       1.044  11.527   0.910  1.00  0.00      PROA  
ATOM   1269  HD3 ILE P 297       1.972  10.004   1.259  1.00  0.00      PROA  
ATOM   1270  C   ILE P 297       1.492  12.520  -4.164  1.00  0.00      PROA  
ATOM   1271  O   ILE P 297       1.478  11.819  -5.177  1.00  0.00      PROA  
ATOM   1272  N   MET P 298       0.867  13.696  -4.081  1.00  0.00      PROA  
ATOM   1273  HN  MET P 298       0.835  14.216  -3.231  1.00  0.00      PROA  
ATOM   1274  CA  MET P 298       0.184  14.305  -5.232  1.00  0.00      PROA  
ATOM   1275  HA  MET P 298      -0.490  13.570  -5.647  1.00  0.00      PROA  
ATOM   1276  CB  MET P 298      -0.593  15.557  -4.806  1.00  0.00      PROA  
ATOM   1277  HB1 MET P 298      -0.845  16.141  -5.716  1.00  0.00      PROA  
ATOM   1278  HB2 MET P 298       0.061  16.172  -4.153  1.00  0.00      PROA  
ATOM   1279  CG  MET P 298      -1.881  15.258  -4.053  1.00  0.00      PROA  
ATOM   1280  HG1 MET P 298      -2.146  16.150  -3.447  1.00  0.00      PROA  
ATOM   1281  HG2 MET P 298      -1.692  14.410  -3.362  1.00  0.00      PROA  
ATOM   1282  SD  MET P 298      -3.264  14.845  -5.139  1.00  0.00      PROA  
ATOM   1283  CE  MET P 298      -3.666  16.461  -5.802  1.00  0.00      PROA  
ATOM   1284  HE1 MET P 298      -2.803  16.899  -6.348  1.00  0.00      PROA  
ATOM   1285  HE2 MET P 298      -3.941  17.156  -4.980  1.00  0.00      PROA  
ATOM   1286  HE3 MET P 298      -4.518  16.384  -6.511  1.00  0.00      PROA  
ATOM   1287  C   MET P 298       1.145  14.655  -6.371  1.00  0.00      PROA  
ATOM   1288  O   MET P 298       0.796  14.500  -7.542  1.00  0.00      PROA  
ATOM   1289  N   ILE P 299       2.342  15.130  -6.023  1.00  0.00      PROA  
ATOM   1290  HN  ILE P 299       2.588  15.290  -5.071  1.00  0.00      PROA  
ATOM   1291  CA  ILE P 299       3.377  15.449  -7.016  1.00  0.00      PROA  
ATOM   1292  HA  ILE P 299       2.904  15.990  -7.822  1.00  0.00      PROA  
ATOM   1293  CB  ILE P 299       4.520  16.301  -6.401  1.00  0.00      PROA  
ATOM   1294  HB  ILE P 299       4.816  15.860  -5.426  1.00  0.00      PROA  
ATOM   1295  CG2 ILE P 299       5.746  16.354  -7.318  1.00  0.00      PROA  
ATOM   1296 HG21 ILE P 299       5.440  16.632  -8.349  1.00  0.00      PROA  
ATOM   1297 HG22 ILE P 299       6.237  15.358  -7.350  1.00  0.00      PROA  
ATOM   1298 HG23 ILE P 299       6.465  17.114  -6.944  1.00  0.00      PROA  
ATOM   1299  CG1 ILE P 299       4.026  17.728  -6.131  1.00  0.00      PROA  
ATOM   1300 HG11 ILE P 299       2.978  17.673  -5.768  1.00  0.00      PROA  
ATOM   1301 HG12 ILE P 299       4.047  18.293  -7.087  1.00  0.00      PROA  
ATOM   1302  CD  ILE P 299       4.846  18.485  -5.110  1.00  0.00      PROA  
ATOM   1303  HD1 ILE P 299       5.846  18.729  -5.528  1.00  0.00      PROA  
ATOM   1304  HD2 ILE P 299       4.984  17.863  -4.200  1.00  0.00      PROA  
ATOM   1305  HD3 ILE P 299       4.333  19.433  -4.841  1.00  0.00      PROA  
ATOM   1306  C   ILE P 299       3.946  14.179  -7.651  1.00  0.00      PROA  
ATOM   1307  O   ILE P 299       4.003  14.078  -8.877  1.00  0.00      PROA  
ATOM   1308  N   PHE P 300       4.366  13.227  -6.820  1.00  0.00      PROA  
ATOM   1309  HN  PHE P 300       4.198  13.267  -5.838  1.00  0.00      PROA  
ATOM   1310  CA  PHE P 300       5.105  12.056  -7.304  1.00  0.00      PROA  
ATOM   1311  HA  PHE P 300       5.886  12.407  -7.962  1.00  0.00      PROA  
ATOM   1312  CB  PHE P 300       5.710  11.258  -6.145  1.00  0.00      PROA  
ATOM   1313  HB1 PHE P 300       4.904  10.704  -5.618  1.00  0.00      PROA  
ATOM   1314  HB2 PHE P 300       6.217  11.954  -5.443  1.00  0.00      PROA  
ATOM   1315  CG  PHE P 300       6.729  10.250  -6.590  1.00  0.00      PROA  
ATOM   1316  CD1 PHE P 300       8.053  10.625  -6.792  1.00  0.00      PROA  
ATOM   1317  HD1 PHE P 300       8.351  11.647  -6.613  1.00  0.00      PROA  
ATOM   1318  CE1 PHE P 300       8.994   9.701  -7.220  1.00  0.00      PROA  
ATOM   1319  HE1 PHE P 300      10.021  10.003  -7.363  1.00  0.00      PROA  
ATOM   1320  CZ  PHE P 300       8.615   8.387  -7.465  1.00  0.00      PROA  
ATOM   1321  HZ  PHE P 300       9.345   7.667  -7.805  1.00  0.00      PROA  
ATOM   1322  CD2 PHE P 300       6.359   8.932  -6.843  1.00  0.00      PROA  
ATOM   1323  HD2 PHE P 300       5.331   8.630  -6.704  1.00  0.00      PROA  
ATOM   1324  CE2 PHE P 300       7.296   8.002  -7.272  1.00  0.00      PROA  
ATOM   1325  HE2 PHE P 300       6.999   6.980  -7.455  1.00  0.00      PROA  
ATOM   1326  C   PHE P 300       4.288  11.126  -8.203  1.00  0.00      PROA  
ATOM   1327  O   PHE P 300       4.833  10.565  -9.154  1.00  0.00      PROA  
ATOM   1328  N   ILE P 301       3.003  10.956  -7.904  1.00  0.00      PROA  
ATOM   1329  HN  ILE P 301       2.582  11.379  -7.105  1.00  0.00      PROA  
ATOM   1330  CA  ILE P 301       2.121  10.128  -8.741  1.00  0.00      PROA  
ATOM   1331  HA  ILE P 301       2.613   9.180  -8.898  1.00  0.00      PROA  
ATOM   1332  CB  ILE P 301       0.734   9.902  -8.083  1.00  0.00      PROA  
ATOM   1333  HB  ILE P 301       0.310  10.882  -7.778  1.00  0.00      PROA  
ATOM   1334  CG2 ILE P 301      -0.231   9.216  -9.054  1.00  0.00      PROA  
ATOM   1335 HG21 ILE P 301       0.250   8.319  -9.500  1.00  0.00      PROA  
ATOM   1336 HG22 ILE P 301      -0.505   9.916  -9.872  1.00  0.00      PROA  
ATOM   1337 HG23 ILE P 301      -1.147   8.895  -8.513  1.00  0.00      PROA  
ATOM   1338  CG1 ILE P 301       0.884   9.046  -6.817  1.00  0.00      PROA  
ATOM   1339 HG11 ILE P 301       1.753   9.425  -6.240  1.00  0.00      PROA  
ATOM   1340 HG12 ILE P 301       1.085   7.998  -7.125  1.00  0.00      PROA  
ATOM   1341  CD  ILE P 301      -0.330   9.053  -5.911  1.00  0.00      PROA  
ATOM   1342  HD1 ILE P 301      -1.216   8.662  -6.456  1.00  0.00      PROA  
ATOM   1343  HD2 ILE P 301      -0.548  10.090  -5.579  1.00  0.00      PROA  
ATOM   1344  HD3 ILE P 301      -0.145   8.408  -5.026  1.00  0.00      PROA  
ATOM   1345  C   ILE P 301       1.972  10.755 -10.133  1.00  0.00      PROA  
ATOM   1346  O   ILE P 301       2.069  10.053 -11.140  1.00  0.00      PROA  
ATOM   1347  N   GLY P 302       1.743  12.065 -10.179  1.00  0.00      PROA  
ATOM   1348  HN  GLY P 302       1.627  12.607  -9.351  1.00  0.00      PROA  
ATOM   1349  CA  GLY P 302       1.645  12.802 -11.444  1.00  0.00      PROA  
ATOM   1350  HA1 GLY P 302       1.284  13.794 -11.215  1.00  0.00      PROA  
ATOM   1351  HA2 GLY P 302       0.934  12.282 -12.069  1.00  0.00      PROA  
ATOM   1352  C   GLY P 302       2.959  12.924 -12.198  1.00  0.00      PROA  
ATOM   1353  O   GLY P 302       2.982  12.836 -13.429  1.00  0.00      PROA  
ATOM   1354  N   LEU P 303       4.051  13.132 -11.462  1.00  0.00      PROA  
ATOM   1355  HN  LEU P 303       4.009  13.182 -10.467  1.00  0.00      PROA  
ATOM   1356  CA  LEU P 303       5.383  13.301 -12.050  1.00  0.00      PROA  
ATOM   1357  HA  LEU P 303       5.296  13.970 -12.893  1.00  0.00      PROA  
ATOM   1358  CB  LEU P 303       6.355  13.874 -11.011  1.00  0.00      PROA  
ATOM   1359  HB1 LEU P 303       6.446  13.127 -10.196  1.00  0.00      PROA  
ATOM   1360  HB2 LEU P 303       5.897  14.799 -10.605  1.00  0.00      PROA  
ATOM   1361  CG  LEU P 303       7.777  14.230 -11.466  1.00  0.00      PROA  
ATOM   1362  HG  LEU P 303       8.238  13.345 -11.953  1.00  0.00      PROA  
ATOM   1363  CD1 LEU P 303       7.758  15.390 -12.449  1.00  0.00      PROA  
ATOM   1364 HD11 LEU P 303       7.307  16.287 -11.973  1.00  0.00      PROA  
ATOM   1365 HD12 LEU P 303       7.153  15.120 -13.341  1.00  0.00      PROA  
ATOM   1366 HD13 LEU P 303       8.795  15.638 -12.761  1.00  0.00      PROA  
ATOM   1367  CD2 LEU P 303       8.652  14.559 -10.266  1.00  0.00      PROA  
ATOM   1368 HD21 LEU P 303       8.706  13.685  -9.582  1.00  0.00      PROA  
ATOM   1369 HD22 LEU P 303       8.223  15.419  -9.709  1.00  0.00      PROA  
ATOM   1370 HD23 LEU P 303       9.680  14.808 -10.605  1.00  0.00      PROA  
ATOM   1371  C   LEU P 303       5.939  11.988 -12.597  1.00  0.00      PROA  
ATOM   1372  O   LEU P 303       6.348  11.917 -13.756  1.00  0.00      PROA  
ATOM   1373  N   PHE P 304       5.954  10.959 -11.751  1.00  0.00      PROA  
ATOM   1374  HN  PHE P 304       5.526  11.011 -10.852  1.00  0.00      PROA  
ATOM   1375  CA  PHE P 304       6.598   9.684 -12.080  1.00  0.00      PROA  
ATOM   1376  HA  PHE P 304       7.559   9.897 -12.524  1.00  0.00      PROA  
ATOM   1377  CB  PHE P 304       6.771   8.832 -10.813  1.00  0.00      PROA  
ATOM   1378  HB1 PHE P 304       5.788   8.402 -10.526  1.00  0.00      PROA  
ATOM   1379  HB2 PHE P 304       7.162   9.472  -9.994  1.00  0.00      PROA  
ATOM   1380  CG  PHE P 304       7.729   7.682 -10.974  1.00  0.00      PROA  
ATOM   1381  CD1 PHE P 304       9.064   7.907 -11.305  1.00  0.00      PROA  
ATOM   1382  HD1 PHE P 304       9.413   8.918 -11.454  1.00  0.00      PROA  
ATOM   1383  CE1 PHE P 304       9.951   6.849 -11.446  1.00  0.00      PROA  
ATOM   1384  HE1 PHE P 304      10.980   7.039 -11.712  1.00  0.00      PROA  
ATOM   1385  CZ  PHE P 304       9.515   5.547 -11.245  1.00  0.00      PROA  
ATOM   1386  HZ  PHE P 304      10.204   4.723 -11.352  1.00  0.00      PROA  
ATOM   1387  CD2 PHE P 304       7.307   6.369 -10.767  1.00  0.00      PROA  
ATOM   1388  HD2 PHE P 304       6.280   6.176 -10.495  1.00  0.00      PROA  
ATOM   1389  CE2 PHE P 304       8.190   5.307 -10.906  1.00  0.00      PROA  
ATOM   1390  HE2 PHE P 304       7.847   4.295 -10.751  1.00  0.00      PROA  
ATOM   1391  C   PHE P 304       5.841   8.899 -13.154  1.00  0.00      PROA  
ATOM   1392  O   PHE P 304       6.463   8.316 -14.042  1.00  0.00      PROA  
ATOM   1393  N   ALA P 305       4.511   8.896 -13.074  1.00  0.00      PROA  
ATOM   1394  HN  ALA P 305       4.025   9.379 -12.349  1.00  0.00      PROA  
ATOM   1395  CA  ALA P 305       3.668   8.181 -14.048  1.00  0.00      PROA  
ATOM   1396  HA  ALA P 305       4.064   7.183 -14.165  1.00  0.00      PROA  
ATOM   1397  CB  ALA P 305       2.226   8.124 -13.566  1.00  0.00      PROA  
ATOM   1398  HB1 ALA P 305       1.825   9.152 -13.438  1.00  0.00      PROA  
ATOM   1399  HB2 ALA P 305       2.174   7.599 -12.588  1.00  0.00      PROA  
ATOM   1400  HB3 ALA P 305       1.599   7.589 -14.311  1.00  0.00      PROA  
ATOM   1401  C   ALA P 305       3.723   8.755 -15.469  1.00  0.00      PROA  
ATOM   1402  O   ALA P 305       3.456   8.031 -16.431  1.00  0.00      PROA  
ATOM   1403  N   SER P 306       4.053  10.041 -15.600  1.00  0.00      PROA  
ATOM   1404  HN  SER P 306       4.194  10.634 -14.811  1.00  0.00      PROA  
ATOM   1405  CA  SER P 306       4.229  10.667 -16.915  1.00  0.00      PROA  
ATOM   1406  HA  SER P 306       3.416  10.347 -17.549  1.00  0.00      PROA  
ATOM   1407  CB  SER P 306       4.237  12.195 -16.792  1.00  0.00      PROA  
ATOM   1408  HB1 SER P 306       3.319  12.528 -16.262  1.00  0.00      PROA  
ATOM   1409  HB2 SER P 306       4.263  12.647 -17.807  1.00  0.00      PROA  
ATOM   1410  OG  SER P 306       5.364  12.653 -16.068  1.00  0.00      PROA  
ATOM   1411  HG1 SER P 306       5.301  12.250 -15.199  1.00  0.00      PROA  
ATOM   1412  C   SER P 306       5.502  10.192 -17.629  1.00  0.00      PROA  
ATOM   1413  O   SER P 306       5.512  10.081 -18.857  1.00  0.00      PROA  
ATOM   1414  N   PHE P 307       6.557   9.914 -16.862  1.00  0.00      PROA  
ATOM   1415  HN  PHE P 307       6.516   9.983 -15.868  1.00  0.00      PROA  
ATOM   1416  CA  PHE P 307       7.853   9.487 -17.422  1.00  0.00      PROA  
ATOM   1417  HA  PHE P 307       7.942   9.904 -18.414  1.00  0.00      PROA  
ATOM   1418  CB  PHE P 307       9.012   9.967 -16.535  1.00  0.00      PROA  
ATOM   1419  HB1 PHE P 307       9.954   9.482 -16.870  1.00  0.00      PROA  
ATOM   1420  HB2 PHE P 307       8.799   9.698 -15.478  1.00  0.00      PROA  
ATOM   1421  CG  PHE P 307       9.238  11.456 -16.578  1.00  0.00      PROA  
ATOM   1422  CD1 PHE P 307       9.597  12.084 -17.768  1.00  0.00      PROA  
ATOM   1423  HD1 PHE P 307       9.714  11.495 -18.665  1.00  0.00      PROA  
ATOM   1424  CE1 PHE P 307       9.807  13.456 -17.819  1.00  0.00      PROA  
ATOM   1425  HE1 PHE P 307      10.076  13.929 -18.752  1.00  0.00      PROA  
ATOM   1426  CZ  PHE P 307       9.670  14.217 -16.667  1.00  0.00      PROA  
ATOM   1427  HZ  PHE P 307       9.836  15.284 -16.701  1.00  0.00      PROA  
ATOM   1428  CD2 PHE P 307       9.106  12.233 -15.429  1.00  0.00      PROA  
ATOM   1429  HD2 PHE P 307       8.834  11.764 -14.495  1.00  0.00      PROA  
ATOM   1430  CE2 PHE P 307       9.320  13.606 -15.472  1.00  0.00      PROA  
ATOM   1431  HE2 PHE P 307       9.214  14.197 -14.574  1.00  0.00      PROA  
ATOM   1432  C   PHE P 307       7.990   7.979 -17.675  1.00  0.00      PROA  
ATOM   1433  O   PHE P 307       8.826   7.583 -18.488  1.00  0.00      PROA  
ATOM   1434  N   ILE P 308       7.198   7.150 -16.991  1.00  0.00      PROA  
ATOM   1435  HN  ILE P 308       6.541   7.484 -16.320  1.00  0.00      PROA  
ATOM   1436  CA  ILE P 308       7.238   5.681 -17.179  1.00  0.00      PROA  
ATOM   1437  HA  ILE P 308       8.252   5.356 -16.998  1.00  0.00      PROA  
ATOM   1438  CB  ILE P 308       6.262   4.937 -16.218  1.00  0.00      PROA  
ATOM   1439  HB  ILE P 308       5.275   5.446 -16.241  1.00  0.00      PROA  
ATOM   1440  CG2 ILE P 308       6.074   3.469 -16.613  1.00  0.00      PROA  
ATOM   1441 HG21 ILE P 308       7.062   2.984 -16.761  1.00  0.00      PROA  
ATOM   1442 HG22 ILE P 308       5.501   3.403 -17.563  1.00  0.00      PROA  
ATOM   1443 HG23 ILE P 308       5.530   2.928 -15.810  1.00  0.00      PROA  
ATOM   1444  CG1 ILE P 308       6.787   4.998 -14.778  1.00  0.00      PROA  
ATOM   1445 HG11 ILE P 308       7.177   6.021 -14.591  1.00  0.00      PROA  
ATOM   1446 HG12 ILE P 308       7.620   4.271 -14.678  1.00  0.00      PROA  
ATOM   1447  CD  ILE P 308       5.748   4.682 -13.721  1.00  0.00      PROA  
ATOM   1448  HD1 ILE P 308       5.482   3.604 -13.757  1.00  0.00      PROA  
ATOM   1449  HD2 ILE P 308       4.829   5.280 -13.903  1.00  0.00      PROA  
ATOM   1450  HD3 ILE P 308       6.152   4.914 -12.712  1.00  0.00      PROA  
ATOM   1451  C   ILE P 308       7.026   5.247 -18.645  1.00  0.00      PROA  
ATOM   1452  O   ILE P 308       7.718   4.341 -19.110  1.00  0.00      PROA  
ATOM   1453  N   PRO P 309       6.069   5.876 -19.366  1.00  0.00      PROA  
ATOM   1454  CD  PRO P 309       4.879   6.580 -18.847  1.00  0.00      PROA  
ATOM   1455  HD1 PRO P 309       5.176   7.562 -18.422  1.00  0.00      PROA  
ATOM   1456  HD2 PRO P 309       4.385   5.963 -18.067  1.00  0.00      PROA  
ATOM   1457  CA  PRO P 309       5.970   5.660 -20.815  1.00  0.00      PROA  
ATOM   1458  HA  PRO P 309       5.740   4.628 -21.028  1.00  0.00      PROA  
ATOM   1459  CB  PRO P 309       4.891   6.657 -21.238  1.00  0.00      PROA  
ATOM   1460  HB1 PRO P 309       4.336   6.288 -22.127  1.00  0.00      PROA  
ATOM   1461  HB2 PRO P 309       5.336   7.646 -21.477  1.00  0.00      PROA  
ATOM   1462  CG  PRO P 309       3.998   6.748 -20.053  1.00  0.00      PROA  
ATOM   1463  HG1 PRO P 309       3.488   7.735 -20.026  1.00  0.00      PROA  
ATOM   1464  HG2 PRO P 309       3.228   5.948 -20.085  1.00  0.00      PROA  
ATOM   1465  C   PRO P 309       7.272   5.922 -21.581  1.00  0.00      PROA  
ATOM   1466  O   PRO P 309       7.654   5.115 -22.429  1.00  0.00      PROA  
ATOM   1467  N   GLU P 310       7.939   7.030 -21.267  1.00  0.00      PROA  
ATOM   1468  HN  GLU P 310       7.601   7.670 -20.582  1.00  0.00      PROA  
ATOM   1469  CA  GLU P 310       9.215   7.389 -21.904  1.00  0.00      PROA  
ATOM   1470  HA  GLU P 310       9.149   7.138 -22.952  1.00  0.00      PROA  
ATOM   1471  CB  GLU P 310       9.498   8.886 -21.731  1.00  0.00      PROA  
ATOM   1472  HB1 GLU P 310      10.531   9.096 -22.081  1.00  0.00      PROA  
ATOM   1473  HB2 GLU P 310       9.425   9.140 -20.652  1.00  0.00      PROA  
ATOM   1474  CG  GLU P 310       8.529   9.772 -22.508  1.00  0.00      PROA  
ATOM   1475  HG1 GLU P 310       7.500   9.373 -22.381  1.00  0.00      PROA  
ATOM   1476  HG2 GLU P 310       8.802   9.741 -23.584  1.00  0.00      PROA  
ATOM   1477  CD  GLU P 310       8.536  11.222 -22.057  1.00  0.00      PROA  
ATOM   1478  OE1 GLU P 310       9.592  11.710 -21.602  1.00  0.00      PROA  
ATOM   1479  OE2 GLU P 310       7.479  11.878 -22.165  1.00  0.00      PROA  
ATOM   1480  C   GLU P 310      10.396   6.541 -21.404  1.00  0.00      PROA  
ATOM   1481  O   GLU P 310      11.365   6.350 -22.138  1.00  0.00      PROA  
ATOM   1482  N   ILE P 311      10.316   6.053 -20.165  1.00  0.00      PROA  
ATOM   1483  HN  ILE P 311       9.596   6.335 -19.535  1.00  0.00      PROA  
ATOM   1484  CA  ILE P 311      11.279   5.068 -19.639  1.00  0.00      PROA  
ATOM   1485  HA  ILE P 311      12.268   5.390 -19.927  1.00  0.00      PROA  
ATOM   1486  CB  ILE P 311      11.192   4.937 -18.093  1.00  0.00      PROA  
ATOM   1487  HB  ILE P 311      10.138   4.738 -17.803  1.00  0.00      PROA  
ATOM   1488  CG2 ILE P 311      12.077   3.801 -17.577  1.00  0.00      PROA  
ATOM   1489 HG21 ILE P 311      13.101   3.893 -17.999  1.00  0.00      PROA  
ATOM   1490 HG22 ILE P 311      11.653   2.822 -17.885  1.00  0.00      PROA  
ATOM   1491 HG23 ILE P 311      12.144   3.847 -16.469  1.00  0.00      PROA  
ATOM   1492  CG1 ILE P 311      11.613   6.250 -17.419  1.00  0.00      PROA  
ATOM   1493 HG11 ILE P 311      11.235   7.095 -18.032  1.00  0.00      PROA  
ATOM   1494 HG12 ILE P 311      12.722   6.291 -17.394  1.00  0.00      PROA  
ATOM   1495  CD  ILE P 311      11.096   6.416 -16.005  1.00  0.00      PROA  
ATOM   1496  HD1 ILE P 311      11.472   5.592 -15.362  1.00  0.00      PROA  
ATOM   1497  HD2 ILE P 311       9.985   6.389 -16.003  1.00  0.00      PROA  
ATOM   1498  HD3 ILE P 311      11.447   7.383 -15.585  1.00  0.00      PROA  
ATOM   1499  C   ILE P 311      11.069   3.698 -20.303  1.00  0.00      PROA  
ATOM   1500  O   ILE P 311      12.038   3.000 -20.605  1.00  0.00      PROA  
ATOM   1501  N   ALA P 312       9.808   3.324 -20.521  1.00  0.00      PROA  
ATOM   1502  HN  ALA P 312       9.039   3.905 -20.266  1.00  0.00      PROA  
ATOM   1503  CA  ALA P 312       9.454   2.040 -21.148  1.00  0.00      PROA  
ATOM   1504  HA  ALA P 312       9.986   1.256 -20.631  1.00  0.00      PROA  
ATOM   1505  CB  ALA P 312       7.954   1.806 -21.065  1.00  0.00      PROA  
ATOM   1506  HB1 ALA P 312       7.411   2.621 -21.590  1.00  0.00      PROA  
ATOM   1507  HB2 ALA P 312       7.631   1.793 -20.002  1.00  0.00      PROA  
ATOM   1508  HB3 ALA P 312       7.695   0.839 -21.546  1.00  0.00      PROA  
ATOM   1509  C   ALA P 312       9.924   1.930 -22.603  1.00  0.00      PROA  
ATOM   1510  O   ALA P 312      10.300   0.843 -23.046  1.00  0.00      PROA  
ATOM   1511  N   GLU P 313       9.889   3.044 -23.333  1.00  0.00      PROA  
ATOM   1512  HN  GLU P 313       9.511   3.895 -22.978  1.00  0.00      PROA  
ATOM   1513  CA  GLU P 313      10.404   3.094 -24.710  1.00  0.00      PROA  
ATOM   1514  HA  GLU P 313      10.012   2.242 -25.245  1.00  0.00      PROA  
ATOM   1515  CB  GLU P 313       9.980   4.396 -25.399  1.00  0.00      PROA  
ATOM   1516  HB1 GLU P 313      10.543   4.491 -26.351  1.00  0.00      PROA  
ATOM   1517  HB2 GLU P 313      10.244   5.248 -24.737  1.00  0.00      PROA  
ATOM   1518  CG  GLU P 313       8.490   4.468 -25.709  1.00  0.00      PROA  
ATOM   1519  HG1 GLU P 313       7.919   4.237 -24.785  1.00  0.00      PROA  
ATOM   1520  HG2 GLU P 313       8.248   3.712 -26.486  1.00  0.00      PROA  
ATOM   1521  CD  GLU P 313       8.052   5.831 -26.214  1.00  0.00      PROA  
ATOM   1522  OE1 GLU P 313       8.363   6.849 -25.557  1.00  0.00      PROA  
ATOM   1523  OE2 GLU P 313       7.379   5.888 -27.268  1.00  0.00      PROA  
ATOM   1524  C   GLU P 313      11.928   2.937 -24.789  1.00  0.00      PROA  
ATOM   1525  O   GLU P 313      12.443   2.422 -25.780  1.00  0.00      PROA  
ATOM   1526  N   ILE P 314      12.640   3.390 -23.753  1.00  0.00      PROA  
ATOM   1527  HN  ILE P 314      12.208   3.846 -22.979  1.00  0.00      PROA  
ATOM   1528  CA  ILE P 314      14.102   3.250 -23.678  1.00  0.00      PROA  
ATOM   1529  HA  ILE P 314      14.509   3.511 -24.643  1.00  0.00      PROA  
ATOM   1530  CB  ILE P 314      14.703   4.166 -22.580  1.00  0.00      PROA  
ATOM   1531  HB  ILE P 314      14.165   3.990 -21.624  1.00  0.00      PROA  
ATOM   1532  CG2 ILE P 314      16.193   3.887 -22.375  1.00  0.00      PROA  
ATOM   1533 HG21 ILE P 314      16.720   3.891 -23.353  1.00  0.00      PROA  
ATOM   1534 HG22 ILE P 314      16.330   2.891 -21.903  1.00  0.00      PROA  
ATOM   1535 HG23 ILE P 314      16.639   4.672 -21.728  1.00  0.00      PROA  
ATOM   1536  CG1 ILE P 314      14.500   5.645 -22.949  1.00  0.00      PROA  
ATOM   1537 HG11 ILE P 314      13.503   5.754 -23.427  1.00  0.00      PROA  
ATOM   1538 HG12 ILE P 314      15.283   5.935 -23.680  1.00  0.00      PROA  
ATOM   1539  CD  ILE P 314      14.572   6.592 -21.768  1.00  0.00      PROA  
ATOM   1540  HD1 ILE P 314      15.615   6.653 -21.390  1.00  0.00      PROA  
ATOM   1541  HD2 ILE P 314      13.918   6.224 -20.948  1.00  0.00      PROA  
ATOM   1542  HD3 ILE P 314      14.247   7.608 -22.078  1.00  0.00      PROA  
ATOM   1543  C   ILE P 314      14.487   1.793 -23.420  1.00  0.00      PROA  
ATOM   1544  O   ILE P 314      15.256   1.204 -24.183  1.00  0.00      PROA  
ATOM   1545  N   LEU P 315      13.946   1.225 -22.344  1.00  0.00      PROA  
ATOM   1546  HN  LEU P 315      13.309   1.717 -21.756  1.00  0.00      PROA  
ATOM   1547  CA  LEU P 315      14.244  -0.158 -21.945  1.00  0.00      PROA  
ATOM   1548  HA  LEU P 315      15.306  -0.319 -22.060  1.00  0.00      PROA  
ATOM   1549  CB  LEU P 315      13.822  -0.399 -20.490  1.00  0.00      PROA  
ATOM   1550  HB1 LEU P 315      14.011  -1.467 -20.254  1.00  0.00      PROA  
ATOM   1551  HB2 LEU P 315      12.733  -0.200 -20.415  1.00  0.00      PROA  
ATOM   1552  CG  LEU P 315      14.529   0.449 -19.426  1.00  0.00      PROA  
ATOM   1553  HG  LEU P 315      14.525   1.514 -19.742  1.00  0.00      PROA  
ATOM   1554  CD1 LEU P 315      13.826   0.320 -18.081  1.00  0.00      PROA  
ATOM   1555 HD11 LEU P 315      13.830  -0.740 -17.748  1.00  0.00      PROA  
ATOM   1556 HD12 LEU P 315      12.772   0.659 -18.171  1.00  0.00      PROA  
ATOM   1557 HD13 LEU P 315      14.352   0.933 -17.319  1.00  0.00      PROA  
ATOM   1558  CD2 LEU P 315      15.997   0.067 -19.302  1.00  0.00      PROA  
ATOM   1559 HD21 LEU P 315      16.515   0.223 -20.272  1.00  0.00      PROA  
ATOM   1560 HD22 LEU P 315      16.086  -1.004 -19.020  1.00  0.00      PROA  
ATOM   1561 HD23 LEU P 315      16.488   0.699 -18.532  1.00  0.00      PROA  
ATOM   1562  C   LEU P 315      13.589  -1.201 -22.858  1.00  0.00      PROA  
ATOM   1563  O   LEU P 315      14.150  -2.279 -23.063  1.00  0.00      PROA  
ATOM   1564  N   GLY P 316      12.409  -0.883 -23.389  1.00  0.00      PROA  
ATOM   1565  HN  GLY P 316      11.966  -0.011 -23.198  1.00  0.00      PROA  
ATOM   1566  CA  GLY P 316      11.680  -1.782 -24.285  1.00  0.00      PROA  
ATOM   1567  HA1 GLY P 316      10.675  -1.399 -24.389  1.00  0.00      PROA  
ATOM   1568  HA2 GLY P 316      11.660  -2.759 -23.826  1.00  0.00      PROA  
ATOM   1569  C   GLY P 316      12.308  -1.898 -25.663  1.00  0.00      PROA  
ATOM   1570  O   GLY P 316      12.565  -3.007 -26.141  1.00  0.00      PROA  
ATOM   1571  N   LYS P 317      12.550  -0.752 -26.299  1.00  0.00      PROA  
ATOM   1572  HN  LYS P 317      12.335   0.131 -25.891  1.00  0.00      PROA  
ATOM   1573  CA  LYS P 317      13.148  -0.708 -27.640  1.00  0.00      PROA  
ATOM   1574  HA  LYS P 317      12.695  -1.488 -28.233  1.00  0.00      PROA  
ATOM   1575  CB  LYS P 317      12.917   0.658 -28.293  1.00  0.00      PROA  
ATOM   1576  HB1 LYS P 317      13.234   0.589 -29.355  1.00  0.00      PROA  
ATOM   1577  HB2 LYS P 317      13.558   1.400 -27.773  1.00  0.00      PROA  
ATOM   1578  CG  LYS P 317      11.464   1.179 -28.262  1.00  0.00      PROA  
ATOM   1579  HG1 LYS P 317      11.138   1.258 -27.204  1.00  0.00      PROA  
ATOM   1580  HG2 LYS P 317      10.813   0.447 -28.786  1.00  0.00      PROA  
ATOM   1581  CD  LYS P 317      11.297   2.555 -28.933  1.00  0.00      PROA  
ATOM   1582  HD1 LYS P 317      11.620   2.480 -29.993  1.00  0.00      PROA  
ATOM   1583  HD2 LYS P 317      11.945   3.291 -28.411  1.00  0.00      PROA  
ATOM   1584  CE  LYS P 317       9.845   3.052 -28.890  1.00  0.00      PROA  
ATOM   1585  HE1 LYS P 317       9.511   3.159 -27.837  1.00  0.00      PROA  
ATOM   1586  HE2 LYS P 317       9.184   2.342 -29.431  1.00  0.00      PROA  
ATOM   1587  NZ  LYS P 317       9.734   4.357 -29.537  1.00  0.00      PROA  
ATOM   1588  HZ1 LYS P 317      10.035   4.280 -30.529  1.00  0.00      PROA  
ATOM   1589  HZ2 LYS P 317      10.340   5.042 -29.042  1.00  0.00      PROA  
ATOM   1590  HZ3 LYS P 317       8.745   4.679 -29.499  1.00  0.00      PROA  
ATOM   1591  C   LYS P 317      14.644  -1.022 -27.579  1.00  0.00      PROA  
ATOM   1592  O   LYS P 317      15.469  -0.135 -27.343  1.00  0.00      PROA  
ATOM   1593  N   ARG P 318      14.974  -2.295 -27.783  1.00  0.00      PROA  
ATOM   1594  HN  ARG P 318      14.281  -2.991 -27.950  1.00  0.00      PROA  
ATOM   1595  CA  ARG P 318      16.358  -2.773 -27.779  1.00  0.00      PROA  
ATOM   1596  HA  ARG P 318      16.981  -2.008 -28.219  1.00  0.00      PROA  
ATOM   1597  CB  ARG P 318      16.805  -3.069 -26.343  1.00  0.00      PROA  
ATOM   1598  HB1 ARG P 318      16.305  -4.002 -26.007  1.00  0.00      PROA  
ATOM   1599  HB2 ARG P 318      16.474  -2.230 -25.695  1.00  0.00      PROA  
ATOM   1600  CG  ARG P 318      18.308  -3.243 -26.171  1.00  0.00      PROA  
ATOM   1601  HG1 ARG P 318      18.823  -2.343 -26.568  1.00  0.00      PROA  
ATOM   1602  HG2 ARG P 318      18.637  -4.131 -26.752  1.00  0.00      PROA  
ATOM   1603  CD  ARG P 318      18.702  -3.434 -24.711  1.00  0.00      PROA  
ATOM   1604  HD1 ARG P 318      18.152  -2.704 -24.080  1.00  0.00      PROA  
ATOM   1605  HD2 ARG P 318      19.797  -3.286 -24.600  1.00  0.00      PROA  
ATOM   1606  NE  ARG P 318      18.386  -4.776 -24.209  1.00  0.00      PROA  
ATOM   1607  HE  ARG P 318      19.076  -5.484 -24.349  1.00  0.00      PROA  
ATOM   1608  CZ  ARG P 318      17.262  -5.144 -23.581  1.00  0.00      PROA  
ATOM   1609  NH1 ARG P 318      16.270  -4.283 -23.338  1.00  0.00      PROA  
ATOM   1610 HH11 ARG P 318      16.353  -3.329 -23.628  1.00  0.00      PROA  
ATOM   1611 HH12 ARG P 318      15.444  -4.592 -22.866  1.00  0.00      PROA  
ATOM   1612  NH2 ARG P 318      17.126  -6.409 -23.181  1.00  0.00      PROA  
ATOM   1613 HH21 ARG P 318      17.858  -7.069 -23.351  1.00  0.00      PROA  
ATOM   1614 HH22 ARG P 318      16.292  -6.698 -22.711  1.00  0.00      PROA  
ATOM   1615  C   ARG P 318      16.483  -4.031 -28.640  1.00  0.00      PROA  
ATOM   1616  O   ARG P 318      15.512  -4.773 -28.809  1.00  0.00      PROA  
ATOM   1617  N   GLN P 319      17.679  -4.259 -29.185  1.00  0.00      PROA  
ATOM   1618  HN  GLN P 319      18.438  -3.623 -29.073  1.00  0.00      PROA  
ATOM   1619  CA  GLN P 319      17.960  -5.455 -29.983  1.00  0.00      PROA  
ATOM   1620  HA  GLN P 319      17.164  -5.570 -30.704  1.00  0.00      PROA  
ATOM   1621  CB  GLN P 319      19.308  -5.328 -30.696  1.00  0.00      PROA  
ATOM   1622  HB1 GLN P 319      19.247  -4.469 -31.397  1.00  0.00      PROA  
ATOM   1623  HB2 GLN P 319      19.478  -6.257 -31.279  1.00  0.00      PROA  
ATOM   1624  CG  GLN P 319      20.536  -5.109 -29.771  1.00  0.00      PROA  
ATOM   1625  HG1 GLN P 319      20.619  -5.966 -29.070  1.00  0.00      PROA  
ATOM   1626  HG2 GLN P 319      20.388  -4.175 -29.188  1.00  0.00      PROA  
ATOM   1627  CD  GLN P 319      21.847  -4.991 -30.555  1.00  0.00      PROA  
ATOM   1628  OE1 GLN P 319      22.923  -4.815 -29.986  1.00  0.00      PROA  
ATOM   1629  NE2 GLN P 319      21.766  -5.099 -31.901  1.00  0.00      PROA  
ATOM   1630 HE21 GLN P 319      22.592  -5.030 -32.459  1.00  0.00      PROA  
ATOM   1631 HE22 GLN P 319      20.879  -5.249 -32.338  1.00  0.00      PROA  
ATOM   1632  C   GLN P 319      17.964  -6.682 -29.074  1.00  0.00      PROA  
ATOM   1633  OT1 GLN P 319      17.763  -6.662 -27.871  1.00  0.00      PROA  
ATOM   1634  OT2 GLN P 319      18.231  -7.840 -29.814  1.00  0.00      PROA  
ATOM   1635 HT2B GLN P 319      18.248  -8.653 -29.304  1.00  0.00      PROA  
ATOM   1636  N   THR P 218     -25.841  -8.940 -25.727  1.00  0.00      PROB  
ATOM   1637  HT1 THR P 218     -25.832  -8.709 -24.754  1.00  0.00      PROB  
ATOM   1638  HT2 THR P 218     -26.579  -9.305 -26.272  1.00  0.00      PROB  
ATOM   1639  CA  THR P 218     -24.537  -8.666 -26.345  1.00  0.00      PROB  
ATOM   1640  HA  THR P 218     -24.532  -9.089 -27.338  1.00  0.00      PROB  
ATOM   1641  CB  THR P 218     -24.253  -7.151 -26.423  1.00  0.00      PROB  
ATOM   1642  HB  THR P 218     -23.221  -6.979 -26.798  1.00  0.00      PROB  
ATOM   1643  OG1 THR P 218     -24.378  -6.567 -25.122  1.00  0.00      PROB  
ATOM   1644  HG1 THR P 218     -25.281  -6.734 -24.842  1.00  0.00      PROB  
ATOM   1645  CG2 THR P 218     -25.224  -6.471 -27.378  1.00  0.00      PROB  
ATOM   1646 HG21 THR P 218     -26.269  -6.617 -27.029  1.00  0.00      PROB  
ATOM   1647 HG22 THR P 218     -25.125  -6.910 -28.394  1.00  0.00      PROB  
ATOM   1648 HG23 THR P 218     -25.013  -5.381 -27.419  1.00  0.00      PROB  
ATOM   1649  C   THR P 218     -23.381  -9.339 -25.600  1.00  0.00      PROB  
ATOM   1650  O   THR P 218     -23.498  -9.666 -24.417  1.00  0.00      PROB  
ATOM   1651  N   SER P 219     -22.271  -9.530 -26.310  1.00  0.00      PROB  
ATOM   1652  HN  SER P 219     -22.196  -9.221 -27.255  1.00  0.00      PROB  
ATOM   1653  CA  SER P 219     -21.084 -10.203 -25.765  1.00  0.00      PROB  
ATOM   1654  HA  SER P 219     -21.404 -11.120 -25.293  1.00  0.00      PROB  
ATOM   1655  CB  SER P 219     -20.082 -10.499 -26.888  1.00  0.00      PROB  
ATOM   1656  HB1 SER P 219     -19.681  -9.543 -27.287  1.00  0.00      PROB  
ATOM   1657  HB2 SER P 219     -20.593 -11.055 -27.703  1.00  0.00      PROB  
ATOM   1658  OG  SER P 219     -18.996 -11.283 -26.420  1.00  0.00      PROB  
ATOM   1659  HG1 SER P 219     -18.676 -10.846 -25.628  1.00  0.00      PROB  
ATOM   1660  C   SER P 219     -20.389  -9.407 -24.657  1.00  0.00      PROB  
ATOM   1661  O   SER P 219     -19.795  -9.996 -23.752  1.00  0.00      PROB  
ATOM   1662  N   THR P 220     -20.460  -8.078 -24.739  1.00  0.00      PROB  
ATOM   1663  HN  THR P 220     -20.945  -7.624 -25.482  1.00  0.00      PROB  
ATOM   1664  CA  THR P 220     -19.836  -7.194 -23.753  1.00  0.00      PROB  
ATOM   1665  HA  THR P 220     -18.822  -7.532 -23.599  1.00  0.00      PROB  
ATOM   1666  CB  THR P 220     -19.841  -5.726 -24.235  1.00  0.00      PROB  
ATOM   1667  HB  THR P 220     -19.508  -5.057 -23.413  1.00  0.00      PROB  
ATOM   1668  OG1 THR P 220     -21.167  -5.353 -24.631  1.00  0.00      PROB  
ATOM   1669  HG1 THR P 220     -21.189  -4.393 -24.611  1.00  0.00      PROB  
ATOM   1670  CG2 THR P 220     -18.894  -5.548 -25.415  1.00  0.00      PROB  
ATOM   1671 HG21 THR P 220     -19.208  -6.199 -26.258  1.00  0.00      PROB  
ATOM   1672 HG22 THR P 220     -17.861  -5.828 -25.117  1.00  0.00      PROB  
ATOM   1673 HG23 THR P 220     -18.911  -4.491 -25.757  1.00  0.00      PROB  
ATOM   1674  C   THR P 220     -20.505  -7.269 -22.376  1.00  0.00      PROB  
ATOM   1675  O   THR P 220     -19.817  -7.359 -21.356  1.00  0.00      PROB  
ATOM   1676  N   LEU P 221     -21.837  -7.237 -22.358  1.00  0.00      PROB  
ATOM   1677  HN  LEU P 221     -22.374  -7.189 -23.197  1.00  0.00      PROB  
ATOM   1678  CA  LEU P 221     -22.608  -7.270 -21.104  1.00  0.00      PROB  
ATOM   1679  HA  LEU P 221     -22.143  -6.585 -20.411  1.00  0.00      PROB  
ATOM   1680  CB  LEU P 221     -24.077  -6.871 -21.340  1.00  0.00      PROB  
ATOM   1681  HB1 LEU P 221     -24.691  -7.352 -20.551  1.00  0.00      PROB  
ATOM   1682  HB2 LEU P 221     -24.383  -7.270 -22.329  1.00  0.00      PROB  
ATOM   1683  CG  LEU P 221     -24.384  -5.369 -21.324  1.00  0.00      PROB  
ATOM   1684  HG  LEU P 221     -24.235  -4.983 -20.293  1.00  0.00      PROB  
ATOM   1685  CD1 LEU P 221     -23.496  -4.581 -22.277  1.00  0.00      PROB  
ATOM   1686 HD11 LEU P 221     -23.639  -4.941 -23.318  1.00  0.00      PROB  
ATOM   1687 HD12 LEU P 221     -22.429  -4.716 -21.998  1.00  0.00      PROB  
ATOM   1688 HD13 LEU P 221     -23.760  -3.503 -22.235  1.00  0.00      PROB  
ATOM   1689  CD2 LEU P 221     -25.855  -5.138 -21.647  1.00  0.00      PROB  
ATOM   1690 HD21 LEU P 221     -26.496  -5.645 -20.894  1.00  0.00      PROB  
ATOM   1691 HD22 LEU P 221     -26.091  -5.552 -22.651  1.00  0.00      PROB  
ATOM   1692 HD23 LEU P 221     -26.080  -4.050 -21.629  1.00  0.00      PROB  
ATOM   1693  C   LEU P 221     -22.546  -8.624 -20.385  1.00  0.00      PROB  
ATOM   1694  O   LEU P 221     -22.525  -8.667 -19.155  1.00  0.00      PROB  
ATOM   1695  N   ILE P 222     -22.515  -9.716 -21.150  1.00  0.00      PROB  
ATOM   1696  HN  ILE P 222     -22.518  -9.662 -22.145  1.00  0.00      PROB  
ATOM   1697  CA  ILE P 222     -22.474 -11.072 -20.581  1.00  0.00      PROB  
ATOM   1698  HA  ILE P 222     -23.215 -11.122 -19.797  1.00  0.00      PROB  
ATOM   1699  CB  ILE P 222     -22.761 -12.158 -21.653  1.00  0.00      PROB  
ATOM   1700  HB  ILE P 222     -22.045 -12.040 -22.494  1.00  0.00      PROB  
ATOM   1701  CG2 ILE P 222     -22.620 -13.564 -21.066  1.00  0.00      PROB  
ATOM   1702 HG21 ILE P 222     -23.202 -13.644 -20.123  1.00  0.00      PROB  
ATOM   1703 HG22 ILE P 222     -21.552 -13.775 -20.843  1.00  0.00      PROB  
ATOM   1704 HG23 ILE P 222     -23.008 -14.315 -21.787  1.00  0.00      PROB  
ATOM   1705  CG1 ILE P 222     -24.173 -11.994 -22.231  1.00  0.00      PROB  
ATOM   1706 HG11 ILE P 222     -24.395 -10.909 -22.312  1.00  0.00      PROB  
ATOM   1707 HG12 ILE P 222     -24.896 -12.458 -21.527  1.00  0.00      PROB  
ATOM   1708  CD  ILE P 222     -24.362 -12.624 -23.595  1.00  0.00      PROB  
ATOM   1709  HD1 ILE P 222     -24.163 -13.716 -23.542  1.00  0.00      PROB  
ATOM   1710  HD2 ILE P 222     -23.656 -12.170 -24.322  1.00  0.00      PROB  
ATOM   1711  HD3 ILE P 222     -25.406 -12.470 -23.941  1.00  0.00      PROB  
ATOM   1712  C   ILE P 222     -21.128 -11.346 -19.901  1.00  0.00      PROB  
ATOM   1713  O   ILE P 222     -21.090 -11.917 -18.808  1.00  0.00      PROB  
ATOM   1714  N   ARG P 223     -20.039 -10.941 -20.554  1.00  0.00      PROB  
ATOM   1715  HN  ARG P 223     -20.096 -10.506 -21.449  1.00  0.00      PROB  
ATOM   1716  CA  ARG P 223     -18.684 -11.104 -20.008  1.00  0.00      PROB  
ATOM   1717  HA  ARG P 223     -18.572 -12.130 -19.692  1.00  0.00      PROB  
ATOM   1718  CB  ARG P 223     -17.628 -10.754 -21.067  1.00  0.00      PROB  
ATOM   1719  HB1 ARG P 223     -17.565  -9.648 -21.142  1.00  0.00      PROB  
ATOM   1720  HB2 ARG P 223     -17.966 -11.163 -22.042  1.00  0.00      PROB  
ATOM   1721  CG  ARG P 223     -16.232 -11.293 -20.782  1.00  0.00      PROB  
ATOM   1722  HG1 ARG P 223     -15.997 -11.142 -19.707  1.00  0.00      PROB  
ATOM   1723  HG2 ARG P 223     -15.494 -10.731 -21.394  1.00  0.00      PROB  
ATOM   1724  CD  ARG P 223     -16.125 -12.776 -21.111  1.00  0.00      PROB  
ATOM   1725  HD1 ARG P 223     -16.342 -12.935 -22.189  1.00  0.00      PROB  
ATOM   1726  HD2 ARG P 223     -16.845 -13.348 -20.488  1.00  0.00      PROB  
ATOM   1727  NE  ARG P 223     -14.790 -13.311 -20.846  1.00  0.00      PROB  
ATOM   1728  HE  ARG P 223     -14.190 -13.449 -21.633  1.00  0.00      PROB  
ATOM   1729  CZ  ARG P 223     -14.302 -13.631 -19.644  1.00  0.00      PROB  
ATOM   1730  NH1 ARG P 223     -15.023 -13.469 -18.532  1.00  0.00      PROB  
ATOM   1731 HH11 ARG P 223     -15.951 -13.101 -18.587  1.00  0.00      PROB  
ATOM   1732 HH12 ARG P 223     -14.635 -13.716 -17.644  1.00  0.00      PROB  
ATOM   1733  NH2 ARG P 223     -13.065 -14.114 -19.548  1.00  0.00      PROB  
ATOM   1734 HH21 ARG P 223     -12.369 -13.840 -20.211  1.00  0.00      PROB  
ATOM   1735 HH22 ARG P 223     -12.833 -14.751 -18.813  1.00  0.00      PROB  
ATOM   1736  C   ARG P 223     -18.462 -10.255 -18.749  1.00  0.00      PROB  
ATOM   1737  O   ARG P 223     -17.764 -10.681 -17.829  1.00  0.00      PROB  
ATOM   1738  N   LEU P 224     -19.056  -9.061 -18.727  1.00  0.00      PROB  
ATOM   1739  HN  LEU P 224     -19.585  -8.724 -19.502  1.00  0.00      PROB  
ATOM   1740  CA  LEU P 224     -18.976  -8.163 -17.572  1.00  0.00      PROB  
ATOM   1741  HA  LEU P 224     -17.941  -8.092 -17.272  1.00  0.00      PROB  
ATOM   1742  CB  LEU P 224     -19.523  -6.777 -17.938  1.00  0.00      PROB  
ATOM   1743  HB1 LEU P 224     -20.612  -6.888 -18.119  1.00  0.00      PROB  
ATOM   1744  HB2 LEU P 224     -19.029  -6.464 -18.881  1.00  0.00      PROB  
ATOM   1745  CG  LEU P 224     -19.340  -5.640 -16.927  1.00  0.00      PROB  
ATOM   1746  HG  LEU P 224     -19.805  -5.932 -15.961  1.00  0.00      PROB  
ATOM   1747  CD1 LEU P 224     -17.866  -5.335 -16.700  1.00  0.00      PROB  
ATOM   1748 HD11 LEU P 224     -17.388  -5.031 -17.655  1.00  0.00      PROB  
ATOM   1749 HD12 LEU P 224     -17.348  -6.239 -16.316  1.00  0.00      PROB  
ATOM   1750 HD13 LEU P 224     -17.760  -4.504 -15.970  1.00  0.00      PROB  
ATOM   1751  CD2 LEU P 224     -20.075  -4.395 -17.401  1.00  0.00      PROB  
ATOM   1752 HD21 LEU P 224     -21.160  -4.609 -17.507  1.00  0.00      PROB  
ATOM   1753 HD22 LEU P 224     -19.679  -4.075 -18.388  1.00  0.00      PROB  
ATOM   1754 HD23 LEU P 224     -19.946  -3.575 -16.662  1.00  0.00      PROB  
ATOM   1755  C   LEU P 224     -19.743  -8.722 -16.370  1.00  0.00      PROB  
ATOM   1756  O   LEU P 224     -19.219  -8.742 -15.257  1.00  0.00      PROB  
ATOM   1757  N   VAL P 225     -20.972  -9.174 -16.614  1.00  0.00      PROB  
ATOM   1758  HN  VAL P 225     -21.370  -9.140 -17.527  1.00  0.00      PROB  
ATOM   1759  CA  VAL P 225     -21.832  -9.754 -15.566  1.00  0.00      PROB  
ATOM   1760  HA  VAL P 225     -21.842  -9.072 -14.729  1.00  0.00      PROB  
ATOM   1761  CB  VAL P 225     -23.278  -9.981 -16.092  1.00  0.00      PROB  
ATOM   1762  HB  VAL P 225     -23.228 -10.514 -17.065  1.00  0.00      PROB  
ATOM   1763  CG1 VAL P 225     -24.126 -10.802 -15.121  1.00  0.00      PROB  
ATOM   1764 HG11 VAL P 225     -24.054 -10.377 -14.097  1.00  0.00      PROB  
ATOM   1765 HG12 VAL P 225     -23.763 -11.851 -15.096  1.00  0.00      PROB  
ATOM   1766 HG13 VAL P 225     -25.191 -10.782 -15.439  1.00  0.00      PROB  
ATOM   1767  CG2 VAL P 225     -23.958  -8.644 -16.371  1.00  0.00      PROB  
ATOM   1768 HG21 VAL P 225     -23.299  -8.003 -16.995  1.00  0.00      PROB  
ATOM   1769 HG22 VAL P 225     -24.163  -8.117 -15.415  1.00  0.00      PROB  
ATOM   1770 HG23 VAL P 225     -24.911  -8.811 -16.918  1.00  0.00      PROB  
ATOM   1771  C   VAL P 225     -21.243 -11.053 -14.991  1.00  0.00      PROB  
ATOM   1772  O   VAL P 225     -21.413 -11.337 -13.802  1.00  0.00      PROB  
ATOM   1773  N   GLN P 226     -20.552 -11.825 -15.828  1.00  0.00      PROB  
ATOM   1774  HN  GLN P 226     -20.457 -11.598 -16.794  1.00  0.00      PROB  
ATOM   1775  CA  GLN P 226     -19.884 -13.058 -15.393  1.00  0.00      PROB  
ATOM   1776  HA  GLN P 226     -20.616 -13.681 -14.901  1.00  0.00      PROB  
ATOM   1777  CB  GLN P 226     -19.280 -13.792 -16.597  1.00  0.00      PROB  
ATOM   1778  HB1 GLN P 226     -18.419 -13.198 -16.970  1.00  0.00      PROB  
ATOM   1779  HB2 GLN P 226     -20.052 -13.848 -17.393  1.00  0.00      PROB  
ATOM   1780  CG  GLN P 226     -18.793 -15.207 -16.303  1.00  0.00      PROB  
ATOM   1781  HG1 GLN P 226     -19.626 -15.787 -15.852  1.00  0.00      PROB  
ATOM   1782  HG2 GLN P 226     -17.952 -15.154 -15.580  1.00  0.00      PROB  
ATOM   1783  CD  GLN P 226     -18.314 -15.941 -17.545  1.00  0.00      PROB  
ATOM   1784  OE1 GLN P 226     -18.918 -15.847 -18.615  1.00  0.00      PROB  
ATOM   1785  NE2 GLN P 226     -17.227 -16.694 -17.404  1.00  0.00      PROB  
ATOM   1786 HE21 GLN P 226     -16.865 -17.201 -18.186  1.00  0.00      PROB  
ATOM   1787 HE22 GLN P 226     -16.772 -16.754 -16.516  1.00  0.00      PROB  
ATOM   1788  C   GLN P 226     -18.802 -12.784 -14.339  1.00  0.00      PROB  
ATOM   1789  O   GLN P 226     -18.731 -13.479 -13.324  1.00  0.00      PROB  
ATOM   1790  N   LEU P 227     -17.975 -11.768 -14.587  1.00  0.00      PROB  
ATOM   1791  HN  LEU P 227     -18.057 -11.214 -15.412  1.00  0.00      PROB  
ATOM   1792  CA  LEU P 227     -16.889 -11.392 -13.670  1.00  0.00      PROB  
ATOM   1793  HA  LEU P 227     -16.413 -12.298 -13.326  1.00  0.00      PROB  
ATOM   1794  CB  LEU P 227     -15.873 -10.493 -14.381  1.00  0.00      PROB  
ATOM   1795  HB1 LEU P 227     -15.143 -10.135 -13.625  1.00  0.00      PROB  
ATOM   1796  HB2 LEU P 227     -16.419  -9.620 -14.797  1.00  0.00      PROB  
ATOM   1797  CG  LEU P 227     -15.089 -11.149 -15.523  1.00  0.00      PROB  
ATOM   1798  HG  LEU P 227     -15.785 -11.746 -16.150  1.00  0.00      PROB  
ATOM   1799  CD1 LEU P 227     -14.411 -10.098 -16.388  1.00  0.00      PROB  
ATOM   1800 HD11 LEU P 227     -13.705  -9.498 -15.776  1.00  0.00      PROB  
ATOM   1801 HD12 LEU P 227     -15.173  -9.416 -16.821  1.00  0.00      PROB  
ATOM   1802 HD13 LEU P 227     -13.842 -10.591 -17.205  1.00  0.00      PROB  
ATOM   1803  CD2 LEU P 227     -14.063 -12.142 -14.989  1.00  0.00      PROB  
ATOM   1804 HD21 LEU P 227     -14.572 -12.943 -14.411  1.00  0.00      PROB  
ATOM   1805 HD22 LEU P 227     -13.346 -11.621 -14.319  1.00  0.00      PROB  
ATOM   1806 HD23 LEU P 227     -13.513 -12.609 -15.834  1.00  0.00      PROB  
ATOM   1807  C   LEU P 227     -17.361 -10.710 -12.376  1.00  0.00      PROB  
ATOM   1808  O   LEU P 227     -16.618 -10.686 -11.393  1.00  0.00      PROB  
ATOM   1809  N   VAL P 228     -18.571 -10.150 -12.383  1.00  0.00      PROB  
ATOM   1810  HN  VAL P 228     -19.141 -10.141 -13.201  1.00  0.00      PROB  
ATOM   1811  CA  VAL P 228     -19.149  -9.509 -11.192  1.00  0.00      PROB  
ATOM   1812  HA  VAL P 228     -18.418  -8.817 -10.801  1.00  0.00      PROB  
ATOM   1813  CB  VAL P 228     -20.468  -8.757 -11.533  1.00  0.00      PROB  
ATOM   1814  HB  VAL P 228     -21.128  -9.432 -12.118  1.00  0.00      PROB  
ATOM   1815  CG1 VAL P 228     -21.211  -8.302 -10.275  1.00  0.00      PROB  
ATOM   1816 HG11 VAL P 228     -20.516  -7.765  -9.594  1.00  0.00      PROB  
ATOM   1817 HG12 VAL P 228     -21.622  -9.184  -9.739  1.00  0.00      PROB  
ATOM   1818 HG13 VAL P 228     -22.038  -7.614 -10.552  1.00  0.00      PROB  
ATOM   1819  CG2 VAL P 228     -20.184  -7.565 -12.448  1.00  0.00      PROB  
ATOM   1820 HG21 VAL P 228     -19.419  -7.839 -13.206  1.00  0.00      PROB  
ATOM   1821 HG22 VAL P 228     -19.800  -6.712 -11.849  1.00  0.00      PROB  
ATOM   1822 HG23 VAL P 228     -21.114  -7.263 -12.976  1.00  0.00      PROB  
ATOM   1823  C   VAL P 228     -19.396 -10.520 -10.067  1.00  0.00      PROB  
ATOM   1824  O   VAL P 228     -19.094 -10.240  -8.905  1.00  0.00      PROB  
ATOM   1825  N   VAL P 229     -19.929 -11.686 -10.419  1.00  0.00      PROB  
ATOM   1826  HN  VAL P 229     -20.089 -11.926 -11.373  1.00  0.00      PROB  
ATOM   1827  CA  VAL P 229     -20.318 -12.697  -9.431  1.00  0.00      PROB  
ATOM   1828  HA  VAL P 229     -20.812 -12.188  -8.617  1.00  0.00      PROB  
ATOM   1829  CB  VAL P 229     -21.260 -13.763 -10.039  1.00  0.00      PROB  
ATOM   1830  HB  VAL P 229     -20.756 -14.248 -10.902  1.00  0.00      PROB  
ATOM   1831  CG1 VAL P 229     -21.619 -14.825  -9.003  1.00  0.00      PROB  
ATOM   1832 HG11 VAL P 229     -21.966 -14.341  -8.065  1.00  0.00      PROB  
ATOM   1833 HG12 VAL P 229     -20.727 -15.446  -8.773  1.00  0.00      PROB  
ATOM   1834 HG13 VAL P 229     -22.435 -15.471  -9.391  1.00  0.00      PROB  
ATOM   1835  CG2 VAL P 229     -22.523 -13.108 -10.593  1.00  0.00      PROB  
ATOM   1836 HG21 VAL P 229     -22.257 -12.376 -11.385  1.00  0.00      PROB  
ATOM   1837 HG22 VAL P 229     -23.059 -12.572  -9.780  1.00  0.00      PROB  
ATOM   1838 HG23 VAL P 229     -23.188 -13.881 -11.033  1.00  0.00      PROB  
ATOM   1839  C   VAL P 229     -19.095 -13.379  -8.818  1.00  0.00      PROB  
ATOM   1840  O   VAL P 229     -19.036 -13.569  -7.600  1.00  0.00      PROB  
ATOM   1841  N   SER P 230     -18.137 -13.750  -9.666  1.00  0.00      PROB  
ATOM   1842  HN  SER P 230     -18.220 -13.596 -10.647  1.00  0.00      PROB  
ATOM   1843  CA  SER P 230     -16.898 -14.408  -9.229  1.00  0.00      PROB  
ATOM   1844  HA  SER P 230     -17.165 -15.321  -8.718  1.00  0.00      PROB  
ATOM   1845  CB  SER P 230     -16.003 -14.712 -10.436  1.00  0.00      PROB  
ATOM   1846  HB1 SER P 230     -16.531 -15.407 -11.123  1.00  0.00      PROB  
ATOM   1847  HB2 SER P 230     -15.059 -15.182 -10.088  1.00  0.00      PROB  
ATOM   1848  OG  SER P 230     -15.683 -13.530 -11.149  1.00  0.00      PROB  
ATOM   1849  HG1 SER P 230     -15.223 -12.962 -10.527  1.00  0.00      PROB  
ATOM   1850  C   SER P 230     -16.106 -13.597  -8.196  1.00  0.00      PROB  
ATOM   1851  O   SER P 230     -15.512 -14.169  -7.281  1.00  0.00      PROB  
ATOM   1852  N   PHE P 231     -16.108 -12.273  -8.349  1.00  0.00      PROB  
ATOM   1853  HN  PHE P 231     -16.565 -11.837  -9.120  1.00  0.00      PROB  
ATOM   1854  CA  PHE P 231     -15.448 -11.366  -7.409  1.00  0.00      PROB  
ATOM   1855  HA  PHE P 231     -14.419 -11.676  -7.307  1.00  0.00      PROB  
ATOM   1856  CB  PHE P 231     -15.526  -9.923  -7.929  1.00  0.00      PROB  
ATOM   1857  HB1 PHE P 231     -16.586  -9.590  -7.920  1.00  0.00      PROB  
ATOM   1858  HB2 PHE P 231     -15.123  -9.887  -8.963  1.00  0.00      PROB  
ATOM   1859  CG  PHE P 231     -14.744  -8.932  -7.115  1.00  0.00      PROB  
ATOM   1860  CD1 PHE P 231     -13.430  -8.617  -7.450  1.00  0.00      PROB  
ATOM   1861  HD1 PHE P 231     -12.967  -9.095  -8.300  1.00  0.00      PROB  
ATOM   1862  CE1 PHE P 231     -12.708  -7.695  -6.703  1.00  0.00      PROB  
ATOM   1863  HE1 PHE P 231     -11.687  -7.465  -6.970  1.00  0.00      PROB  
ATOM   1864  CZ  PHE P 231     -13.297  -7.070  -5.614  1.00  0.00      PROB  
ATOM   1865  HZ  PHE P 231     -12.737  -6.351  -5.034  1.00  0.00      PROB  
ATOM   1866  CD2 PHE P 231     -15.325  -8.291  -6.020  1.00  0.00      PROB  
ATOM   1867  HD2 PHE P 231     -16.347  -8.515  -5.752  1.00  0.00      PROB  
ATOM   1868  CE2 PHE P 231     -14.607  -7.370  -5.271  1.00  0.00      PROB  
ATOM   1869  HE2 PHE P 231     -15.068  -6.887  -4.422  1.00  0.00      PROB  
ATOM   1870  C   PHE P 231     -16.070 -11.442  -6.012  1.00  0.00      PROB  
ATOM   1871  O   PHE P 231     -15.352 -11.594  -5.021  1.00  0.00      PROB  
ATOM   1872  N   VAL P 232     -17.395 -11.341  -5.950  1.00  0.00      PROB  
ATOM   1873  HN  VAL P 232     -17.958 -11.306  -6.772  1.00  0.00      PROB  
ATOM   1874  CA  VAL P 232     -18.122 -11.274  -4.676  1.00  0.00      PROB  
ATOM   1875  HA  VAL P 232     -17.586 -10.599  -4.026  1.00  0.00      PROB  
ATOM   1876  CB  VAL P 232     -19.577 -10.779  -4.872  1.00  0.00      PROB  
ATOM   1877  HB  VAL P 232     -20.089 -11.436  -5.607  1.00  0.00      PROB  
ATOM   1878  CG1 VAL P 232     -20.357 -10.797  -3.556  1.00  0.00      PROB  
ATOM   1879 HG11 VAL P 232     -19.775 -10.286  -2.760  1.00  0.00      PROB  
ATOM   1880 HG12 VAL P 232     -20.543 -11.846  -3.241  1.00  0.00      PROB  
ATOM   1881 HG13 VAL P 232     -21.325 -10.267  -3.683  1.00  0.00      PROB  
ATOM   1882  CG2 VAL P 232     -19.586  -9.376  -5.469  1.00  0.00      PROB  
ATOM   1883 HG21 VAL P 232     -19.075  -9.378  -6.456  1.00  0.00      PROB  
ATOM   1884 HG22 VAL P 232     -19.051  -8.674  -4.794  1.00  0.00      PROB  
ATOM   1885 HG23 VAL P 232     -20.633  -9.033  -5.612  1.00  0.00      PROB  
ATOM   1886  C   VAL P 232     -18.112 -12.622  -3.951  1.00  0.00      PROB  
ATOM   1887  O   VAL P 232     -17.913 -12.672  -2.736  1.00  0.00      PROB  
ATOM   1888  N   SER P 233     -18.333 -13.702  -4.699  1.00  0.00      PROB  
ATOM   1889  HN  SER P 233     -18.509 -13.636  -5.678  1.00  0.00      PROB  
ATOM   1890  CA  SER P 233     -18.333 -15.058  -4.140  1.00  0.00      PROB  
ATOM   1891  HA  SER P 233     -19.058 -15.091  -3.340  1.00  0.00      PROB  
ATOM   1892  CB  SER P 233     -18.686 -16.083  -5.219  1.00  0.00      PROB  
ATOM   1893  HB1 SER P 233     -19.716 -15.892  -5.590  1.00  0.00      PROB  
ATOM   1894  HB2 SER P 233     -18.631 -17.107  -4.791  1.00  0.00      PROB  
ATOM   1895  OG  SER P 233     -17.789 -16.002  -6.313  1.00  0.00      PROB  
ATOM   1896  HG1 SER P 233     -18.086 -15.260  -6.844  1.00  0.00      PROB  
ATOM   1897  C   SER P 233     -16.985 -15.413  -3.515  1.00  0.00      PROB  
ATOM   1898  O   SER P 233     -16.933 -15.895  -2.382  1.00  0.00      PROB  
ATOM   1899  N   LEU P 234     -15.906 -15.166  -4.256  1.00  0.00      PROB  
ATOM   1900  HN  LEU P 234     -15.976 -14.815  -5.187  1.00  0.00      PROB  
ATOM   1901  CA  LEU P 234     -14.543 -15.392  -3.756  1.00  0.00      PROB  
ATOM   1902  HA  LEU P 234     -14.491 -16.403  -3.380  1.00  0.00      PROB  
ATOM   1903  CB  LEU P 234     -13.506 -15.186  -4.866  1.00  0.00      PROB  
ATOM   1904  HB1 LEU P 234     -12.503 -15.153  -4.393  1.00  0.00      PROB  
ATOM   1905  HB2 LEU P 234     -13.711 -14.206  -5.346  1.00  0.00      PROB  
ATOM   1906  CG  LEU P 234     -13.473 -16.254  -5.969  1.00  0.00      PROB  
ATOM   1907  HG  LEU P 234     -14.507 -16.445  -6.328  1.00  0.00      PROB  
ATOM   1908  CD1 LEU P 234     -12.611 -15.791  -7.137  1.00  0.00      PROB  
ATOM   1909 HD11 LEU P 234     -11.571 -15.604  -6.794  1.00  0.00      PROB  
ATOM   1910 HD12 LEU P 234     -13.020 -14.848  -7.558  1.00  0.00      PROB  
ATOM   1911 HD13 LEU P 234     -12.589 -16.574  -7.925  1.00  0.00      PROB  
ATOM   1912  CD2 LEU P 234     -12.974 -17.593  -5.438  1.00  0.00      PROB  
ATOM   1913 HD21 LEU P 234     -13.642 -17.955  -4.627  1.00  0.00      PROB  
ATOM   1914 HD22 LEU P 234     -11.948 -17.478  -5.028  1.00  0.00      PROB  
ATOM   1915 HD23 LEU P 234     -12.968 -18.345  -6.255  1.00  0.00      PROB  
ATOM   1916  C   LEU P 234     -14.209 -14.501  -2.557  1.00  0.00      PROB  
ATOM   1917  O   LEU P 234     -13.519 -14.936  -1.635  1.00  0.00      PROB  
ATOM   1918  N   TRP P 235     -14.700 -13.262  -2.579  1.00  0.00      PROB  
ATOM   1919  HN  TRP P 235     -15.219 -12.918  -3.358  1.00  0.00      PROB  
ATOM   1920  CA  TRP P 235     -14.517 -12.320  -1.472  1.00  0.00      PROB  
ATOM   1921  HA  TRP P 235     -13.473 -12.319  -1.198  1.00  0.00      PROB  
ATOM   1922  CB  TRP P 235     -14.962 -10.914  -1.904  1.00  0.00      PROB  
ATOM   1923  HB1 TRP P 235     -16.038 -10.957  -2.173  1.00  0.00      PROB  
ATOM   1924  HB2 TRP P 235     -14.373 -10.622  -2.798  1.00  0.00      PROB  
ATOM   1925  CG  TRP P 235     -14.790  -9.839  -0.869  1.00  0.00      PROB  
ATOM   1926  CD1 TRP P 235     -13.782  -9.723   0.043  1.00  0.00      PROB  
ATOM   1927  HD1 TRP P 235     -12.960 -10.415   0.146  1.00  0.00      PROB  
ATOM   1928  NE1 TRP P 235     -13.964  -8.598   0.812  1.00  0.00      PROB  
ATOM   1929  HE1 TRP P 235     -13.381  -8.306   1.538  1.00  0.00      PROB  
ATOM   1930  CE2 TRP P 235     -15.099  -7.954   0.393  1.00  0.00      PROB  
ATOM   1931  CD2 TRP P 235     -15.643  -8.706  -0.673  1.00  0.00      PROB  
ATOM   1932  CE3 TRP P 235     -16.818  -8.256  -1.286  1.00  0.00      PROB  
ATOM   1933  HE3 TRP P 235     -17.272  -8.796  -2.104  1.00  0.00      PROB  
ATOM   1934  CZ3 TRP P 235     -17.410  -7.082  -0.823  1.00  0.00      PROB  
ATOM   1935  HZ3 TRP P 235     -18.317  -6.724  -1.288  1.00  0.00      PROB  
ATOM   1936  CZ2 TRP P 235     -15.691  -6.775   0.859  1.00  0.00      PROB  
ATOM   1937  HZ2 TRP P 235     -15.272  -6.202   1.673  1.00  0.00      PROB  
ATOM   1938  CH2 TRP P 235     -16.843  -6.357   0.241  1.00  0.00      PROB  
ATOM   1939  HH2 TRP P 235     -17.325  -5.452   0.579  1.00  0.00      PROB  
ATOM   1940  C   TRP P 235     -15.264 -12.767  -0.207  1.00  0.00      PROB  
ATOM   1941  O   TRP P 235     -14.723 -12.674   0.896  1.00  0.00      PROB  
ATOM   1942  N   LEU P 236     -16.494 -13.251  -0.377  1.00  0.00      PROB  
ATOM   1943  HN  LEU P 236     -16.921 -13.298  -1.277  1.00  0.00      PROB  
ATOM   1944  CA  LEU P 236     -17.305 -13.748   0.743  1.00  0.00      PROB  
ATOM   1945  HA  LEU P 236     -17.230 -13.038   1.553  1.00  0.00      PROB  
ATOM   1946  CB  LEU P 236     -18.767 -13.914   0.314  1.00  0.00      PROB  
ATOM   1947  HB1 LEU P 236     -19.292 -14.497   1.099  1.00  0.00      PROB  
ATOM   1948  HB2 LEU P 236     -18.784 -14.490  -0.635  1.00  0.00      PROB  
ATOM   1949  CG  LEU P 236     -19.543 -12.612   0.092  1.00  0.00      PROB  
ATOM   1950  HG  LEU P 236     -18.891 -11.880  -0.431  1.00  0.00      PROB  
ATOM   1951  CD1 LEU P 236     -20.788 -12.861  -0.744  1.00  0.00      PROB  
ATOM   1952 HD11 LEU P 236     -21.455 -13.585  -0.229  1.00  0.00      PROB  
ATOM   1953 HD12 LEU P 236     -20.502 -13.282  -1.732  1.00  0.00      PROB  
ATOM   1954 HD13 LEU P 236     -21.342 -11.909  -0.890  1.00  0.00      PROB  
ATOM   1955  CD2 LEU P 236     -19.907 -11.952   1.415  1.00  0.00      PROB  
ATOM   1956 HD21 LEU P 236     -18.986 -11.714   1.989  1.00  0.00      PROB  
ATOM   1957 HD22 LEU P 236     -20.535 -12.640   2.021  1.00  0.00      PROB  
ATOM   1958 HD23 LEU P 236     -20.462 -11.008   1.227  1.00  0.00      PROB  
ATOM   1959  C   LEU P 236     -16.780 -15.067   1.310  1.00  0.00      PROB  
ATOM   1960  O   LEU P 236     -16.702 -15.228   2.530  1.00  0.00      PROB  
ATOM   1961  N   THR P 237     -16.432 -15.999   0.426  1.00  0.00      PROB  
ATOM   1962  HN  THR P 237     -16.488 -15.840  -0.556  1.00  0.00      PROB  
ATOM   1963  CA  THR P 237     -15.943 -17.323   0.835  1.00  0.00      PROB  
ATOM   1964  HA  THR P 237     -16.622 -17.708   1.581  1.00  0.00      PROB  
ATOM   1965  CB  THR P 237     -15.860 -18.297  -0.357  1.00  0.00      PROB  
ATOM   1966  HB  THR P 237     -15.375 -19.244  -0.038  1.00  0.00      PROB  
ATOM   1967  OG1 THR P 237     -15.085 -17.707  -1.408  1.00  0.00      PROB  
ATOM   1968  HG1 THR P 237     -15.675 -17.102  -1.864  1.00  0.00      PROB  
ATOM   1969  CG2 THR P 237     -17.252 -18.647  -0.878  1.00  0.00      PROB  
ATOM   1970 HG21 THR P 237     -17.842 -17.720  -1.045  1.00  0.00      PROB  
ATOM   1971 HG22 THR P 237     -17.786 -19.278  -0.136  1.00  0.00      PROB  
ATOM   1972 HG23 THR P 237     -17.169 -19.193  -1.842  1.00  0.00      PROB  
ATOM   1973  C   THR P 237     -14.573 -17.270   1.513  1.00  0.00      PROB  
ATOM   1974  O   THR P 237     -14.325 -18.012   2.464  1.00  0.00      PROB  
ATOM   1975  N   ALA P 238     -13.693 -16.403   1.012  1.00  0.00      PROB  
ATOM   1976  HN  ALA P 238     -13.896 -15.853   0.206  1.00  0.00      PROB  
ATOM   1977  CA  ALA P 238     -12.370 -16.199   1.610  1.00  0.00      PROB  
ATOM   1978  HA  ALA P 238     -11.892 -17.163   1.702  1.00  0.00      PROB  
ATOM   1979  CB  ALA P 238     -11.529 -15.272   0.744  1.00  0.00      PROB  
ATOM   1980  HB1 ALA P 238     -12.029 -14.285   0.644  1.00  0.00      PROB  
ATOM   1981  HB2 ALA P 238     -11.405 -15.710  -0.269  1.00  0.00      PROB  
ATOM   1982  HB3 ALA P 238     -10.532 -15.119   1.211  1.00  0.00      PROB  
ATOM   1983  C   ALA P 238     -12.457 -15.650   3.037  1.00  0.00      PROB  
ATOM   1984  O   ALA P 238     -11.639 -16.007   3.890  1.00  0.00      PROB  
ATOM   1985  N   ALA P 239     -13.445 -14.790   3.289  1.00  0.00      PROB  
ATOM   1986  HN  ALA P 239     -14.068 -14.482   2.574  1.00  0.00      PROB  
ATOM   1987  CA  ALA P 239     -13.685 -14.240   4.624  1.00  0.00      PROB  
ATOM   1988  HA  ALA P 239     -12.763 -13.802   4.976  1.00  0.00      PROB  
ATOM   1989  CB  ALA P 239     -14.787 -13.190   4.580  1.00  0.00      PROB  
ATOM   1990  HB1 ALA P 239     -15.731 -13.643   4.208  1.00  0.00      PROB  
ATOM   1991  HB2 ALA P 239     -14.496 -12.365   3.896  1.00  0.00      PROB  
ATOM   1992  HB3 ALA P 239     -14.965 -12.785   5.599  1.00  0.00      PROB  
ATOM   1993  C   ALA P 239     -14.036 -15.332   5.629  1.00  0.00      PROB  
ATOM   1994  O   ALA P 239     -13.484 -15.363   6.731  1.00  0.00      PROB  
ATOM   1995  N   GLY P 240     -14.948 -16.223   5.239  1.00  0.00      PROB  
ATOM   1996  HN  GLY P 240     -15.427 -16.136   4.369  1.00  0.00      PROB  
ATOM   1997  CA  GLY P 240     -15.313 -17.387   6.051  1.00  0.00      PROB  
ATOM   1998  HA1 GLY P 240     -16.094 -17.918   5.527  1.00  0.00      PROB  
ATOM   1999  HA2 GLY P 240     -15.681 -17.022   6.998  1.00  0.00      PROB  
ATOM   2000  C   GLY P 240     -14.160 -18.344   6.311  1.00  0.00      PROB  
ATOM   2001  O   GLY P 240     -14.117 -19.002   7.352  1.00  0.00      PROB  
ATOM   2002  N   PHE P 241     -13.234 -18.426   5.355  1.00  0.00      PROB  
ATOM   2003  HN  PHE P 241     -13.331 -17.941   4.489  1.00  0.00      PROB  
ATOM   2004  CA  PHE P 241     -12.015 -19.227   5.502  1.00  0.00      PROB  
ATOM   2005  HA  PHE P 241     -12.305 -20.218   5.817  1.00  0.00      PROB  
ATOM   2006  CB  PHE P 241     -11.232 -19.298   4.177  1.00  0.00      PROB  
ATOM   2007  HB1 PHE P 241     -10.249 -18.798   4.306  1.00  0.00      PROB  
ATOM   2008  HB2 PHE P 241     -11.816 -18.792   3.379  1.00  0.00      PROB  
ATOM   2009  CG  PHE P 241     -10.960 -20.701   3.708  1.00  0.00      PROB  
ATOM   2010  CD1 PHE P 241     -11.836 -21.336   2.829  1.00  0.00      PROB  
ATOM   2011  HD1 PHE P 241     -12.717 -20.814   2.485  1.00  0.00      PROB  
ATOM   2012  CE1 PHE P 241     -11.591 -22.629   2.390  1.00  0.00      PROB  
ATOM   2013  HE1 PHE P 241     -12.277 -23.107   1.706  1.00  0.00      PROB  
ATOM   2014  CZ  PHE P 241     -10.464 -23.307   2.830  1.00  0.00      PROB  
ATOM   2015  HZ  PHE P 241     -10.273 -24.314   2.491  1.00  0.00      PROB  
ATOM   2016  CD2 PHE P 241      -9.832 -21.393   4.143  1.00  0.00      PROB  
ATOM   2017  HD2 PHE P 241      -9.144 -20.917   4.826  1.00  0.00      PROB  
ATOM   2018  CE2 PHE P 241      -9.582 -22.690   3.707  1.00  0.00      PROB  
ATOM   2019  HE2 PHE P 241      -8.704 -23.216   4.050  1.00  0.00      PROB  
ATOM   2020  C   PHE P 241     -11.133 -18.653   6.614  1.00  0.00      PROB  
ATOM   2021  O   PHE P 241     -10.658 -19.394   7.475  1.00  0.00      PROB  
ATOM   2022  N   LEU P 242     -10.922 -17.336   6.582  1.00  0.00      PROB  
ATOM   2023  HN  LEU P 242     -11.242 -16.770   5.826  1.00  0.00      PROB  
ATOM   2024  CA  LEU P 242     -10.207 -16.629   7.654  1.00  0.00      PROB  
ATOM   2025  HA  LEU P 242      -9.271 -17.141   7.822  1.00  0.00      PROB  
ATOM   2026  CB  LEU P 242      -9.949 -15.166   7.278  1.00  0.00      PROB  
ATOM   2027  HB1 LEU P 242      -9.613 -14.641   8.196  1.00  0.00      PROB  
ATOM   2028  HB2 LEU P 242     -10.915 -14.732   6.945  1.00  0.00      PROB  
ATOM   2029  CG  LEU P 242      -8.917 -14.883   6.183  1.00  0.00      PROB  
ATOM   2030  HG  LEU P 242      -9.174 -15.464   5.272  1.00  0.00      PROB  
ATOM   2031  CD1 LEU P 242      -8.908 -13.398   5.853  1.00  0.00      PROB  
ATOM   2032 HD11 LEU P 242      -8.646 -12.808   6.757  1.00  0.00      PROB  
ATOM   2033 HD12 LEU P 242      -9.914 -13.082   5.502  1.00  0.00      PROB  
ATOM   2034 HD13 LEU P 242      -8.154 -13.191   5.064  1.00  0.00      PROB  
ATOM   2035  CD2 LEU P 242      -7.526 -15.343   6.601  1.00  0.00      PROB  
ATOM   2036 HD21 LEU P 242      -7.483 -16.453   6.626  1.00  0.00      PROB  
ATOM   2037 HD22 LEU P 242      -7.289 -14.956   7.615  1.00  0.00      PROB  
ATOM   2038 HD23 LEU P 242      -6.772 -14.975   5.873  1.00  0.00      PROB  
ATOM   2039  C   LEU P 242     -10.968 -16.676   8.979  1.00  0.00      PROB  
ATOM   2040  O   LEU P 242     -10.362 -16.851  10.038  1.00  0.00      PROB  
ATOM   2041  N   HSD P 243     -12.288 -16.512   8.904  1.00  0.00      PROB  
ATOM   2042  HN  HSD P 243     -12.741 -16.333   8.034  1.00  0.00      PROB  
ATOM   2043  CA  HSD P 243     -13.175 -16.579  10.076  1.00  0.00      PROB  
ATOM   2044  HA  HSD P 243     -12.875 -15.808  10.770  1.00  0.00      PROB  
ATOM   2045  CB  HSD P 243     -14.635 -16.376   9.650  1.00  0.00      PROB  
ATOM   2046  HB1 HSD P 243     -14.969 -17.274   9.088  1.00  0.00      PROB  
ATOM   2047  HB2 HSD P 243     -14.690 -15.488   8.985  1.00  0.00      PROB  
ATOM   2048  ND1 HSD P 243     -15.942 -14.908  11.231  1.00  0.00      PROB  
ATOM   2049  HD1 HSD P 243     -15.612 -14.050  10.838  1.00  0.00      PROB  
ATOM   2050  CG  HSD P 243     -15.578 -16.163  10.791  1.00  0.00      PROB  
ATOM   2051  CE1 HSD P 243     -16.785 -15.028  12.241  1.00  0.00      PROB  
ATOM   2052  HE1 HSD P 243     -17.233 -14.190  12.774  1.00  0.00      PROB  
ATOM   2053  NE2 HSD P 243     -16.977 -16.313  12.476  1.00  0.00      PROB  
ATOM   2054  CD2 HSD P 243     -16.237 -17.046  11.579  1.00  0.00      PROB  
ATOM   2055  HD2 HSD P 243     -16.250 -18.129  11.587  1.00  0.00      PROB  
ATOM   2056  C   HSD P 243     -13.034 -17.903  10.840  1.00  0.00      PROB  
ATOM   2057  O   HSD P 243     -13.146 -17.930  12.066  1.00  0.00      PROB  
ATOM   2058  N   LEU P 244     -12.793 -18.986  10.103  1.00  0.00      PROB  
ATOM   2059  HN  LEU P 244     -12.799 -18.954   9.107  1.00  0.00      PROB  
ATOM   2060  CA  LEU P 244     -12.505 -20.290  10.694  1.00  0.00      PROB  
ATOM   2061  HA  LEU P 244     -13.225 -20.470  11.478  1.00  0.00      PROB  
ATOM   2062  CB  LEU P 244     -12.591 -21.389   9.625  1.00  0.00      PROB  
ATOM   2063  HB1 LEU P 244     -11.752 -21.229   8.918  1.00  0.00      PROB  
ATOM   2064  HB2 LEU P 244     -13.551 -21.251   9.085  1.00  0.00      PROB  
ATOM   2065  CG  LEU P 244     -12.530 -22.850  10.084  1.00  0.00      PROB  
ATOM   2066  HG  LEU P 244     -11.624 -22.999  10.709  1.00  0.00      PROB  
ATOM   2067  CD1 LEU P 244     -13.764 -23.224  10.895  1.00  0.00      PROB  
ATOM   2068 HD11 LEU P 244     -14.680 -23.090  10.281  1.00  0.00      PROB  
ATOM   2069 HD12 LEU P 244     -13.840 -22.572  11.791  1.00  0.00      PROB  
ATOM   2070 HD13 LEU P 244     -13.701 -24.287  11.210  1.00  0.00      PROB  
ATOM   2071  CD2 LEU P 244     -12.382 -23.775   8.884  1.00  0.00      PROB  
ATOM   2072 HD21 LEU P 244     -11.449 -23.536   8.330  1.00  0.00      PROB  
ATOM   2073 HD22 LEU P 244     -13.246 -23.644   8.197  1.00  0.00      PROB  
ATOM   2074 HD23 LEU P 244     -12.331 -24.831   9.225  1.00  0.00      PROB  
ATOM   2075  C   LEU P 244     -11.121 -20.306  11.347  1.00  0.00      PROB  
ATOM   2076  O   LEU P 244     -10.988 -20.663  12.518  1.00  0.00      PROB  
ATOM   2077  N   LEU P 245     -10.103 -19.905  10.585  1.00  0.00      PROB  
ATOM   2078  HN  LEU P 245     -10.248 -19.508   9.682  1.00  0.00      PROB  
ATOM   2079  CA  LEU P 245      -8.703 -20.018  11.017  1.00  0.00      PROB  
ATOM   2080  HA  LEU P 245      -8.564 -20.997  11.452  1.00  0.00      PROB  
ATOM   2081  CB  LEU P 245      -7.758 -19.824   9.824  1.00  0.00      PROB  
ATOM   2082  HB1 LEU P 245      -6.717 -19.835  10.209  1.00  0.00      PROB  
ATOM   2083  HB2 LEU P 245      -7.969 -18.828   9.382  1.00  0.00      PROB  
ATOM   2084  CG  LEU P 245      -7.855 -20.866   8.702  1.00  0.00      PROB  
ATOM   2085  HG  LEU P 245      -8.923 -21.028   8.441  1.00  0.00      PROB  
ATOM   2086  CD1 LEU P 245      -7.101 -20.395   7.468  1.00  0.00      PROB  
ATOM   2087 HD11 LEU P 245      -6.029 -20.237   7.713  1.00  0.00      PROB  
ATOM   2088 HD12 LEU P 245      -7.528 -19.435   7.108  1.00  0.00      PROB  
ATOM   2089 HD13 LEU P 245      -7.173 -21.160   6.666  1.00  0.00      PROB  
ATOM   2090  CD2 LEU P 245      -7.336 -22.225   9.161  1.00  0.00      PROB  
ATOM   2091 HD21 LEU P 245      -7.932 -22.589  10.025  1.00  0.00      PROB  
ATOM   2092 HD22 LEU P 245      -6.274 -22.138   9.474  1.00  0.00      PROB  
ATOM   2093 HD23 LEU P 245      -7.424 -22.962   8.334  1.00  0.00      PROB  
ATOM   2094  C   LEU P 245      -8.312 -19.054  12.139  1.00  0.00      PROB  
ATOM   2095  O   LEU P 245      -7.601 -19.442  13.069  1.00  0.00      PROB  
ATOM   2096  N   GLU P 246      -8.768 -17.805  12.041  1.00  0.00      PROB  
ATOM   2097  HN  GLU P 246      -9.353 -17.515  11.288  1.00  0.00      PROB  
ATOM   2098  CA  GLU P 246      -8.441 -16.772  13.033  1.00  0.00      PROB  
ATOM   2099  HA  GLU P 246      -7.370 -16.768  13.171  1.00  0.00      PROB  
ATOM   2100  CB  GLU P 246      -8.923 -15.394  12.559  1.00  0.00      PROB  
ATOM   2101  HB1 GLU P 246      -8.769 -14.669  13.386  1.00  0.00      PROB  
ATOM   2102  HB2 GLU P 246     -10.009 -15.464  12.339  1.00  0.00      PROB  
ATOM   2103  CG  GLU P 246      -8.219 -14.857  11.318  1.00  0.00      PROB  
ATOM   2104  HG1 GLU P 246      -8.915 -14.182  10.776  1.00  0.00      PROB  
ATOM   2105  HG2 GLU P 246      -7.952 -15.711  10.660  1.00  0.00      PROB  
ATOM   2106  CD  GLU P 246      -6.950 -14.082  11.633  1.00  0.00      PROB  
ATOM   2107  OE1 GLU P 246      -6.135 -14.559  12.450  1.00  0.00      PROB  
ATOM   2108  OE2 GLU P 246      -6.768 -12.990  11.053  1.00  0.00      PROB  
ATOM   2109  C   GLU P 246      -9.042 -17.070  14.408  1.00  0.00      PROB  
ATOM   2110  O   GLU P 246      -8.360 -16.947  15.427  1.00  0.00      PROB  
ATOM   2111  N   ASN P 247     -10.312 -17.466  14.420  1.00  0.00      PROB  
ATOM   2112  HN  ASN P 247     -10.829 -17.600  13.578  1.00  0.00      PROB  
ATOM   2113  CA  ASN P 247     -11.040 -17.732  15.665  1.00  0.00      PROB  
ATOM   2114  HA  ASN P 247     -10.747 -16.987  16.390  1.00  0.00      PROB  
ATOM   2115  CB  ASN P 247     -12.553 -17.676  15.425  1.00  0.00      PROB  
ATOM   2116  HB1 ASN P 247     -13.077 -17.894  16.380  1.00  0.00      PROB  
ATOM   2117  HB2 ASN P 247     -12.827 -18.447  14.674  1.00  0.00      PROB  
ATOM   2118  CG  ASN P 247     -13.023 -16.320  14.916  1.00  0.00      PROB  
ATOM   2119  OD1 ASN P 247     -12.354 -15.302  15.097  1.00  0.00      PROB  
ATOM   2120  ND2 ASN P 247     -14.184 -16.305  14.274  1.00  0.00      PROB  
ATOM   2121 HD21 ASN P 247     -14.546 -15.444  13.916  1.00  0.00      PROB  
ATOM   2122 HD22 ASN P 247     -14.697 -17.154  14.148  1.00  0.00      PROB  
ATOM   2123  C   ASN P 247     -10.670 -19.062  16.329  1.00  0.00      PROB  
ATOM   2124  O   ASN P 247     -10.724 -19.172  17.557  1.00  0.00      PROB  
ATOM   2125  N   SER P 248     -10.309 -20.066  15.527  1.00  0.00      PROB  
ATOM   2126  HN  SER P 248     -10.285 -19.966  14.536  1.00  0.00      PROB  
ATOM   2127  CA  SER P 248      -9.924 -21.384  16.049  1.00  0.00      PROB  
ATOM   2128  HA  SER P 248     -10.638 -21.662  16.810  1.00  0.00      PROB  
ATOM   2129  CB  SER P 248      -9.906 -22.431  14.931  1.00  0.00      PROB  
ATOM   2130  HB1 SER P 248      -9.550 -23.402  15.337  1.00  0.00      PROB  
ATOM   2131  HB2 SER P 248      -9.224 -22.097  14.120  1.00  0.00      PROB  
ATOM   2132  OG  SER P 248     -11.200 -22.618  14.384  1.00  0.00      PROB  
ATOM   2133  HG1 SER P 248     -11.337 -21.890  13.774  1.00  0.00      PROB  
ATOM   2134  C   SER P 248      -8.559 -21.347  16.731  1.00  0.00      PROB  
ATOM   2135  O   SER P 248      -8.433 -21.728  17.896  1.00  0.00      PROB  
ATOM   2136  N   GLY P 249      -7.552 -20.883  15.991  1.00  0.00      PROB  
ATOM   2137  HN  GLY P 249      -7.701 -20.542  15.066  1.00  0.00      PROB  
ATOM   2138  CA  GLY P 249      -6.165 -20.835  16.464  1.00  0.00      PROB  
ATOM   2139  HA1 GLY P 249      -6.135 -21.199  17.480  1.00  0.00      PROB  
ATOM   2140  HA2 GLY P 249      -5.823 -19.811  16.425  1.00  0.00      PROB  
ATOM   2141  C   GLY P 249      -5.287 -21.701  15.584  1.00  0.00      PROB  
ATOM   2142  O   GLY P 249      -5.212 -21.472  14.374  1.00  0.00      PROB  
ATOM   2143  N   ASP P 250      -4.630 -22.696  16.184  1.00  0.00      PROB  
ATOM   2144  HN  ASP P 250      -4.702 -22.859  17.165  1.00  0.00      PROB  
ATOM   2145  CA  ASP P 250      -3.757 -23.618  15.442  1.00  0.00      PROB  
ATOM   2146  HA  ASP P 250      -4.311 -23.990  14.593  1.00  0.00      PROB  
ATOM   2147  CB  ASP P 250      -2.476 -22.904  14.972  1.00  0.00      PROB  
ATOM   2148  HB1 ASP P 250      -2.729 -22.242  14.117  1.00  0.00      PROB  
ATOM   2149  HB2 ASP P 250      -1.742 -23.668  14.638  1.00  0.00      PROB  
ATOM   2150  CG  ASP P 250      -1.823 -22.054  16.062  1.00  0.00      PROB  
ATOM   2151  OD1 ASP P 250      -2.312 -22.028  17.213  1.00  0.00      PROB  
ATOM   2152  OD2 ASP P 250      -0.803 -21.397  15.755  1.00  0.00      PROB  
ATOM   2153  C   ASP P 250      -3.391 -24.874  16.253  1.00  0.00      PROB  
ATOM   2154  O   ASP P 250      -3.381 -24.829  17.488  1.00  0.00      PROB  
ATOM   2155  N   PRO P 251      -3.085 -25.995  15.563  1.00  0.00      PROB  
ATOM   2156  CD  PRO P 251      -3.153 -26.182  14.099  1.00  0.00      PROB  
ATOM   2157  HD1 PRO P 251      -2.412 -25.523  13.599  1.00  0.00      PROB  
ATOM   2158  HD2 PRO P 251      -4.176 -25.948  13.735  1.00  0.00      PROB  
ATOM   2159  CA  PRO P 251      -2.660 -27.227  16.233  1.00  0.00      PROB  
ATOM   2160  HA  PRO P 251      -3.145 -27.324  17.191  1.00  0.00      PROB  
ATOM   2161  CB  PRO P 251      -3.027 -28.306  15.214  1.00  0.00      PROB  
ATOM   2162  HB1 PRO P 251      -4.084 -28.626  15.335  1.00  0.00      PROB  
ATOM   2163  HB2 PRO P 251      -2.368 -29.194  15.319  1.00  0.00      PROB  
ATOM   2164  CG  PRO P 251      -2.818 -27.637  13.901  1.00  0.00      PROB  
ATOM   2165  HG1 PRO P 251      -1.762 -27.749  13.575  1.00  0.00      PROB  
ATOM   2166  HG2 PRO P 251      -3.481 -28.084  13.130  1.00  0.00      PROB  
ATOM   2167  C   PRO P 251      -1.157 -27.303  16.560  1.00  0.00      PROB  
ATOM   2168  O   PRO P 251      -0.745 -28.217  17.278  1.00  0.00      PROB  
ATOM   2169  N   PHE P 252      -0.357 -26.362  16.051  1.00  0.00      PROB  
ATOM   2170  HN  PHE P 252      -0.707 -25.628  15.474  1.00  0.00      PROB  
ATOM   2171  CA  PHE P 252       1.090 -26.344  16.306  1.00  0.00      PROB  
ATOM   2172  HA  PHE P 252       1.437 -27.366  16.334  1.00  0.00      PROB  
ATOM   2173  CB  PHE P 252       1.825 -25.562  15.210  1.00  0.00      PROB  
ATOM   2174  HB1 PHE P 252       2.917 -25.586  15.412  1.00  0.00      PROB  
ATOM   2175  HB2 PHE P 252       1.461 -24.512  15.201  1.00  0.00      PROB  
ATOM   2176  CG  PHE P 252       1.614 -26.120  13.825  1.00  0.00      PROB  
ATOM   2177  CD1 PHE P 252       2.059 -27.401  13.504  1.00  0.00      PROB  
ATOM   2178  HD1 PHE P 252       2.560 -27.995  14.254  1.00  0.00      PROB  
ATOM   2179  CE1 PHE P 252       1.865 -27.923  12.231  1.00  0.00      PROB  
ATOM   2180  HE1 PHE P 252       2.213 -28.918  11.997  1.00  0.00      PROB  
ATOM   2181  CZ  PHE P 252       1.224 -27.167  11.261  1.00  0.00      PROB  
ATOM   2182  HZ  PHE P 252       1.072 -27.572  10.271  1.00  0.00      PROB  
ATOM   2183  CD2 PHE P 252       0.971 -25.372  12.842  1.00  0.00      PROB  
ATOM   2184  HD2 PHE P 252       0.618 -24.378  13.074  1.00  0.00      PROB  
ATOM   2185  CE2 PHE P 252       0.778 -25.888  11.567  1.00  0.00      PROB  
ATOM   2186  HE2 PHE P 252       0.281 -25.295  10.814  1.00  0.00      PROB  
ATOM   2187  C   PHE P 252       1.400 -25.753  17.683  1.00  0.00      PROB  
ATOM   2188  O   PHE P 252       2.185 -26.322  18.441  1.00  0.00      PROB  
ATOM   2189  N   PHE P 253       0.774 -24.615  17.988  1.00  0.00      PROB  
ATOM   2190  HN  PHE P 253       0.237 -24.117  17.312  1.00  0.00      PROB  
ATOM   2191  CA  PHE P 253       0.825 -24.010  19.333  1.00  0.00      PROB  
ATOM   2192  HA  PHE P 253       1.789 -24.235  19.764  1.00  0.00      PROB  
ATOM   2193  CB  PHE P 253       0.618 -22.485  19.255  1.00  0.00      PROB  
ATOM   2194  HB1 PHE P 253       0.167 -22.129  20.206  1.00  0.00      PROB  
ATOM   2195  HB2 PHE P 253      -0.054 -22.251  18.402  1.00  0.00      PROB  
ATOM   2196  CG  PHE P 253       1.889 -21.705  19.046  1.00  0.00      PROB  
ATOM   2197  CD1 PHE P 253       2.290 -20.734  19.967  1.00  0.00      PROB  
ATOM   2198  HD1 PHE P 253       1.680 -20.541  20.837  1.00  0.00      PROB  
ATOM   2199  CE1 PHE P 253       3.461 -20.014  19.778  1.00  0.00      PROB  
ATOM   2200  HE1 PHE P 253       3.755 -19.264  20.497  1.00  0.00      PROB  
ATOM   2201  CZ  PHE P 253       4.255 -20.257  18.664  1.00  0.00      PROB  
ATOM   2202  HZ  PHE P 253       5.166 -19.697  18.515  1.00  0.00      PROB  
ATOM   2203  CD2 PHE P 253       2.697 -21.942  17.936  1.00  0.00      PROB  
ATOM   2204  HD2 PHE P 253       2.408 -22.694  17.217  1.00  0.00      PROB  
ATOM   2205  CE2 PHE P 253       3.871 -21.223  17.743  1.00  0.00      PROB  
ATOM   2206  HE2 PHE P 253       4.485 -21.416  16.876  1.00  0.00      PROB  
ATOM   2207  C   PHE P 253      -0.191 -24.630  20.314  1.00  0.00      PROB  
ATOM   2208  O   PHE P 253      -0.165 -24.311  21.506  1.00  0.03      PROB  
ATOM   2209  N   ASP P 254      -1.075 -25.497  19.807  1.00  0.00      PROB  
ATOM   2210  HN  ASP P 254      -1.087 -25.699  18.832  1.00  0.00      PROB  
ATOM   2211  CA  ASP P 254      -2.085 -26.219  20.596  1.00  0.00      PROB  
ATOM   2212  HA  ASP P 254      -2.630 -26.861  19.920  1.00  0.00      PROB  
ATOM   2213  CB  ASP P 254      -1.455 -27.058  21.724  1.00  0.03      PROB  
ATOM   2214  HB1 ASP P 254      -2.254 -27.646  22.225  1.00  0.04      PROB  
ATOM   2215  HB2 ASP P 254      -0.987 -26.374  22.463  1.00  0.05      PROB  
ATOM   2216  CG  ASP P 254      -0.392 -28.022  21.220  1.00  0.02      PROB  
ATOM   2217  OD1 ASP P 254      -0.652 -28.738  20.230  1.00  0.00      PROB  
ATOM   2218  OD2 ASP P 254       0.702 -28.070  21.823  1.00  0.03      PROB  
ATOM   2219  C   ASP P 254      -3.176 -25.281  21.131  1.00  0.02      PROB  
ATOM   2220  O   ASP P 254      -3.523 -25.321  22.315  1.00  0.04      PROB  
ATOM   2221  N   PHE P 255      -3.705 -24.453  20.231  1.00  0.00      PROB  
ATOM   2222  HN  PHE P 255      -3.351 -24.410  19.301  1.00  0.00      PROB  
ATOM   2223  CA  PHE P 255      -4.830 -23.548  20.512  1.00  0.00      PROB  
ATOM   2224  HA  PHE P 255      -4.952 -22.890  19.665  1.00  0.00      PROB  
ATOM   2225  CB  PHE P 255      -6.113 -24.357  20.752  1.00  0.01      PROB  
ATOM   2226  HB1 PHE P 255      -6.983 -23.666  20.778  1.00  0.00      PROB  
ATOM   2227  HB2 PHE P 255      -6.028 -24.901  21.717  1.00  0.03      PROB  
ATOM   2228  CG  PHE P 255      -6.389 -25.381  19.685  1.00  0.00      PROB  
ATOM   2229  CD1 PHE P 255      -7.008 -25.012  18.496  1.00  0.00      PROB  
ATOM   2230  HD1 PHE P 255      -7.298 -23.983  18.342  1.00  0.00      PROB  
ATOM   2231  CE1 PHE P 255      -7.258 -25.953  17.503  1.00  0.00      PROB  
ATOM   2232  HE1 PHE P 255      -7.742 -25.654  16.585  1.00  0.00      PROB  
ATOM   2233  CZ  PHE P 255      -6.885 -27.276  17.693  1.00  0.00      PROB  
ATOM   2234  HZ  PHE P 255      -7.079 -28.009  16.924  1.00  0.00      PROB  
ATOM   2235  CD2 PHE P 255      -6.015 -26.710  19.861  1.00  0.00      PROB  
ATOM   2236  HD2 PHE P 255      -5.527 -27.010  20.776  1.00  0.00      PROB  
ATOM   2237  CE2 PHE P 255      -6.262 -27.655  18.875  1.00  0.00      PROB  
ATOM   2238  HE2 PHE P 255      -5.970 -28.684  19.027  1.00  0.00      PROB  
ATOM   2239  C   PHE P 255      -4.562 -22.572  21.670  1.00  0.03      PROB  
ATOM   2240  O   PHE P 255      -5.436 -22.331  22.510  1.00  0.05      PROB  
ATOM   2241  N   GLY P 256      -3.352 -22.014  21.697  1.00  0.03      PROB  
ATOM   2242  HN  GLY P 256      -2.647 -22.260  21.037  1.00  0.00      PROB  
ATOM   2243  CA  GLY P 256      -2.972 -21.008  22.687  1.00  0.05      PROB  
ATOM   2244  HA1 GLY P 256      -1.894 -20.977  22.749  1.00  0.06      PROB  
ATOM   2245  HA2 GLY P 256      -3.392 -21.290  23.641  1.00  0.06      PROB  
ATOM   2246  C   GLY P 256      -3.499 -19.646  22.280  1.00  0.04      PROB  
ATOM   2247  O   GLY P 256      -4.260 -19.018  23.020  1.00  0.05      PROB  
ATOM   2248  N   ASN P 257      -3.086 -19.202  21.093  1.00  0.02      PROB  
ATOM   2249  HN  ASN P 257      -2.431 -19.713  20.543  1.00  0.00      PROB  
ATOM   2250  CA  ASN P 257      -3.558 -17.941  20.509  1.00  0.00      PROB  
ATOM   2251  HA  ASN P 257      -3.868 -17.297  21.318  1.00  0.01      PROB  
ATOM   2252  CB  ASN P 257      -2.454 -17.258  19.681  1.00  0.00      PROB  
ATOM   2253  HB1 ASN P 257      -1.566 -17.100  20.329  1.00  0.00      PROB  
ATOM   2254  HB2 ASN P 257      -2.828 -16.274  19.328  1.00  0.00      PROB  
ATOM   2255  CG  ASN P 257      -2.022 -18.069  18.467  1.00  0.00      PROB  
ATOM   2256  OD1 ASN P 257      -1.982 -19.298  18.507  1.00  0.00      PROB  
ATOM   2257  ND2 ASN P 257      -1.687 -17.376  17.384  1.00  0.00      PROB  
ATOM   2258 HD21 ASN P 257      -1.395 -17.854  16.555  1.00  0.00      PROB  
ATOM   2259 HD22 ASN P 257      -1.727 -16.377  17.398  1.00  0.00      PROB  
ATOM   2260  C   ASN P 257      -4.819 -18.158  19.666  1.00  0.00      PROB  
ATOM   2261  O   ASN P 257      -4.915 -19.132  18.915  1.00  0.00      PROB  
ATOM   2262  N   ALA P 258      -5.782 -17.247  19.807  1.00  0.00      PROB  
ATOM   2263  HN  ALA P 258      -5.681 -16.467  20.419  1.00  0.00      PROB  
ATOM   2264  CA  ALA P 258      -7.051 -17.324  19.078  1.00  0.00      PROB  
ATOM   2265  HA  ALA P 258      -6.828 -17.477  18.032  1.00  0.00      PROB  
ATOM   2266  CB  ALA P 258      -7.905 -18.471  19.612  1.00  0.00      PROB  
ATOM   2267  HB1 ALA P 258      -8.124 -18.314  20.690  1.00  0.00      PROB  
ATOM   2268  HB2 ALA P 258      -7.361 -19.433  19.496  1.00  0.00      PROB  
ATOM   2269  HB3 ALA P 258      -8.867 -18.516  19.058  1.00  0.00      PROB  
ATOM   2270  C   ALA P 258      -7.810 -15.999  19.169  1.00  0.00      PROB  
ATOM   2271  O   ALA P 258      -8.670 -15.825  20.037  1.00  0.00      PROB  
ATOM   2272  N   GLN P 259      -7.476 -15.067  18.275  1.00  0.00      PROB  
ATOM   2273  HN  GLN P 259      -6.765 -15.221  17.593  1.00  0.00      PROB  
ATOM   2274  CA  GLN P 259      -8.131 -13.756  18.235  1.00  0.00      PROB  
ATOM   2275  HA  GLN P 259      -8.281 -13.430  19.253  1.00  0.00      PROB  
ATOM   2276  CB  GLN P 259      -7.280 -12.726  17.468  1.00  0.00      PROB  
ATOM   2277  HB1 GLN P 259      -6.252 -12.756  17.884  1.00  0.00      PROB  
ATOM   2278  HB2 GLN P 259      -7.714 -11.721  17.652  1.00  0.00      PROB  
ATOM   2279  CG  GLN P 259      -7.180 -12.924  15.958  1.00  0.00      PROB  
ATOM   2280  HG1 GLN P 259      -8.164 -12.692  15.498  1.00  0.00      PROB  
ATOM   2281  HG2 GLN P 259      -6.921 -13.984  15.750  1.00  0.00      PROB  
ATOM   2282  CD  GLN P 259      -6.128 -12.037  15.318  1.00  0.00      PROB  
ATOM   2283  OE1 GLN P 259      -5.319 -12.499  14.511  1.00  0.00      PROB  
ATOM   2284  NE2 GLN P 259      -6.129 -10.757  15.676  1.00  0.00      PROB  
ATOM   2285 HE21 GLN P 259      -5.457 -10.128  15.285  1.00  0.00      PROB  
ATOM   2286 HE22 GLN P 259      -6.802 -10.423  16.337  1.00  0.00      PROB  
ATOM   2287  C   GLN P 259      -9.542 -13.861  17.644  1.00  0.00      PROB  
ATOM   2288  O   GLN P 259      -9.758 -14.569  16.659  1.00  0.00      PROB  
ATOM   2289  N   HSD P 260     -10.485 -13.147  18.259  1.00  0.00      PROB  
ATOM   2290  HN  HSD P 260     -10.262 -12.517  18.998  1.00  0.00      PROB  
ATOM   2291  CA  HSD P 260     -11.906 -13.228  17.905  1.00  0.00      PROB  
ATOM   2292  HA  HSD P 260     -12.072 -14.163  17.390  1.00  0.00      PROB  
ATOM   2293  CB  HSD P 260     -12.771 -13.152  19.165  1.00  0.00      PROB  
ATOM   2294  HB1 HSD P 260     -13.829 -13.334  18.882  1.00  0.00      PROB  
ATOM   2295  HB2 HSD P 260     -12.679 -12.134  19.599  1.00  0.00      PROB  
ATOM   2296  ND1 HSD P 260     -12.869 -15.440  20.234  1.00  0.00      PROB  
ATOM   2297  HD1 HSD P 260     -13.501 -15.818  19.558  1.00  0.00      PROB  
ATOM   2298  CG  HSD P 260     -12.391 -14.147  20.219  1.00  0.00      PROB  
ATOM   2299  CE1 HSD P 260     -12.364 -16.084  21.269  1.00  0.02      PROB  
ATOM   2300  HE1 HSD P 260     -12.580 -17.123  21.516  1.00  0.01      PROB  
ATOM   2301  NE2 HSD P 260     -11.572 -15.256  21.929  1.00  0.04      PROB  
ATOM   2302  CD2 HSD P 260     -11.571 -14.037  21.292  1.00  0.02      PROB  
ATOM   2303  HD2 HSD P 260     -10.986 -13.206  21.664  1.00  0.03      PROB  
ATOM   2304  C   HSD P 260     -12.289 -12.105  16.947  1.00  0.00      PROB  
ATOM   2305  O   HSD P 260     -12.156 -10.927  17.289  1.00  0.00      PROB  
ATOM   2306  N   LEU P 261     -12.756 -12.476  15.754  1.00  0.00      PROB  
ATOM   2307  HN  LEU P 261     -12.832 -13.437  15.501  1.00  0.00      PROB  
ATOM   2308  CA  LEU P 261     -13.189 -11.519  14.732  1.00  0.00      PROB  
ATOM   2309  HA  LEU P 261     -13.365 -10.569  15.215  1.00  0.00      PROB  
ATOM   2310  CB  LEU P 261     -12.118 -11.376  13.648  1.00  0.00      PROB  
ATOM   2311  HB1 LEU P 261     -12.528 -10.718  12.854  1.00  0.00      PROB  
ATOM   2312  HB2 LEU P 261     -11.933 -12.384  13.223  1.00  0.00      PROB  
ATOM   2313  CG  LEU P 261     -10.768 -10.798  14.079  1.00  0.00      PROB  
ATOM   2314  HG  LEU P 261     -10.418 -11.323  14.993  1.00  0.00      PROB  
ATOM   2315  CD1 LEU P 261      -9.737 -10.968  12.974  1.00  0.00      PROB  
ATOM   2316 HD11 LEU P 261     -10.072 -10.440  12.055  1.00  0.00      PROB  
ATOM   2317 HD12 LEU P 261      -9.611 -12.046  12.738  1.00  0.00      PROB  
ATOM   2318 HD13 LEU P 261      -8.764 -10.539  13.295  1.00  0.00      PROB  
ATOM   2319  CD2 LEU P 261     -10.900  -9.331  14.469  1.00  0.00      PROB  
ATOM   2320 HD21 LEU P 261     -11.613  -9.223  15.315  1.00  0.00      PROB  
ATOM   2321 HD22 LEU P 261     -11.282  -8.743  13.607  1.00  0.00      PROB  
ATOM   2322 HD23 LEU P 261      -9.912  -8.933  14.785  1.00  0.00      PROB  
ATOM   2323  C   LEU P 261     -14.497 -11.978  14.091  1.00  0.00      PROB  
ATOM   2324  O   LEU P 261     -14.667 -13.162  13.801  1.00  0.00      PROB  
ATOM   2325  N   THR P 262     -15.409 -11.032  13.871  1.00  0.00      PROB  
ATOM   2326  HN  THR P 262     -15.261 -10.084  14.142  1.00  0.00      PROB  
ATOM   2327  CA  THR P 262     -16.686 -11.317  13.219  1.00  0.00      PROB  
ATOM   2328  HA  THR P 262     -17.042 -12.266  13.591  1.00  0.00      PROB  
ATOM   2329  CB  THR P 262     -17.726 -10.215  13.501  1.00  0.00      PROB  
ATOM   2330  HB  THR P 262     -18.660 -10.424  12.937  1.00  0.00      PROB  
ATOM   2331  OG1 THR P 262     -17.208  -8.945  13.089  1.00  0.00      PROB  
ATOM   2332  HG1 THR P 262     -17.041  -8.453  13.896  1.00  0.00      PROB  
ATOM   2333  CG2 THR P 262     -18.061 -10.167  14.982  1.00  0.00      PROB  
ATOM   2334 HG21 THR P 262     -17.146  -9.951  15.574  1.00  0.00      PROB  
ATOM   2335 HG22 THR P 262     -18.472 -11.146  15.309  1.00  0.00      PROB  
ATOM   2336 HG23 THR P 262     -18.806  -9.365  15.176  1.00  0.00      PROB  
ATOM   2337  C   THR P 262     -16.512 -11.446  11.708  1.00  0.00      PROB  
ATOM   2338  O   THR P 262     -15.502 -11.015  11.151  1.00  0.00      PROB  
ATOM   2339  N   TYR P 263     -17.512 -12.042  11.062  1.00  0.00      PROB  
ATOM   2340  HN  TYR P 263     -18.305 -12.406  11.544  1.00  0.00      PROB  
ATOM   2341  CA  TYR P 263     -17.522 -12.206   9.605  1.00  0.00      PROB  
ATOM   2342  HA  TYR P 263     -16.589 -12.664   9.312  1.00  0.00      PROB  
ATOM   2343  CB  TYR P 263     -18.703 -13.080   9.176  1.00  0.00      PROB  
ATOM   2344  HB1 TYR P 263     -19.652 -12.569   9.445  1.00  0.00      PROB  
ATOM   2345  HB2 TYR P 263     -18.638 -14.061   9.693  1.00  0.00      PROB  
ATOM   2346  CG  TYR P 263     -18.755 -13.362   7.690  1.00  0.00      PROB  
ATOM   2347  CD1 TYR P 263     -18.011 -14.400   7.134  1.00  0.00      PROB  
ATOM   2348  HD1 TYR P 263     -17.391 -15.010   7.773  1.00  0.00      PROB  
ATOM   2349  CE1 TYR P 263     -18.054 -14.663   5.772  1.00  0.00      PROB  
ATOM   2350  HE1 TYR P 263     -17.474 -15.474   5.357  1.00  0.00      PROB  
ATOM   2351  CZ  TYR P 263     -18.846 -13.878   4.947  1.00  0.00      PROB  
ATOM   2352  OH  TYR P 263     -18.893 -14.131   3.597  1.00  0.00      PROB  
ATOM   2353  HH  TYR P 263     -18.115 -14.642   3.364  1.00  0.00      PROB  
ATOM   2354  CD2 TYR P 263     -19.544 -12.587   6.841  1.00  0.00      PROB  
ATOM   2355  HD2 TYR P 263     -20.129 -11.777   7.252  1.00  0.00      PROB  
ATOM   2356  CE2 TYR P 263     -19.591 -12.839   5.476  1.00  0.00      PROB  
ATOM   2357  HE2 TYR P 263     -20.205 -12.228   4.831  1.00  0.00      PROB  
ATOM   2358  C   TYR P 263     -17.583 -10.862   8.875  1.00  0.00      PROB  
ATOM   2359  O   TYR P 263     -16.942 -10.694   7.836  1.00  0.00      PROB  
ATOM   2360  N   TRP P 264     -18.351  -9.920   9.421  1.00  0.00      PROB  
ATOM   2361  HN  TRP P 264     -18.879 -10.087  10.250  1.00  0.00      PROB  
ATOM   2362  CA  TRP P 264     -18.474  -8.575   8.844  1.00  0.00      PROB  
ATOM   2363  HA  TRP P 264     -18.670  -8.682   7.787  1.00  0.00      PROB  
ATOM   2364  CB  TRP P 264     -19.608  -7.792   9.517  1.00  0.00      PROB  
ATOM   2365  HB1 TRP P 264     -19.607  -6.753   9.125  1.00  0.00      PROB  
ATOM   2366  HB2 TRP P 264     -19.426  -7.769  10.612  1.00  0.00      PROB  
ATOM   2367  CG  TRP P 264     -20.959  -8.383   9.278  1.00  0.00      PROB  
ATOM   2368  CD1 TRP P 264     -21.809  -8.896  10.213  1.00  0.00      PROB  
ATOM   2369  HD1 TRP P 264     -21.608  -8.939  11.273  1.00  0.00      PROB  
ATOM   2370  NE1 TRP P 264     -22.957  -9.350   9.612  1.00  0.00      PROB  
ATOM   2371  HE1 TRP P 264     -23.715  -9.758  10.072  1.00  0.00      PROB  
ATOM   2372  CE2 TRP P 264     -22.865  -9.138   8.263  1.00  0.00      PROB  
ATOM   2373  CD2 TRP P 264     -21.615  -8.530   8.014  1.00  0.00      PROB  
ATOM   2374  CE3 TRP P 264     -21.269  -8.205   6.694  1.00  0.00      PROB  
ATOM   2375  HE3 TRP P 264     -20.325  -7.738   6.454  1.00  0.00      PROB  
ATOM   2376  CZ3 TRP P 264     -22.174  -8.496   5.673  1.00  0.00      PROB  
ATOM   2377  HZ3 TRP P 264     -21.920  -8.252   4.652  1.00  0.00      PROB  
ATOM   2378  CZ2 TRP P 264     -23.775  -9.430   7.238  1.00  0.00      PROB  
ATOM   2379  HZ2 TRP P 264     -24.731  -9.895   7.431  1.00  0.00      PROB  
ATOM   2380  CH2 TRP P 264     -23.412  -9.102   5.951  1.00  0.00      PROB  
ATOM   2381  HH2 TRP P 264     -24.092  -9.314   5.139  1.00  0.00      PROB  
ATOM   2382  C   TRP P 264     -17.174  -7.772   8.932  1.00  0.00      PROB  
ATOM   2383  O   TRP P 264     -16.838  -7.035   8.001  1.00  0.00      PROB  
ATOM   2384  N   GLU P 265     -16.451  -7.926  10.043  1.00  0.00      PROB  
ATOM   2385  HN  GLU P 265     -16.756  -8.515  10.787  1.00  0.00      PROB  
ATOM   2386  CA  GLU P 265     -15.165  -7.249  10.256  1.00  0.00      PROB  
ATOM   2387  HA  GLU P 265     -15.109  -6.409   9.580  1.00  0.00      PROB  
ATOM   2388  CB  GLU P 265     -15.060  -6.774  11.716  1.00  0.00      PROB  
ATOM   2389  HB1 GLU P 265     -14.109  -6.213  11.838  1.00  0.00      PROB  
ATOM   2390  HB2 GLU P 265     -15.039  -7.666  12.377  1.00  0.00      PROB  
ATOM   2391  CG  GLU P 265     -16.217  -5.872  12.151  1.00  0.00      PROB  
ATOM   2392  HG1 GLU P 265     -17.150  -6.475  12.170  1.00  0.00      PROB  
ATOM   2393  HG2 GLU P 265     -16.327  -5.052  11.410  1.00  0.00      PROB  
ATOM   2394  CD  GLU P 265     -16.027  -5.247  13.527  1.00  0.00      PROB  
ATOM   2395  OE1 GLU P 265     -15.265  -5.800  14.349  1.00  0.00      PROB  
ATOM   2396  OE2 GLU P 265     -16.657  -4.200  13.792  1.00  0.00      PROB  
ATOM   2397  C   GLU P 265     -13.943  -8.107   9.853  1.00  0.00      PROB  
ATOM   2398  O   GLU P 265     -12.827  -7.855  10.316  1.00  0.00      PROB  
ATOM   2399  N   CYS P 266     -14.163  -9.118   9.007  1.00  0.00      PROB  
ATOM   2400  HN  CYS P 266     -15.088  -9.427   8.800  1.00  0.00      PROB  
ATOM   2401  CA  CYS P 266     -13.086  -9.852   8.318  1.00  0.00      PROB  
ATOM   2402  HA  CYS P 266     -12.146  -9.557   8.759  1.00  0.00      PROB  
ATOM   2403  CB  CYS P 266     -13.286 -11.364   8.456  1.00  0.00      PROB  
ATOM   2404  HB1 CYS P 266     -12.768 -11.860   7.609  1.00  0.00      PROB  
ATOM   2405  HB2 CYS P 266     -14.372 -11.578   8.375  1.00  0.00      PROB  
ATOM   2406  SG  CYS P 266     -12.664 -12.045  10.009  1.00  0.00      PROB  
ATOM   2407  HG1 CYS P 266     -13.596 -11.482  10.764  1.00  0.00      PROB  
ATOM   2408  C   CYS P 266     -12.968  -9.473   6.835  1.00  0.00      PROB  
ATOM   2409  O   CYS P 266     -11.870  -9.521   6.277  1.00  0.00      PROB  
ATOM   2410  N   LEU P 267     -14.087  -9.124   6.197  1.00  0.00      PROB  
ATOM   2411  HN  LEU P 267     -14.984  -9.203   6.626  1.00  0.00      PROB  
ATOM   2412  CA  LEU P 267     -14.077  -8.601   4.824  1.00  0.00      PROB  
ATOM   2413  HA  LEU P 267     -13.573  -9.321   4.197  1.00  0.00      PROB  
ATOM   2414  CB  LEU P 267     -15.501  -8.363   4.315  1.00  0.00      PROB  
ATOM   2415  HB1 LEU P 267     -15.426  -7.820   3.350  1.00  0.00      PROB  
ATOM   2416  HB2 LEU P 267     -16.018  -7.717   5.055  1.00  0.00      PROB  
ATOM   2417  CG  LEU P 267     -16.379  -9.598   4.084  1.00  0.00      PROB  
ATOM   2418  HG  LEU P 267     -16.201 -10.334   4.897  1.00  0.00      PROB  
ATOM   2419  CD1 LEU P 267     -17.850  -9.211   4.068  1.00  0.00      PROB  
ATOM   2420 HD11 LEU P 267     -18.044  -8.481   3.254  1.00  0.00      PROB  
ATOM   2421 HD12 LEU P 267     -18.129  -8.744   5.037  1.00  0.00      PROB  
ATOM   2422 HD13 LEU P 267     -18.476 -10.112   3.893  1.00  0.00      PROB  
ATOM   2423  CD2 LEU P 267     -16.005 -10.323   2.796  1.00  0.00      PROB  
ATOM   2424 HD21 LEU P 267     -14.909 -10.498   2.761  1.00  0.00      PROB  
ATOM   2425 HD22 LEU P 267     -16.294  -9.707   1.918  1.00  0.00      PROB  
ATOM   2426 HD23 LEU P 267     -16.523 -11.305   2.751  1.00  0.00      PROB  
ATOM   2427  C   LEU P 267     -13.274  -7.303   4.718  1.00  0.00      PROB  
ATOM   2428  O   LEU P 267     -12.568  -7.084   3.731  1.00  0.00      PROB  
ATOM   2429  N   TYR P 268     -13.406  -6.451   5.735  1.00  0.00      PROB  
ATOM   2430  HN  TYR P 268     -14.064  -6.613   6.466  1.00  0.00      PROB  
ATOM   2431  CA  TYR P 268     -12.611  -5.225   5.866  1.00  0.00      PROB  
ATOM   2432  HA  TYR P 268     -12.820  -4.592   5.016  1.00  0.00      PROB  
ATOM   2433  CB  TYR P 268     -12.979  -4.510   7.175  1.00  0.00      PROB  
ATOM   2434  HB1 TYR P 268     -12.772  -5.192   8.027  1.00  0.00      PROB  
ATOM   2435  HB2 TYR P 268     -14.058  -4.247   7.149  1.00  0.00      PROB  
ATOM   2436  CG  TYR P 268     -12.221  -3.224   7.449  1.00  0.00      PROB  
ATOM   2437  CD1 TYR P 268     -12.436  -2.083   6.674  1.00  0.00      PROB  
ATOM   2438  HD1 TYR P 268     -13.148  -2.119   5.863  1.00  0.00      PROB  
ATOM   2439  CE1 TYR P 268     -11.751  -0.903   6.928  1.00  0.00      PROB  
ATOM   2440  HE1 TYR P 268     -11.924  -0.032   6.313  1.00  0.00      PROB  
ATOM   2441  CZ  TYR P 268     -10.842  -0.847   7.977  1.00  0.00      PROB  
ATOM   2442  OH  TYR P 268     -10.159   0.319   8.237  1.00  0.00      PROB  
ATOM   2443  HH  TYR P 268      -9.706   0.217   9.077  1.00  0.00      PROB  
ATOM   2444  CD2 TYR P 268     -11.308  -3.139   8.501  1.00  0.00      PROB  
ATOM   2445  HD2 TYR P 268     -11.134  -4.005   9.122  1.00  0.00      PROB  
ATOM   2446  CE2 TYR P 268     -10.619  -1.964   8.765  1.00  0.00      PROB  
ATOM   2447  HE2 TYR P 268      -9.913  -1.921   9.581  1.00  0.00      PROB  
ATOM   2448  C   TYR P 268     -11.105  -5.505   5.810  1.00  0.00      PROB  
ATOM   2449  O   TYR P 268     -10.359  -4.750   5.187  1.00  0.00      PROB  
ATOM   2450  N   PHE P 269     -10.673  -6.587   6.456  1.00  0.00      PROB  
ATOM   2451  HN  PHE P 269     -11.284  -7.148   7.009  1.00  0.00      PROB  
ATOM   2452  CA  PHE P 269      -9.275  -7.028   6.400  1.00  0.00      PROB  
ATOM   2453  HA  PHE P 269      -8.647  -6.168   6.575  1.00  0.00      PROB  
ATOM   2454  CB  PHE P 269      -9.002  -8.109   7.453  1.00  0.00      PROB  
ATOM   2455  HB1 PHE P 269      -9.694  -8.962   7.289  1.00  0.00      PROB  
ATOM   2456  HB2 PHE P 269      -9.158  -7.680   8.466  1.00  0.00      PROB  
ATOM   2457  CG  PHE P 269      -7.600  -8.659   7.413  1.00  0.00      PROB  
ATOM   2458  CD1 PHE P 269      -6.510  -7.840   7.686  1.00  0.00      PROB  
ATOM   2459  HD1 PHE P 269      -6.673  -6.800   7.929  1.00  0.00      PROB  
ATOM   2460  CE1 PHE P 269      -5.216  -8.339   7.651  1.00  0.00      PROB  
ATOM   2461  HE1 PHE P 269      -4.380  -7.689   7.861  1.00  0.00      PROB  
ATOM   2462  CZ  PHE P 269      -4.998  -9.674   7.346  1.00  0.00      PROB  
ATOM   2463  HZ  PHE P 269      -3.992 -10.067   7.322  1.00  0.00      PROB  
ATOM   2464  CD2 PHE P 269      -7.369  -9.997   7.105  1.00  0.00      PROB  
ATOM   2465  HD2 PHE P 269      -8.204 -10.648   6.889  1.00  0.00      PROB  
ATOM   2466  CE2 PHE P 269      -6.076 -10.504   7.072  1.00  0.00      PROB  
ATOM   2467  HE2 PHE P 269      -5.910 -11.544   6.833  1.00  0.00      PROB  
ATOM   2468  C   PHE P 269      -8.879  -7.536   5.011  1.00  0.00      PROB  
ATOM   2469  O   PHE P 269      -7.792  -7.217   4.530  1.00  0.00      PROB  
ATOM   2470  N   LEU P 270      -9.748  -8.323   4.383  1.00  0.00      PROB  
ATOM   2471  HN  LEU P 270     -10.623  -8.578   4.786  1.00  0.00      PROB  
ATOM   2472  CA  LEU P 270      -9.465  -8.865   3.049  1.00  0.00      PROB  
ATOM   2473  HA  LEU P 270      -8.454  -9.243   3.055  1.00  0.00      PROB  
ATOM   2474  CB  LEU P 270     -10.443  -9.985   2.669  1.00  0.00      PROB  
ATOM   2475  HB1 LEU P 270     -10.544  -9.999   1.563  1.00  0.00      PROB  
ATOM   2476  HB2 LEU P 270     -11.431  -9.752   3.118  1.00  0.00      PROB  
ATOM   2477  CG  LEU P 270     -10.022 -11.383   3.131  1.00  0.00      PROB  
ATOM   2478  HG  LEU P 270      -9.583 -11.318   4.149  1.00  0.00      PROB  
ATOM   2479  CD1 LEU P 270     -11.223 -12.318   3.157  1.00  0.00      PROB  
ATOM   2480 HD11 LEU P 270     -11.667 -12.398   2.142  1.00  0.00      PROB  
ATOM   2481 HD12 LEU P 270     -11.995 -11.923   3.852  1.00  0.00      PROB  
ATOM   2482 HD13 LEU P 270     -10.907 -13.331   3.486  1.00  0.00      PROB  
ATOM   2483  CD2 LEU P 270      -8.914 -11.958   2.253  1.00  0.00      PROB  
ATOM   2484 HD21 LEU P 270      -8.092 -11.219   2.143  1.00  0.00      PROB  
ATOM   2485 HD22 LEU P 270      -9.315 -12.195   1.244  1.00  0.00      PROB  
ATOM   2486 HD23 LEU P 270      -8.503 -12.879   2.718  1.00  0.00      PROB  
ATOM   2487  C   LEU P 270      -9.463  -7.795   1.962  1.00  0.00      PROB  
ATOM   2488  O   LEU P 270      -8.517  -7.720   1.181  1.00  0.00      PROB  
ATOM   2489  N   MET P 271     -10.510  -6.975   1.918  1.00  0.00      PROB  
ATOM   2490  HN  MET P 271     -11.241  -7.021   2.594  1.00  0.00      PROB  
ATOM   2491  CA  MET P 271     -10.666  -5.948   0.878  1.00  0.00      PROB  
ATOM   2492  HA  MET P 271     -10.608  -6.433  -0.085  1.00  0.00      PROB  
ATOM   2493  CB  MET P 271     -12.017  -5.229   1.036  1.00  0.00      PROB  
ATOM   2494  HB1 MET P 271     -12.036  -4.751   2.038  1.00  0.00      PROB  
ATOM   2495  HB2 MET P 271     -12.820  -5.994   0.986  1.00  0.00      PROB  
ATOM   2496  CG  MET P 271     -12.325  -4.154  -0.005  1.00  0.00      PROB  
ATOM   2497  HG1 MET P 271     -11.634  -3.304   0.171  1.00  0.00      PROB  
ATOM   2498  HG2 MET P 271     -13.364  -3.803   0.167  1.00  0.00      PROB  
ATOM   2499  SD  MET P 271     -12.169  -4.683  -1.727  1.00  0.00      PROB  
ATOM   2500  CE  MET P 271     -13.412  -5.969  -1.813  1.00  0.00      PROB  
ATOM   2501  HE1 MET P 271     -14.385  -5.618  -1.407  1.00  0.00      PROB  
ATOM   2502  HE2 MET P 271     -13.092  -6.852  -1.221  1.00  0.00      PROB  
ATOM   2503  HE3 MET P 271     -13.572  -6.278  -2.868  1.00  0.00      PROB  
ATOM   2504  C   MET P 271      -9.525  -4.923   0.869  1.00  0.00      PROB  
ATOM   2505  O   MET P 271      -9.144  -4.432  -0.195  1.00  0.00      PROB  
ATOM   2506  N   VAL P 272      -8.999  -4.605   2.048  1.00  0.00      PROB  
ATOM   2507  HN  VAL P 272      -9.370  -4.961   2.902  1.00  0.00      PROB  
ATOM   2508  CA  VAL P 272      -7.844  -3.714   2.177  1.00  0.00      PROB  
ATOM   2509  HA  VAL P 272      -8.024  -2.843   1.564  1.00  0.00      PROB  
ATOM   2510  CB  VAL P 272      -7.634  -3.297   3.657  1.00  0.00      PROB  
ATOM   2511  HB  VAL P 272      -7.713  -4.199   4.301  1.00  0.00      PROB  
ATOM   2512  CG1 VAL P 272      -6.276  -2.646   3.881  1.00  0.00      PROB  
ATOM   2513 HG11 VAL P 272      -6.182  -1.734   3.254  1.00  0.00      PROB  
ATOM   2514 HG12 VAL P 272      -5.467  -3.354   3.601  1.00  0.00      PROB  
ATOM   2515 HG13 VAL P 272      -6.167  -2.356   4.948  1.00  0.00      PROB  
ATOM   2516  CG2 VAL P 272      -8.746  -2.350   4.099  1.00  0.00      PROB  
ATOM   2517 HG21 VAL P 272      -9.738  -2.777   3.838  1.00  0.00      PROB  
ATOM   2518 HG22 VAL P 272      -8.635  -1.371   3.586  1.00  0.00      PROB  
ATOM   2519 HG23 VAL P 272      -8.702  -2.203   5.199  1.00  0.00      PROB  
ATOM   2520  C   VAL P 272      -6.580  -4.357   1.587  1.00  0.00      PROB  
ATOM   2521  O   VAL P 272      -5.864  -3.716   0.817  1.00  0.00      PROB  
ATOM   2522  N   THR P 273      -6.320  -5.614   1.954  1.00  0.00      PROB  
ATOM   2523  HN  THR P 273      -6.883  -6.093   2.623  1.00  0.00      PROB  
ATOM   2524  CA  THR P 273      -5.189  -6.381   1.401  1.00  0.00      PROB  
ATOM   2525  HA  THR P 273      -4.312  -5.753   1.449  1.00  0.00      PROB  
ATOM   2526  CB  THR P 273      -4.946  -7.689   2.182  1.00  0.00      PROB  
ATOM   2527  HB  THR P 273      -4.165  -8.293   1.673  1.00  0.00      PROB  
ATOM   2528  OG1 THR P 273      -6.157  -8.452   2.242  1.00  0.00      PROB  
ATOM   2529  HG1 THR P 273      -6.683  -8.059   2.943  1.00  0.00      PROB  
ATOM   2530  CG2 THR P 273      -4.464  -7.394   3.595  1.00  0.00      PROB  
ATOM   2531 HG21 THR P 273      -5.133  -6.650   4.079  1.00  0.00      PROB  
ATOM   2532 HG22 THR P 273      -3.434  -6.978   3.564  1.00  0.00      PROB  
ATOM   2533 HG23 THR P 273      -4.474  -8.326   4.200  1.00  0.00      PROB  
ATOM   2534  C   THR P 273      -5.383  -6.726  -0.077  1.00  0.00      PROB  
ATOM   2535  O   THR P 273      -4.411  -6.858  -0.824  1.00  0.00      PROB  
ATOM   2536  N   MET P 274      -6.641  -6.885  -0.478  1.00  0.00      PROB  
ATOM   2537  HN  MET P 274      -7.399  -6.883   0.170  1.00  0.00      PROB  
ATOM   2538  CA  MET P 274      -7.010  -7.072  -1.878  1.00  0.00      PROB  
ATOM   2539  HA  MET P 274      -6.419  -7.881  -2.280  1.00  0.00      PROB  
ATOM   2540  CB  MET P 274      -8.506  -7.398  -1.973  1.00  0.00      PROB  
ATOM   2541  HB1 MET P 274      -9.075  -6.485  -1.700  1.00  0.00      PROB  
ATOM   2542  HB2 MET P 274      -8.731  -8.197  -1.236  1.00  0.00      PROB  
ATOM   2543  CG  MET P 274      -8.991  -7.864  -3.333  1.00  0.00      PROB  
ATOM   2544  HG1 MET P 274      -8.449  -8.795  -3.600  1.00  0.00      PROB  
ATOM   2545  HG2 MET P 274      -8.737  -7.086  -4.083  1.00  0.00      PROB  
ATOM   2546  SD  MET P 274     -10.768  -8.174  -3.369  1.00  0.00      PROB  
ATOM   2547  CE  MET P 274     -10.928  -9.542  -2.224  1.00  0.00      PROB  
ATOM   2548  HE1 MET P 274     -11.097  -9.182  -1.186  1.00  0.00      PROB  
ATOM   2549  HE2 MET P 274     -10.003 -10.156  -2.228  1.00  0.00      PROB  
ATOM   2550  HE3 MET P 274     -11.790 -10.182  -2.509  1.00  0.00      PROB  
ATOM   2551  C   MET P 274      -6.685  -5.816  -2.689  1.00  0.00      PROB  
ATOM   2552  O   MET P 274      -6.176  -5.908  -3.808  1.00  0.00      PROB  
ATOM   2553  N   SER P 275      -6.973  -4.651  -2.109  1.00  0.00      PROB  
ATOM   2554  HN  SER P 275      -7.364  -4.609  -1.193  1.00  0.00      PROB  
ATOM   2555  CA  SER P 275      -6.744  -3.354  -2.755  1.00  0.00      PROB  
ATOM   2556  HA  SER P 275      -6.954  -3.458  -3.809  1.00  0.00      PROB  
ATOM   2557  CB  SER P 275      -7.659  -2.297  -2.125  1.00  0.00      PROB  
ATOM   2558  HB1 SER P 275      -7.520  -1.326  -2.647  1.00  0.00      PROB  
ATOM   2559  HB2 SER P 275      -7.405  -2.179  -1.050  1.00  0.00      PROB  
ATOM   2560  OG  SER P 275      -9.020  -2.674  -2.228  1.00  0.00      PROB  
ATOM   2561  HG1 SER P 275      -9.135  -3.417  -1.632  1.00  0.00      PROB  
ATOM   2562  C   SER P 275      -5.293  -2.842  -2.724  1.00  0.00      PROB  
ATOM   2563  O   SER P 275      -5.007  -1.802  -3.318  1.00  0.00      PROB  
ATOM   2564  N   THR P 276      -4.395  -3.554  -2.038  1.00  0.00      PROB  
ATOM   2565  HN  THR P 276      -4.651  -4.403  -1.582  1.00  0.00      PROB  
ATOM   2566  CA  THR P 276      -2.977  -3.166  -1.891  1.00  0.00      PROB  
ATOM   2567  HA  THR P 276      -2.516  -3.871  -1.216  1.00  0.00      PROB  
ATOM   2568  CB  THR P 276      -2.213  -3.156  -3.242  1.00  0.00      PROB  
ATOM   2569  HB  THR P 276      -1.119  -3.197  -3.054  1.00  0.00      PROB  
ATOM   2570  OG1 THR P 276      -2.511  -1.961  -3.976  1.00  0.00      PROB  
ATOM   2571  HG1 THR P 276      -2.228  -1.231  -3.420  1.00  0.00      PROB  
ATOM   2572  CG2 THR P 276      -2.569  -4.383  -4.077  1.00  0.00      PROB  
ATOM   2573 HG21 THR P 276      -3.616  -4.306  -4.442  1.00  0.00      PROB  
ATOM   2574 HG22 THR P 276      -2.475  -5.301  -3.459  1.00  0.00      PROB  
ATOM   2575 HG23 THR P 276      -1.892  -4.452  -4.955  1.00  0.00      PROB  
ATOM   2576  C   THR P 276      -2.792  -1.824  -1.164  1.00  0.00      PROB  
ATOM   2577  O   THR P 276      -1.870  -1.058  -1.470  1.00  0.00      PROB  
ATOM   2578  N   VAL P 277      -3.671  -1.567  -0.199  1.00  0.00      PROB  
ATOM   2579  HN  VAL P 277      -4.399  -2.210   0.025  1.00  0.00      PROB  
ATOM   2580  CA  VAL P 277      -3.646  -0.346   0.599  1.00  0.00      PROB  
ATOM   2581  HA  VAL P 277      -3.206   0.435  -0.003  1.00  0.00      PROB  
ATOM   2582  CB  VAL P 277      -5.072   0.060   1.042  1.00  0.00      PROB  
ATOM   2583  HB  VAL P 277      -5.553  -0.800   1.555  1.00  0.00      PROB  
ATOM   2584  CG1 VAL P 277      -5.039   1.254   1.990  1.00  0.00      PROB  
ATOM   2585 HG11 VAL P 277      -4.414   2.066   1.560  1.00  0.00      PROB  
ATOM   2586 HG12 VAL P 277      -4.604   0.950   2.966  1.00  0.00      PROB  
ATOM   2587 HG13 VAL P 277      -6.068   1.643   2.144  1.00  0.00      PROB  
ATOM   2588  CG2 VAL P 277      -5.936   0.362  -0.175  1.00  0.00      PROB  
ATOM   2589 HG21 VAL P 277      -5.861  -0.467  -0.911  1.00  0.00      PROB  
ATOM   2590 HG22 VAL P 277      -5.591   1.300  -0.660  1.00  0.00      PROB  
ATOM   2591 HG23 VAL P 277      -6.998   0.469   0.132  1.00  0.00      PROB  
ATOM   2592  C   VAL P 277      -2.748  -0.583   1.807  1.00  0.00      PROB  
ATOM   2593  O   VAL P 277      -1.751   0.117   2.000  1.00  0.00      PROB  
ATOM   2594  N   GLY P 278      -3.102  -1.591   2.607  1.00  0.00      PROB  
ATOM   2595  HN  GLY P 278      -3.915  -2.140   2.428  1.00  0.00      PROB  
ATOM   2596  CA  GLY P 278      -2.336  -1.964   3.793  1.00  0.00      PROB  
ATOM   2597  HA1 GLY P 278      -1.304  -2.073   3.495  1.00  0.00      PROB  
ATOM   2598  HA2 GLY P 278      -2.723  -2.907   4.149  1.00  0.00      PROB  
ATOM   2599  C   GLY P 278      -2.416  -0.947   4.915  1.00  0.00      PROB  
ATOM   2600  O   GLY P 278      -1.523  -0.112   5.066  1.00  0.00      PROB  
ATOM   2601  N   PHE P 279      -3.484  -1.029   5.704  1.00  0.00      PROB  
ATOM   2602  HN  PHE P 279      -4.208  -1.695   5.542  1.00  0.00      PROB  
ATOM   2603  CA  PHE P 279      -3.670  -0.151   6.860  1.00  0.00      PROB  
ATOM   2604  HA  PHE P 279      -3.326   0.835   6.584  1.00  0.00      PROB  
ATOM   2605  CB  PHE P 279      -5.144  -0.093   7.297  1.00  0.00      PROB  
ATOM   2606  HB1 PHE P 279      -5.201   0.287   8.339  1.00  0.00      PROB  
ATOM   2607  HB2 PHE P 279      -5.583  -1.112   7.237  1.00  0.00      PROB  
ATOM   2608  CG  PHE P 279      -6.001   0.810   6.448  1.00  0.00      PROB  
ATOM   2609  CD1 PHE P 279      -5.701   2.165   6.321  1.00  0.00      PROB  
ATOM   2610  HD1 PHE P 279      -4.839   2.571   6.830  1.00  0.00      PROB  
ATOM   2611  CE1 PHE P 279      -6.497   2.999   5.548  1.00  0.00      PROB  
ATOM   2612  HE1 PHE P 279      -6.247   4.045   5.449  1.00  0.00      PROB  
ATOM   2613  CZ  PHE P 279      -7.614   2.489   4.903  1.00  0.00      PROB  
ATOM   2614  HZ  PHE P 279      -8.235   3.137   4.303  1.00  0.00      PROB  
ATOM   2615  CD2 PHE P 279      -7.131   0.315   5.803  1.00  0.00      PROB  
ATOM   2616  HD2 PHE P 279      -7.388  -0.729   5.905  1.00  0.00      PROB  
ATOM   2617  CE2 PHE P 279      -7.932   1.146   5.030  1.00  0.00      PROB  
ATOM   2618  HE2 PHE P 279      -8.801   0.746   4.529  1.00  0.00      PROB  
ATOM   2619  C   PHE P 279      -2.822  -0.631   8.028  1.00  0.00      PROB  
ATOM   2620  O   PHE P 279      -2.011   0.125   8.569  1.00  0.00      PROB  
ATOM   2621  N   GLY P 280      -3.015  -1.893   8.402  1.00  0.00      PROB  
ATOM   2622  HN  GLY P 280      -3.574  -2.519   7.864  1.00  0.00      PROB  
ATOM   2623  CA  GLY P 280      -2.429  -2.453   9.617  1.00  0.00      PROB  
ATOM   2624  HA1 GLY P 280      -1.433  -2.051   9.726  1.00  0.00      PROB  
ATOM   2625  HA2 GLY P 280      -2.388  -3.526   9.506  1.00  0.00      PROB  
ATOM   2626  C   GLY P 280      -3.247  -2.107  10.851  1.00  0.00      PROB  
ATOM   2627  O   GLY P 280      -2.689  -1.892  11.931  1.00  0.00      PROB  
ATOM   2628  N   ASP P 281      -4.569  -2.054  10.680  1.00  0.00      PROB  
ATOM   2629  HN  ASP P 281      -4.982  -2.189   9.783  1.00  0.00      PROB  
ATOM   2630  CA  ASP P 281      -5.508  -1.799  11.769  1.00  0.00      PROB  
ATOM   2631  HA  ASP P 281      -4.993  -1.238  12.535  1.00  0.00      PROB  
ATOM   2632  CB  ASP P 281      -6.715  -1.010  11.245  1.00  0.00      PROB  
ATOM   2633  HB1 ASP P 281      -7.256  -1.633  10.501  1.00  0.00      PROB  
ATOM   2634  HB2 ASP P 281      -6.352  -0.084  10.751  1.00  0.00      PROB  
ATOM   2635  CG  ASP P 281      -7.696  -0.615  12.346  1.00  0.00      PROB  
ATOM   2636  OD1 ASP P 281      -7.273  -0.420  13.505  1.00  0.00      PROB  
ATOM   2637  OD2 ASP P 281      -8.900  -0.488  12.038  1.00  0.00      PROB  
ATOM   2638  C   ASP P 281      -5.946  -3.140  12.352  1.00  0.00      PROB  
ATOM   2639  O   ASP P 281      -5.876  -3.351  13.565  1.00  0.00      PROB  
ATOM   2640  N   ILE P 282      -6.398  -4.032  11.468  1.00  0.00      PROB  
ATOM   2641  HN  ILE P 282      -6.568  -3.778  10.520  1.00  0.00      PROB  
ATOM   2642  CA  ILE P 282      -6.679  -5.428  11.798  1.00  0.00      PROB  
ATOM   2643  HA  ILE P 282      -6.579  -5.542  12.867  1.00  0.00      PROB  
ATOM   2644  CB  ILE P 282      -8.100  -5.840  11.350  1.00  0.00      PROB  
ATOM   2645  HB  ILE P 282      -8.214  -5.639  10.263  1.00  0.00      PROB  
ATOM   2646  CG2 ILE P 282      -8.348  -7.325  11.617  1.00  0.00      PROB  
ATOM   2647 HG21 ILE P 282      -8.072  -7.576  12.664  1.00  0.00      PROB  
ATOM   2648 HG22 ILE P 282      -7.730  -7.941  10.930  1.00  0.00      PROB  
ATOM   2649 HG23 ILE P 282      -9.423  -7.562  11.467  1.00  0.00      PROB  
ATOM   2650  CG1 ILE P 282      -9.150  -4.978  12.069  1.00  0.00      PROB  
ATOM   2651 HG11 ILE P 282      -8.856  -3.912  11.965  1.00  0.00      PROB  
ATOM   2652 HG12 ILE P 282      -9.146  -5.250  13.146  1.00  0.00      PROB  
ATOM   2653  CD  ILE P 282     -10.561  -5.135  11.545  1.00  0.00      PROB  
ATOM   2654  HD1 ILE P 282     -11.084  -5.947  12.094  1.00  0.00      PROB  
ATOM   2655  HD2 ILE P 282     -10.537  -5.396  10.465  1.00  0.00      PROB  
ATOM   2656  HD3 ILE P 282     -11.125  -4.189  11.689  1.00  0.00      PROB  
ATOM   2657  C   ILE P 282      -5.629  -6.287  11.094  1.00  0.00      PROB  
ATOM   2658  O   ILE P 282      -5.235  -5.987   9.965  1.00  0.00      PROB  
ATOM   2659  N   PHE P 283      -5.184  -7.350  11.761  1.00  0.00      PROB  
ATOM   2660  HN  PHE P 283      -5.550  -7.599  12.654  1.00  0.00      PROB  
ATOM   2661  CA  PHE P 283      -4.132  -8.226  11.237  1.00  0.00      PROB  
ATOM   2662  HA  PHE P 283      -4.279  -8.326  10.172  1.00  0.00      PROB  
ATOM   2663  CB  PHE P 283      -2.747  -7.638  11.531  1.00  0.00      PROB  
ATOM   2664  HB1 PHE P 283      -2.615  -6.703  10.946  1.00  0.00      PROB  
ATOM   2665  HB2 PHE P 283      -1.968  -8.378  11.248  1.00  0.00      PROB  
ATOM   2666  CG  PHE P 283      -2.527  -7.292  12.979  1.00  0.00      PROB  
ATOM   2667  CD1 PHE P 283      -1.922  -8.199  13.845  1.00  0.00      PROB  
ATOM   2668  HD1 PHE P 283      -1.608  -9.163  13.473  1.00  0.00      PROB  
ATOM   2669  CE1 PHE P 283      -1.718  -7.879  15.181  1.00  0.00      PROB  
ATOM   2670  HE1 PHE P 283      -1.250  -8.593  15.842  1.00  0.00      PROB  
ATOM   2671  CZ  PHE P 283      -2.116  -6.642  15.667  1.00  0.00      PROB  
ATOM   2672  HZ  PHE P 283      -1.958  -6.392  16.706  1.00  0.00      PROB  
ATOM   2673  CD2 PHE P 283      -2.919  -6.053  13.481  1.00  0.00      PROB  
ATOM   2674  HD2 PHE P 283      -3.386  -5.336  12.823  1.00  0.00      PROB  
ATOM   2675  CE2 PHE P 283      -2.718  -5.727  14.814  1.00  0.00      PROB  
ATOM   2676  HE2 PHE P 283      -3.029  -4.763  15.188  1.00  0.00      PROB  
ATOM   2677  C   PHE P 283      -4.229  -9.640  11.796  1.00  0.00      PROB  
ATOM   2678  O   PHE P 283      -4.839  -9.865  12.844  1.00  0.00      PROB  
ATOM   2679  N   ALA P 284      -3.617 -10.584  11.083  1.00  0.00      PROB  
ATOM   2680  HN  ALA P 284      -3.129 -10.368  10.241  1.00  0.00      PROB  
ATOM   2681  CA  ALA P 284      -3.612 -11.993  11.471  1.00  0.00      PROB  
ATOM   2682  HA  ALA P 284      -4.481 -12.176  12.085  1.00  0.00      PROB  
ATOM   2683  CB  ALA P 284      -3.640 -12.878  10.236  1.00  0.00      PROB  
ATOM   2684  HB1 ALA P 284      -2.749 -12.678   9.603  1.00  0.00      PROB  
ATOM   2685  HB2 ALA P 284      -4.553 -12.667   9.640  1.00  0.00      PROB  
ATOM   2686  HB3 ALA P 284      -3.629 -13.947  10.537  1.00  0.00      PROB  
ATOM   2687  C   ALA P 284      -2.387 -12.312  12.329  1.00  0.00      PROB  
ATOM   2688  O   ALA P 284      -1.261 -12.313  11.829  1.00  0.00      PROB  
ATOM   2689  N   THR P 285      -2.618 -12.569  13.615  1.00  0.00      PROB  
ATOM   2690  HN  THR P 285      -3.526 -12.468  14.014  1.00  0.00      PROB  
ATOM   2691  CA  THR P 285      -1.567 -13.015  14.535  1.00  0.00      PROB  
ATOM   2692  HA  THR P 285      -0.660 -12.489  14.278  1.00  0.00      PROB  
ATOM   2693  CB  THR P 285      -1.941 -12.738  16.005  1.00  0.00      PROB  
ATOM   2694  HB  THR P 285      -1.185 -13.194  16.679  1.00  0.00      PROB  
ATOM   2695  OG1 THR P 285      -3.225 -13.306  16.295  1.00  0.00      PROB  
ATOM   2696  HG1 THR P 285      -3.812 -13.004  15.598  1.00  0.00      PROB  
ATOM   2697  CG2 THR P 285      -1.976 -11.243  16.276  1.00  0.00      PROB  
ATOM   2698 HG21 THR P 285      -2.729 -10.754  15.621  1.00  0.00      PROB  
ATOM   2699 HG22 THR P 285      -0.980 -10.797  16.066  1.00  0.00      PROB  
ATOM   2700 HG23 THR P 285      -2.253 -11.057  17.336  1.00  0.00      PROB  
ATOM   2701  C   THR P 285      -1.266 -14.510  14.384  1.00  0.00      PROB  
ATOM   2702  O   THR P 285      -0.134 -14.940  14.621  1.00  0.00      PROB  
ATOM   2703  N   THR P 286      -2.278 -15.292  14.001  1.00  0.00      PROB  
ATOM   2704  HN  THR P 286      -3.186 -14.923  13.818  1.00  0.00      PROB  
ATOM   2705  CA  THR P 286      -2.131 -16.741  13.822  1.00  0.00      PROB  
ATOM   2706  HA  THR P 286      -1.648 -17.134  14.704  1.00  0.00      PROB  
ATOM   2707  CB  THR P 286      -3.495 -17.433  13.612  1.00  0.00      PROB  
ATOM   2708  HB  THR P 286      -3.340 -18.505  13.367  1.00  0.00      PROB  
ATOM   2709  OG1 THR P 286      -4.198 -16.805  12.530  1.00  0.00      PROB  
ATOM   2710  HG1 THR P 286      -4.718 -16.101  12.925  1.00  0.00      PROB  
ATOM   2711  CG2 THR P 286      -4.341 -17.357  14.877  1.00  0.00      PROB  
ATOM   2712 HG21 THR P 286      -4.523 -16.296  15.151  1.00  0.00      PROB  
ATOM   2713 HG22 THR P 286      -3.811 -17.855  15.717  1.00  0.00      PROB  
ATOM   2714 HG23 THR P 286      -5.321 -17.853  14.707  1.00  0.00      PROB  
ATOM   2715  C   THR P 286      -1.235 -17.074  12.629  1.00  0.00      PROB  
ATOM   2716  O   THR P 286      -1.211 -16.342  11.638  1.00  0.00      PROB  
ATOM   2717  N   VAL P 287      -0.516 -18.188  12.738  1.00  0.00      PROB  
ATOM   2718  HN  VAL P 287      -0.575 -18.772  13.543  1.00  0.00      PROB  
ATOM   2719  CA  VAL P 287       0.408 -18.637  11.694  1.00  0.00      PROB  
ATOM   2720  HA  VAL P 287       0.928 -17.768  11.318  1.00  0.00      PROB  
ATOM   2721  CB  VAL P 287       1.425 -19.671  12.238  1.00  0.00      PROB  
ATOM   2722  HB  VAL P 287       0.872 -20.525  12.683  1.00  0.00      PROB  
ATOM   2723  CG1 VAL P 287       2.341 -20.190  11.130  1.00  0.00      PROB  
ATOM   2724 HG11 VAL P 287       2.772 -19.339  10.561  1.00  0.00      PROB  
ATOM   2725 HG12 VAL P 287       1.762 -20.828  10.429  1.00  0.00      PROB  
ATOM   2726 HG13 VAL P 287       3.173 -20.779  11.572  1.00  0.00      PROB  
ATOM   2727  CG2 VAL P 287       2.251 -19.058  13.366  1.00  0.00      PROB  
ATOM   2728 HG21 VAL P 287       1.586 -18.740  14.197  1.00  0.00      PROB  
ATOM   2729 HG22 VAL P 287       2.801 -18.168  12.992  1.00  0.00      PROB  
ATOM   2730 HG23 VAL P 287       2.973 -19.807  13.756  1.00  0.00      PROB  
ATOM   2731  C   VAL P 287      -0.364 -19.208  10.498  1.00  0.00      PROB  
ATOM   2732  O   VAL P 287       0.040 -19.020   9.350  1.00  0.00      PROB  
ATOM   2733  N   LEU P 288      -1.472 -19.896  10.778  1.00  0.00      PROB  
ATOM   2734  HN  LEU P 288      -1.763 -20.067  11.716  1.00  0.00      PROB  
ATOM   2735  CA  LEU P 288      -2.336 -20.447   9.728  1.00  0.00      PROB  
ATOM   2736  HA  LEU P 288      -1.710 -20.964   9.016  1.00  0.00      PROB  
ATOM   2737  CB  LEU P 288      -3.366 -21.409  10.328  1.00  0.00      PROB  
ATOM   2738  HB1 LEU P 288      -4.005 -21.775   9.498  1.00  0.00      PROB  
ATOM   2739  HB2 LEU P 288      -3.992 -20.828  11.037  1.00  0.00      PROB  
ATOM   2740  CG  LEU P 288      -2.837 -22.636  11.078  1.00  0.00      PROB  
ATOM   2741  HG  LEU P 288      -2.185 -22.307  11.915  1.00  0.00      PROB  
ATOM   2742  CD1 LEU P 288      -4.002 -23.444  11.628  1.00  0.00      PROB  
ATOM   2743 HD11 LEU P 288      -4.658 -23.782  10.797  1.00  0.00      PROB  
ATOM   2744 HD12 LEU P 288      -4.603 -22.818  12.321  1.00  0.00      PROB  
ATOM   2745 HD13 LEU P 288      -3.621 -24.338  12.166  1.00  0.00      PROB  
ATOM   2746  CD2 LEU P 288      -1.957 -23.498  10.187  1.00  0.00      PROB  
ATOM   2747 HD21 LEU P 288      -1.000 -22.975   9.975  1.00  0.00      PROB  
ATOM   2748 HD22 LEU P 288      -2.474 -23.696   9.224  1.00  0.00      PROB  
ATOM   2749 HD23 LEU P 288      -1.731 -24.460  10.695  1.00  0.00      PROB  
ATOM   2750  C   LEU P 288      -3.064 -19.355   8.938  1.00  0.00      PROB  
ATOM   2751  O   LEU P 288      -3.331 -19.525   7.748  1.00  0.00      PROB  
ATOM   2752  N   GLY P 289      -3.396 -18.251   9.609  1.00  0.00      PROB  
ATOM   2753  HN  GLY P 289      -3.230 -18.160  10.588  1.00  0.00      PROB  
ATOM   2754  CA  GLY P 289      -4.023 -17.102   8.960  1.00  0.00      PROB  
ATOM   2755  HA1 GLY P 289      -4.335 -16.415   9.732  1.00  0.00      PROB  
ATOM   2756  HA2 GLY P 289      -4.881 -17.460   8.411  1.00  0.00      PROB  
ATOM   2757  C   GLY P 289      -3.089 -16.381   8.004  1.00  0.00      PROB  
ATOM   2758  O   GLY P 289      -3.454 -16.117   6.858  1.00  0.00      PROB  
ATOM   2759  N   ARG P 290      -1.883 -16.069   8.483  1.00  0.00      PROB  
ATOM   2760  HN  ARG P 290      -1.616 -16.297   9.416  1.00  0.00      PROB  
ATOM   2761  CA  ARG P 290      -0.862 -15.371   7.681  1.00  0.00      PROB  
ATOM   2762  HA  ARG P 290      -1.286 -14.438   7.340  1.00  0.00      PROB  
ATOM   2763  CB  ARG P 290       0.402 -15.108   8.513  1.00  0.00      PROB  
ATOM   2764  HB1 ARG P 290       1.219 -14.806   7.825  1.00  0.00      PROB  
ATOM   2765  HB2 ARG P 290       0.690 -16.052   9.022  1.00  0.00      PROB  
ATOM   2766  CG  ARG P 290       0.236 -14.027   9.564  1.00  0.00      PROB  
ATOM   2767  HG1 ARG P 290      -0.662 -14.251  10.178  1.00  0.00      PROB  
ATOM   2768  HG2 ARG P 290       0.090 -13.048   9.060  1.00  0.00      PROB  
ATOM   2769  CD  ARG P 290       1.452 -13.944  10.471  1.00  0.00      PROB  
ATOM   2770  HD1 ARG P 290       2.363 -13.776   9.858  1.00  0.00      PROB  
ATOM   2771  HD2 ARG P 290       1.550 -14.887  11.051  1.00  0.00      PROB  
ATOM   2772  NE  ARG P 290       1.353 -12.844  11.428  1.00  0.00      PROB  
ATOM   2773  HE  ARG P 290       0.592 -12.206  11.317  1.00  0.00      PROB  
ATOM   2774  CZ  ARG P 290       2.196 -12.622  12.438  1.00  0.00      PROB  
ATOM   2775  NH1 ARG P 290       3.239 -13.426  12.656  1.00  0.00      PROB  
ATOM   2776 HH11 ARG P 290       3.399 -14.211  12.057  1.00  0.00      PROB  
ATOM   2777 HH12 ARG P 290       3.860 -13.244  13.418  1.00  0.00      PROB  
ATOM   2778  NH2 ARG P 290       1.996 -11.583  13.243  1.00  0.00      PROB  
ATOM   2779 HH21 ARG P 290       2.528 -11.493  14.085  1.00  0.00      PROB  
ATOM   2780 HH22 ARG P 290       1.313 -10.892  13.007  1.00  0.00      PROB  
ATOM   2781  C   ARG P 290      -0.476 -16.114   6.402  1.00  0.00      PROB  
ATOM   2782  O   ARG P 290      -0.222 -15.482   5.373  1.00  0.00      PROB  
ATOM   2783  N   THR P 291      -0.426 -17.444   6.476  1.00  0.00      PROB  
ATOM   2784  HN  THR P 291      -0.577 -17.931   7.332  1.00  0.00      PROB  
ATOM   2785  CA  THR P 291      -0.146 -18.277   5.304  1.00  0.00      PROB  
ATOM   2786  HA  THR P 291       0.761 -17.910   4.848  1.00  0.00      PROB  
ATOM   2787  CB  THR P 291       0.017 -19.763   5.685  1.00  0.00      PROB  
ATOM   2788  HB  THR P 291       0.059 -20.386   4.766  1.00  0.00      PROB  
ATOM   2789  OG1 THR P 291      -1.096 -20.185   6.482  1.00  0.00      PROB  
ATOM   2790  HG1 THR P 291      -0.917 -19.874   7.372  1.00  0.00      PROB  
ATOM   2791  CG2 THR P 291       1.312 -19.983   6.456  1.00  0.00      PROB  
ATOM   2792 HG21 THR P 291       1.309 -19.378   7.388  1.00  0.00      PROB  
ATOM   2793 HG22 THR P 291       2.179 -19.673   5.835  1.00  0.00      PROB  
ATOM   2794 HG23 THR P 291       1.412 -21.055   6.729  1.00  0.00      PROB  
ATOM   2795  C   THR P 291      -1.244 -18.139   4.251  1.00  0.00      PROB  
ATOM   2796  O   THR P 291      -0.950 -17.962   3.067  1.00  0.00      PROB  
ATOM   2797  N   PHE P 292      -2.499 -18.208   4.689  1.00  0.00      PROB  
ATOM   2798  HN  PHE P 292      -2.714 -18.409   5.641  1.00  0.00      PROB  
ATOM   2799  CA  PHE P 292      -3.650 -17.994   3.805  1.00  0.00      PROB  
ATOM   2800  HA  PHE P 292      -3.565 -18.678   2.973  1.00  0.00      PROB  
ATOM   2801  CB  PHE P 292      -4.963 -18.234   4.559  1.00  0.00      PROB  
ATOM   2802  HB1 PHE P 292      -5.081 -17.457   5.344  1.00  0.00      PROB  
ATOM   2803  HB2 PHE P 292      -4.939 -19.243   5.022  1.00  0.00      PROB  
ATOM   2804  CG  PHE P 292      -6.189 -18.174   3.684  1.00  0.00      PROB  
ATOM   2805  CD1 PHE P 292      -6.606 -19.292   2.968  1.00  0.00      PROB  
ATOM   2806  HD1 PHE P 292      -6.045 -20.212   3.041  1.00  0.00      PROB  
ATOM   2807  CE1 PHE P 292      -7.735 -19.241   2.160  1.00  0.00      PROB  
ATOM   2808  HE1 PHE P 292      -8.048 -20.117   1.611  1.00  0.00      PROB  
ATOM   2809  CZ  PHE P 292      -8.460 -18.062   2.060  1.00  0.00      PROB  
ATOM   2810  HZ  PHE P 292      -9.337 -18.018   1.431  1.00  0.00      PROB  
ATOM   2811  CD2 PHE P 292      -6.929 -16.997   3.575  1.00  0.00      PROB  
ATOM   2812  HD2 PHE P 292      -6.620 -16.120   4.124  1.00  0.00      PROB  
ATOM   2813  CE2 PHE P 292      -8.058 -16.939   2.769  1.00  0.00      PROB  
ATOM   2814  HE2 PHE P 292      -8.623 -16.021   2.694  1.00  0.00      PROB  
ATOM   2815  C   PHE P 292      -3.657 -16.590   3.198  1.00  0.00      PROB  
ATOM   2816  O   PHE P 292      -4.033 -16.421   2.038  1.00  0.00      PROB  
ATOM   2817  N   VAL P 293      -3.252 -15.595   3.984  1.00  0.00      PROB  
ATOM   2818  HN  VAL P 293      -2.984 -15.751   4.931  1.00  0.00      PROB  
ATOM   2819  CA  VAL P 293      -3.170 -14.203   3.518  1.00  0.00      PROB  
ATOM   2820  HA  VAL P 293      -4.114 -13.953   3.058  1.00  0.00      PROB  
ATOM   2821  CB  VAL P 293      -2.872 -13.229   4.684  1.00  0.00      PROB  
ATOM   2822  HB  VAL P 293      -2.019 -13.623   5.276  1.00  0.00      PROB  
ATOM   2823  CG1 VAL P 293      -2.524 -11.829   4.181  1.00  0.00      PROB  
ATOM   2824 HG11 VAL P 293      -3.288 -11.485   3.451  1.00  0.00      PROB  
ATOM   2825 HG12 VAL P 293      -1.534 -11.843   3.678  1.00  0.00      PROB  
ATOM   2826 HG13 VAL P 293      -2.501 -11.116   5.033  1.00  0.00      PROB  
ATOM   2827  CG2 VAL P 293      -4.066 -13.159   5.627  1.00  0.00      PROB  
ATOM   2828 HG21 VAL P 293      -4.394 -14.184   5.905  1.00  0.00      PROB  
ATOM   2829 HG22 VAL P 293      -4.912 -12.639   5.128  1.00  0.00      PROB  
ATOM   2830 HG23 VAL P 293      -3.785 -12.613   6.553  1.00  0.00      PROB  
ATOM   2831  C   VAL P 293      -2.133 -14.052   2.402  1.00  0.00      PROB  
ATOM   2832  O   VAL P 293      -2.409 -13.414   1.386  1.00  0.00      PROB  
ATOM   2833  N   VAL P 294      -0.951 -14.634   2.599  1.00  0.00      PROB  
ATOM   2834  HN  VAL P 294      -0.731 -15.106   3.449  1.00  0.00      PROB  
ATOM   2835  CA  VAL P 294       0.105 -14.619   1.580  1.00  0.00      PROB  
ATOM   2836  HA  VAL P 294       0.243 -13.595   1.265  1.00  0.00      PROB  
ATOM   2837  CB  VAL P 294       1.440 -15.193   2.123  1.00  0.00      PROB  
ATOM   2838  HB  VAL P 294       1.241 -16.168   2.616  1.00  0.00      PROB  
ATOM   2839  CG1 VAL P 294       2.466 -15.398   1.008  1.00  0.00      PROB  
ATOM   2840 HG11 VAL P 294       2.425 -14.550   0.291  1.00  0.00      PROB  
ATOM   2841 HG12 VAL P 294       2.245 -16.338   0.459  1.00  0.00      PROB  
ATOM   2842 HG13 VAL P 294       3.488 -15.448   1.440  1.00  0.00      PROB  
ATOM   2843  CG2 VAL P 294       2.017 -14.273   3.196  1.00  0.00      PROB  
ATOM   2844 HG21 VAL P 294       1.302 -14.176   4.040  1.00  0.00      PROB  
ATOM   2845 HG22 VAL P 294       2.202 -13.264   2.770  1.00  0.00      PROB  
ATOM   2846 HG23 VAL P 294       2.968 -14.695   3.584  1.00  0.00      PROB  
ATOM   2847  C   VAL P 294      -0.348 -15.386   0.334  1.00  0.00      PROB  
ATOM   2848  O   VAL P 294      -0.101 -14.945  -0.788  1.00  0.00      PROB  
ATOM   2849  N   ILE P 295      -1.006 -16.525   0.547  1.00  0.00      PROB  
ATOM   2850  HN  ILE P 295      -1.123 -16.901   1.463  1.00  0.00      PROB  
ATOM   2851  CA  ILE P 295      -1.603 -17.303  -0.546  1.00  0.00      PROB  
ATOM   2852  HA  ILE P 295      -0.829 -17.505  -1.271  1.00  0.00      PROB  
ATOM   2853  CB  ILE P 295      -2.207 -18.633  -0.025  1.00  0.00      PROB  
ATOM   2854  HB  ILE P 295      -2.816 -18.424   0.880  1.00  0.00      PROB  
ATOM   2855  CG2 ILE P 295      -3.091 -19.306  -1.077  1.00  0.00      PROB  
ATOM   2856 HG21 ILE P 295      -2.551 -19.370  -2.046  1.00  0.00      PROB  
ATOM   2857 HG22 ILE P 295      -4.019 -18.713  -1.227  1.00  0.00      PROB  
ATOM   2858 HG23 ILE P 295      -3.354 -20.334  -0.749  1.00  0.00      PROB  
ATOM   2859  CG1 ILE P 295      -1.086 -19.597   0.383  1.00  0.00      PROB  
ATOM   2860 HG11 ILE P 295      -0.260 -19.006   0.832  1.00  0.00      PROB  
ATOM   2861 HG12 ILE P 295      -0.710 -20.105  -0.530  1.00  0.00      PROB  
ATOM   2862  CD  ILE P 295      -1.515 -20.655   1.379  1.00  0.00      PROB  
ATOM   2863  HD1 ILE P 295      -2.331 -21.275   0.950  1.00  0.00      PROB  
ATOM   2864  HD2 ILE P 295      -1.887 -20.172   2.307  1.00  0.00      PROB  
ATOM   2865  HD3 ILE P 295      -0.656 -21.317   1.621  1.00  0.00      PROB  
ATOM   2866  C   ILE P 295      -2.657 -16.480  -1.298  1.00  0.00      PROB  
ATOM   2867  O   ILE P 295      -2.659 -16.459  -2.529  1.00  0.00      PROB  
ATOM   2868  N   PHE P 296      -3.534 -15.805  -0.557  1.00  0.00      PROB  
ATOM   2869  HN  PHE P 296      -3.507 -15.824   0.439  1.00  0.00      PROB  
ATOM   2870  CA  PHE P 296      -4.597 -14.990  -1.153  1.00  0.00      PROB  
ATOM   2871  HA  PHE P 296      -5.109 -15.595  -1.887  1.00  0.00      PROB  
ATOM   2872  CB  PHE P 296      -5.583 -14.508  -0.082  1.00  0.00      PROB  
ATOM   2873  HB1 PHE P 296      -5.079 -13.766   0.573  1.00  0.00      PROB  
ATOM   2874  HB2 PHE P 296      -5.926 -15.377   0.519  1.00  0.00      PROB  
ATOM   2875  CG  PHE P 296      -6.808 -13.845  -0.644  1.00  0.00      PROB  
ATOM   2876  CD1 PHE P 296      -7.773 -14.597  -1.305  1.00  0.00      PROB  
ATOM   2877  HD1 PHE P 296      -7.639 -15.663  -1.409  1.00  0.00      PROB  
ATOM   2878  CE1 PHE P 296      -8.906 -13.994  -1.832  1.00  0.00      PROB  
ATOM   2879  HE1 PHE P 296      -9.648 -14.590  -2.343  1.00  0.00      PROB  
ATOM   2880  CZ  PHE P 296      -9.086 -12.624  -1.702  1.00  0.00      PROB  
ATOM   2881  HZ  PHE P 296      -9.967 -12.153  -2.112  1.00  0.00      PROB  
ATOM   2882  CD2 PHE P 296      -6.997 -12.470  -0.520  1.00  0.00      PROB  
ATOM   2883  HD2 PHE P 296      -6.255 -11.872  -0.012  1.00  0.00      PROB  
ATOM   2884  CE2 PHE P 296      -8.131 -11.861  -1.044  1.00  0.00      PROB  
ATOM   2885  HE2 PHE P 296      -8.269 -10.795  -0.939  1.00  0.00      PROB  
ATOM   2886  C   PHE P 296      -4.050 -13.793  -1.932  1.00  0.00      PROB  
ATOM   2887  O   PHE P 296      -4.582 -13.445  -2.988  1.00  0.00      PROB  
ATOM   2888  N   ILE P 297      -2.999 -13.169  -1.403  1.00  0.00      PROB  
ATOM   2889  HN  ILE P 297      -2.643 -13.410  -0.504  1.00  0.00      PROB  
ATOM   2890  CA  ILE P 297      -2.292 -12.088  -2.100  1.00  0.00      PROB  
ATOM   2891  HA  ILE P 297      -3.030 -11.379  -2.445  1.00  0.00      PROB  
ATOM   2892  CB  ILE P 297      -1.271 -11.385  -1.170  1.00  0.00      PROB  
ATOM   2893  HB  ILE P 297      -0.638 -12.154  -0.679  1.00  0.00      PROB  
ATOM   2894  CG2 ILE P 297      -0.374 -10.420  -1.944  1.00  0.00      PROB  
ATOM   2895 HG21 ILE P 297      -0.993  -9.748  -2.577  1.00  0.00      PROB  
ATOM   2896 HG22 ILE P 297       0.316 -10.990  -2.602  1.00  0.00      PROB  
ATOM   2897 HG23 ILE P 297       0.213  -9.798  -1.235  1.00  0.00      PROB  
ATOM   2898  CG1 ILE P 297      -2.004 -10.613  -0.064  1.00  0.00      PROB  
ATOM   2899 HG11 ILE P 297      -2.911 -11.186   0.223  1.00  0.00      PROB  
ATOM   2900 HG12 ILE P 297      -2.314  -9.627  -0.470  1.00  0.00      PROB  
ATOM   2901  CD  ILE P 297      -1.171 -10.380   1.178  1.00  0.00      PROB  
ATOM   2902  HD1 ILE P 297      -0.263  -9.793   0.924  1.00  0.00      PROB  
ATOM   2903  HD2 ILE P 297      -0.855 -11.354   1.610  1.00  0.00      PROB  
ATOM   2904  HD3 ILE P 297      -1.762  -9.812   1.928  1.00  0.00      PROB  
ATOM   2905  C   ILE P 297      -1.607 -12.627  -3.365  1.00  0.00      PROB  
ATOM   2906  O   ILE P 297      -1.657 -11.983  -4.416  1.00  0.00      PROB  
ATOM   2907  N   MET P 298      -0.978 -13.797  -3.254  1.00  0.00      PROB  
ATOM   2908  HN  MET P 298      -0.895 -14.270  -2.380  1.00  0.00      PROB  
ATOM   2909  CA  MET P 298      -0.364 -14.470  -4.410  1.00  0.00      PROB  
ATOM   2910  HA  MET P 298       0.281 -13.760  -4.905  1.00  0.00      PROB  
ATOM   2911  CB  MET P 298       0.441 -15.699  -3.963  1.00  0.00      PROB  
ATOM   2912  HB1 MET P 298       0.638 -16.333  -4.853  1.00  0.00      PROB  
ATOM   2913  HB2 MET P 298      -0.171 -16.276  -3.238  1.00  0.00      PROB  
ATOM   2914  CG  MET P 298       1.771 -15.361  -3.308  1.00  0.00      PROB  
ATOM   2915  HG1 MET P 298       2.074 -16.218  -2.671  1.00  0.00      PROB  
ATOM   2916  HG2 MET P 298       1.623 -14.476  -2.655  1.00  0.00      PROB  
ATOM   2917  SD  MET P 298       3.082 -15.011  -4.495  1.00  0.00      PROB  
ATOM   2918  CE  MET P 298       3.447 -16.662  -5.092  1.00  0.00      PROB  
ATOM   2919  HE1 MET P 298       2.554 -17.129  -5.560  1.00  0.00      PROB  
ATOM   2920  HE2 MET P 298       3.772 -17.311  -4.251  1.00  0.00      PROB  
ATOM   2921  HE3 MET P 298       4.253 -16.625  -5.855  1.00  0.00      PROB  
ATOM   2922  C   MET P 298      -1.392 -14.883  -5.468  1.00  0.00      PROB  
ATOM   2923  O   MET P 298      -1.115 -14.794  -6.665  1.00  0.00      PROB  
ATOM   2924  N   ILE P 299      -2.565 -15.335  -5.022  1.00  0.00      PROB  
ATOM   2925  HN  ILE P 299      -2.753 -15.440  -4.049  1.00  0.00      PROB  
ATOM   2926  CA  ILE P 299      -3.656 -15.707  -5.929  1.00  0.00      PROB  
ATOM   2927  HA  ILE P 299      -3.232 -16.293  -6.731  1.00  0.00      PROB  
ATOM   2928  CB  ILE P 299      -4.760 -16.522  -5.201  1.00  0.00      PROB  
ATOM   2929  HB  ILE P 299      -4.996 -16.029  -4.234  1.00  0.00      PROB  
ATOM   2930  CG2 ILE P 299      -6.039 -16.621  -6.035  1.00  0.00      PROB  
ATOM   2931 HG21 ILE P 299      -5.797 -16.955  -7.067  1.00  0.00      PROB  
ATOM   2932 HG22 ILE P 299      -6.532 -15.627  -6.090  1.00  0.00      PROB  
ATOM   2933 HG23 ILE P 299      -6.733 -17.358  -5.577  1.00  0.00      PROB  
ATOM   2934  CG1 ILE P 299      -4.247 -17.932  -4.883  1.00  0.00      PROB  
ATOM   2935 HG11 ILE P 299      -3.179 -17.859  -4.588  1.00  0.00      PROB  
ATOM   2936 HG12 ILE P 299      -4.326 -18.550  -5.802  1.00  0.00      PROB  
ATOM   2937  CD  ILE P 299      -5.004 -18.628  -3.772  1.00  0.00      PROB  
ATOM   2938  HD1 ILE P 299      -6.027 -18.892  -4.115  1.00  0.00      PROB  
ATOM   2939  HD2 ILE P 299      -5.088 -17.955  -2.892  1.00  0.00      PROB  
ATOM   2940  HD3 ILE P 299      -4.476 -19.561  -3.481  1.00  0.00      PROB  
ATOM   2941  C   ILE P 299      -4.267 -14.474  -6.600  1.00  0.00      PROB  
ATOM   2942  O   ILE P 299      -4.396 -14.441  -7.823  1.00  0.00      PROB  
ATOM   2943  N   PHE P 300      -4.638 -13.476  -5.799  1.00  0.00      PROB  
ATOM   2944  HN  PHE P 300      -4.412 -13.462  -4.828  1.00  0.00      PROB  
ATOM   2945  CA  PHE P 300      -5.405 -12.333  -6.301  1.00  0.00      PROB  
ATOM   2946  HA  PHE P 300      -6.223 -12.718  -6.891  1.00  0.00      PROB  
ATOM   2947  CB  PHE P 300      -5.942 -11.471  -5.155  1.00  0.00      PROB  
ATOM   2948  HB1 PHE P 300      -5.107 -10.891  -4.708  1.00  0.00      PROB  
ATOM   2949  HB2 PHE P 300      -6.406 -12.127  -4.387  1.00  0.00      PROB  
ATOM   2950  CG  PHE P 300      -6.986 -10.486  -5.592  1.00  0.00      PROB  
ATOM   2951  CD1 PHE P 300      -8.319 -10.870  -5.693  1.00  0.00      PROB  
ATOM   2952  HD1 PHE P 300      -8.604 -11.881  -5.442  1.00  0.00      PROB  
ATOM   2953  CE1 PHE P 300      -9.287  -9.969  -6.113  1.00  0.00      PROB  
ATOM   2954  HE1 PHE P 300     -10.321 -10.276  -6.176  1.00  0.00      PROB  
ATOM   2955  CZ  PHE P 300      -8.925  -8.673  -6.452  1.00  0.00      PROB  
ATOM   2956  HZ  PHE P 300      -9.676  -7.971  -6.783  1.00  0.00      PROB  
ATOM   2957  CD2 PHE P 300      -6.635  -9.185  -5.940  1.00  0.00      PROB  
ATOM   2958  HD2 PHE P 300      -5.602  -8.876  -5.879  1.00  0.00      PROB  
ATOM   2959  CE2 PHE P 300      -7.597  -8.280  -6.365  1.00  0.00      PROB  
ATOM   2960  HE2 PHE P 300      -7.313  -7.272  -6.628  1.00  0.00      PROB  
ATOM   2961  C   PHE P 300      -4.648 -11.455  -7.300  1.00  0.00      PROB  
ATOM   2962  O   PHE P 300      -5.249 -10.949  -8.246  1.00  0.00      PROB  
ATOM   2963  N   ILE P 301      -3.345 -11.271  -7.089  1.00  0.00      PROB  
ATOM   2964  HN  ILE P 301      -2.877 -11.649  -6.295  1.00  0.00      PROB  
ATOM   2965  CA  ILE P 301      -2.517 -10.494  -8.022  1.00  0.00      PROB  
ATOM   2966  HA  ILE P 301      -3.020  -9.556  -8.202  1.00  0.00      PROB  
ATOM   2967  CB  ILE P 301      -1.095 -10.232  -7.465  1.00  0.00      PROB  
ATOM   2968  HB  ILE P 301      -0.651 -11.194  -7.130  1.00  0.00      PROB  
ATOM   2969  CG2 ILE P 301      -0.190  -9.604  -8.529  1.00  0.00      PROB  
ATOM   2970 HG21 ILE P 301      -0.698  -8.734  -8.997  1.00  0.00      PROB  
ATOM   2971 HG22 ILE P 301       0.037 -10.350  -9.321  1.00  0.00      PROB  
ATOM   2972 HG23 ILE P 301       0.756  -9.254  -8.063  1.00  0.00      PROB  
ATOM   2973  CG1 ILE P 301      -1.169  -9.308  -6.240  1.00  0.00      PROB  
ATOM   2974 HG11 ILE P 301      -2.000  -9.655  -5.590  1.00  0.00      PROB  
ATOM   2975 HG12 ILE P 301      -1.393  -8.279  -6.592  1.00  0.00      PROB  
ATOM   2976  CD  ILE P 301       0.099  -9.264  -5.411  1.00  0.00      PROB  
ATOM   2977  HD1 ILE P 301       0.948  -8.902  -6.030  1.00  0.00      PROB  
ATOM   2978  HD2 ILE P 301       0.341 -10.281  -5.036  1.00  0.00      PROB  
ATOM   2979  HD3 ILE P 301      -0.034  -8.571  -4.553  1.00  0.00      PROB  
ATOM   2980  C   ILE P 301      -2.452 -11.196  -9.384  1.00  0.00      PROB  
ATOM   2981  O   ILE P 301      -2.611 -10.552 -10.420  1.00  0.00      PROB  
ATOM   2982  N   GLY P 302      -2.225 -12.510  -9.371  1.00  0.00      PROB  
ATOM   2983  HN  GLY P 302      -2.060 -13.007  -8.523  1.00  0.00      PROB  
ATOM   2984  CA  GLY P 302      -2.202 -13.313 -10.595  1.00  0.00      PROB  
ATOM   2985  HA1 GLY P 302      -1.823 -14.290 -10.335  1.00  0.00      PROB  
ATOM   2986  HA2 GLY P 302      -1.534 -12.826 -11.290  1.00  0.00      PROB  
ATOM   2987  C   GLY P 302      -3.559 -13.479 -11.260  1.00  0.00      PROB  
ATOM   2988  O   GLY P 302      -3.656 -13.456 -12.490  1.00  0.00      PROB  
ATOM   2989  N   LEU P 303      -4.603 -13.643 -10.450  1.00  0.00      PROB  
ATOM   2990  HN  LEU P 303      -4.501 -13.638  -9.459  1.00  0.00      PROB  
ATOM   2991  CA  LEU P 303      -5.968 -13.841 -10.946  1.00  0.00      PROB  
ATOM   2992  HA  LEU P 303      -5.932 -14.557 -11.754  1.00  0.00      PROB  
ATOM   2993  CB  LEU P 303      -6.876 -14.352  -9.819  1.00  0.00      PROB  
ATOM   2994  HB1 LEU P 303      -6.919 -13.559  -9.045  1.00  0.00      PROB  
ATOM   2995  HB2 LEU P 303      -6.393 -15.253  -9.388  1.00  0.00      PROB  
ATOM   2996  CG  LEU P 303      -8.322 -14.731 -10.166  1.00  0.00      PROB  
ATOM   2997  HG  LEU P 303      -8.814 -13.873 -10.672  1.00  0.00      PROB  
ATOM   2998  CD1 LEU P 303      -8.361 -15.944 -11.083  1.00  0.00      PROB  
ATOM   2999 HD11 LEU P 303      -7.880 -16.814 -10.586  1.00  0.00      PROB  
ATOM   3000 HD12 LEU P 303      -7.812 -15.725 -12.024  1.00  0.00      PROB  
ATOM   3001 HD13 LEU P 303      -9.415 -16.207 -11.317  1.00  0.00      PROB  
ATOM   3002  CD2 LEU P 303      -9.120 -14.992  -8.898  1.00  0.00      PROB  
ATOM   3003 HD21 LEU P 303      -9.134 -14.082  -8.261  1.00  0.00      PROB  
ATOM   3004 HD22 LEU P 303      -8.655 -15.821  -8.322  1.00  0.00      PROB  
ATOM   3005 HD23 LEU P 303     -10.167 -15.259  -9.158  1.00  0.00      PROB  
ATOM   3006  C   LEU P 303      -6.561 -12.559 -11.529  1.00  0.00      PROB  
ATOM   3007  O   LEU P 303      -7.039 -12.553 -12.664  1.00  0.00      PROB  
ATOM   3008  N   PHE P 304      -6.525 -11.486 -10.743  1.00  0.00      PROB  
ATOM   3009  HN  PHE P 304      -6.042 -11.488  -9.871  1.00  0.00      PROB  
ATOM   3010  CA  PHE P 304      -7.191 -10.229 -11.103  1.00  0.00      PROB  
ATOM   3011  HA  PHE P 304      -8.177 -10.465 -11.474  1.00  0.00      PROB  
ATOM   3012  CB  PHE P 304      -7.286  -9.307  -9.879  1.00  0.00      PROB  
ATOM   3013  HB1 PHE P 304      -6.288  -8.863  -9.679  1.00  0.00      PROB  
ATOM   3014  HB2 PHE P 304      -7.624  -9.899  -9.002  1.00  0.00      PROB  
ATOM   3015  CG  PHE P 304      -8.255  -8.165 -10.044  1.00  0.00      PROB  
ATOM   3016  CD1 PHE P 304      -9.607  -8.406 -10.280  1.00  0.00      PROB  
ATOM   3017  HD1 PHE P 304      -9.962  -9.424 -10.350  1.00  0.00      PROB  
ATOM   3018  CE1 PHE P 304     -10.504  -7.357 -10.426  1.00  0.00      PROB  
ATOM   3019  HE1 PHE P 304     -11.547  -7.560 -10.617  1.00  0.00      PROB  
ATOM   3020  CZ  PHE P 304     -10.058  -6.046 -10.326  1.00  0.00      PROB  
ATOM   3021  HZ  PHE P 304     -10.754  -5.228 -10.439  1.00  0.00      PROB  
ATOM   3022  CD2 PHE P 304      -7.823  -6.846  -9.937  1.00  0.00      PROB  
ATOM   3023  HD2 PHE P 304      -6.781  -6.641  -9.740  1.00  0.00      PROB  
ATOM   3024  CE2 PHE P 304      -8.715  -5.788 -10.081  1.00  0.00      PROB  
ATOM   3025  HE2 PHE P 304      -8.365  -4.769 -10.003  1.00  0.00      PROB  
ATOM   3026  C   PHE P 304      -6.501  -9.505 -12.263  1.00  0.00      PROB  
ATOM   3027  O   PHE P 304      -7.177  -8.973 -13.142  1.00  0.00      PROB  
ATOM   3028  N   ALA P 305      -5.167  -9.502 -12.265  1.00  0.00      PROB  
ATOM   3029  HN  ALA P 305      -4.637  -9.947 -11.548  1.00  0.00      PROB  
ATOM   3030  CA  ALA P 305      -4.389  -8.842 -13.325  1.00  0.00      PROB  
ATOM   3031  HA  ALA P 305      -4.794  -7.851 -13.470  1.00  0.00      PROB  
ATOM   3032  CB  ALA P 305      -2.919  -8.762 -12.938  1.00  0.00      PROB  
ATOM   3033  HB1 ALA P 305      -2.510  -9.783 -12.781  1.00  0.00      PROB  
ATOM   3034  HB2 ALA P 305      -2.807  -8.186 -11.995  1.00  0.00      PROB  
ATOM   3035  HB3 ALA P 305      -2.341  -8.269 -13.748  1.00  0.00      PROB  
ATOM   3036  C   ALA P 305      -4.528  -9.495 -14.707  1.00  0.00      PROB  
ATOM   3037  O   ALA P 305      -4.319  -8.827 -15.721  1.00  0.00      PROB  
ATOM   3038  N   SER P 306      -4.861 -10.785 -14.745  1.00  0.00      PROB  
ATOM   3039  HN  SER P 306      -4.951 -11.332 -13.917  1.00  0.00      PROB  
ATOM   3040  CA  SER P 306      -5.117 -11.484 -16.010  1.00  0.00      PROB  
ATOM   3041  HA  SER P 306      -4.345 -11.200 -16.710  1.00  0.00      PROB  
ATOM   3042  CB  SER P 306      -5.115 -13.003 -15.804  1.00  0.00      PROB  
ATOM   3043  HB1 SER P 306      -4.166 -13.308 -15.315  1.00  0.00      PROB  
ATOM   3044  HB2 SER P 306      -5.203 -13.509 -16.789  1.00  0.00      PROB  
ATOM   3045  OG  SER P 306      -6.194 -13.418 -14.988  1.00  0.00      PROB  
ATOM   3046  HG1 SER P 306      -6.078 -12.969 -14.148  1.00  0.00      PROB  
ATOM   3047  C   SER P 306      -6.432 -11.048 -16.673  1.00  0.00      PROB  
ATOM   3048  O   SER P 306      -6.516 -11.006 -17.901  1.00  0.00      PROB  
ATOM   3049  N   PHE P 307      -7.439 -10.725 -15.859  1.00  0.00      PROB  
ATOM   3050  HN  PHE P 307      -7.337 -10.737 -14.868  1.00  0.00      PROB  
ATOM   3051  CA  PHE P 307      -8.767 -10.330 -16.362  1.00  0.00      PROB  
ATOM   3052  HA  PHE P 307      -8.915 -10.803 -17.321  1.00  0.00      PROB  
ATOM   3053  CB  PHE P 307      -9.870 -10.758 -15.380  1.00  0.00      PROB  
ATOM   3054  HB1 PHE P 307     -10.831 -10.291 -15.684  1.00  0.00      PROB  
ATOM   3055  HB2 PHE P 307      -9.594 -10.431 -14.355  1.00  0.00      PROB  
ATOM   3056  CG  PHE P 307     -10.094 -12.244 -15.328  1.00  0.00      PROB  
ATOM   3057  CD1 PHE P 307     -10.524 -12.939 -16.457  1.00  0.00      PROB  
ATOM   3058  HD1 PHE P 307     -10.695 -12.402 -17.378  1.00  0.00      PROB  
ATOM   3059  CE1 PHE P 307     -10.736 -14.310 -16.417  1.00  0.00      PROB  
ATOM   3060  HE1 PHE P 307     -11.063 -14.834 -17.303  1.00  0.00      PROB  
ATOM   3061  CZ  PHE P 307     -10.527 -15.006 -15.235  1.00  0.00      PROB  
ATOM   3062  HZ  PHE P 307     -10.692 -16.073 -15.199  1.00  0.00      PROB  
ATOM   3063  CD2 PHE P 307      -9.892 -12.957 -14.147  1.00  0.00      PROB  
ATOM   3064  HD2 PHE P 307      -9.565 -12.437 -13.259  1.00  0.00      PROB  
ATOM   3065  CE2 PHE P 307     -10.106 -14.329 -14.099  1.00  0.00      PROB  
ATOM   3066  HE2 PHE P 307      -9.945 -14.869 -13.178  1.00  0.00      PROB  
ATOM   3067  C   PHE P 307      -8.922  -8.837 -16.689  1.00  0.00      PROB  
ATOM   3068  O   PHE P 307      -9.806  -8.487 -17.472  1.00  0.00      PROB  
ATOM   3069  N   ILE P 308      -8.091  -7.970 -16.101  1.00  0.00      PROB  
ATOM   3070  HN  ILE P 308      -7.395  -8.266 -15.452  1.00  0.00      PROB  
ATOM   3071  CA  ILE P 308      -8.146  -6.516 -16.370  1.00  0.00      PROB  
ATOM   3072  HA  ILE P 308      -9.148  -6.179 -16.147  1.00  0.00      PROB  
ATOM   3073  CB  ILE P 308      -7.114  -5.721 -15.513  1.00  0.00      PROB  
ATOM   3074  HB  ILE P 308      -6.130  -6.232 -15.567  1.00  0.00      PROB  
ATOM   3075  CG2 ILE P 308      -6.953  -4.277 -16.000  1.00  0.00      PROB  
ATOM   3076 HG21 ILE P 308      -7.950  -3.799 -16.114  1.00  0.00      PROB  
ATOM   3077 HG22 ILE P 308      -6.440  -4.265 -16.985  1.00  0.00      PROB  
ATOM   3078 HG23 ILE P 308      -6.362  -3.693 -15.263  1.00  0.00      PROB  
ATOM   3079  CG1 ILE P 308      -7.551  -5.700 -14.043  1.00  0.00      PROB  
ATOM   3080 HG11 ILE P 308      -7.928  -6.709 -13.775  1.00  0.00      PROB  
ATOM   3081 HG12 ILE P 308      -8.377  -4.966 -13.934  1.00  0.00      PROB  
ATOM   3082  CD  ILE P 308      -6.449  -5.328 -13.070  1.00  0.00      PROB  
ATOM   3083  HD1 ILE P 308      -6.187  -4.254 -13.183  1.00  0.00      PROB  
ATOM   3084  HD2 ILE P 308      -5.543  -5.938 -13.274  1.00  0.00      PROB  
ATOM   3085  HD3 ILE P 308      -6.791  -5.502 -12.027  1.00  0.00      PROB  
ATOM   3086  C   ILE P 308      -8.023  -6.166 -17.867  1.00  0.00      PROB  
ATOM   3087  O   ILE P 308      -8.744  -5.284 -18.340  1.00  0.00      PROB  
ATOM   3088  N   PRO P 309      -7.111  -6.834 -18.609  1.00  0.00      PROB  
ATOM   3089  CD  PRO P 309      -5.889  -7.511 -18.124  1.00  0.00      PROB  
ATOM   3090  HD1 PRO P 309      -6.158  -8.467 -17.627  1.00  0.00      PROB  
ATOM   3091  HD2 PRO P 309      -5.349  -6.852 -17.411  1.00  0.00      PROB  
ATOM   3092  CA  PRO P 309      -7.100  -6.701 -20.072  1.00  0.00      PROB  
ATOM   3093  HA  PRO P 309      -6.885  -5.683 -20.357  1.00  0.00      PROB  
ATOM   3094  CB  PRO P 309      -6.047  -7.723 -20.503  1.00  0.00      PROB  
ATOM   3095  HB1 PRO P 309      -5.548  -7.407 -21.443  1.00  0.00      PROB  
ATOM   3096  HB2 PRO P 309      -6.504  -8.723 -20.658  1.00  0.00      PROB  
ATOM   3097  CG  PRO P 309      -5.083  -7.748 -19.371  1.00  0.00      PROB  
ATOM   3098  HG1 PRO P 309      -4.571  -8.732 -19.320  1.00  0.00      PROB  
ATOM   3099  HG2 PRO P 309      -4.319  -6.952 -19.495  1.00  0.00      PROB  
ATOM   3100  C   PRO P 309      -8.445  -7.002 -20.741  1.00  0.00      PROB  
ATOM   3101  O   PRO P 309      -8.881  -6.244 -21.607  1.00  0.00      PROB  
ATOM   3102  N   GLU P 310      -9.091  -8.090 -20.327  1.00  0.00      PROB  
ATOM   3103  HN  GLU P 310      -8.711  -8.692 -19.629  1.00  0.00      PROB  
ATOM   3104  CA  GLU P 310     -10.402  -8.482 -20.864  1.00  0.00      PROB  
ATOM   3105  HA  GLU P 310     -10.400  -8.291 -21.927  1.00  0.00      PROB  
ATOM   3106  CB  GLU P 310     -10.672  -9.966 -20.589  1.00  0.00      PROB  
ATOM   3107  HB1 GLU P 310     -11.724 -10.193 -20.862  1.00  0.00      PROB  
ATOM   3108  HB2 GLU P 310     -10.533 -10.158 -19.504  1.00  0.00      PROB  
ATOM   3109  CG  GLU P 310      -9.751 -10.895 -21.373  1.00  0.00      PROB  
ATOM   3110  HG1 GLU P 310      -8.717 -10.491 -21.331  1.00  0.00      PROB  
ATOM   3111  HG2 GLU P 310     -10.089 -10.923 -22.431  1.00  0.00      PROB  
ATOM   3112  CD  GLU P 310      -9.728 -12.318 -20.843  1.00  0.00      PROB  
ATOM   3113  OE1 GLU P 310     -10.753 -12.778 -20.299  1.00  0.00      PROB  
ATOM   3114  OE2 GLU P 310      -8.676 -12.982 -20.978  1.00  0.00      PROB  
ATOM   3115  C   GLU P 310     -11.551  -7.606 -20.340  1.00  0.00      PROB  
ATOM   3116  O   GLU P 310     -12.566  -7.452 -21.024  1.00  0.00      PROB  
ATOM   3117  N   ILE P 311     -11.399  -7.048 -19.137  1.00  0.00      PROB  
ATOM   3118  HN  ILE P 311     -10.643  -7.295 -18.536  1.00  0.00      PROB  
ATOM   3119  CA  ILE P 311     -12.330  -6.034 -18.611  1.00  0.00      PROB  
ATOM   3120  HA  ILE P 311     -13.335  -6.370 -18.820  1.00  0.00      PROB  
ATOM   3121  CB  ILE P 311     -12.148  -5.818 -17.082  1.00  0.00      PROB  
ATOM   3122  HB  ILE P 311     -11.079  -5.605 -16.869  1.00  0.00      PROB  
ATOM   3123  CG2 ILE P 311     -13.003  -4.652 -16.577  1.00  0.00      PROB  
ATOM   3124 HG21 ILE P 311     -14.050  -4.766 -16.930  1.00  0.00      PROB  
ATOM   3125 HG22 ILE P 311     -12.600  -3.692 -16.965  1.00  0.00      PROB  
ATOM   3126 HG23 ILE P 311     -13.003  -4.636 -15.466  1.00  0.00      PROB  
ATOM   3127  CG1 ILE P 311     -12.526  -7.089 -16.312  1.00  0.00      PROB  
ATOM   3128 HG11 ILE P 311     -12.185  -7.968 -16.898  1.00  0.00      PROB  
ATOM   3129 HG12 ILE P 311     -13.632  -7.126 -16.218  1.00  0.00      PROB  
ATOM   3130  CD  ILE P 311     -11.925  -7.177 -14.924  1.00  0.00      PROB  
ATOM   3131  HD1 ILE P 311     -12.263  -6.317 -14.306  1.00  0.00      PROB  
ATOM   3132  HD2 ILE P 311     -10.816  -7.152 -14.990  1.00  0.00      PROB  
ATOM   3133  HD3 ILE P 311     -12.250  -8.118 -14.430  1.00  0.00      PROB  
ATOM   3134  C   ILE P 311     -12.162  -4.703 -19.361  1.00  0.00      PROB  
ATOM   3135  O   ILE P 311     -13.150  -4.021 -19.642  1.00  0.00      PROB  
ATOM   3136  N   ALA P 312     -10.916  -4.345 -19.675  1.00  0.00      PROB  
ATOM   3137  HN  ALA P 312     -10.132  -4.912 -19.434  1.00  0.00      PROB  
ATOM   3138  CA  ALA P 312     -10.605  -3.099 -20.394  1.00  0.00      PROB  
ATOM   3139  HA  ALA P 312     -11.107  -2.286 -19.890  1.00  0.00      PROB  
ATOM   3140  CB  ALA P 312      -9.101  -2.861 -20.416  1.00  0.00      PROB  
ATOM   3141  HB1 ALA P 312      -8.589  -3.704 -20.926  1.00  0.00      PROB  
ATOM   3142  HB2 ALA P 312      -8.715  -2.788 -19.377  1.00  0.00      PROB  
ATOM   3143  HB3 ALA P 312      -8.875  -1.923 -20.966  1.00  0.00      PROB  
ATOM   3144  C   ALA P 312     -11.161  -3.068 -21.822  1.00  0.00      PROB  
ATOM   3145  O   ALA P 312     -11.567  -2.008 -22.301  1.00  0.00      PROB  
ATOM   3146  N   GLU P 313     -11.169  -4.221 -22.488  1.00  0.00      PROB  
ATOM   3147  HN  GLU P 313     -10.769  -5.051 -22.109  1.00  0.00      PROB  
ATOM   3148  CA  GLU P 313     -11.768  -4.350 -23.827  1.00  0.00      PROB  
ATOM   3149  HA  GLU P 313     -11.413  -3.529 -24.432  1.00  0.00      PROB  
ATOM   3150  CB  GLU P 313     -11.382  -5.689 -24.467  1.00  0.00      PROB  
ATOM   3151  HB1 GLU P 313     -12.002  -5.837 -25.376  1.00  0.00      PROB  
ATOM   3152  HB2 GLU P 313     -11.603  -6.502 -23.744  1.00  0.00      PROB  
ATOM   3153  CG  GLU P 313      -9.916  -5.779 -24.862  1.00  0.00      PROB  
ATOM   3154  HG1 GLU P 313      -9.291  -5.497 -23.988  1.00  0.00      PROB  
ATOM   3155  HG2 GLU P 313      -9.724  -5.067 -25.693  1.00  0.00      PROB  
ATOM   3156  CD  GLU P 313      -9.504  -7.169 -25.317  1.00  0.00      PROB  
ATOM   3157  OE1 GLU P 313      -9.774  -8.148 -24.586  1.00  0.00      PROB  
ATOM   3158  OE2 GLU P 313      -8.898  -7.287 -26.404  1.00  0.00      PROB  
ATOM   3159  C   GLU P 313     -13.295  -4.195 -23.822  1.00  0.00      PROB  
ATOM   3160  O   GLU P 313     -13.868  -3.733 -24.809  1.00  0.00      PROB  
ATOM   3161  N   ILE P 314     -13.941  -4.586 -22.721  1.00  0.00      PROB  
ATOM   3162  HN  ILE P 314     -13.462  -4.997 -21.950  1.00  0.00      PROB  
ATOM   3163  CA  ILE P 314     -15.396  -4.440 -22.566  1.00  0.00      PROB  
ATOM   3164  HA  ILE P 314     -15.860  -4.753 -23.489  1.00  0.00      PROB  
ATOM   3165  CB  ILE P 314     -15.928  -5.294 -21.384  1.00  0.00      PROB  
ATOM   3166  HB  ILE P 314     -15.332  -5.068 -20.474  1.00  0.00      PROB  
ATOM   3167  CG2 ILE P 314     -17.401  -5.001 -21.104  1.00  0.00      PROB  
ATOM   3168 HG21 ILE P 314     -17.987  -5.057 -22.046  1.00  0.00      PROB  
ATOM   3169 HG22 ILE P 314     -17.510  -3.980 -20.679  1.00  0.00      PROB  
ATOM   3170 HG23 ILE P 314     -17.806  -5.749 -20.389  1.00  0.00      PROB  
ATOM   3171  CG1 ILE P 314     -15.744  -6.790 -21.679  1.00  0.00      PROB  
ATOM   3172 HG11 ILE P 314     -14.778  -6.927 -22.208  1.00  0.00      PROB  
ATOM   3173 HG12 ILE P 314     -16.569  -7.120 -22.345  1.00  0.00      PROB  
ATOM   3174  CD  ILE P 314     -15.743  -7.670 -20.446  1.00  0.00      PROB  
ATOM   3175  HD1 ILE P 314     -16.762  -7.709 -20.004  1.00  0.00      PROB  
ATOM   3176  HD2 ILE P 314     -15.043  -7.258 -19.688  1.00  0.00      PROB  
ATOM   3177  HD3 ILE P 314     -15.435  -8.702 -20.718  1.00  0.00      PROB  
ATOM   3178  C   ILE P 314     -15.766  -2.970 -22.367  1.00  0.00      PROB  
ATOM   3179  O   ILE P 314     -16.581  -2.423 -23.113  1.00  0.00      PROB  
ATOM   3180  N   LEU P 315     -15.162  -2.344 -21.358  1.00  0.00      PROB  
ATOM   3181  HN  LEU P 315     -14.491  -2.804 -20.782  1.00  0.00      PROB  
ATOM   3182  CA  LEU P 315     -15.438  -0.941 -21.021  1.00  0.00      PROB  
ATOM   3183  HA  LEU P 315     -16.505  -0.785 -21.080  1.00  0.00      PROB  
ATOM   3184  CB  LEU P 315     -14.928  -0.620 -19.610  1.00  0.00      PROB  
ATOM   3185  HB1 LEU P 315     -15.103   0.460 -19.423  1.00  0.00      PROB  
ATOM   3186  HB2 LEU P 315     -13.836  -0.818 -19.590  1.00  0.00      PROB  
ATOM   3187  CG  LEU P 315     -15.568  -1.405 -18.459  1.00  0.00      PROB  
ATOM   3188  HG  LEU P 315     -15.581  -2.486 -18.714  1.00  0.00      PROB  
ATOM   3189  CD1 LEU P 315     -14.785  -1.200 -17.169  1.00  0.00      PROB  
ATOM   3190 HD11 LEU P 315     -14.771  -0.123 -16.898  1.00  0.00      PROB  
ATOM   3191 HD12 LEU P 315     -13.738  -1.545 -17.303  1.00  0.00      PROB  
ATOM   3192 HD13 LEU P 315     -15.263  -1.768 -16.342  1.00  0.00      PROB  
ATOM   3193  CD2 LEU P 315     -17.026  -1.015 -18.268  1.00  0.00      PROB  
ATOM   3194 HD21 LEU P 315     -17.602  -1.225 -19.194  1.00  0.00      PROB  
ATOM   3195 HD22 LEU P 315     -17.101   0.070 -18.042  1.00  0.00      PROB  
ATOM   3196 HD23 LEU P 315     -17.468  -1.602 -17.435  1.00  0.00      PROB  
ATOM   3197  C   LEU P 315     -14.842   0.049 -22.028  1.00  0.00      PROB  
ATOM   3198  O   LEU P 315     -15.416   1.116 -22.259  1.00  0.00      PROB  
ATOM   3199  N   GLY P 316     -13.695  -0.300 -22.611  1.00  0.00      PROB  
ATOM   3200  HN  GLY P 316     -13.240  -1.161 -22.398  1.00  0.00      PROB  
ATOM   3201  CA  GLY P 316     -13.023   0.546 -23.599  1.00  0.00      PROB  
ATOM   3202  HA1 GLY P 316     -12.026   0.156 -23.742  1.00  0.00      PROB  
ATOM   3203  HA2 GLY P 316     -12.977   1.548 -23.198  1.00  0.00      PROB  
ATOM   3204  C   GLY P 316     -13.733   0.586 -24.940  1.00  0.00      PROB  
ATOM   3205  O   GLY P 316     -14.021   1.665 -25.463  1.00  0.00      PROB  
ATOM   3206  N   LYS P 317     -14.012  -0.594 -25.495  1.00  0.00      PROB  
ATOM   3207  HN  LYS P 317     -13.771  -1.454 -25.052  1.00  0.00      PROB  
ATOM   3208  CA  LYS P 317     -14.690  -0.711 -26.792  1.00  0.00      PROB  
ATOM   3209  HA  LYS P 317     -14.275   0.034 -27.454  1.00  0.00      PROB  
ATOM   3210  CB  LYS P 317     -14.499  -2.111 -27.382  1.00  0.00      PROB  
ATOM   3211  HB1 LYS P 317     -14.893  -2.102 -28.420  1.00  0.00      PROB  
ATOM   3212  HB2 LYS P 317     -15.097  -2.823 -26.775  1.00  0.00      PROB  
ATOM   3213  CG  LYS P 317     -13.045  -2.627 -27.428  1.00  0.00      PROB  
ATOM   3214  HG1 LYS P 317     -12.642  -2.646 -26.393  1.00  0.00      PROB  
ATOM   3215  HG2 LYS P 317     -12.438  -1.925 -28.037  1.00  0.00      PROB  
ATOM   3216  CD  LYS P 317     -12.919  -4.038 -28.031  1.00  0.00      PROB  
ATOM   3217  HD1 LYS P 317     -13.319  -4.024 -29.067  1.00  0.00      PROB  
ATOM   3218  HD2 LYS P 317     -13.523  -4.744 -27.422  1.00  0.00      PROB  
ATOM   3219  CE  LYS P 317     -11.465  -4.530 -28.066  1.00  0.00      PROB  
ATOM   3220  HE1 LYS P 317     -11.054  -4.577 -27.034  1.00  0.00      PROB  
ATOM   3221  HE2 LYS P 317     -10.849  -3.850 -28.692  1.00  0.00      PROB  
ATOM   3222  NZ  LYS P 317     -11.393  -5.869 -28.644  1.00  0.00      PROB  
ATOM   3223  HZ1 LYS P 317     -11.766  -5.849 -29.614  1.00  0.00      PROB  
ATOM   3224  HZ2 LYS P 317     -11.958  -6.526 -28.068  1.00  0.00      PROB  
ATOM   3225  HZ3 LYS P 317     -10.403  -6.186 -28.659  1.00  0.00      PROB  
ATOM   3226  C   LYS P 317     -16.181  -0.392 -26.660  1.00  0.00      PROB  
ATOM   3227  O   LYS P 317     -16.989  -1.262 -26.323  1.00  0.00      PROB  
ATOM   3228  N   ARG P 318     -16.524   0.868 -26.914  1.00  0.00      PROB  
ATOM   3229  HN  ARG P 318     -15.844   1.553 -27.162  1.00  0.00      PROB  
ATOM   3230  CA  ARG P 318     -17.907   1.348 -26.852  1.00  0.00      PROB  
ATOM   3231  HA  ARG P 318     -18.554   0.561 -27.210  1.00  0.00      PROB  
ATOM   3232  CB  ARG P 318     -18.268   1.725 -25.411  1.00  0.00      PROB  
ATOM   3233  HB1 ARG P 318     -17.750   2.674 -25.159  1.00  0.00      PROB  
ATOM   3234  HB2 ARG P 318     -17.898   0.923 -24.738  1.00  0.00      PROB  
ATOM   3235  CG  ARG P 318     -19.756   1.912 -25.157  1.00  0.00      PROB  
ATOM   3236  HG1 ARG P 318     -20.293   0.992 -25.472  1.00  0.00      PROB  
ATOM   3237  HG2 ARG P 318     -20.120   2.767 -25.765  1.00  0.00      PROB  
ATOM   3238  CD  ARG P 318     -20.062   2.184 -23.690  1.00  0.00      PROB  
ATOM   3239  HD1 ARG P 318     -19.476   1.488 -23.054  1.00  0.00      PROB  
ATOM   3240  HD2 ARG P 318     -21.149   2.046 -23.506  1.00  0.00      PROB  
ATOM   3241  NE  ARG P 318     -19.716   3.551 -23.283  1.00  0.00      PROB  
ATOM   3242  HE  ARG P 318     -20.414   4.251 -23.422  1.00  0.00      PROB  
ATOM   3243  CZ  ARG P 318     -18.559   3.953 -22.744  1.00  0.00      PROB  
ATOM   3244  NH1 ARG P 318     -17.551   3.104 -22.517  1.00  0.00      PROB  
ATOM   3245 HH11 ARG P 318     -17.650   2.137 -22.752  1.00  0.00      PROB  
ATOM   3246 HH12 ARG P 318     -16.699   3.436 -22.113  1.00  0.00      PROB  
ATOM   3247  NH2 ARG P 318     -18.399   5.235 -22.427  1.00  0.00      PROB  
ATOM   3248 HH21 ARG P 318     -19.139   5.887 -22.592  1.00  0.00      PROB  
ATOM   3249 HH22 ARG P 318     -17.539   5.547 -22.024  1.00  0.00      PROB  
ATOM   3250  C   ARG P 318     -18.088   2.556 -27.774  1.00  0.00      PROB  
ATOM   3251  O   ARG P 318     -17.127   3.287 -28.042  1.00  0.00      PROB  
ATOM   3252  N   GLN P 319     -19.314   2.755 -28.255  1.00  0.00      PROB  
ATOM   3253  HN  GLN P 319     -20.064   2.128 -28.061  1.00  0.00      PROB  
ATOM   3254  CA  GLN P 319     -19.643   3.905 -29.099  1.00  0.00      PROB  
ATOM   3255  HA  GLN P 319     -18.892   3.978 -29.872  1.00  0.00      PROB  
ATOM   3256  CB  GLN P 319     -21.032   3.740 -29.722  1.00  0.00      PROB  
ATOM   3257  HB1 GLN P 319     -21.016   2.833 -30.362  1.00  0.00      PROB  
ATOM   3258  HB2 GLN P 319     -21.232   4.628 -30.358  1.00  0.00      PROB  
ATOM   3259  CG  GLN P 319     -22.205   3.597 -28.714  1.00  0.00      PROB  
ATOM   3260  HG1 GLN P 319     -22.243   4.503 -28.072  1.00  0.00      PROB  
ATOM   3261  HG2 GLN P 319     -22.027   2.705 -28.076  1.00  0.00      PROB  
ATOM   3262  CD  GLN P 319     -23.560   3.436 -29.410  1.00  0.00      PROB  
ATOM   3263  OE1 GLN P 319     -24.601   3.310 -28.768  1.00  0.00      PROB  
ATOM   3264  NE2 GLN P 319     -23.557   3.449 -30.763  1.00  0.00      PROB  
ATOM   3265 HE21 GLN P 319     -24.416   3.348 -31.266  1.00  0.00      PROB  
ATOM   3266 HE22 GLN P 319     -22.697   3.560 -31.260  1.00  0.00      PROB  
ATOM   3267  C   GLN P 319     -19.594   5.182 -28.264  1.00  0.00      PROB  
ATOM   3268  OT1 GLN P 319     -19.322   5.231 -27.076  1.00  0.00      PROB  
ATOM   3269  OT2 GLN P 319     -19.906   6.296 -29.053  1.00  0.00      PROB  
ATOM   3270 HT2B GLN P 319     -19.894   7.137 -28.590  1.00  0.00      PROB  
ATOM   3271  N   THR P 218       7.511 -25.790 -26.270  1.00  0.00      PROC  
ATOM   3272  HT1 THR P 218       7.337 -25.783 -25.285  1.00  0.00      PROC  
ATOM   3273  HT2 THR P 218       7.843 -26.527 -26.838  1.00  0.00      PROC  
ATOM   3274  CA  THR P 218       7.201 -24.484 -26.868  1.00  0.00      PROC  
ATOM   3275  HA  THR P 218       7.565 -24.477 -27.885  1.00  0.00      PROC  
ATOM   3276  CB  THR P 218       5.685 -24.198 -26.857  1.00  0.00      PROC  
ATOM   3277  HB  THR P 218       5.493 -23.165 -27.218  1.00  0.00      PROC  
ATOM   3278  OG1 THR P 218       5.177 -24.327 -25.524  1.00  0.00      PROC  
ATOM   3279  HG1 THR P 218       5.359 -25.231 -25.258  1.00  0.00      PROC  
ATOM   3280  CG2 THR P 218       4.949 -25.166 -27.773  1.00  0.00      PROC  
ATOM   3281 HG21 THR P 218       5.114 -26.211 -27.435  1.00  0.00      PROC  
ATOM   3282 HG22 THR P 218       5.328 -25.065 -28.812  1.00  0.00      PROC  
ATOM   3283 HG23 THR P 218       3.859 -24.954 -27.750  1.00  0.00      PROC  
ATOM   3284  C   THR P 218       7.918 -23.331 -26.160  1.00  0.00      PROC  
ATOM   3285  O   THR P 218       8.311 -23.449 -24.998  1.00  0.00      PROC  
ATOM   3286  N   SER P 219       8.068 -22.219 -26.877  1.00  0.00      PROC  
ATOM   3287  HN  SER P 219       7.704 -22.142 -27.802  1.00  0.00      PROC  
ATOM   3288  CA  SER P 219       8.771 -21.033 -26.371  1.00  0.00      PROC  
ATOM   3289  HA  SER P 219       9.713 -21.354 -25.953  1.00  0.00      PROC  
ATOM   3290  CB  SER P 219       9.004 -20.029 -27.506  1.00  0.00      PROC  
ATOM   3291  HB1 SER P 219       8.027 -19.627 -27.850  1.00  0.00      PROC  
ATOM   3292  HB2 SER P 219       9.513 -20.539 -28.352  1.00  0.00      PROC  
ATOM   3293  OG  SER P 219       9.813 -18.944 -27.082  1.00  0.00      PROC  
ATOM   3294  HG1 SER P 219       9.421 -18.625 -26.266  1.00  0.00      PROC  
ATOM   3295  C   SER P 219       8.042 -20.339 -25.216  1.00  0.00      PROC  
ATOM   3296  O   SER P 219       8.683 -19.749 -24.345  1.00  0.00      PROC  
ATOM   3297  N   THR P 220       6.711 -20.411 -25.221  1.00  0.00      PROC  
ATOM   3298  HN  THR P 220       6.214 -20.897 -25.936  1.00  0.00      PROC  
ATOM   3299  CA  THR P 220       5.885 -19.786 -24.183  1.00  0.00      PROC  
ATOM   3300  HA  THR P 220       6.232 -18.772 -24.048  1.00  0.00      PROC  
ATOM   3301  CB  THR P 220       4.393 -19.790 -24.580  1.00  0.00      PROC  
ATOM   3302  HB  THR P 220       3.772 -19.457 -23.721  1.00  0.00      PROC  
ATOM   3303  OG1 THR P 220       3.997 -21.115 -24.954  1.00  0.00      PROC  
ATOM   3304  HG1 THR P 220       3.040 -21.136 -24.880  1.00  0.00      PROC  
ATOM   3305  CG2 THR P 220       4.146 -18.841 -25.743  1.00  0.00      PROC  
ATOM   3306 HG21 THR P 220       4.747 -19.152 -26.624  1.00  0.00      PROC  
ATOM   3307 HG22 THR P 220       4.442 -17.809 -25.458  1.00  0.00      PROC  
ATOM   3308 HG23 THR P 220       3.071 -18.858 -26.023  1.00  0.00      PROC  
ATOM   3309  C   THR P 220       6.041 -20.460 -22.815  1.00  0.00      PROC  
ATOM   3310  O   THR P 220       6.190 -19.775 -21.800  1.00  0.00      PROC  
ATOM   3311  N   LEU P 221       6.008 -21.792 -22.798  1.00  0.00      PROC  
ATOM   3312  HN  LEU P 221       5.909 -22.326 -23.634  1.00  0.00      PROC  
ATOM   3313  CA  LEU P 221       6.115 -22.567 -21.550  1.00  0.00      PROC  
ATOM   3314  HA  LEU P 221       5.473 -22.103 -20.816  1.00  0.00      PROC  
ATOM   3315  CB  LEU P 221       5.701 -24.034 -21.766  1.00  0.00      PROC  
ATOM   3316  HB1 LEU P 221       6.228 -24.651 -21.008  1.00  0.00      PROC  
ATOM   3317  HB2 LEU P 221       6.041 -24.337 -22.778  1.00  0.00      PROC  
ATOM   3318  CG  LEU P 221       4.202 -24.342 -21.662  1.00  0.00      PROC  
ATOM   3319  HG  LEU P 221       3.878 -24.196 -20.610  1.00  0.00      PROC  
ATOM   3320  CD1 LEU P 221       3.360 -23.450 -22.565  1.00  0.00      PROC  
ATOM   3321 HD11 LEU P 221       3.659 -23.590 -23.626  1.00  0.00      PROC  
ATOM   3322 HD12 LEU P 221       3.512 -22.384 -22.291  1.00  0.00      PROC  
ATOM   3323 HD13 LEU P 221       2.286 -23.714 -22.462  1.00  0.00      PROC  
ATOM   3324  CD2 LEU P 221       3.951 -25.810 -21.975  1.00  0.00      PROC  
ATOM   3325 HD21 LEU P 221       4.502 -26.453 -21.256  1.00  0.00      PROC  
ATOM   3326 HD22 LEU P 221       4.304 -26.043 -23.002  1.00  0.00      PROC  
ATOM   3327 HD23 LEU P 221       2.866 -26.034 -21.893  1.00  0.00      PROC  
ATOM   3328  C   LEU P 221       7.510 -22.507 -20.911  1.00  0.00      PROC  
ATOM   3329  O   LEU P 221       7.621 -22.489 -19.686  1.00  0.00      PROC  
ATOM   3330  N   ILE P 222       8.554 -22.475 -21.739  1.00  0.00      PROC  
ATOM   3331  HN  ILE P 222       8.441 -22.475 -22.729  1.00  0.00      PROC  
ATOM   3332  CA  ILE P 222       9.941 -22.437 -21.250  1.00  0.00      PROC  
ATOM   3333  HA  ILE P 222      10.035 -23.180 -20.472  1.00  0.00      PROC  
ATOM   3334  CB  ILE P 222      10.962 -22.721 -22.382  1.00  0.00      PROC  
ATOM   3335  HB  ILE P 222      10.795 -22.002 -23.212  1.00  0.00      PROC  
ATOM   3336  CG2 ILE P 222      12.401 -22.583 -21.878  1.00  0.00      PROC  
ATOM   3337 HG21 ILE P 222      12.536 -23.168 -20.943  1.00  0.00      PROC  
ATOM   3338 HG22 ILE P 222      12.626 -21.516 -21.665  1.00  0.00      PROC  
ATOM   3339 HG23 ILE P 222      13.108 -22.969 -22.643  1.00  0.00      PROC  
ATOM   3340  CG1 ILE P 222      10.763 -24.131 -22.956  1.00  0.00      PROC  
ATOM   3341 HG11 ILE P 222       9.675 -24.351 -22.975  1.00  0.00      PROC  
ATOM   3342 HG12 ILE P 222      11.265 -24.857 -22.283  1.00  0.00      PROC  
ATOM   3343  CD  ILE P 222      11.312 -24.318 -24.353  1.00  0.00      PROC  
ATOM   3344  HD1 ILE P 222      12.405 -24.122 -24.363  1.00  0.00      PROC  
ATOM   3345  HD2 ILE P 222      10.818 -23.609 -25.051  1.00  0.00      PROC  
ATOM   3346  HD3 ILE P 222      11.136 -25.361 -24.692  1.00  0.00      PROC  
ATOM   3347  C   ILE P 222      10.256 -21.091 -20.583  1.00  0.00      PROC  
ATOM   3348  O   ILE P 222      10.888 -21.058 -19.526  1.00  0.00      PROC  
ATOM   3349  N   ARG P 223       9.813 -20.001 -21.208  1.00  0.00      PROC  
ATOM   3350  HN  ARG P 223       9.324 -20.056 -22.075  1.00  0.00      PROC  
ATOM   3351  CA  ARG P 223      10.010 -18.649 -20.671  1.00  0.00      PROC  
ATOM   3352  HA  ARG P 223      11.054 -18.539 -20.416  1.00  0.00      PROC  
ATOM   3353  CB  ARG P 223       9.599 -17.588 -21.704  1.00  0.00      PROC  
ATOM   3354  HB1 ARG P 223       8.491 -17.523 -21.712  1.00  0.00      PROC  
ATOM   3355  HB2 ARG P 223       9.948 -17.923 -22.703  1.00  0.00      PROC  
ATOM   3356  CG  ARG P 223      10.155 -16.194 -21.449  1.00  0.00      PROC  
ATOM   3357  HG1 ARG P 223      10.066 -15.960 -20.367  1.00  0.00      PROC  
ATOM   3358  HG2 ARG P 223       9.560 -15.455 -22.026  1.00  0.00      PROC  
ATOM   3359  CD  ARG P 223      11.616 -16.088 -21.862  1.00  0.00      PROC  
ATOM   3360  HD1 ARG P 223      11.712 -16.304 -22.947  1.00  0.00      PROC  
ATOM   3361  HD2 ARG P 223      12.222 -16.810 -21.274  1.00  0.00      PROC  
ATOM   3362  NE  ARG P 223      12.168 -14.753 -21.627  1.00  0.00      PROC  
ATOM   3363  HE  ARG P 223      12.263 -14.152 -22.419  1.00  0.00      PROC  
ATOM   3364  CZ  ARG P 223      12.556 -14.269 -20.444  1.00  0.00      PROC  
ATOM   3365  NH1 ARG P 223      12.460 -14.993 -19.327  1.00  0.00      PROC  
ATOM   3366 HH11 ARG P 223      12.090 -15.921 -19.363  1.00  0.00      PROC  
ATOM   3367 HH12 ARG P 223      12.758 -14.607 -18.454  1.00  0.00      PROC  
ATOM   3368  NH2 ARG P 223      13.046 -13.031 -20.372  1.00  0.00      PROC  
ATOM   3369 HH21 ARG P 223      12.736 -12.332 -21.017  1.00  0.00      PROC  
ATOM   3370 HH22 ARG P 223      13.723 -12.801 -19.673  1.00  0.00      PROC  
ATOM   3371  C   ARG P 223       9.236 -18.428 -19.364  1.00  0.00      PROC  
ATOM   3372  O   ARG P 223       9.716 -17.734 -18.468  1.00  0.00      PROC  
ATOM   3373  N   LEU P 224       8.046 -19.022 -19.272  1.00  0.00      PROC  
ATOM   3374  HN  LEU P 224       7.664 -19.549 -20.027  1.00  0.00      PROC  
ATOM   3375  CA  LEU P 224       7.216 -18.946 -18.066  1.00  0.00      PROC  
ATOM   3376  HA  LEU P 224       7.165 -17.912 -17.757  1.00  0.00      PROC  
ATOM   3377  CB  LEU P 224       5.808 -19.489 -18.353  1.00  0.00      PROC  
ATOM   3378  HB1 LEU P 224       5.905 -20.577 -18.544  1.00  0.00      PROC  
ATOM   3379  HB2 LEU P 224       5.442 -18.990 -19.274  1.00  0.00      PROC  
ATOM   3380  CG  LEU P 224       4.734 -19.308 -17.277  1.00  0.00      PROC  
ATOM   3381  HG  LEU P 224       5.082 -19.775 -16.331  1.00  0.00      PROC  
ATOM   3382  CD1 LEU P 224       4.444 -17.834 -17.029  1.00  0.00      PROC  
ATOM   3383 HD11 LEU P 224       4.084 -17.353 -17.964  1.00  0.00      PROC  
ATOM   3384 HD12 LEU P 224       5.370 -17.317 -16.698  1.00  0.00      PROC  
ATOM   3385 HD13 LEU P 224       3.658 -17.729 -16.251  1.00  0.00      PROC  
ATOM   3386  CD2 LEU P 224       3.463 -20.040 -17.679  1.00  0.00      PROC  
ATOM   3387 HD21 LEU P 224       3.669 -21.125 -17.801  1.00  0.00      PROC  
ATOM   3388 HD22 LEU P 224       3.085 -19.640 -18.644  1.00  0.00      PROC  
ATOM   3389 HD23 LEU P 224       2.688 -19.912 -16.893  1.00  0.00      PROC  
ATOM   3390  C   LEU P 224       7.842 -19.713 -16.902  1.00  0.00      PROC  
ATOM   3391  O   LEU P 224       7.927 -19.195 -15.789  1.00  0.00      PROC  
ATOM   3392  N   VAL P 225       8.279 -20.943 -17.174  1.00  0.00      PROC  
ATOM   3393  HN  VAL P 225       8.191 -21.339 -18.085  1.00  0.00      PROC  
ATOM   3394  CA  VAL P 225       8.919 -21.806 -16.164  1.00  0.00      PROC  
ATOM   3395  HA  VAL P 225       8.287 -21.818 -15.288  1.00  0.00      PROC  
ATOM   3396  CB  VAL P 225       9.113 -23.251 -16.706  1.00  0.00      PROC  
ATOM   3397  HB  VAL P 225       9.590 -23.199 -17.708  1.00  0.00      PROC  
ATOM   3398  CG1 VAL P 225       9.987 -24.102 -15.785  1.00  0.00      PROC  
ATOM   3399 HG11 VAL P 225       9.621 -24.031 -14.738  1.00  0.00      PROC  
ATOM   3400 HG12 VAL P 225      11.037 -23.740 -15.819  1.00  0.00      PROC  
ATOM   3401 HG13 VAL P 225       9.948 -25.166 -16.103  1.00  0.00      PROC  
ATOM   3402  CG2 VAL P 225       7.760 -23.930 -16.908  1.00  0.00      PROC  
ATOM   3403 HG21 VAL P 225       7.084 -23.269 -17.491  1.00  0.00      PROC  
ATOM   3404 HG22 VAL P 225       7.290 -24.137 -15.923  1.00  0.00      PROC  
ATOM   3405 HG23 VAL P 225       7.894 -24.881 -17.466  1.00  0.00      PROC  
ATOM   3406  C   VAL P 225      10.249 -21.220 -15.665  1.00  0.00      PROC  
ATOM   3407  O   VAL P 225      10.601 -21.393 -14.495  1.00  0.00      PROC  
ATOM   3408  N   GLN P 226      10.971 -20.526 -16.543  1.00  0.00      PROC  
ATOM   3409  HN  GLN P 226      10.688 -20.427 -17.494  1.00  0.00      PROC  
ATOM   3410  CA  GLN P 226      12.227 -19.861 -16.179  1.00  0.00      PROC  
ATOM   3411  HA  GLN P 226      12.877 -20.595 -15.727  1.00  0.00      PROC  
ATOM   3412  CB  GLN P 226      12.890 -19.254 -17.423  1.00  0.00      PROC  
ATOM   3413  HB1 GLN P 226      12.276 -18.392 -17.759  1.00  0.00      PROC  
ATOM   3414  HB2 GLN P 226      12.898 -20.023 -18.223  1.00  0.00      PROC  
ATOM   3415  CG  GLN P 226      14.321 -18.769 -17.211  1.00  0.00      PROC  
ATOM   3416  HG1 GLN P 226      14.925 -19.603 -16.796  1.00  0.00      PROC  
ATOM   3417  HG2 GLN P 226      14.311 -17.929 -16.485  1.00  0.00      PROC  
ATOM   3418  CD  GLN P 226      14.984 -18.288 -18.492  1.00  0.00      PROC  
ATOM   3419  OE1 GLN P 226      14.825 -18.889 -19.556  1.00  0.00      PROC  
ATOM   3420  NE2 GLN P 226      15.743 -17.202 -18.392  1.00  0.00      PROC  
ATOM   3421 HE21 GLN P 226      16.205 -16.838 -19.201  1.00  0.00      PROC  
ATOM   3422 HE22 GLN P 226      15.852 -16.748 -17.508  1.00  0.00      PROC  
ATOM   3423  C   GLN P 226      12.016 -18.781 -15.110  1.00  0.00      PROC  
ATOM   3424  O   GLN P 226      12.770 -18.713 -14.136  1.00  0.00      PROC  
ATOM   3425  N   LEU P 227      10.989 -17.953 -15.295  1.00  0.00      PROC  
ATOM   3426  HN  LEU P 227      10.387 -18.032 -16.086  1.00  0.00      PROC  
ATOM   3427  CA  LEU P 227      10.669 -16.870 -14.354  1.00  0.00      PROC  
ATOM   3428  HA  LEU P 227      11.594 -16.395 -14.061  1.00  0.00      PROC  
ATOM   3429  CB  LEU P 227       9.730 -15.851 -15.012  1.00  0.00      PROC  
ATOM   3430  HB1 LEU P 227       9.415 -15.124 -14.235  1.00  0.00      PROC  
ATOM   3431  HB2 LEU P 227       8.836 -16.397 -15.380  1.00  0.00      PROC  
ATOM   3432  CG  LEU P 227      10.319 -15.062 -16.187  1.00  0.00      PROC  
ATOM   3433  HG  LEU P 227      10.880 -15.755 -16.850  1.00  0.00      PROC  
ATOM   3434  CD1 LEU P 227       9.220 -14.382 -16.987  1.00  0.00      PROC  
ATOM   3435 HD11 LEU P 227       8.655 -13.678 -16.339  1.00  0.00      PROC  
ATOM   3436 HD12 LEU P 227       8.514 -15.143 -17.383  1.00  0.00      PROC  
ATOM   3437 HD13 LEU P 227       9.664 -13.810 -17.829  1.00  0.00      PROC  
ATOM   3438  CD2 LEU P 227      11.343 -14.041 -15.710  1.00  0.00      PROC  
ATOM   3439 HD21 LEU P 227      12.176 -14.553 -15.183  1.00  0.00      PROC  
ATOM   3440 HD22 LEU P 227      10.865 -13.326 -15.007  1.00  0.00      PROC  
ATOM   3441 HD23 LEU P 227      11.759 -13.488 -16.579  1.00  0.00      PROC  
ATOM   3442  C   LEU P 227      10.062 -17.343 -13.025  1.00  0.00      PROC  
ATOM   3443  O   LEU P 227      10.098 -16.602 -12.040  1.00  0.00      PROC  
ATOM   3444  N   VAL P 228       9.502 -18.555 -13.001  1.00  0.00      PROC  
ATOM   3445  HN  VAL P 228       9.446 -19.124 -13.817  1.00  0.00      PROC  
ATOM   3446  CA  VAL P 228       8.931 -19.134 -11.776  1.00  0.00      PROC  
ATOM   3447  HA  VAL P 228       8.264 -18.403 -11.344  1.00  0.00      PROC  
ATOM   3448  CB  VAL P 228       8.159 -20.451 -12.077  1.00  0.00      PROC  
ATOM   3449  HB  VAL P 228       8.798 -21.110 -12.702  1.00  0.00      PROC  
ATOM   3450  CG1 VAL P 228       7.777 -21.198 -10.796  1.00  0.00      PROC  
ATOM   3451 HG11 VAL P 228       7.281 -20.505 -10.083  1.00  0.00      PROC  
ATOM   3452 HG12 VAL P 228       8.688 -21.611 -10.313  1.00  0.00      PROC  
ATOM   3453 HG13 VAL P 228       7.073 -22.024 -11.035  1.00  0.00      PROC  
ATOM   3454  CG2 VAL P 228       6.916 -20.164 -12.920  1.00  0.00      PROC  
ATOM   3455 HG21 VAL P 228       7.146 -19.397 -13.690  1.00  0.00      PROC  
ATOM   3456 HG22 VAL P 228       6.099 -19.782 -12.271  1.00  0.00      PROC  
ATOM   3457 HG23 VAL P 228       6.584 -21.092 -13.432  1.00  0.00      PROC  
ATOM   3458  C   VAL P 228      10.006 -19.385 -10.713  1.00  0.00      PROC  
ATOM   3459  O   VAL P 228       9.795 -19.085  -9.535  1.00  0.00      PROC  
ATOM   3460  N   VAL P 229      11.149 -19.919 -11.133  1.00  0.00      PROC  
ATOM   3461  HN  VAL P 229      11.332 -20.078 -12.100  1.00  0.00      PROC  
ATOM   3462  CA  VAL P 229      12.214 -20.310 -10.207  1.00  0.00      PROC  
ATOM   3463  HA  VAL P 229      11.753 -20.805  -9.365  1.00  0.00      PROC  
ATOM   3464  CB  VAL P 229      13.242 -21.252 -10.879  1.00  0.00      PROC  
ATOM   3465  HB  VAL P 229      13.675 -20.747 -11.769  1.00  0.00      PROC  
ATOM   3466  CG1 VAL P 229      14.363 -21.612  -9.908  1.00  0.00      PROC  
ATOM   3467 HG11 VAL P 229      13.935 -21.959  -8.943  1.00  0.00      PROC  
ATOM   3468 HG12 VAL P 229      14.996 -20.720  -9.714  1.00  0.00      PROC  
ATOM   3469 HG13 VAL P 229      14.985 -22.428 -10.334  1.00  0.00      PROC  
ATOM   3470  CG2 VAL P 229      12.555 -22.513 -11.397  1.00  0.00      PROC  
ATOM   3471 HG21 VAL P 229      11.778 -22.245 -12.145  1.00  0.00      PROC  
ATOM   3472 HG22 VAL P 229      12.067 -23.050 -10.556  1.00  0.00      PROC  
ATOM   3473 HG23 VAL P 229      13.301 -23.177 -11.883  1.00  0.00      PROC  
ATOM   3474  C   VAL P 229      12.932 -19.088  -9.632  1.00  0.00      PROC  
ATOM   3475  O   VAL P 229      13.194 -19.033  -8.427  1.00  0.00      PROC  
ATOM   3476  N   SER P 230      13.254 -18.128 -10.499  1.00  0.00      PROC  
ATOM   3477  HN  SER P 230      13.042 -18.208 -11.470  1.00  0.00      PROC  
ATOM   3478  CA  SER P 230      13.938 -16.891 -10.099  1.00  0.00      PROC  
ATOM   3479  HA  SER P 230      14.879 -17.160  -9.643  1.00  0.00      PROC  
ATOM   3480  CB  SER P 230      14.173 -15.993 -11.318  1.00  0.00      PROC  
ATOM   3481  HB1 SER P 230      14.828 -16.519 -12.045  1.00  0.00      PROC  
ATOM   3482  HB2 SER P 230      14.661 -15.049 -10.995  1.00  0.00      PROC  
ATOM   3483  OG  SER P 230      12.951 -15.672 -11.961  1.00  0.00      PROC  
ATOM   3484  HG1 SER P 230      12.419 -15.214 -11.306  1.00  0.00      PROC  
ATOM   3485  C   SER P 230      13.190 -16.102  -9.017  1.00  0.00      PROC  
ATOM   3486  O   SER P 230      13.815 -15.509  -8.136  1.00  0.00      PROC  
ATOM   3487  N   PHE P 231      11.859 -16.103  -9.092  1.00  0.00      PROC  
ATOM   3488  HN  PHE P 231      11.378 -16.559  -9.837  1.00  0.00      PROC  
ATOM   3489  CA  PHE P 231      11.008 -15.443  -8.099  1.00  0.00      PROC  
ATOM   3490  HA  PHE P 231      11.324 -14.414  -8.013  1.00  0.00      PROC  
ATOM   3491  CB  PHE P 231       9.539 -15.519  -8.536  1.00  0.00      PROC  
ATOM   3492  HB1 PHE P 231       9.206 -16.578  -8.511  1.00  0.00      PROC  
ATOM   3493  HB2 PHE P 231       9.444 -15.113  -9.565  1.00  0.00      PROC  
ATOM   3494  CG  PHE P 231       8.595 -14.737  -7.662  1.00  0.00      PROC  
ATOM   3495  CD1 PHE P 231       8.265 -13.423  -7.975  1.00  0.00      PROC  
ATOM   3496  HD1 PHE P 231       8.695 -12.958  -8.850  1.00  0.00      PROC  
ATOM   3497  CE1 PHE P 231       7.388 -12.702  -7.175  1.00  0.00      PROC  
ATOM   3498  HE1 PHE P 231       7.142 -11.681  -7.427  1.00  0.00      PROC  
ATOM   3499  CZ  PHE P 231       6.828 -13.294  -6.051  1.00  0.00      PROC  
ATOM   3500  HZ  PHE P 231       6.145 -12.734  -5.429  1.00  0.00      PROC  
ATOM   3501  CD2 PHE P 231       8.019 -15.320  -6.533  1.00  0.00      PROC  
ATOM   3502  HD2 PHE P 231       8.256 -16.343  -6.282  1.00  0.00      PROC  
ATOM   3503  CE2 PHE P 231       7.146 -14.604  -5.728  1.00  0.00      PROC  
ATOM   3504  HE2 PHE P 231       6.715 -15.066  -4.852  1.00  0.00      PROC  
ATOM   3505  C   PHE P 231      11.166 -16.067  -6.711  1.00  0.00      PROC  
ATOM   3506  O   PHE P 231      11.376 -15.354  -5.728  1.00  0.00      PROC  
ATOM   3507  N   VAL P 232      11.068 -17.393  -6.645  1.00  0.00      PROC  
ATOM   3508  HN  VAL P 232      10.986 -17.954  -7.465  1.00  0.00      PROC  
ATOM   3509  CA  VAL P 232      11.073 -18.122  -5.373  1.00  0.00      PROC  
ATOM   3510  HA  VAL P 232      10.437 -17.586  -4.684  1.00  0.00      PROC  
ATOM   3511  CB  VAL P 232      10.566 -19.578  -5.542  1.00  0.00      PROC  
ATOM   3512  HB  VAL P 232      11.178 -20.088  -6.316  1.00  0.00      PROC  
ATOM   3513  CG1 VAL P 232      10.661 -20.362  -4.232  1.00  0.00      PROC  
ATOM   3514 HG11 VAL P 232      10.198 -19.782  -3.405  1.00  0.00      PROC  
ATOM   3515 HG12 VAL P 232      11.726 -20.550  -3.980  1.00  0.00      PROC  
ATOM   3516 HG13 VAL P 232      10.124 -21.329  -4.331  1.00  0.00      PROC  
ATOM   3517  CG2 VAL P 232       9.132 -19.585  -6.057  1.00  0.00      PROC  
ATOM   3518 HG21 VAL P 232       9.077 -19.073  -7.041  1.00  0.00      PROC  
ATOM   3519 HG22 VAL P 232       8.471 -19.051  -5.342  1.00  0.00      PROC  
ATOM   3520 HG23 VAL P 232       8.780 -20.631  -6.182  1.00  0.00      PROC  
ATOM   3521  C   VAL P 232      12.464 -18.117  -4.728  1.00  0.00      PROC  
ATOM   3522  O   VAL P 232      12.583 -17.920  -3.517  1.00  0.00      PROC  
ATOM   3523  N   SER P 233      13.496 -18.337  -5.538  1.00  0.00      PROC  
ATOM   3524  HN  SER P 233      13.373 -18.513  -6.511  1.00  0.00      PROC  
ATOM   3525  CA  SER P 233      14.881 -18.336  -5.058  1.00  0.00      PROC  
ATOM   3526  HA  SER P 233      14.960 -19.059  -4.260  1.00  0.00      PROC  
ATOM   3527  CB  SER P 233      15.842 -18.691  -6.197  1.00  0.00      PROC  
ATOM   3528  HB1 SER P 233      15.627 -19.719  -6.558  1.00  0.00      PROC  
ATOM   3529  HB2 SER P 233      16.889 -18.640  -5.830  1.00  0.00      PROC  
ATOM   3530  OG  SER P 233      15.698 -17.791  -7.281  1.00  0.00      PROC  
ATOM   3531  HG1 SER P 233      14.925 -18.085  -7.768  1.00  0.00      PROC  
ATOM   3532  C   SER P 233      15.275 -16.992  -4.451  1.00  0.00      PROC  
ATOM   3533  O   SER P 233      15.822 -16.944  -3.349  1.00  0.00      PROC  
ATOM   3534  N   LEU P 234      14.986 -15.912  -5.176  1.00  0.00      PROC  
ATOM   3535  HN  LEU P 234      14.584 -15.979  -6.086  1.00  0.00      PROC  
ATOM   3536  CA  LEU P 234      15.240 -14.551  -4.685  1.00  0.00      PROC  
ATOM   3537  HA  LEU P 234      16.270 -14.500  -4.366  1.00  0.00      PROC  
ATOM   3538  CB  LEU P 234      14.972 -13.511  -5.780  1.00  0.00      PROC  
ATOM   3539  HB1 LEU P 234      14.968 -12.508  -5.304  1.00  0.00      PROC  
ATOM   3540  HB2 LEU P 234      13.966 -13.714  -6.203  1.00  0.00      PROC  
ATOM   3541  CG  LEU P 234      15.973 -13.476  -6.942  1.00  0.00      PROC  
ATOM   3542  HG  LEU P 234      16.142 -14.509  -7.314  1.00  0.00      PROC  
ATOM   3543  CD1 LEU P 234      15.444 -12.611  -8.079  1.00  0.00      PROC  
ATOM   3544 HD11 LEU P 234      15.278 -11.572  -7.723  1.00  0.00      PROC  
ATOM   3545 HD12 LEU P 234      14.478 -13.018  -8.446  1.00  0.00      PROC  
ATOM   3546 HD13 LEU P 234      16.180 -12.588  -8.911  1.00  0.00      PROC  
ATOM   3547  CD2 LEU P 234      17.343 -12.979  -6.490  1.00  0.00      PROC  
ATOM   3548 HD21 LEU P 234      17.752 -13.649  -5.704  1.00  0.00      PROC  
ATOM   3549 HD22 LEU P 234      17.254 -11.954  -6.071  1.00  0.00      PROC  
ATOM   3550 HD23 LEU P 234      18.045 -12.972  -7.351  1.00  0.00      PROC  
ATOM   3551  C   LEU P 234      14.421 -14.219  -3.435  1.00  0.00      PROC  
ATOM   3552  O   LEU P 234      14.911 -13.533  -2.539  1.00  0.00      PROC  
ATOM   3553  N   TRP P 235      13.185 -14.709  -3.386  1.00  0.00      PROC  
ATOM   3554  HN  TRP P 235      12.797 -15.227  -4.144  1.00  0.00      PROC  
ATOM   3555  CA  TRP P 235      12.307 -14.527  -2.226  1.00  0.00      PROC  
ATOM   3556  HA  TRP P 235      12.322 -13.483  -1.951  1.00  0.00      PROC  
ATOM   3557  CB  TRP P 235      10.881 -14.970  -2.578  1.00  0.00      PROC  
ATOM   3558  HB1 TRP P 235      10.908 -16.046  -2.852  1.00  0.00      PROC  
ATOM   3559  HB2 TRP P 235      10.538 -14.378  -3.453  1.00  0.00      PROC  
ATOM   3560  CG  TRP P 235       9.867 -14.800  -1.481  1.00  0.00      PROC  
ATOM   3561  CD1 TRP P 235       9.806 -13.794  -0.560  1.00  0.00      PROC  
ATOM   3562  HD1 TRP P 235      10.504 -12.972  -0.495  1.00  0.00      PROC  
ATOM   3563  NE1 TRP P 235       8.728 -13.978   0.272  1.00  0.00      PROC  
ATOM   3564  HE1 TRP P 235       8.480 -13.397   1.016  1.00  0.00      PROC  
ATOM   3565  CE2 TRP P 235       8.057 -15.109  -0.112  1.00  0.00      PROC  
ATOM   3566  CD2 TRP P 235       8.746 -15.652  -1.219  1.00  0.00      PROC  
ATOM   3567  CE3 TRP P 235       8.260 -16.828  -1.810  1.00  0.00      PROC  
ATOM   3568  HE3 TRP P 235       8.750 -17.280  -2.659  1.00  0.00      PROC  
ATOM   3569  CZ3 TRP P 235       7.115 -17.419  -1.280  1.00  0.00      PROC  
ATOM   3570  HZ3 TRP P 235       6.730 -18.325  -1.724  1.00  0.00      PROC  
ATOM   3571  CZ2 TRP P 235       6.907 -15.703   0.421  1.00  0.00      PROC  
ATOM   3572  HZ2 TRP P 235       6.384 -15.286   1.269  1.00  0.00      PROC  
ATOM   3573  CH2 TRP P 235       6.452 -16.854  -0.175  1.00  0.00      PROC  
ATOM   3574  HH2 TRP P 235       5.566 -17.335   0.213  1.00  0.00      PROC  
ATOM   3575  C   TRP P 235      12.828 -15.279  -0.991  1.00  0.00      PROC  
ATOM   3576  O   TRP P 235      12.800 -14.740   0.118  1.00  0.00      PROC  
ATOM   3577  N   LEU P 236      13.298 -16.508  -1.191  1.00  0.00      PROC  
ATOM   3578  HN  LEU P 236      13.289 -16.933  -2.092  1.00  0.00      PROC  
ATOM   3579  CA  LEU P 236      13.860 -17.322  -0.105  1.00  0.00      PROC  
ATOM   3580  HA  LEU P 236      13.198 -17.248   0.745  1.00  0.00      PROC  
ATOM   3581  CB  LEU P 236      14.001 -18.783  -0.545  1.00  0.00      PROC  
ATOM   3582  HB1 LEU P 236      14.627 -19.310   0.205  1.00  0.00      PROC  
ATOM   3583  HB2 LEU P 236      14.522 -18.799  -1.525  1.00  0.00      PROC  
ATOM   3584  CG  LEU P 236      12.686 -19.557  -0.694  1.00  0.00      PROC  
ATOM   3585  HG  LEU P 236      11.927 -18.902  -1.173  1.00  0.00      PROC  
ATOM   3586  CD1 LEU P 236      12.884 -20.802  -1.546  1.00  0.00      PROC  
ATOM   3587 HD11 LEU P 236      13.635 -21.472  -1.075  1.00  0.00      PROC  
ATOM   3588 HD12 LEU P 236      13.248 -20.515  -2.556  1.00  0.00      PROC  
ATOM   3589 HD13 LEU P 236      11.924 -21.354  -1.638  1.00  0.00      PROC  
ATOM   3590  CD2 LEU P 236      12.104 -19.924   0.664  1.00  0.00      PROC  
ATOM   3591 HD21 LEU P 236      11.901 -19.004   1.254  1.00  0.00      PROC  
ATOM   3592 HD22 LEU P 236      12.825 -20.554   1.227  1.00  0.00      PROC  
ATOM   3593 HD23 LEU P 236      11.150 -20.477   0.530  1.00  0.00      PROC  
ATOM   3594  C   LEU P 236      15.209 -16.799   0.386  1.00  0.00      PROC  
ATOM   3595  O   LEU P 236      15.444 -16.725   1.595  1.00  0.00      PROC  
ATOM   3596  N   THR P 237      16.089 -16.449  -0.550  1.00  0.00      PROC  
ATOM   3597  HN  THR P 237      15.873 -16.502  -1.522  1.00  0.00      PROC  
ATOM   3598  CA  THR P 237      17.434 -15.962  -0.218  1.00  0.00      PROC  
ATOM   3599  HA  THR P 237      17.861 -16.643   0.503  1.00  0.00      PROC  
ATOM   3600  CB  THR P 237      18.339 -15.877  -1.466  1.00  0.00      PROC  
ATOM   3601  HB  THR P 237      19.303 -15.393  -1.201  1.00  0.00      PROC  
ATOM   3602  OG1 THR P 237      17.690 -15.100  -2.478  1.00  0.00      PROC  
ATOM   3603  HG1 THR P 237      17.059 -15.688  -2.899  1.00  0.00      PROC  
ATOM   3604  CG2 THR P 237      18.657 -17.268  -2.010  1.00  0.00      PROC  
ATOM   3605 HG21 THR P 237      17.721 -17.856  -2.124  1.00  0.00      PROC  
ATOM   3606 HG22 THR P 237      19.329 -17.804  -1.307  1.00  0.00      PROC  
ATOM   3607 HG23 THR P 237      19.146 -17.183  -3.004  1.00  0.00      PROC  
ATOM   3608  C   THR P 237      17.422 -14.595   0.464  1.00  0.00      PROC  
ATOM   3609  O   THR P 237      18.221 -14.348   1.373  1.00  0.00      PROC  
ATOM   3610  N   ALA P 238      16.529 -13.711   0.016  1.00  0.00      PROC  
ATOM   3611  HN  ALA P 238      15.933 -13.910  -0.758  1.00  0.00      PROC  
ATOM   3612  CA  ALA P 238      16.363 -12.391   0.630  1.00  0.00      PROC  
ATOM   3613  HA  ALA P 238      17.331 -11.914   0.668  1.00  0.00      PROC  
ATOM   3614  CB  ALA P 238      15.388 -11.547  -0.179  1.00  0.00      PROC  
ATOM   3615  HB1 ALA P 238      14.396 -12.046  -0.223  1.00  0.00      PROC  
ATOM   3616  HB2 ALA P 238      15.767 -11.420  -1.215  1.00  0.00      PROC  
ATOM   3617  HB3 ALA P 238      15.263 -10.551   0.298  1.00  0.00      PROC  
ATOM   3618  C   ALA P 238      15.898 -12.480   2.087  1.00  0.00      PROC  
ATOM   3619  O   ALA P 238      16.305 -11.666   2.917  1.00  0.00      PROC  
ATOM   3620  N   ALA P 239      15.053 -13.470   2.384  1.00  0.00      PROC  
ATOM   3621  HN  ALA P 239      14.704 -14.091   1.687  1.00  0.00      PROC  
ATOM   3622  CA  ALA P 239      14.581 -13.712   3.750  1.00  0.00      PROC  
ATOM   3623  HA  ALA P 239      14.164 -12.791   4.129  1.00  0.00      PROC  
ATOM   3624  CB  ALA P 239      13.529 -14.814   3.762  1.00  0.00      PROC  
ATOM   3625  HB1 ALA P 239      13.959 -15.757   3.362  1.00  0.00      PROC  
ATOM   3626  HB2 ALA P 239      12.666 -14.520   3.126  1.00  0.00      PROC  
ATOM   3627  HB3 ALA P 239      13.183 -14.995   4.802  1.00  0.00      PROC  
ATOM   3628  C   ALA P 239      15.731 -14.066   4.689  1.00  0.00      PROC  
ATOM   3629  O   ALA P 239      15.826 -13.518   5.789  1.00  0.00      PROC  
ATOM   3630  N   GLY P 240      16.596 -14.978   4.246  1.00  0.00      PROC  
ATOM   3631  HN  GLY P 240      16.457 -15.456   3.382  1.00  0.00      PROC  
ATOM   3632  CA  GLY P 240      17.805 -15.345   4.986  1.00  0.00      PROC  
ATOM   3633  HA1 GLY P 240      18.303 -16.125   4.430  1.00  0.00      PROC  
ATOM   3634  HA2 GLY P 240      17.496 -15.716   5.952  1.00  0.00      PROC  
ATOM   3635  C   GLY P 240      18.778 -14.194   5.193  1.00  0.00      PROC  
ATOM   3636  O   GLY P 240      19.493 -14.155   6.194  1.00  0.00      PROC  
ATOM   3637  N   PHE P 241      18.803 -13.266   4.235  1.00  0.00      PROC  
ATOM   3638  HN  PHE P 241      18.268 -13.360   3.399  1.00  0.00      PROC  
ATOM   3639  CA  PHE P 241      19.612 -12.049   4.340  1.00  0.00      PROC  
ATOM   3640  HA  PHE P 241      20.619 -12.341   4.598  1.00  0.00      PROC  
ATOM   3641  CB  PHE P 241      19.609 -11.263   3.014  1.00  0.00      PROC  
ATOM   3642  HB1 PHE P 241      19.117 -10.280   3.173  1.00  0.00      PROC  
ATOM   3643  HB2 PHE P 241      19.059 -11.846   2.245  1.00  0.00      PROC  
ATOM   3644  CG  PHE P 241      20.981 -10.989   2.466  1.00  0.00      PROC  
ATOM   3645  CD1 PHE P 241      21.562 -11.865   1.548  1.00  0.00      PROC  
ATOM   3646  HD1 PHE P 241      21.020 -12.744   1.232  1.00  0.00      PROC  
ATOM   3647  CE1 PHE P 241      22.828 -11.620   1.036  1.00  0.00      PROC  
ATOM   3648  HE1 PHE P 241      23.265 -12.306   0.326  1.00  0.00      PROC  
ATOM   3649  CZ  PHE P 241      23.532 -10.493   1.437  1.00  0.00      PROC  
ATOM   3650  HZ  PHE P 241      24.517 -10.300   1.039  1.00  0.00      PROC  
ATOM   3651  CD2 PHE P 241      21.697  -9.864   2.860  1.00  0.00      PROC  
ATOM   3652  HD2 PHE P 241      21.262  -9.176   3.570  1.00  0.00      PROC  
ATOM   3653  CE2 PHE P 241      22.966  -9.615   2.350  1.00  0.00      PROC  
ATOM   3654  HE2 PHE P 241      23.511  -8.738   2.665  1.00  0.00      PROC  
ATOM   3655  C   PHE P 241      19.106 -11.169   5.484  1.00  0.00      PROC  
ATOM   3656  O   PHE P 241      19.897 -10.696   6.302  1.00  0.00      PROC  
ATOM   3657  N   LEU P 242      17.790 -10.955   5.530  1.00  0.00      PROC  
ATOM   3658  HN  LEU P 242      17.181 -11.270   4.807  1.00  0.00      PROC  
ATOM   3659  CA  LEU P 242      17.147 -10.243   6.644  1.00  0.00      PROC  
ATOM   3660  HA  LEU P 242      17.668  -9.308   6.785  1.00  0.00      PROC  
ATOM   3661  CB  LEU P 242      15.663  -9.984   6.353  1.00  0.00      PROC  
ATOM   3662  HB1 LEU P 242      15.191  -9.652   7.301  1.00  0.00      PROC  
ATOM   3663  HB2 LEU P 242      15.211 -10.948   6.041  1.00  0.00      PROC  
ATOM   3664  CG  LEU P 242      15.318  -8.947   5.280  1.00  0.00      PROC  
ATOM   3665  HG  LEU P 242      15.846  -9.199   4.336  1.00  0.00      PROC  
ATOM   3666  CD1 LEU P 242      13.817  -8.938   5.037  1.00  0.00      PROC  
ATOM   3667 HD11 LEU P 242      13.280  -8.680   5.975  1.00  0.00      PROC  
ATOM   3668 HD12 LEU P 242      13.482  -9.943   4.701  1.00  0.00      PROC  
ATOM   3669 HD13 LEU P 242      13.563  -8.181   4.264  1.00  0.00      PROC  
ATOM   3670  CD2 LEU P 242      15.804  -7.558   5.673  1.00  0.00      PROC  
ATOM   3671 HD21 LEU P 242      16.913  -7.516   5.632  1.00  0.00      PROC  
ATOM   3672 HD22 LEU P 242      15.478  -7.322   6.709  1.00  0.00      PROC  
ATOM   3673 HD23 LEU P 242      15.394  -6.801   4.970  1.00  0.00      PROC  
ATOM   3674  C   LEU P 242      17.270 -11.008   7.961  1.00  0.00      PROC  
ATOM   3675  O   LEU P 242      17.507 -10.404   9.011  1.00  0.00      PROC  
ATOM   3676  N   HSD P 243      17.101 -12.328   7.894  1.00  0.00      PROC  
ATOM   3677  HN  HSD P 243      16.871 -12.779   7.036  1.00  0.00      PROC  
ATOM   3678  CA  HSD P 243      17.236 -13.216   9.057  1.00  0.00      PROC  
ATOM   3679  HA  HSD P 243      16.507 -12.916   9.795  1.00  0.00      PROC  
ATOM   3680  CB  HSD P 243      17.007 -14.676   8.641  1.00  0.00      PROC  
ATOM   3681  HB1 HSD P 243      17.870 -15.009   8.027  1.00  0.00      PROC  
ATOM   3682  HB2 HSD P 243      16.081 -14.729   8.029  1.00  0.00      PROC  
ATOM   3683  ND1 HSD P 243      15.632 -15.986  10.300  1.00  0.00      PROC  
ATOM   3684  HD1 HSD P 243      14.753 -15.656   9.956  1.00  0.00      PROC  
ATOM   3685  CG  HSD P 243      16.861 -15.620   9.789  1.00  0.00      PROC  
ATOM   3686  CE1 HSD P 243      15.809 -16.830  11.302  1.00  0.00      PROC  
ATOM   3687  HE1 HSD P 243      15.003 -17.275  11.885  1.00  0.00      PROC  
ATOM   3688  NE2 HSD P 243      17.106 -17.026  11.458  1.00  0.00      PROC  
ATOM   3689  CD2 HSD P 243      17.786 -16.284  10.523  1.00  0.00      PROC  
ATOM   3690  HD2 HSD P 243      18.867 -16.299  10.469  1.00  0.00      PROC  
ATOM   3691  C   HSD P 243      18.601 -13.078   9.742  1.00  0.00      PROC  
ATOM   3692  O   HSD P 243      18.701 -13.194  10.966  1.00  0.00      PROC  
ATOM   3693  N   LEU P 244      19.640 -12.836   8.944  1.00  0.00      PROC  
ATOM   3694  HN  LEU P 244      19.550 -12.839   7.951  1.00  0.00      PROC  
ATOM   3695  CA  LEU P 244      20.977 -12.551   9.458  1.00  0.00      PROC  
ATOM   3696  HA  LEU P 244      21.202 -13.273  10.229  1.00  0.00      PROC  
ATOM   3697  CB  LEU P 244      22.010 -12.636   8.328  1.00  0.00      PROC  
ATOM   3698  HB1 LEU P 244      21.810 -11.795   7.633  1.00  0.00      PROC  
ATOM   3699  HB2 LEU P 244      21.839 -13.594   7.795  1.00  0.00      PROC  
ATOM   3700  CG  LEU P 244      23.495 -12.578   8.700  1.00  0.00      PROC  
ATOM   3701  HG  LEU P 244      23.682 -11.672   9.316  1.00  0.00      PROC  
ATOM   3702  CD1 LEU P 244      23.916 -13.814   9.487  1.00  0.00      PROC  
ATOM   3703 HD11 LEU P 244      23.745 -14.729   8.881  1.00  0.00      PROC  
ATOM   3704 HD12 LEU P 244      23.318 -13.890  10.420  1.00  0.00      PROC  
ATOM   3705 HD13 LEU P 244      24.996 -13.752   9.739  1.00  0.00      PROC  
ATOM   3706  CD2 LEU P 244      24.349 -12.427   7.450  1.00  0.00      PROC  
ATOM   3707 HD21 LEU P 244      24.079 -11.492   6.914  1.00  0.00      PROC  
ATOM   3708 HD22 LEU P 244      24.178 -13.288   6.769  1.00  0.00      PROC  
ATOM   3709 HD23 LEU P 244      25.423 -12.379   7.729  1.00  0.00      PROC  
ATOM   3710  C   LEU P 244      21.030 -11.168  10.113  1.00  0.00      PROC  
ATOM   3711  O   LEU P 244      21.457 -11.040  11.261  1.00  0.00      PROC  
ATOM   3712  N   LEU P 245      20.587 -10.148   9.378  1.00  0.00      PROC  
ATOM   3713  HN  LEU P 245      20.137 -10.290   8.500  1.00  0.00      PROC  
ATOM   3714  CA  LEU P 245      20.728  -8.750   9.806  1.00  0.00      PROC  
ATOM   3715  HA  LEU P 245      21.731  -8.613  10.182  1.00  0.00      PROC  
ATOM   3716  CB  LEU P 245      20.465  -7.803   8.629  1.00  0.00      PROC  
ATOM   3717  HB1 LEU P 245      20.499  -6.763   9.015  1.00  0.00      PROC  
ATOM   3718  HB2 LEU P 245      19.445  -8.013   8.245  1.00  0.00      PROC  
ATOM   3719  CG  LEU P 245      21.440  -7.897   7.447  1.00  0.00      PROC  
ATOM   3720  HG  LEU P 245      21.586  -8.964   7.174  1.00  0.00      PROC  
ATOM   3721  CD1 LEU P 245      20.898  -7.140   6.246  1.00  0.00      PROC  
ATOM   3722 HD11 LEU P 245      20.755  -6.069   6.503  1.00  0.00      PROC  
ATOM   3723 HD12 LEU P 245      19.918  -7.566   5.942  1.00  0.00      PROC  
ATOM   3724 HD13 LEU P 245      21.615  -7.209   5.400  1.00  0.00      PROC  
ATOM   3725  CD2 LEU P 245      22.823  -7.381   7.828  1.00  0.00      PROC  
ATOM   3726 HD21 LEU P 245      23.236  -7.980   8.668  1.00  0.00      PROC  
ATOM   3727 HD22 LEU P 245      22.755  -6.320   8.149  1.00  0.00      PROC  
ATOM   3728 HD23 LEU P 245      23.511  -7.466   6.960  1.00  0.00      PROC  
ATOM   3729  C   LEU P 245      19.831  -8.361  10.983  1.00  0.00      PROC  
ATOM   3730  O   LEU P 245      20.272  -7.654  11.891  1.00  0.00      PROC  
ATOM   3731  N   GLU P 246      18.578  -8.815  10.957  1.00  0.00      PROC  
ATOM   3732  HN  GLU P 246      18.244  -9.397  10.220  1.00  0.00      PROC  
ATOM   3733  CA  GLU P 246      17.603  -8.490  12.010  1.00  0.00      PROC  
ATOM   3734  HA  GLU P 246      17.606  -7.419  12.150  1.00  0.00      PROC  
ATOM   3735  CB  GLU P 246      16.201  -8.972  11.616  1.00  0.00      PROC  
ATOM   3736  HB1 GLU P 246      15.525  -8.822  12.484  1.00  0.00      PROC  
ATOM   3737  HB2 GLU P 246      16.258 -10.057  11.387  1.00  0.00      PROC  
ATOM   3738  CG  GLU P 246      15.594  -8.261  10.410  1.00  0.00      PROC  
ATOM   3739  HG1 GLU P 246      14.890  -8.954   9.903  1.00  0.00      PROC  
ATOM   3740  HG2 GLU P 246      16.410  -7.991   9.706  1.00  0.00      PROC  
ATOM   3741  CD  GLU P 246      14.838  -6.994  10.773  1.00  0.00      PROC  
ATOM   3742  OE1 GLU P 246      15.362  -6.181  11.563  1.00  0.00      PROC  
ATOM   3743  OE2 GLU P 246      13.715  -6.808  10.257  1.00  0.00      PROC  
ATOM   3744  C   GLU P 246      17.981  -9.093  13.362  1.00  0.00      PROC  
ATOM   3745  O   GLU P 246      17.920  -8.415  14.389  1.00  0.00      PROC  
ATOM   3746  N   ASN P 247      18.377 -10.365  13.349  1.00  0.00      PROC  
ATOM   3747  HN  ASN P 247      18.462 -10.880  12.500  1.00  0.00      PROC  
ATOM   3748  CA  ASN P 247      18.715 -11.096  14.574  1.00  0.00      PROC  
ATOM   3749  HA  ASN P 247      18.015 -10.804  15.343  1.00  0.00      PROC  
ATOM   3750  CB  ASN P 247      18.643 -12.611  14.334  1.00  0.00      PROC  
ATOM   3751  HB1 ASN P 247      18.915 -13.138  15.273  1.00  0.00      PROC  
ATOM   3752  HB2 ASN P 247      19.369 -12.884  13.539  1.00  0.00      PROC  
ATOM   3753  CG  ASN P 247      17.259 -13.077  13.904  1.00  0.00      PROC  
ATOM   3754  OD1 ASN P 247      16.254 -12.407  14.147  1.00  0.00      PROC  
ATOM   3755  ND2 ASN P 247      17.206 -14.238  13.260  1.00  0.00      PROC  
ATOM   3756 HD21 ASN P 247      16.326 -14.599  12.951  1.00  0.00      PROC  
ATOM   3757 HD22 ASN P 247      18.046 -14.751  13.084  1.00  0.00      PROC  
ATOM   3758  C   ASN P 247      20.082 -10.730  15.160  1.00  0.00      PROC  
ATOM   3759  O   ASN P 247      20.262 -10.786  16.381  1.00  0.00      PROC  
ATOM   3760  N   SER P 248      21.037 -10.368  14.302  1.00  0.00      PROC  
ATOM   3761  HN  SER P 248      20.879 -10.342  13.318  1.00  0.00      PROC  
ATOM   3762  CA  SER P 248      22.385  -9.984  14.747  1.00  0.00      PROC  
ATOM   3763  HA  SER P 248      22.707 -10.699  15.489  1.00  0.00      PROC  
ATOM   3764  CB  SER P 248      23.364  -9.964  13.569  1.00  0.00      PROC  
ATOM   3765  HB1 SER P 248      24.357  -9.608  13.917  1.00  0.00      PROC  
ATOM   3766  HB2 SER P 248      22.982  -9.281  12.780  1.00  0.00      PROC  
ATOM   3767  OG  SER P 248      23.517 -11.258  13.012  1.00  0.00      PROC  
ATOM   3768  HG1 SER P 248      22.754 -11.394  12.446  1.00  0.00      PROC  
ATOM   3769  C   SER P 248      22.388  -8.622  15.433  1.00  0.00      PROC  
ATOM   3770  O   SER P 248      22.836  -8.500  16.576  1.00  0.00      PROC  
ATOM   3771  N   GLY P 249      21.882  -7.613  14.725  1.00  0.00      PROC  
ATOM   3772  HN  GLY P 249      21.486  -7.759  13.822  1.00  0.00      PROC  
ATOM   3773  CA  GLY P 249      21.864  -6.228  15.202  1.00  0.00      PROC  
ATOM   3774  HA1 GLY P 249      22.288  -6.201  16.195  1.00  0.00      PROC  
ATOM   3775  HA2 GLY P 249      20.840  -5.885  15.225  1.00  0.00      PROC  
ATOM   3776  C   GLY P 249      22.677  -5.347  14.275  1.00  0.00      PROC  
ATOM   3777  O   GLY P 249      22.379  -5.267  13.082  1.00  0.00      PROC  
ATOM   3778  N   ASP P 250      23.704  -4.692  14.816  1.00  0.00      PROC  
ATOM   3779  HN  ASP P 250      23.922  -4.766  15.786  1.00  0.00      PROC  
ATOM   3780  CA  ASP P 250      24.583  -3.819  14.026  1.00  0.00      PROC  
ATOM   3781  HA  ASP P 250      24.905  -4.370  13.155  1.00  0.00      PROC  
ATOM   3782  CB  ASP P 250      23.844  -2.535  13.601  1.00  0.00      PROC  
ATOM   3783  HB1 ASP P 250      23.133  -2.785  12.785  1.00  0.00      PROC  
ATOM   3784  HB2 ASP P 250      24.588  -1.802  13.224  1.00  0.00      PROC  
ATOM   3785  CG  ASP P 250      23.060  -1.883  14.740  1.00  0.00      PROC  
ATOM   3786  OD1 ASP P 250      23.102  -2.375  15.889  1.00  0.00      PROC  
ATOM   3787  OD2 ASP P 250      22.390  -0.864  14.476  1.00  0.00      PROC  
ATOM   3788  C   ASP P 250      25.885  -3.455  14.764  1.00  0.00      PROC  
ATOM   3789  O   ASP P 250      25.911  -3.448  15.998  1.00  0.00      PROC  
ATOM   3790  N   PRO P 251      26.963  -3.148  14.010  1.00  0.00      PROC  
ATOM   3791  CD  PRO P 251      27.067  -3.213  12.538  1.00  0.00      PROC  
ATOM   3792  HD1 PRO P 251      26.380  -2.472  12.078  1.00  0.00      PROC  
ATOM   3793  HD2 PRO P 251      26.813  -4.235  12.186  1.00  0.00      PROC  
ATOM   3794  CA  PRO P 251      28.235  -2.726  14.607  1.00  0.00      PROC  
ATOM   3795  HA  PRO P 251      28.388  -3.214  15.556  1.00  0.00      PROC  
ATOM   3796  CB  PRO P 251      29.251  -3.090  13.527  1.00  0.00      PROC  
ATOM   3797  HB1 PRO P 251      29.577  -4.147  13.626  1.00  0.00      PROC  
ATOM   3798  HB2 PRO P 251      30.144  -2.432  13.582  1.00  0.00      PROC  
ATOM   3799  CG  PRO P 251      28.508  -2.877  12.255  1.00  0.00      PROC  
ATOM   3800  HG1 PRO P 251      28.601  -1.820  11.925  1.00  0.00      PROC  
ATOM   3801  HG2 PRO P 251      28.909  -3.538  11.457  1.00  0.00      PROC  
ATOM   3802  C   PRO P 251      28.330  -1.224  14.933  1.00  0.00      PROC  
ATOM   3803  O   PRO P 251      29.284  -0.814  15.597  1.00  0.00      PROC  
ATOM   3804  N   PHE P 252      27.362  -0.421  14.482  1.00  0.00      PROC  
ATOM   3805  HN  PHE P 252      26.595  -0.768  13.948  1.00  0.00      PROC  
ATOM   3806  CA  PHE P 252      27.361   1.026  14.742  1.00  0.00      PROC  
ATOM   3807  HA  PHE P 252      28.383   1.372  14.711  1.00  0.00      PROC  
ATOM   3808  CB  PHE P 252      26.517   1.762  13.694  1.00  0.00      PROC  
ATOM   3809  HB1 PHE P 252      26.551   2.854  13.897  1.00  0.00      PROC  
ATOM   3810  HB2 PHE P 252      25.469   1.397  13.745  1.00  0.00      PROC  
ATOM   3811  CG  PHE P 252      26.993   1.556  12.279  1.00  0.00      PROC  
ATOM   3812  CD1 PHE P 252      28.253   1.999  11.884  1.00  0.00      PROC  
ATOM   3813  HD1 PHE P 252      28.891   2.497  12.599  1.00  0.00      PROC  
ATOM   3814  CE1 PHE P 252      28.700   1.808  10.582  1.00  0.00      PROC  
ATOM   3815  HE1 PHE P 252      29.680   2.155  10.290  1.00  0.00      PROC  
ATOM   3816  CZ  PHE P 252      27.886   1.171   9.658  1.00  0.00      PROC  
ATOM   3817  HZ  PHE P 252      28.230   1.023   8.645  1.00  0.00      PROC  
ATOM   3818  CD2 PHE P 252      26.187   0.915  11.340  1.00  0.00      PROC  
ATOM   3819  HD2 PHE P 252      25.208   0.563  11.629  1.00  0.00      PROC  
ATOM   3820  CE2 PHE P 252      26.629   0.724  10.036  1.00  0.00      PROC  
ATOM   3821  HE2 PHE P 252      25.993   0.228   9.318  1.00  0.00      PROC  
ATOM   3822  C   PHE P 252      26.850   1.331  16.150  1.00  0.00      PROC  
ATOM   3823  O   PHE P 252      27.463   2.117  16.878  1.00  0.00      PROC  
ATOM   3824  N   PHE P 253      25.731   0.707  16.520  1.00  0.00      PROC  
ATOM   3825  HN  PHE P 253      25.192   0.174  15.873  1.00  0.00      PROC  
ATOM   3826  CA  PHE P 253      25.207   0.754  17.899  1.00  0.00      PROC  
ATOM   3827  HA  PHE P 253      25.458   1.717  18.319  1.00  0.00      PROC  
ATOM   3828  CB  PHE P 253      23.679   0.548  17.909  1.00  0.00      PROC  
ATOM   3829  HB1 PHE P 253      23.378   0.095  18.878  1.00  0.00      PROC  
ATOM   3830  HB2 PHE P 253      23.395  -0.122  17.069  1.00  0.00      PROC  
ATOM   3831  CG  PHE P 253      22.889   1.820  17.749  1.00  0.00      PROC  
ATOM   3832  CD1 PHE P 253      21.973   2.220  18.725  1.00  0.00      PROC  
ATOM   3833  HD1 PHE P 253      21.829   1.608  19.603  1.00  0.00      PROC  
ATOM   3834  CE1 PHE P 253      21.245   3.393  18.582  1.00  0.00      PROC  
ATOM   3835  HE1 PHE P 253      20.538   3.686  19.344  1.00  0.00      PROC  
ATOM   3836  CZ  PHE P 253      21.425   4.189  17.459  1.00  0.00      PROC  
ATOM   3837  HZ  PHE P 253      20.861   5.103  17.347  1.00  0.00      PROC  
ATOM   3838  CD2 PHE P 253      23.061   2.629  16.629  1.00  0.00      PROC  
ATOM   3839  HD2 PHE P 253      23.768   2.339  15.866  1.00  0.00      PROC  
ATOM   3840  CE2 PHE P 253      22.334   3.806  16.479  1.00  0.00      PROC  
ATOM   3841  HE2 PHE P 253      22.475   4.421  15.603  1.00  0.00      PROC  
ATOM   3842  C   PHE P 253      25.882  -0.265  18.840  1.00  0.00      PROC  
ATOM   3843  O   PHE P 253      25.632  -0.241  20.047  1.00  0.00      PROC  
ATOM   3844  N   ASP P 254      26.717  -1.148  18.279  1.00  0.00      PROC  
ATOM   3845  HN  ASP P 254      26.862  -1.157  17.293  1.00  0.00      PROC  
ATOM   3846  CA  ASP P 254      27.482  -2.162  19.024  1.00  0.00      PROC  
ATOM   3847  HA  ASP P 254      28.083  -2.707  18.311  1.00  0.00      PROC  
ATOM   3848  CB  ASP P 254      28.386  -1.534  20.103  1.00  0.00      PROC  
ATOM   3849  HB1 ASP P 254      29.002  -2.333  20.567  1.00  0.00      PROC  
ATOM   3850  HB2 ASP P 254      27.746  -1.067  20.882  1.00  0.00      PROC  
ATOM   3851  CG  ASP P 254      29.319  -0.470  19.545  1.00  0.00      PROC  
ATOM   3852  OD1 ASP P 254      29.977  -0.729  18.514  1.00  0.00      PROC  
ATOM   3853  OD2 ASP P 254      29.406   0.621  20.148  1.00  0.00      PROC  
ATOM   3854  C   ASP P 254      26.578  -3.253  19.611  1.00  0.00      PROC  
ATOM   3855  O   ASP P 254      26.685  -3.600  20.789  1.00  0.00      PROC  
ATOM   3856  N   PHE P 255      25.695  -3.779  18.759  1.00  0.00      PROC  
ATOM   3857  HN  PHE P 255      25.596  -3.421  17.834  1.00  0.00      PROC  
ATOM   3858  CA  PHE P 255      24.809  -4.904  19.090  1.00  0.00      PROC  
ATOM   3859  HA  PHE P 255      24.101  -5.024  18.283  1.00  0.00      PROC  
ATOM   3860  CB  PHE P 255      25.629  -6.188  19.278  1.00  0.00      PROC  
ATOM   3861  HB1 PHE P 255      24.940  -7.057  19.342  1.00  0.00      PROC  
ATOM   3862  HB2 PHE P 255      26.229  -6.107  20.209  1.00  0.00      PROC  
ATOM   3863  CG  PHE P 255      26.587  -6.461  18.153  1.00  0.00      PROC  
ATOM   3864  CD1 PHE P 255      26.151  -7.078  16.983  1.00  0.00      PROC  
ATOM   3865  HD1 PHE P 255      25.115  -7.367  16.887  1.00  0.00      PROC  
ATOM   3866  CE1 PHE P 255      27.032  -7.326  15.939  1.00  0.00      PROC  
ATOM   3867  HE1 PHE P 255      26.681  -7.808  15.039  1.00  0.00      PROC  
ATOM   3868  CZ  PHE P 255      28.363  -6.954  16.053  1.00  0.00      PROC  
ATOM   3869  HZ  PHE P 255      29.049  -7.146  15.242  1.00  0.00      PROC  
ATOM   3870  CD2 PHE P 255      27.926  -6.088  18.251  1.00  0.00      PROC  
ATOM   3871  HD2 PHE P 255      28.279  -5.600  19.148  1.00  0.00      PROC  
ATOM   3872  CE2 PHE P 255      28.812  -6.335  17.211  1.00  0.00      PROC  
ATOM   3873  HE2 PHE P 255      29.848  -6.046  17.303  1.00  0.00      PROC  
ATOM   3874  C   PHE P 255      23.901  -4.637  20.302  1.00  0.00      PROC  
ATOM   3875  O   PHE P 255      23.710  -5.512  21.153  1.00  0.01      PROC  
ATOM   3876  N   GLY P 256      23.348  -3.427  20.366  1.00  0.00      PROC  
ATOM   3877  HN  GLY P 256      23.558  -2.719  19.696  1.00  0.00      PROC  
ATOM   3878  CA  GLY P 256      22.402  -3.049  21.411  1.00  0.03      PROC  
ATOM   3879  HA1 GLY P 256      22.376  -1.971  21.476  1.00  0.02      PROC  
ATOM   3880  HA2 GLY P 256      22.738  -3.471  22.347  1.00  0.05      PROC  
ATOM   3881  C   GLY P 256      21.018  -3.573  21.085  1.00  0.02      PROC  
ATOM   3882  O   GLY P 256      20.433  -4.336  21.858  1.00  0.04      PROC  
ATOM   3883  N   ASN P 257      20.505  -3.157  19.926  1.00  0.00      PROC  
ATOM   3884  HN  ASN P 257      20.983  -2.500  19.349  1.00  0.00      PROC  
ATOM   3885  CA  ASN P 257      19.212  -3.628  19.414  1.00  0.00      PROC  
ATOM   3886  HA  ASN P 257      18.616  -3.942  20.258  1.00  0.00      PROC  
ATOM   3887  CB  ASN P 257      18.482  -2.521  18.632  1.00  0.00      PROC  
ATOM   3888  HB1 ASN P 257      18.364  -1.635  19.291  1.00  0.00      PROC  
ATOM   3889  HB2 ASN P 257      17.478  -2.893  18.337  1.00  0.00      PROC  
ATOM   3890  CG  ASN P 257      19.221  -2.086  17.372  1.00  0.00      PROC  
ATOM   3891  OD1 ASN P 257      20.451  -2.047  17.340  1.00  0.00      PROC  
ATOM   3892  ND2 ASN P 257      18.468  -1.748  16.332  1.00  0.00      PROC  
ATOM   3893 HD21 ASN P 257      18.897  -1.454  15.478  1.00  0.00      PROC  
ATOM   3894 HD22 ASN P 257      17.471  -1.787  16.403  1.00  0.00      PROC  
ATOM   3895  C   ASN P 257      19.377  -4.887  18.559  1.00  0.00      PROC  
ATOM   3896  O   ASN P 257      20.307  -4.980  17.751  1.00  0.00      PROC  
ATOM   3897  N   ALA P 258      18.477  -5.851  18.752  1.00  0.00      PROC  
ATOM   3898  HN  ALA P 258      17.737  -5.753  19.412  1.00  0.00      PROC  
ATOM   3899  CA  ALA P 258      18.509  -7.116  18.013  1.00  0.00      PROC  
ATOM   3900  HA  ALA P 258      18.603  -6.889  16.961  1.00  0.00      PROC  
ATOM   3901  CB  ALA P 258      19.683  -7.971  18.480  1.00  0.00      PROC  
ATOM   3902  HB1 ALA P 258      19.586  -8.193  19.564  1.00  0.00      PROC  
ATOM   3903  HB2 ALA P 258      20.637  -7.427  18.313  1.00  0.00      PROC  
ATOM   3904  HB3 ALA P 258      19.697  -8.931  17.921  1.00  0.00      PROC  
ATOM   3905  C   ALA P 258      17.191  -7.875  18.181  1.00  0.00      PROC  
ATOM   3906  O   ALA P 258      17.067  -8.737  19.056  1.00  0.00      PROC  
ATOM   3907  N   GLN P 259      16.210  -7.538  17.342  1.00  0.00      PROC  
ATOM   3908  HN  GLN P 259      16.325  -6.828  16.652  1.00  0.00      PROC  
ATOM   3909  CA  GLN P 259      14.896  -8.191  17.379  1.00  0.00      PROC  
ATOM   3910  HA  GLN P 259      14.630  -8.341  18.415  1.00  0.00      PROC  
ATOM   3911  CB  GLN P 259      13.825  -7.337  16.675  1.00  0.00      PROC  
ATOM   3912  HB1 GLN P 259      13.881  -6.309  17.091  1.00  0.00      PROC  
ATOM   3913  HB2 GLN P 259      12.832  -7.770  16.916  1.00  0.00      PROC  
ATOM   3914  CG  GLN P 259      13.935  -7.234  15.156  1.00  0.00      PROC  
ATOM   3915  HG1 GLN P 259      13.675  -8.216  14.708  1.00  0.00      PROC  
ATOM   3916  HG2 GLN P 259      14.981  -6.976  14.887  1.00  0.00      PROC  
ATOM   3917  CD  GLN P 259      13.013  -6.179  14.572  1.00  0.00      PROC  
ATOM   3918  OE1 GLN P 259      13.428  -5.372  13.742  1.00  0.00      PROC  
ATOM   3919  NE2 GLN P 259      11.756  -6.179  15.003  1.00  0.00      PROC  
ATOM   3920 HE21 GLN P 259      11.106  -5.505  14.651  1.00  0.00      PROC  
ATOM   3921 HE22 GLN P 259      11.459  -6.853  15.680  1.00  0.00      PROC  
ATOM   3922  C   GLN P 259      14.966  -9.601  16.779  1.00  0.00      PROC  
ATOM   3923  O   GLN P 259      15.614  -9.815  15.752  1.00  0.00      PROC  
ATOM   3924  N   HSD P 260      14.289 -10.546  17.432  1.00  0.00      PROC  
ATOM   3925  HN  HSD P 260      13.703 -10.325  18.207  1.00  0.00      PROC  
ATOM   3926  CA  HSD P 260      14.349 -11.964  17.071  1.00  0.00      PROC  
ATOM   3927  HA  HSD P 260      15.252 -12.128  16.502  1.00  0.00      PROC  
ATOM   3928  CB  HSD P 260      14.346 -12.834  18.331  1.00  0.00      PROC  
ATOM   3929  HB1 HSD P 260      14.512 -13.891  18.034  1.00  0.00      PROC  
ATOM   3930  HB2 HSD P 260      13.355 -12.744  18.824  1.00  0.00      PROC  
ATOM   3931  ND1 HSD P 260      16.691 -12.934  19.264  1.00  0.00      PROC  
ATOM   3932  HD1 HSD P 260      17.029 -13.564  18.565  1.00  0.00      PROC  
ATOM   3933  CG  HSD P 260      15.400 -12.455  19.325  1.00  0.00      PROC  
ATOM   3934  CE1 HSD P 260      17.393 -12.432  20.262  1.00  0.00      PROC  
ATOM   3935  HE1 HSD P 260      18.444 -12.649  20.448  1.00  0.00      PROC  
ATOM   3936  NE2 HSD P 260      16.607 -11.642  20.971  1.00  0.01      PROC  
ATOM   3937  CD2 HSD P 260      15.354 -11.638  20.406  1.00  0.00      PROC  
ATOM   3938  HD2 HSD P 260      14.546 -11.053  20.828  1.00  0.00      PROC  
ATOM   3939  C   HSD P 260      13.171 -12.344  16.178  1.00  0.00      PROC  
ATOM   3940  O   HSD P 260      12.013 -12.212  16.589  1.00  0.00      PROC  
ATOM   3941  N   LEU P 261      13.470 -12.809  14.965  1.00  0.00      PROC  
ATOM   3942  HN  LEU P 261      14.414 -12.885  14.656  1.00  0.00      PROC  
ATOM   3943  CA  LEU P 261      12.455 -13.240  13.999  1.00  0.00      PROC  
ATOM   3944  HA  LEU P 261      11.534 -13.417  14.535  1.00  0.00      PROC  
ATOM   3945  CB  LEU P 261      12.250 -12.165  12.928  1.00  0.00      PROC  
ATOM   3946  HB1 LEU P 261      11.547 -12.572  12.172  1.00  0.00      PROC  
ATOM   3947  HB2 LEU P 261      13.232 -11.978  12.446  1.00  0.00      PROC  
ATOM   3948  CG  LEU P 261      11.698 -10.816  13.397  1.00  0.00      PROC  
ATOM   3949  HG  LEU P 261      12.275 -10.468  14.280  1.00  0.00      PROC  
ATOM   3950  CD1 LEU P 261      11.806  -9.783  12.285  1.00  0.00      PROC  
ATOM   3951 HD11 LEU P 261      11.226 -10.115  11.397  1.00  0.00      PROC  
ATOM   3952 HD12 LEU P 261      12.869  -9.657  11.988  1.00  0.00      PROC  
ATOM   3953 HD13 LEU P 261      11.397  -8.810  12.632  1.00  0.00      PROC  
ATOM   3954  CD2 LEU P 261      10.258 -10.948  13.871  1.00  0.00      PROC  
ATOM   3955 HD21 LEU P 261      10.199 -11.663  14.719  1.00  0.00      PROC  
ATOM   3956 HD22 LEU P 261       9.620 -11.326  13.043  1.00  0.00      PROC  
ATOM   3957 HD23 LEU P 261       9.880  -9.961  14.213  1.00  0.00      PROC  
ATOM   3958  C   LEU P 261      12.874 -14.546  13.330  1.00  0.00      PROC  
ATOM   3959  O   LEU P 261      14.041 -14.717  12.970  1.00  0.00      PROC  
ATOM   3960  N   THR P 262      11.916 -15.457  13.164  1.00  0.00      PROC  
ATOM   3961  HN  THR P 262      10.986 -15.310  13.492  1.00  0.00      PROC  
ATOM   3962  CA  THR P 262      12.162 -16.732  12.491  1.00  0.00      PROC  
ATOM   3963  HA  THR P 262      13.131 -17.090  12.805  1.00  0.00      PROC  
ATOM   3964  CB  THR P 262      11.078 -17.770  12.835  1.00  0.00      PROC  
ATOM   3965  HB  THR P 262      11.253 -18.703  12.258  1.00  0.00      PROC  
ATOM   3966  OG1 THR P 262       9.786 -17.251  12.499  1.00  0.00      PROC  
ATOM   3967  HG1 THR P 262       9.342 -17.084  13.334  1.00  0.00      PROC  
ATOM   3968  CG2 THR P 262      11.114 -18.107  14.316  1.00  0.00      PROC  
ATOM   3969 HG21 THR P 262      10.933 -17.192  14.920  1.00  0.00      PROC  
ATOM   3970 HG22 THR P 262      12.109 -18.520  14.586  1.00  0.00      PROC  
ATOM   3971 HG23 THR P 262      10.324 -18.851  14.554  1.00  0.00      PROC  
ATOM   3972  C   THR P 262      12.204 -16.555  10.978  1.00  0.00      PROC  
ATOM   3973  O   THR P 262      11.741 -15.543  10.449  1.00  0.00      PROC  
ATOM   3974  N   TYR P 263      12.760 -17.553  10.295  1.00  0.00      PROC  
ATOM   3975  HN  TYR P 263      13.152 -18.347  10.753  1.00  0.00      PROC  
ATOM   3976  CA  TYR P 263      12.838 -17.561   8.832  1.00  0.00      PROC  
ATOM   3977  HA  TYR P 263      13.279 -16.628   8.514  1.00  0.00      PROC  
ATOM   3978  CB  TYR P 263      13.683 -18.741   8.349  1.00  0.00      PROC  
ATOM   3979  HB1 TYR P 263      13.186 -19.690   8.644  1.00  0.00      PROC  
ATOM   3980  HB2 TYR P 263      14.692 -18.679   8.809  1.00  0.00      PROC  
ATOM   3981  CG  TYR P 263      13.879 -18.788   6.851  1.00  0.00      PROC  
ATOM   3982  CD1 TYR P 263      14.884 -18.043   6.235  1.00  0.00      PROC  
ATOM   3983  HD1 TYR P 263      15.531 -17.424   6.839  1.00  0.00      PROC  
ATOM   3984  CE1 TYR P 263      15.067 -18.083   4.860  1.00  0.00      PROC  
ATOM   3985  HE1 TYR P 263      15.853 -17.503   4.399  1.00  0.00      PROC  
ATOM   3986  CZ  TYR P 263      14.233 -18.874   4.080  1.00  0.00      PROC  
ATOM   3987  OH  TYR P 263      14.407 -18.917   2.718  1.00  0.00      PROC  
ATOM   3988  HH  TYR P 263      14.904 -18.138   2.458  1.00  0.00      PROC  
ATOM   3989  CD2 TYR P 263      13.053 -19.576   6.044  1.00  0.00      PROC  
ATOM   3990  HD2 TYR P 263      12.267 -20.161   6.499  1.00  0.00      PROC  
ATOM   3991  CE2 TYR P 263      13.226 -19.619   4.670  1.00  0.00      PROC  
ATOM   3992  HE2 TYR P 263      12.577 -20.232   4.061  1.00  0.00      PROC  
ATOM   3993  C   TYR P 263      11.454 -17.616   8.182  1.00  0.00      PROC  
ATOM   3994  O   TYR P 263      11.226 -16.974   7.154  1.00  0.00      PROC  
ATOM   3995  N   TRP P 264      10.545 -18.386   8.779  1.00  0.00      PROC  
ATOM   3996  HN  TRP P 264      10.760 -18.917   9.595  1.00  0.00      PROC  
ATOM   3997  CA  TRP P 264       9.167 -18.508   8.281  1.00  0.00      PROC  
ATOM   3998  HA  TRP P 264       9.212 -18.702   7.220  1.00  0.00      PROC  
ATOM   3999  CB  TRP P 264       8.427 -19.641   8.997  1.00  0.00      PROC  
ATOM   4000  HB1 TRP P 264       7.365 -19.636   8.671  1.00  0.00      PROC  
ATOM   4001  HB2 TRP P 264       8.473 -19.462  10.092  1.00  0.00      PROC  
ATOM   4002  CG  TRP P 264       8.997 -20.993   8.719  1.00  0.00      PROC  
ATOM   4003  CD1 TRP P 264       9.565 -21.845   9.621  1.00  0.00      PROC  
ATOM   4004  HD1 TRP P 264       9.672 -21.646  10.677  1.00  0.00      PROC  
ATOM   4005  NE1 TRP P 264       9.981 -22.993   8.991  1.00  0.00      PROC  
ATOM   4006  HE1 TRP P 264      10.413 -23.753   9.425  1.00  0.00      PROC  
ATOM   4007  CE2 TRP P 264       9.691 -22.898   7.656  1.00  0.00      PROC  
ATOM   4008  CD2 TRP P 264       9.072 -21.645   7.447  1.00  0.00      PROC  
ATOM   4009  CE3 TRP P 264       8.671 -21.296   6.149  1.00  0.00      PROC  
ATOM   4010  HE3 TRP P 264       8.193 -20.350   5.939  1.00  0.00      PROC  
ATOM   4011  CZ3 TRP P 264       8.899 -22.199   5.112  1.00  0.00      PROC  
ATOM   4012  HZ3 TRP P 264       8.594 -21.943   4.108  1.00  0.00      PROC  
ATOM   4013  CZ2 TRP P 264       9.923 -23.804   6.615  1.00  0.00      PROC  
ATOM   4014  HZ2 TRP P 264      10.400 -24.759   6.778  1.00  0.00      PROC  
ATOM   4015  CH2 TRP P 264       9.520 -23.439   5.353  1.00  0.00      PROC  
ATOM   4016  HH2 TRP P 264       9.683 -24.118   4.529  1.00  0.00      PROC  
ATOM   4017  C   TRP P 264       8.373 -17.207   8.419  1.00  0.00      PROC  
ATOM   4018  O   TRP P 264       7.583 -16.867   7.533  1.00  0.00      PROC  
ATOM   4019  N   GLU P 265       8.593 -16.485   9.518  1.00  0.00      PROC  
ATOM   4020  HN  GLU P 265       9.226 -16.790  10.224  1.00  0.00      PROC  
ATOM   4021  CA  GLU P 265       7.929 -15.198   9.775  1.00  0.00      PROC  
ATOM   4022  HA  GLU P 265       7.050 -15.139   9.150  1.00  0.00      PROC  
ATOM   4023  CB  GLU P 265       7.541 -15.100  11.261  1.00  0.00      PROC  
ATOM   4024  HB1 GLU P 265       6.990 -14.149  11.420  1.00  0.00      PROC  
ATOM   4025  HB2 GLU P 265       8.471 -15.083  11.868  1.00  0.00      PROC  
ATOM   4026  CG  GLU P 265       6.666 -16.255  11.745  1.00  0.00      PROC  
ATOM   4027  HG1 GLU P 265       7.268 -17.188  11.726  1.00  0.00      PROC  
ATOM   4028  HG2 GLU P 265       5.804 -16.362  11.052  1.00  0.00      PROC  
ATOM   4029  CD  GLU P 265       6.121 -16.069  13.156  1.00  0.00      PROC  
ATOM   4030  OE1 GLU P 265       6.722 -15.310  13.948  1.00  0.00      PROC  
ATOM   4031  OE2 GLU P 265       5.090 -16.697  13.481  1.00  0.00      PROC  
ATOM   4032  C   GLU P 265       8.764 -13.978   9.326  1.00  0.00      PROC  
ATOM   4033  O   GLU P 265       8.539 -12.864   9.806  1.00  0.00      PROC  
ATOM   4034  N   CYS P 266       9.724 -14.196   8.422  1.00  0.00      PROC  
ATOM   4035  HN  CYS P 266      10.020 -15.120   8.196  1.00  0.00      PROC  
ATOM   4036  CA  CYS P 266      10.417 -13.120   7.694  1.00  0.00      PROC  
ATOM   4037  HA  CYS P 266      10.149 -12.180   8.153  1.00  0.00      PROC  
ATOM   4038  CB  CYS P 266      11.935 -13.321   7.742  1.00  0.00      PROC  
ATOM   4039  HB1 CYS P 266      12.381 -12.801   6.868  1.00  0.00      PROC  
ATOM   4040  HB2 CYS P 266      12.143 -14.407   7.646  1.00  0.00      PROC  
ATOM   4041  SG  CYS P 266      12.705 -12.703   9.254  1.00  0.00      PROC  
ATOM   4042  HG1 CYS P 266      12.187 -13.637  10.038  1.00  0.00      PROC  
ATOM   4043  C   CYS P 266       9.952 -12.996   6.237  1.00  0.00      PROC  
ATOM   4044  O   CYS P 266       9.968 -11.897   5.679  1.00  0.00      PROC  
ATOM   4045  N   LEU P 267       9.567 -14.114   5.617  1.00  0.00      PROC  
ATOM   4046  HN  LEU P 267       9.671 -15.012   6.037  1.00  0.00      PROC  
ATOM   4047  CA  LEU P 267       8.964 -14.099   4.276  1.00  0.00      PROC  
ATOM   4048  HA  LEU P 267       9.647 -13.594   3.609  1.00  0.00      PROC  
ATOM   4049  CB  LEU P 267       8.695 -15.524   3.780  1.00  0.00      PROC  
ATOM   4050  HB1 LEU P 267       8.094 -15.448   2.851  1.00  0.00      PROC  
ATOM   4051  HB2 LEU P 267       8.096 -16.042   4.557  1.00  0.00      PROC  
ATOM   4052  CG  LEU P 267       9.913 -16.401   3.473  1.00  0.00      PROC  
ATOM   4053  HG  LEU P 267      10.697 -16.224   4.240  1.00  0.00      PROC  
ATOM   4054  CD1 LEU P 267       9.525 -17.872   3.478  1.00  0.00      PROC  
ATOM   4055 HD11 LEU P 267       8.746 -18.064   2.709  1.00  0.00      PROC  
ATOM   4056 HD12 LEU P 267       9.118 -18.152   4.473  1.00  0.00      PROC  
ATOM   4057 HD13 LEU P 267      10.413 -18.498   3.247  1.00  0.00      PROC  
ATOM   4058  CD2 LEU P 267      10.561 -16.025   2.148  1.00  0.00      PROC  
ATOM   4059 HD21 LEU P 267      10.735 -14.929   2.106  1.00  0.00      PROC  
ATOM   4060 HD22 LEU P 267       9.894 -16.311   1.306  1.00  0.00      PROC  
ATOM   4061 HD23 LEU P 267      11.538 -16.543   2.044  1.00  0.00      PROC  
ATOM   4062  C   LEU P 267       7.663 -13.296   4.248  1.00  0.00      PROC  
ATOM   4063  O   LEU P 267       7.388 -12.587   3.277  1.00  0.00      PROC  
ATOM   4064  N   TYR P 268       6.872 -13.428   5.314  1.00  0.00      PROC  
ATOM   4065  HN  TYR P 268       7.078 -14.086   6.034  1.00  0.00      PROC  
ATOM   4066  CA  TYR P 268       5.655 -12.634   5.518  1.00  0.00      PROC  
ATOM   4067  HA  TYR P 268       4.974 -12.842   4.706  1.00  0.00      PROC  
ATOM   4068  CB  TYR P 268       5.017 -13.003   6.865  1.00  0.00      PROC  
ATOM   4069  HB1 TYR P 268       5.747 -12.796   7.676  1.00  0.00      PROC  
ATOM   4070  HB2 TYR P 268       4.754 -14.082   6.853  1.00  0.00      PROC  
ATOM   4071  CG  TYR P 268       3.750 -12.248   7.215  1.00  0.00      PROC  
ATOM   4072  CD1 TYR P 268       2.567 -12.459   6.508  1.00  0.00      PROC  
ATOM   4073  HD1 TYR P 268       2.555 -13.168   5.693  1.00  0.00      PROC  
ATOM   4074  CE1 TYR P 268       1.403 -11.774   6.833  1.00  0.00      PROC  
ATOM   4075  HE1 TYR P 268       0.497 -11.945   6.270  1.00  0.00      PROC  
ATOM   4076  CZ  TYR P 268       1.410 -10.867   7.886  1.00  0.00      PROC  
ATOM   4077  OH  TYR P 268       0.262 -10.184   8.213  1.00  0.00      PROC  
ATOM   4078  HH  TYR P 268       0.412  -9.733   9.047  1.00  0.00      PROC  
ATOM   4079  CD2 TYR P 268       3.727 -11.333   8.273  1.00  0.00      PROC  
ATOM   4080  HD2 TYR P 268       4.628 -11.158   8.842  1.00  0.00      PROC  
ATOM   4081  CE2 TYR P 268       2.570 -10.646   8.606  1.00  0.00      PROC  
ATOM   4082  HE2 TYR P 268       2.574  -9.941   9.424  1.00  0.00      PROC  
ATOM   4083  C   TYR P 268       5.932 -11.128   5.449  1.00  0.00      PROC  
ATOM   4084  O   TYR P 268       5.144 -10.382   4.872  1.00  0.00      PROC  
ATOM   4085  N   PHE P 269       7.051 -10.699   6.033  1.00  0.00      PROC  
ATOM   4086  HN  PHE P 269       7.642 -11.311   6.551  1.00  0.00      PROC  
ATOM   4087  CA  PHE P 269       7.489  -9.300   5.954  1.00  0.00      PROC  
ATOM   4088  HA  PHE P 269       6.641  -8.671   6.181  1.00  0.00      PROC  
ATOM   4089  CB  PHE P 269       8.631  -9.030   6.942  1.00  0.00      PROC  
ATOM   4090  HB1 PHE P 269       9.472  -9.722   6.726  1.00  0.00      PROC  
ATOM   4091  HB2 PHE P 269       8.263  -9.188   7.978  1.00  0.00      PROC  
ATOM   4092  CG  PHE P 269       9.178  -7.630   6.874  1.00  0.00      PROC  
ATOM   4093  CD1 PHE P 269       8.376  -6.541   7.197  1.00  0.00      PROC  
ATOM   4094  HD1 PHE P 269       7.352  -6.703   7.500  1.00  0.00      PROC  
ATOM   4095  CE1 PHE P 269       8.877  -5.246   7.135  1.00  0.00      PROC  
ATOM   4096  HE1 PHE P 269       8.242  -4.409   7.384  1.00  0.00      PROC  
ATOM   4097  CZ  PHE P 269      10.191  -5.029   6.754  1.00  0.00      PROC  
ATOM   4098  HZ  PHE P 269      10.583  -4.024   6.710  1.00  0.00      PROC  
ATOM   4099  CD2 PHE P 269      10.497  -7.399   6.489  1.00  0.00      PROC  
ATOM   4100  HD2 PHE P 269      11.134  -8.233   6.235  1.00  0.00      PROC  
ATOM   4101  CE2 PHE P 269      11.001  -6.107   6.429  1.00  0.00      PROC  
ATOM   4102  HE2 PHE P 269      12.025  -5.941   6.129  1.00  0.00      PROC  
ATOM   4103  C   PHE P 269       7.916  -8.901   4.540  1.00  0.00      PROC  
ATOM   4104  O   PHE P 269       7.570  -7.813   4.079  1.00  0.00      PROC  
ATOM   4105  N   LEU P 270       8.665  -9.771   3.864  1.00  0.00      PROC  
ATOM   4106  HN  LEU P 270       8.942 -10.647   4.250  1.00  0.00      PROC  
ATOM   4107  CA  LEU P 270       9.128  -9.485   2.500  1.00  0.00      PROC  
ATOM   4108  HA  LEU P 270       9.506  -8.474   2.486  1.00  0.00      PROC  
ATOM   4109  CB  LEU P 270      10.223 -10.462   2.055  1.00  0.00      PROC  
ATOM   4110  HB1 LEU P 270      10.173 -10.562   0.950  1.00  0.00      PROC  
ATOM   4111  HB2 LEU P 270      10.016 -11.451   2.516  1.00  0.00      PROC  
ATOM   4112  CG  LEU P 270      11.645 -10.044   2.435  1.00  0.00      PROC  
ATOM   4113  HG  LEU P 270      11.640  -9.608   3.457  1.00  0.00      PROC  
ATOM   4114  CD1 LEU P 270      12.578 -11.245   2.403  1.00  0.00      PROC  
ATOM   4115 HD11 LEU P 270      12.597 -11.686   1.384  1.00  0.00      PROC  
ATOM   4116 HD12 LEU P 270      12.223 -12.018   3.117  1.00  0.00      PROC  
ATOM   4117 HD13 LEU P 270      13.609 -10.930   2.673  1.00  0.00      PROC  
ATOM   4118  CD2 LEU P 270      12.170  -8.934   1.527  1.00  0.00      PROC  
ATOM   4119 HD21 LEU P 270      11.427  -8.110   1.462  1.00  0.00      PROC  
ATOM   4120 HD22 LEU P 270      12.347  -9.333   0.505  1.00  0.00      PROC  
ATOM   4121 HD23 LEU P 270      13.117  -8.525   1.938  1.00  0.00      PROC  
ATOM   4122  C   LEU P 270       7.997  -9.477   1.478  1.00  0.00      PROC  
ATOM   4123  O   LEU P 270       7.877  -8.530   0.705  1.00  0.00      PROC  
ATOM   4124  N   MET P 271       7.175 -10.525   1.481  1.00  0.00      PROC  
ATOM   4125  HN  MET P 271       7.261 -11.258   2.151  1.00  0.00      PROC  
ATOM   4126  CA  MET P 271       6.086 -10.676   0.502  1.00  0.00      PROC  
ATOM   4127  HA  MET P 271       6.512 -10.614  -0.488  1.00  0.00      PROC  
ATOM   4128  CB  MET P 271       5.379 -12.027   0.698  1.00  0.00      PROC  
ATOM   4129  HB1 MET P 271       4.959 -12.048   1.725  1.00  0.00      PROC  
ATOM   4130  HB2 MET P 271       6.140 -12.829   0.602  1.00  0.00      PROC  
ATOM   4131  CG  MET P 271       4.245 -12.334  -0.281  1.00  0.00      PROC  
ATOM   4132  HG1 MET P 271       3.406 -11.644  -0.054  1.00  0.00      PROC  
ATOM   4133  HG2 MET P 271       3.905 -13.373  -0.091  1.00  0.00      PROC  
ATOM   4134  SD  MET P 271       4.671 -12.174  -2.030  1.00  0.00      PROC  
ATOM   4135  CE  MET P 271       5.951 -13.417  -2.193  1.00  0.00      PROC  
ATOM   4136  HE1 MET P 271       5.624 -14.390  -1.769  1.00  0.00      PROC  
ATOM   4137  HE2 MET P 271       6.867 -13.097  -1.653  1.00  0.00      PROC  
ATOM   4138  HE3 MET P 271       6.198 -13.575  -3.264  1.00  0.00      PROC  
ATOM   4139  C   MET P 271       5.065  -9.537   0.554  1.00  0.00      PROC  
ATOM   4140  O   MET P 271       4.511  -9.150  -0.477  1.00  0.00      PROC  
ATOM   4141  N   VAL P 272       4.818  -9.012   1.752  1.00  0.00      PROC  
ATOM   4142  HN  VAL P 272       5.225  -9.384   2.582  1.00  0.00      PROC  
ATOM   4143  CA  VAL P 272       3.936  -7.857   1.937  1.00  0.00      PROC  
ATOM   4144  HA  VAL P 272       3.030  -8.036   1.376  1.00  0.00      PROC  
ATOM   4145  CB  VAL P 272       3.606  -7.649   3.438  1.00  0.00      PROC  
ATOM   4146  HB  VAL P 272       4.544  -7.728   4.028  1.00  0.00      PROC  
ATOM   4147  CG1 VAL P 272       2.969  -6.292   3.702  1.00  0.00      PROC  
ATOM   4148 HG11 VAL P 272       2.021  -6.197   3.130  1.00  0.00      PROC  
ATOM   4149 HG12 VAL P 272       3.659  -5.482   3.383  1.00  0.00      PROC  
ATOM   4150 HG13 VAL P 272       2.742  -6.185   4.784  1.00  0.00      PROC  
ATOM   4151  CG2 VAL P 272       2.685  -8.761   3.931  1.00  0.00      PROC  
ATOM   4152 HG21 VAL P 272       3.095  -9.752   3.643  1.00  0.00      PROC  
ATOM   4153 HG22 VAL P 272       1.678  -8.648   3.475  1.00  0.00      PROC  
ATOM   4154 HG23 VAL P 272       2.601  -8.719   5.038  1.00  0.00      PROC  
ATOM   4155  C   VAL P 272       4.543  -6.592   1.312  1.00  0.00      PROC  
ATOM   4156  O   VAL P 272       3.860  -5.872   0.581  1.00  0.00      PROC  
ATOM   4157  N   THR P 273       5.821  -6.333   1.604  1.00  0.00      PROC  
ATOM   4158  HN  THR P 273       6.338  -6.898   2.241  1.00  0.00      PROC  
ATOM   4159  CA  THR P 273       6.555  -5.202   1.011  1.00  0.00      PROC  
ATOM   4160  HA  THR P 273       5.932  -4.324   1.097  1.00  0.00      PROC  
ATOM   4161  CB  THR P 273       7.907  -4.961   1.715  1.00  0.00      PROC  
ATOM   4162  HB  THR P 273       8.481  -4.179   1.173  1.00  0.00      PROC  
ATOM   4163  OG1 THR P 273       8.670  -6.174   1.727  1.00  0.00      PROC  
ATOM   4164  HG1 THR P 273       8.318  -6.701   2.448  1.00  0.00      PROC  
ATOM   4165  CG2 THR P 273       7.696  -4.482   3.142  1.00  0.00      PROC  
ATOM   4166 HG21 THR P 273       6.981  -5.151   3.668  1.00  0.00      PROC  
ATOM   4167 HG22 THR P 273       7.280  -3.452   3.137  1.00  0.00      PROC  
ATOM   4168 HG23 THR P 273       8.661  -4.493   3.691  1.00  0.00      PROC  
ATOM   4169  C   THR P 273       6.814  -5.392  -0.485  1.00  0.00      PROC  
ATOM   4170  O   THR P 273       6.902  -4.418  -1.237  1.00  0.00      PROC  
ATOM   4171  N   MET P 274       6.947  -6.649  -0.898  1.00  0.00      PROC  
ATOM   4172  HN  MET P 274       6.981  -7.408  -0.253  1.00  0.00      PROC  
ATOM   4173  CA  MET P 274       7.052  -7.017  -2.308  1.00  0.00      PROC  
ATOM   4174  HA  MET P 274       7.836  -6.425  -2.756  1.00  0.00      PROC  
ATOM   4175  CB  MET P 274       7.372  -8.513  -2.425  1.00  0.00      PROC  
ATOM   4176  HB1 MET P 274       6.476  -9.083  -2.101  1.00  0.00      PROC  
ATOM   4177  HB2 MET P 274       8.212  -8.740  -1.736  1.00  0.00      PROC  
ATOM   4178  CG  MET P 274       7.757  -8.992  -3.809  1.00  0.00      PROC  
ATOM   4179  HG1 MET P 274       8.672  -8.450  -4.127  1.00  0.00      PROC  
ATOM   4180  HG2 MET P 274       6.937  -8.734  -4.512  1.00  0.00      PROC  
ATOM   4181  SD  MET P 274       8.062 -10.772  -3.869  1.00  0.00      PROC  
ATOM   4182  CE  MET P 274       9.495 -10.933  -2.807  1.00  0.00      PROC  
ATOM   4183  HE1 MET P 274       9.197 -11.103  -1.750  1.00  0.00      PROC  
ATOM   4184  HE2 MET P 274      10.107 -10.007  -2.846  1.00  0.00      PROC  
ATOM   4185  HE3 MET P 274      10.118 -11.794  -3.131  1.00  0.00      PROC  
ATOM   4186  C   MET P 274       5.751  -6.689  -3.044  1.00  0.00      PROC  
ATOM   4187  O   MET P 274       5.779  -6.174  -4.164  1.00  0.00      PROC  
ATOM   4188  N   SER P 275       4.623  -6.976  -2.396  1.00  0.00      PROC  
ATOM   4189  HN  SER P 275       4.634  -7.367  -1.479  1.00  0.00      PROC  
ATOM   4190  CA  SER P 275       3.291  -6.745  -2.967  1.00  0.00      PROC  
ATOM   4191  HA  SER P 275       3.334  -6.954  -4.026  1.00  0.00      PROC  
ATOM   4192  CB  SER P 275       2.271  -7.661  -2.277  1.00  0.00      PROC  
ATOM   4193  HB1 SER P 275       1.272  -7.520  -2.741  1.00  0.00      PROC  
ATOM   4194  HB2 SER P 275       2.215  -7.408  -1.197  1.00  0.00      PROC  
ATOM   4195  OG  SER P 275       2.641  -9.021  -2.404  1.00  0.00      PROC  
ATOM   4196  HG1 SER P 275       3.418  -9.136  -1.852  1.00  0.00      PROC  
ATOM   4197  C   SER P 275       2.782  -5.293  -2.901  1.00  0.00      PROC  
ATOM   4198  O   SER P 275       1.708  -5.006  -3.432  1.00  0.00      PROC  
ATOM   4199  N   THR P 276       3.534  -4.397  -2.255  1.00  0.00      PROC  
ATOM   4200  HN  THR P 276       4.407  -4.654  -1.850  1.00  0.00      PROC  
ATOM   4201  CA  THR P 276       3.156  -2.979  -2.082  1.00  0.00      PROC  
ATOM   4202  HA  THR P 276       3.899  -2.520  -1.448  1.00  0.00      PROC  
ATOM   4203  CB  THR P 276       3.069  -2.215  -3.428  1.00  0.00      PROC  
ATOM   4204  HB  THR P 276       3.124  -1.121  -3.241  1.00  0.00      PROC  
ATOM   4205  OG1 THR P 276       1.831  -2.508  -4.094  1.00  0.00      PROC  
ATOM   4206  HG1 THR P 276       1.135  -2.223  -3.497  1.00  0.00      PROC  
ATOM   4207  CG2 THR P 276       4.243  -2.568  -4.336  1.00  0.00      PROC  
ATOM   4208 HG21 THR P 276       4.145  -3.614  -4.698  1.00  0.00      PROC  
ATOM   4209 HG22 THR P 276       5.197  -2.475  -3.774  1.00  0.00      PROC  
ATOM   4210 HG23 THR P 276       4.259  -1.889  -5.215  1.00  0.00      PROC  
ATOM   4211  C   THR P 276       1.859  -2.797  -1.279  1.00  0.00      PROC  
ATOM   4212  O   THR P 276       1.077  -1.871  -1.538  1.00  0.00      PROC  
ATOM   4213  N   VAL P 277       1.657  -3.677  -0.301  1.00  0.00      PROC  
ATOM   4214  HN  VAL P 277       2.311  -4.406  -0.115  1.00  0.00      PROC  
ATOM   4215  CA  VAL P 277       0.485  -3.651   0.565  1.00  0.00      PROC  
ATOM   4216  HA  VAL P 277      -0.329  -3.209   0.010  1.00  0.00      PROC  
ATOM   4217  CB  VAL P 277       0.105  -5.078   1.028  1.00  0.00      PROC  
ATOM   4218  HB  VAL P 277       0.993  -5.560   1.489  1.00  0.00      PROC  
ATOM   4219  CG1 VAL P 277      -1.032  -5.048   2.045  1.00  0.00      PROC  
ATOM   4220 HG11 VAL P 277      -1.868  -4.422   1.665  1.00  0.00      PROC  
ATOM   4221 HG12 VAL P 277      -0.672  -4.615   3.003  1.00  0.00      PROC  
ATOM   4222 HG13 VAL P 277      -1.411  -6.078   2.219  1.00  0.00      PROC  
ATOM   4223  CG2 VAL P 277      -0.269  -5.940  -0.170  1.00  0.00      PROC  
ATOM   4224 HG21 VAL P 277       0.514  -5.865  -0.954  1.00  0.00      PROC  
ATOM   4225 HG22 VAL P 277      -1.234  -5.594  -0.598  1.00  0.00      PROC  
ATOM   4226 HG23 VAL P 277      -0.358  -7.003   0.142  1.00  0.00      PROC  
ATOM   4227  C   VAL P 277       0.795  -2.757   1.761  1.00  0.00      PROC  
ATOM   4228  O   VAL P 277       0.107  -1.762   1.996  1.00  0.00      PROC  
ATOM   4229  N   GLY P 278       1.845  -3.114   2.499  1.00  0.00      PROC  
ATOM   4230  HN  GLY P 278       2.381  -3.927   2.286  1.00  0.00      PROC  
ATOM   4231  CA  GLY P 278       2.288  -2.352   3.663  1.00  0.00      PROC  
ATOM   4232  HA1 GLY P 278       2.381  -1.319   3.362  1.00  0.00      PROC  
ATOM   4233  HA2 GLY P 278       3.250  -2.741   3.962  1.00  0.00      PROC  
ATOM   4234  C   GLY P 278       1.339  -2.434   4.843  1.00  0.00      PROC  
ATOM   4235  O   GLY P 278       0.515  -1.539   5.043  1.00  0.00      PROC  
ATOM   4236  N   PHE P 279       1.467  -3.503   5.623  1.00  0.00      PROC  
ATOM   4237  HN  PHE P 279       2.123  -4.226   5.423  1.00  0.00      PROC  
ATOM   4238  CA  PHE P 279       0.655  -3.691   6.827  1.00  0.00      PROC  
ATOM   4239  HA  PHE P 279      -0.345  -3.346   6.608  1.00  0.00      PROC  
ATOM   4240  CB  PHE P 279       0.621  -5.165   7.264  1.00  0.00      PROC  
ATOM   4241  HB1 PHE P 279       0.300  -5.223   8.326  1.00  0.00      PROC  
ATOM   4242  HB2 PHE P 279       1.635  -5.603   7.146  1.00  0.00      PROC  
ATOM   4243  CG  PHE P 279      -0.328  -6.022   6.467  1.00  0.00      PROC  
ATOM   4244  CD1 PHE P 279      -1.688  -5.720   6.420  1.00  0.00      PROC  
ATOM   4245  HD1 PHE P 279      -2.062  -4.859   6.954  1.00  0.00      PROC  
ATOM   4246  CE1 PHE P 279      -2.567  -6.512   5.696  1.00  0.00      PROC  
ATOM   4247  HE1 PHE P 279      -3.617  -6.260   5.660  1.00  0.00      PROC  
ATOM   4248  CZ  PHE P 279      -2.098  -7.629   5.018  1.00  0.00      PROC  
ATOM   4249  HZ  PHE P 279      -2.781  -8.248   4.456  1.00  0.00      PROC  
ATOM   4250  CD2 PHE P 279       0.127  -7.149   5.790  1.00  0.00      PROC  
ATOM   4251  HD2 PHE P 279       1.175  -7.407   5.829  1.00  0.00      PROC  
ATOM   4252  CE2 PHE P 279      -0.748  -7.947   5.065  1.00  0.00      PROC  
ATOM   4253  HE2 PHE P 279      -0.378  -8.814   4.538  1.00  0.00      PROC  
ATOM   4254  C   PHE P 279       1.204  -2.848   7.968  1.00  0.00      PROC  
ATOM   4255  O   PHE P 279       0.481  -2.037   8.553  1.00  0.00      PROC  
ATOM   4256  N   GLY P 280       2.485  -3.041   8.266  1.00  0.00      PROC  
ATOM   4257  HN  GLY P 280       3.078  -3.597   7.690  1.00  0.00      PROC  
ATOM   4258  CA  GLY P 280       3.115  -2.459   9.449  1.00  0.00      PROC  
ATOM   4259  HA1 GLY P 280       2.720  -1.463   9.584  1.00  0.00      PROC  
ATOM   4260  HA2 GLY P 280       4.180  -2.418   9.276  1.00  0.00      PROC  
ATOM   4261  C   GLY P 280       2.841  -3.280  10.697  1.00  0.00      PROC  
ATOM   4262  O   GLY P 280       2.691  -2.725  11.790  1.00  0.00      PROC  
ATOM   4263  N   ASP P 281       2.777  -4.602  10.529  1.00  0.00      PROC  
ATOM   4264  HN  ASP P 281       2.859  -5.014   9.625  1.00  0.00      PROC  
ATOM   4265  CA  ASP P 281       2.586  -5.543  11.628  1.00  0.00      PROC  
ATOM   4266  HA  ASP P 281       2.071  -5.030  12.427  1.00  0.00      PROC  
ATOM   4267  CB  ASP P 281       1.766  -6.749  11.148  1.00  0.00      PROC  
ATOM   4268  HB1 ASP P 281       2.344  -7.288  10.368  1.00  0.00      PROC  
ATOM   4269  HB2 ASP P 281       0.813  -6.384  10.709  1.00  0.00      PROC  
ATOM   4270  CG  ASP P 281       1.435  -7.732  12.267  1.00  0.00      PROC  
ATOM   4271  OD1 ASP P 281       1.309  -7.310  13.438  1.00  0.00      PROC  
ATOM   4272  OD2 ASP P 281       1.290  -8.934  11.964  1.00  0.00      PROC  
ATOM   4273  C   ASP P 281       3.958  -5.984  12.129  1.00  0.00      PROC  
ATOM   4274  O   ASP P 281       4.239  -5.917  13.328  1.00  0.00      PROC  
ATOM   4275  N   ILE P 282       4.797  -6.433  11.195  1.00  0.00      PROC  
ATOM   4276  HN  ILE P 282       4.488  -6.599  10.262  1.00  0.00      PROC  
ATOM   4277  CA  ILE P 282       6.209  -6.717  11.441  1.00  0.00      PROC  
ATOM   4278  HA  ILE P 282       6.386  -6.619  12.502  1.00  0.00      PROC  
ATOM   4279  CB  ILE P 282       6.592  -8.136  10.968  1.00  0.00      PROC  
ATOM   4280  HB  ILE P 282       6.328  -8.248   9.895  1.00  0.00      PROC  
ATOM   4281  CG2 ILE P 282       8.090  -8.388  11.147  1.00  0.00      PROC  
ATOM   4282 HG21 ILE P 282       8.368  -8.289  12.218  1.00  0.00      PROC  
ATOM   4283 HG22 ILE P 282       8.671  -7.646  10.559  1.00  0.00      PROC  
ATOM   4284 HG23 ILE P 282       8.344  -9.415  10.808  1.00  0.00      PROC  
ATOM   4285  CG1 ILE P 282       5.774  -9.186  11.734  1.00  0.00      PROC  
ATOM   4286 HG11 ILE P 282       4.704  -8.891  11.694  1.00  0.00      PROC  
ATOM   4287 HG12 ILE P 282       6.109  -9.185  12.793  1.00  0.00      PROC  
ATOM   4288  CD  ILE P 282       5.899 -10.599  11.197  1.00  0.00      PROC  
ATOM   4289  HD1 ILE P 282       6.741 -11.124  11.696  1.00  0.00      PROC  
ATOM   4290  HD2 ILE P 282       6.095 -10.572  10.104  1.00  0.00      PROC  
ATOM   4291  HD3 ILE P 282       4.962 -11.163  11.395  1.00  0.00      PROC  
ATOM   4292  C   ILE P 282       7.026  -5.666  10.691  1.00  0.00      PROC  
ATOM   4293  O   ILE P 282       6.661  -5.266   9.583  1.00  0.00      PROC  
ATOM   4294  N   PHE P 283       8.127  -5.223  11.298  1.00  0.00      PROC  
ATOM   4295  HN  PHE P 283       8.427  -5.591  12.174  1.00  0.00      PROC  
ATOM   4296  CA  PHE P 283       8.971  -4.170  10.725  1.00  0.00      PROC  
ATOM   4297  HA  PHE P 283       9.007  -4.315   9.655  1.00  0.00      PROC  
ATOM   4298  CB  PHE P 283       8.403  -2.785  11.056  1.00  0.00      PROC  
ATOM   4299  HB1 PHE P 283       7.435  -2.651  10.527  1.00  0.00      PROC  
ATOM   4300  HB2 PHE P 283       9.126  -2.006  10.733  1.00  0.00      PROC  
ATOM   4301  CG  PHE P 283       8.142  -2.569  12.522  1.00  0.00      PROC  
ATOM   4302  CD1 PHE P 283       9.100  -1.966  13.335  1.00  0.00      PROC  
ATOM   4303  HD1 PHE P 283      10.041  -1.651  12.908  1.00  0.00      PROC  
ATOM   4304  CE1 PHE P 283       8.858  -1.766  14.688  1.00  0.00      PROC  
ATOM   4305  HE1 PHE P 283       9.611  -1.302  15.308  1.00  0.00      PROC  
ATOM   4306  CZ  PHE P 283       7.650  -2.162  15.245  1.00  0.00      PROC  
ATOM   4307  HZ  PHE P 283       7.460  -2.003  16.296  1.00  0.00      PROC  
ATOM   4308  CD2 PHE P 283       6.934  -2.961  13.095  1.00  0.00      PROC  
ATOM   4309  HD2 PHE P 283       6.179  -3.426  12.479  1.00  0.00      PROC  
ATOM   4310  CE2 PHE P 283       6.687  -2.763  14.445  1.00  0.00      PROC  
ATOM   4311  HE2 PHE P 283       5.746  -3.076  14.874  1.00  0.00      PROC  
ATOM   4312  C   PHE P 283      10.417  -4.270  11.200  1.00  0.00      PROC  
ATOM   4313  O   PHE P 283      10.702  -4.883  12.233  1.00  0.00      PROC  
ATOM   4314  N   ALA P 284      11.316  -3.655  10.433  1.00  0.00      PROC  
ATOM   4315  HN  ALA P 284      11.051  -3.163   9.607  1.00  0.00      PROC  
ATOM   4316  CA  ALA P 284      12.746  -3.655  10.741  1.00  0.00      PROC  
ATOM   4317  HA  ALA P 284      12.962  -4.527  11.340  1.00  0.00      PROC  
ATOM   4318  CB  ALA P 284      13.558  -3.680   9.454  1.00  0.00      PROC  
ATOM   4319  HB1 ALA P 284      13.324  -2.786   8.837  1.00  0.00      PROC  
ATOM   4320  HB2 ALA P 284      13.309  -4.590   8.868  1.00  0.00      PROC  
ATOM   4321  HB3 ALA P 284      14.643  -3.673   9.691  1.00  0.00      PROC  
ATOM   4322  C   ALA P 284      13.117  -2.433  11.580  1.00  0.00      PROC  
ATOM   4323  O   ALA P 284      13.090  -1.304  11.086  1.00  0.00      PROC  
ATOM   4324  N   THR P 285      13.448  -2.666  12.850  1.00  0.00      PROC  
ATOM   4325  HN  THR P 285      13.369  -3.574  13.253  1.00  0.00      PROC  
ATOM   4326  CA  THR P 285      13.949  -1.615  13.745  1.00  0.00      PROC  
ATOM   4327  HA  THR P 285      13.410  -0.706  13.522  1.00  0.00      PROC  
ATOM   4328  CB  THR P 285      13.757  -1.995  15.228  1.00  0.00      PROC  
ATOM   4329  HB  THR P 285      14.252  -1.242  15.878  1.00  0.00      PROC  
ATOM   4330  OG1 THR P 285      14.338  -3.280  15.479  1.00  0.00      PROC  
ATOM   4331  HG1 THR P 285      13.995  -3.863  14.798  1.00  0.00      PROC  
ATOM   4332  CG2 THR P 285      12.280  -2.028  15.583  1.00  0.00      PROC  
ATOM   4333 HG21 THR P 285      11.753  -2.777  14.954  1.00  0.00      PROC  
ATOM   4334 HG22 THR P 285      11.825  -1.030  15.403  1.00  0.00      PROC  
ATOM   4335 HG23 THR P 285      12.154  -2.309  16.650  1.00  0.00      PROC  
ATOM   4336  C   THR P 285      15.432  -1.317  13.506  1.00  0.00      PROC  
ATOM   4337  O   THR P 285      15.876  -0.186  13.721  1.00  0.00      PROC  
ATOM   4338  N   THR P 286      16.191  -2.329  13.077  1.00  0.00      PROC  
ATOM   4339  HN  THR P 286      15.812  -3.237  12.917  1.00  0.00      PROC  
ATOM   4340  CA  THR P 286      17.624  -2.183  12.812  1.00  0.00      PROC  
ATOM   4341  HA  THR P 286      18.069  -1.700  13.669  1.00  0.00      PROC  
ATOM   4342  CB  THR P 286      18.304  -3.547  12.561  1.00  0.00      PROC  
ATOM   4343  HB  THR P 286      19.360  -3.392  12.254  1.00  0.00      PROC  
ATOM   4344  OG1 THR P 286      17.613  -4.247  11.516  1.00  0.00      PROC  
ATOM   4345  HG1 THR P 286      16.933  -4.767  11.951  1.00  0.00      PROC  
ATOM   4346  CG2 THR P 286      18.301  -4.394  13.825  1.00  0.00      PROC  
ATOM   4347 HG21 THR P 286      17.257  -4.577  14.159  1.00  0.00      PROC  
ATOM   4348 HG22 THR P 286      18.845  -3.865  14.636  1.00  0.00      PROC  
ATOM   4349 HG23 THR P 286      18.787  -5.373  13.625  1.00  0.00      PROC  
ATOM   4350  C   THR P 286      17.889  -1.285  11.605  1.00  0.00      PROC  
ATOM   4351  O   THR P 286      17.100  -1.254  10.659  1.00  0.00      PROC  
ATOM   4352  N   VAL P 287      19.009  -0.566  11.651  1.00  0.00      PROC  
ATOM   4353  HN  VAL P 287      19.639  -0.627  12.421  1.00  0.00      PROC  
ATOM   4354  CA  VAL P 287      19.396   0.360  10.584  1.00  0.00      PROC  
ATOM   4355  HA  VAL P 287      18.507   0.882  10.261  1.00  0.00      PROC  
ATOM   4356  CB  VAL P 287      20.463   1.375  11.070  1.00  0.00      PROC  
ATOM   4357  HB  VAL P 287      21.342   0.820  11.462  1.00  0.00      PROC  
ATOM   4358  CG1 VAL P 287      20.916   2.294   9.935  1.00  0.00      PROC  
ATOM   4359 HG11 VAL P 287      20.033   2.728   9.419  1.00  0.00      PROC  
ATOM   4360 HG12 VAL P 287      21.510   1.716   9.195  1.00  0.00      PROC  
ATOM   4361 HG13 VAL P 287      21.531   3.124  10.343  1.00  0.00      PROC  
ATOM   4362  CG2 VAL P 287      19.915   2.200  12.234  1.00  0.00      PROC  
ATOM   4363 HG21 VAL P 287      19.644   1.533  13.080  1.00  0.00      PROC  
ATOM   4364 HG22 VAL P 287      19.006   2.752  11.912  1.00  0.00      PROC  
ATOM   4365 HG23 VAL P 287      20.685   2.920  12.583  1.00  0.00      PROC  
ATOM   4366  C   VAL P 287      19.897  -0.409   9.356  1.00  0.00      PROC  
ATOM   4367  O   VAL P 287      19.642  -0.002   8.220  1.00  0.00      PROC  
ATOM   4368  N   LEU P 288      20.598  -1.517   9.591  1.00  0.00      PROC  
ATOM   4369  HN  LEU P 288      20.823  -1.810  10.517  1.00  0.00      PROC  
ATOM   4370  CA  LEU P 288      21.086  -2.382   8.511  1.00  0.00      PROC  
ATOM   4371  HA  LEU P 288      21.559  -1.756   7.769  1.00  0.00      PROC  
ATOM   4372  CB  LEU P 288      22.082  -3.412   9.049  1.00  0.00      PROC  
ATOM   4373  HB1 LEU P 288      22.400  -4.045   8.195  1.00  0.00      PROC  
ATOM   4374  HB2 LEU P 288      21.544  -4.042   9.787  1.00  0.00      PROC  
ATOM   4375  CG  LEU P 288      23.349  -2.886   9.730  1.00  0.00      PROC  
ATOM   4376  HG  LEU P 288      23.068  -2.237  10.587  1.00  0.00      PROC  
ATOM   4377  CD1 LEU P 288      24.187  -4.052  10.228  1.00  0.00      PROC  
ATOM   4378 HD11 LEU P 288      24.478  -4.704   9.377  1.00  0.00      PROC  
ATOM   4379 HD12 LEU P 288      23.601  -4.656  10.953  1.00  0.00      PROC  
ATOM   4380 HD13 LEU P 288      25.110  -3.673  10.716  1.00  0.00      PROC  
ATOM   4381  CD2 LEU P 288      24.158  -2.004   8.792  1.00  0.00      PROC  
ATOM   4382 HD21 LEU P 288      23.624  -1.046   8.613  1.00  0.00      PROC  
ATOM   4383 HD22 LEU P 288      24.300  -2.519   7.818  1.00  0.00      PROC  
ATOM   4384 HD23 LEU P 288      25.147  -1.779   9.244  1.00  0.00      PROC  
ATOM   4385  C   LEU P 288      19.950  -3.107   7.783  1.00  0.00      PROC  
ATOM   4386  O   LEU P 288      20.049  -3.369   6.585  1.00  0.00      PROC  
ATOM   4387  N   GLY P 289      18.885  -3.438   8.515  1.00  0.00      PROC  
ATOM   4388  HN  GLY P 289      18.850  -3.272   9.497  1.00  0.00      PROC  
ATOM   4389  CA  GLY P 289      17.701  -4.063   7.933  1.00  0.00      PROC  
ATOM   4390  HA1 GLY P 289      17.060  -4.377   8.743  1.00  0.00      PROC  
ATOM   4391  HA2 GLY P 289      18.026  -4.920   7.362  1.00  0.00      PROC  
ATOM   4392  C   GLY P 289      16.926  -3.126   7.023  1.00  0.00      PROC  
ATOM   4393  O   GLY P 289      16.596  -3.488   5.894  1.00  0.00      PROC  
ATOM   4394  N   ARG P 290      16.643  -1.920   7.523  1.00  0.00      PROC  
ATOM   4395  HN  ARG P 290      16.926  -1.656   8.442  1.00  0.00      PROC  
ATOM   4396  CA  ARG P 290      15.900  -0.897   6.767  1.00  0.00      PROC  
ATOM   4397  HA  ARG P 290      14.947  -1.319   6.482  1.00  0.00      PROC  
ATOM   4398  CB  ARG P 290      15.690   0.365   7.615  1.00  0.00      PROC  
ATOM   4399  HB1 ARG P 290      15.350   1.185   6.948  1.00  0.00      PROC  
ATOM   4400  HB2 ARG P 290      16.662   0.650   8.069  1.00  0.00      PROC  
ATOM   4401  CG  ARG P 290      14.670   0.197   8.728  1.00  0.00      PROC  
ATOM   4402  HG1 ARG P 290      14.928  -0.702   9.327  1.00  0.00      PROC  
ATOM   4403  HG2 ARG P 290      13.663   0.054   8.281  1.00  0.00      PROC  
ATOM   4404  CD  ARG P 290      14.642   1.410   9.639  1.00  0.00      PROC  
ATOM   4405  HD1 ARG P 290      14.439   2.323   9.039  1.00  0.00      PROC  
ATOM   4406  HD2 ARG P 290      15.617   1.506  10.163  1.00  0.00      PROC  
ATOM   4407  NE  ARG P 290      13.598   1.309  10.660  1.00  0.00      PROC  
ATOM   4408  HE  ARG P 290      12.953   0.549  10.585  1.00  0.00      PROC  
ATOM   4409  CZ  ARG P 290      13.439   2.152  11.683  1.00  0.00      PROC  
ATOM   4410  NH1 ARG P 290      14.253   3.192  11.858  1.00  0.00      PROC  
ATOM   4411 HH11 ARG P 290      15.002   3.354  11.216  1.00  0.00      PROC  
ATOM   4412 HH12 ARG P 290      14.115   3.810  12.632  1.00  0.00      PROC  
ATOM   4413  NH2 ARG P 290      12.447   1.949  12.548  1.00  0.00      PROC  
ATOM   4414 HH21 ARG P 290      12.406   2.479  13.395  1.00  0.00      PROC  
ATOM   4415 HH22 ARG P 290      11.743   1.267  12.350  1.00  0.00      PROC  
ATOM   4416  C   ARG P 290      16.567  -0.508   5.445  1.00  0.00      PROC  
ATOM   4417  O   ARG P 290      15.878  -0.252   4.457  1.00  0.00      PROC  
ATOM   4418  N   THR P 291      17.899  -0.459   5.444  1.00  0.00      PROC  
ATOM   4419  HN  THR P 291      18.434  -0.611   6.271  1.00  0.00      PROC  
ATOM   4420  CA  THR P 291      18.664  -0.178   4.225  1.00  0.00      PROC  
ATOM   4421  HA  THR P 291      18.272   0.731   3.793  1.00  0.00      PROC  
ATOM   4422  CB  THR P 291      20.170  -0.017   4.518  1.00  0.00      PROC  
ATOM   4423  HB  THR P 291      20.738   0.024   3.564  1.00  0.00      PROC  
ATOM   4424  OG1 THR P 291      20.635  -1.132   5.289  1.00  0.00      PROC  
ATOM   4425  HG1 THR P 291      20.376  -0.953   6.196  1.00  0.00      PROC  
ATOM   4426  CG2 THR P 291      20.435   1.276   5.279  1.00  0.00      PROC  
ATOM   4427 HG21 THR P 291      19.886   1.270   6.245  1.00  0.00      PROC  
ATOM   4428 HG22 THR P 291      20.089   2.145   4.680  1.00  0.00      PROC  
ATOM   4429 HG23 THR P 291      21.521   1.375   5.489  1.00  0.00      PROC  
ATOM   4430  C   THR P 291      18.462  -1.272   3.178  1.00  0.00      PROC  
ATOM   4431  O   THR P 291      18.217  -0.977   2.010  1.00  0.00      PROC  
ATOM   4432  N   PHE P 292      18.557  -2.529   3.611  1.00  0.00      PROC  
ATOM   4433  HN  PHE P 292      18.814  -2.745   4.550  1.00  0.00      PROC  
ATOM   4434  CA  PHE P 292      18.290  -3.680   2.737  1.00  0.00      PROC  
ATOM   4435  HA  PHE P 292      18.923  -3.593   1.867  1.00  0.00      PROC  
ATOM   4436  CB  PHE P 292      18.573  -4.994   3.472  1.00  0.00      PROC  
ATOM   4437  HB1 PHE P 292      17.843  -5.114   4.301  1.00  0.00      PROC  
ATOM   4438  HB2 PHE P 292      19.608  -4.972   3.875  1.00  0.00      PROC  
ATOM   4439  CG  PHE P 292      18.461  -6.218   2.600  1.00  0.00      PROC  
ATOM   4440  CD1 PHE P 292      19.535  -6.633   1.818  1.00  0.00      PROC  
ATOM   4441  HD1 PHE P 292      20.457  -6.071   1.838  1.00  0.00      PROC  
ATOM   4442  CE1 PHE P 292      19.436  -7.760   1.013  1.00  0.00      PROC  
ATOM   4443  HE1 PHE P 292      20.278  -8.072   0.413  1.00  0.00      PROC  
ATOM   4444  CZ  PHE P 292      18.254  -8.485   0.980  1.00  0.00      PROC  
ATOM   4445  HZ  PHE P 292      18.174  -9.361   0.354  1.00  0.00      PROC  
ATOM   4446  CD2 PHE P 292      17.279  -6.956   2.557  1.00  0.00      PROC  
ATOM   4447  HD2 PHE P 292      16.435  -6.647   3.156  1.00  0.00      PROC  
ATOM   4448  CE2 PHE P 292      17.173  -8.082   1.754  1.00  0.00      PROC  
ATOM   4449  HE2 PHE P 292      16.251  -8.645   1.730  1.00  0.00      PROC  
ATOM   4450  C   PHE P 292      16.852  -3.683   2.212  1.00  0.00      PROC  
ATOM   4451  O   PHE P 292      16.617  -4.058   1.063  1.00  0.00      PROC  
ATOM   4452  N   VAL P 293      15.905  -3.277   3.058  1.00  0.00      PROC  
ATOM   4453  HN  VAL P 293      16.116  -3.010   3.995  1.00  0.00      PROC  
ATOM   4454  CA  VAL P 293      14.491  -3.195   2.672  1.00  0.00      PROC  
ATOM   4455  HA  VAL P 293      14.215  -4.138   2.225  1.00  0.00      PROC  
ATOM   4456  CB  VAL P 293      13.585  -2.899   3.895  1.00  0.00      PROC  
ATOM   4457  HB  VAL P 293      14.014  -2.048   4.466  1.00  0.00      PROC  
ATOM   4458  CG1 VAL P 293      12.160  -2.548   3.474  1.00  0.00      PROC  
ATOM   4459 HG11 VAL P 293      11.774  -3.309   2.763  1.00  0.00      PROC  
ATOM   4460 HG12 VAL P 293      12.147  -1.556   2.974  1.00  0.00      PROC  
ATOM   4461 HG13 VAL P 293      11.497  -2.527   4.365  1.00  0.00      PROC  
ATOM   4462  CG2 VAL P 293      13.569  -4.095   4.837  1.00  0.00      PROC  
ATOM   4463 HG21 VAL P 293      14.608  -4.424   5.054  1.00  0.00      PROC  
ATOM   4464 HG22 VAL P 293      13.021  -4.939   4.367  1.00  0.00      PROC  
ATOM   4465 HG23 VAL P 293      13.078  -3.816   5.794  1.00  0.00      PROC  
ATOM   4466  C   VAL P 293      14.274  -2.155   1.572  1.00  0.00      PROC  
ATOM   4467  O   VAL P 293      13.579  -2.429   0.592  1.00  0.00      PROC  
ATOM   4468  N   VAL P 294      14.869  -0.974   1.736  1.00  0.00      PROC  
ATOM   4469  HN  VAL P 294      15.392  -0.756   2.556  1.00  0.00      PROC  
ATOM   4470  CA  VAL P 294      14.795   0.086   0.721  1.00  0.00      PROC  
ATOM   4471  HA  VAL P 294      13.755   0.226   0.467  1.00  0.00      PROC  
ATOM   4472  CB  VAL P 294      15.401   1.419   1.235  1.00  0.00      PROC  
ATOM   4473  HB  VAL P 294      16.404   1.219   1.669  1.00  0.00      PROC  
ATOM   4474  CG1 VAL P 294      15.539   2.446   0.111  1.00  0.00      PROC  
ATOM   4475 HG11 VAL P 294      14.650   2.406  -0.554  1.00  0.00      PROC  
ATOM   4476 HG12 VAL P 294      16.445   2.226  -0.493  1.00  0.00      PROC  
ATOM   4477 HG13 VAL P 294      15.615   3.468   0.540  1.00  0.00      PROC  
ATOM   4478  CG2 VAL P 294      14.546   1.994   2.359  1.00  0.00      PROC  
ATOM   4479 HG21 VAL P 294      14.496   1.276   3.206  1.00  0.00      PROC  
ATOM   4480 HG22 VAL P 294      13.514   2.182   1.991  1.00  0.00      PROC  
ATOM   4481 HG23 VAL P 294      14.991   2.944   2.725  1.00  0.00      PROC  
ATOM   4482  C   VAL P 294      15.488  -0.365  -0.568  1.00  0.00      PROC  
ATOM   4483  O   VAL P 294      14.982  -0.116  -1.662  1.00  0.00      PROC  
ATOM   4484  N   ILE P 295      16.636  -1.025  -0.425  1.00  0.00      PROC  
ATOM   4485  HN  ILE P 295      17.066  -1.144   0.466  1.00  0.00      PROC  
ATOM   4486  CA  ILE P 295      17.347  -1.621  -1.562  1.00  0.00      PROC  
ATOM   4487  HA  ILE P 295      17.506  -0.846  -2.297  1.00  0.00      PROC  
ATOM   4488  CB  ILE P 295      18.705  -2.227  -1.120  1.00  0.00      PROC  
ATOM   4489  HB  ILE P 295      18.548  -2.839  -0.207  1.00  0.00      PROC  
ATOM   4490  CG2 ILE P 295      19.316  -3.107  -2.212  1.00  0.00      PROC  
ATOM   4491 HG21 ILE P 295      19.324  -2.563  -3.181  1.00  0.00      PROC  
ATOM   4492 HG22 ILE P 295      18.715  -4.034  -2.331  1.00  0.00      PROC  
ATOM   4493 HG23 ILE P 295      20.361  -3.371  -1.944  1.00  0.00      PROC  
ATOM   4494  CG1 ILE P 295      19.693  -1.108  -0.766  1.00  0.00      PROC  
ATOM   4495 HG11 ILE P 295      19.130  -0.283  -0.280  1.00  0.00      PROC  
ATOM   4496 HG12 ILE P 295      20.146  -0.730  -1.706  1.00  0.00      PROC  
ATOM   4497  CD  ILE P 295      20.808  -1.540   0.164  1.00  0.00      PROC  
ATOM   4498  HD1 ILE P 295      21.401  -2.355  -0.303  1.00  0.00      PROC  
ATOM   4499  HD2 ILE P 295      20.380  -1.915   1.118  1.00  0.00      PROC  
ATOM   4500  HD3 ILE P 295      21.484  -0.682   0.368  1.00  0.00      PROC  
ATOM   4501  C   ILE P 295      16.483  -2.670  -2.266  1.00  0.00      PROC  
ATOM   4502  O   ILE P 295      16.390  -2.671  -3.494  1.00  0.00      PROC  
ATOM   4503  N   PHE P 296      15.850  -3.549  -1.489  1.00  0.00      PROC  
ATOM   4504  HN  PHE P 296      15.925  -3.524  -0.495  1.00  0.00      PROC  
ATOM   4505  CA  PHE P 296      15.001  -4.612  -2.041  1.00  0.00      PROC  
ATOM   4506  HA  PHE P 296      15.563  -5.123  -2.808  1.00  0.00      PROC  
ATOM   4507  CB  PHE P 296      14.580  -5.598  -0.945  1.00  0.00      PROC  
ATOM   4508  HB1 PHE P 296      13.877  -5.094  -0.249  1.00  0.00      PROC  
ATOM   4509  HB2 PHE P 296      15.482  -5.942  -0.395  1.00  0.00      PROC  
ATOM   4510  CG  PHE P 296      13.886  -6.821  -1.470  1.00  0.00      PROC  
ATOM   4511  CD1 PHE P 296      14.597  -7.786  -2.176  1.00  0.00      PROC  
ATOM   4512  HD1 PHE P 296      15.656  -7.653  -2.341  1.00  0.00      PROC  
ATOM   4513  CE1 PHE P 296      13.964  -8.918  -2.671  1.00  0.00      PROC  
ATOM   4514  HE1 PHE P 296      14.529  -9.658  -3.218  1.00  0.00      PROC  
ATOM   4515  CZ  PHE P 296      12.604  -9.097  -2.462  1.00  0.00      PROC  
ATOM   4516  HZ  PHE P 296      12.109  -9.977  -2.845  1.00  0.00      PROC  
ATOM   4517  CD2 PHE P 296      12.522  -7.012  -1.268  1.00  0.00      PROC  
ATOM   4518  HD2 PHE P 296      11.955  -6.272  -0.723  1.00  0.00      PROC  
ATOM   4519  CE2 PHE P 296      11.881  -8.142  -1.759  1.00  0.00      PROC  
ATOM   4520  HE2 PHE P 296      10.822  -8.278  -1.594  1.00  0.00      PROC  
ATOM   4521  C   PHE P 296      13.762  -4.059  -2.747  1.00  0.00      PROC  
ATOM   4522  O   PHE P 296      13.351  -4.589  -3.781  1.00  0.00      PROC  
ATOM   4523  N   ILE P 297      13.171  -3.009  -2.180  1.00  0.00      PROC  
ATOM   4524  HN  ILE P 297      13.465  -2.655  -1.296  1.00  0.00      PROC  
ATOM   4525  CA  ILE P 297      12.051  -2.301  -2.812  1.00  0.00      PROC  
ATOM   4526  HA  ILE P 297      11.323  -3.038  -3.116  1.00  0.00      PROC  
ATOM   4527  CB  ILE P 297      11.404  -1.281  -1.838  1.00  0.00      PROC  
ATOM   4528  HB  ILE P 297      12.201  -0.650  -1.391  1.00  0.00      PROC  
ATOM   4529  CG2 ILE P 297      10.397  -0.382  -2.553  1.00  0.00      PROC  
ATOM   4530 HG21 ILE P 297       9.689  -0.999  -3.147  1.00  0.00      PROC  
ATOM   4531 HG22 ILE P 297      10.929   0.309  -3.241  1.00  0.00      PROC  
ATOM   4532 HG23 ILE P 297       9.818   0.204  -1.808  1.00  0.00      PROC  
ATOM   4533  CG1 ILE P 297      10.698  -2.017  -0.691  1.00  0.00      PROC  
ATOM   4534 HG11 ILE P 297      11.286  -2.925  -0.440  1.00  0.00      PROC  
ATOM   4535 HG12 ILE P 297       9.690  -2.327  -1.039  1.00  0.00      PROC  
ATOM   4536  CD  ILE P 297      10.538  -1.187   0.564  1.00  0.00      PROC  
ATOM   4537  HD1 ILE P 297       9.937  -0.278   0.347  1.00  0.00      PROC  
ATOM   4538  HD2 ILE P 297      11.535  -0.872   0.939  1.00  0.00      PROC  
ATOM   4539  HD3 ILE P 297      10.015  -1.779   1.345  1.00  0.00      PROC  
ATOM   4540  C   ILE P 297      12.516  -1.615  -4.103  1.00  0.00      PROC  
ATOM   4541  O   ILE P 297      11.812  -1.661  -5.115  1.00  0.00      PROC  
ATOM   4542  N   MET P 298      13.690  -0.985  -4.060  1.00  0.00      PROC  
ATOM   4543  HN  MET P 298      14.212  -0.903  -3.215  1.00  0.00      PROC  
ATOM   4544  CA  MET P 298      14.296  -0.370  -5.249  1.00  0.00      PROC  
ATOM   4545  HA  MET P 298      13.559   0.277  -5.701  1.00  0.00      PROC  
ATOM   4546  CB  MET P 298      15.550   0.434  -4.874  1.00  0.00      PROC  
ATOM   4547  HB1 MET P 298      16.130   0.634  -5.800  1.00  0.00      PROC  
ATOM   4548  HB2 MET P 298      16.169  -0.180  -4.187  1.00  0.00      PROC  
ATOM   4549  CG  MET P 298      15.251   1.763  -4.196  1.00  0.00      PROC  
ATOM   4550  HG1 MET P 298      16.143   2.063  -3.607  1.00  0.00      PROC  
ATOM   4551  HG2 MET P 298      14.404   1.614  -3.494  1.00  0.00      PROC  
ATOM   4552  SD  MET P 298      14.836   3.078  -5.359  1.00  0.00      PROC  
ATOM   4553  CE  MET P 298      16.448   3.443  -6.050  1.00  0.00      PROC  
ATOM   4554  HE1 MET P 298      16.886   2.551  -6.546  1.00  0.00      PROC  
ATOM   4555  HE2 MET P 298      17.145   3.766  -5.248  1.00  0.00      PROC  
ATOM   4556  HE3 MET P 298      16.366   4.251  -6.807  1.00  0.00      PROC  
ATOM   4557  C   MET P 298      14.646  -1.394  -6.334  1.00  0.00      PROC  
ATOM   4558  O   MET P 298      14.487  -1.116  -7.522  1.00  0.00      PROC  
ATOM   4559  N   ILE P 299      15.121  -2.569  -5.917  1.00  0.00      PROC  
ATOM   4560  HN  ILE P 299      15.282  -2.759  -4.952  1.00  0.00      PROC  
ATOM   4561  CA  ILE P 299      15.439  -3.660  -6.847  1.00  0.00      PROC  
ATOM   4562  HA  ILE P 299      15.977  -3.235  -7.681  1.00  0.00      PROC  
ATOM   4563  CB  ILE P 299      16.295  -4.765  -6.169  1.00  0.00      PROC  
ATOM   4564  HB  ILE P 299      15.858  -5.004  -5.176  1.00  0.00      PROC  
ATOM   4565  CG2 ILE P 299      16.345  -6.040  -7.013  1.00  0.00      PROC  
ATOM   4566 HG21 ILE P 299      16.619  -5.794  -8.061  1.00  0.00      PROC  
ATOM   4567 HG22 ILE P 299      15.349  -6.533  -7.013  1.00  0.00      PROC  
ATOM   4568 HG23 ILE P 299      17.107  -6.736  -6.602  1.00  0.00      PROC  
ATOM   4569  CG1 ILE P 299      17.721  -4.254  -5.934  1.00  0.00      PROC  
ATOM   4570 HG11 ILE P 299      17.666  -3.186  -5.633  1.00  0.00      PROC  
ATOM   4571 HG12 ILE P 299      18.283  -4.331  -6.888  1.00  0.00      PROC  
ATOM   4572  CD  ILE P 299      18.481  -5.013  -4.868  1.00  0.00      PROC  
ATOM   4573  HD1 ILE P 299      18.724  -6.036  -5.227  1.00  0.00      PROC  
ATOM   4574  HD2 ILE P 299      17.861  -5.098  -3.950  1.00  0.00      PROC  
ATOM   4575  HD3 ILE P 299      19.430  -4.485  -4.632  1.00  0.00      PROC  
ATOM   4576  C   ILE P 299      14.168  -4.266  -7.447  1.00  0.00      PROC  
ATOM   4577  O   ILE P 299      14.063  -4.393  -8.666  1.00  0.00      PROC  
ATOM   4578  N   PHE P 300      13.219  -4.637  -6.589  1.00  0.00      PROC  
ATOM   4579  HN  PHE P 300      13.261  -4.412  -5.619  1.00  0.00      PROC  
ATOM   4580  CA  PHE P 300      12.049  -5.404  -7.027  1.00  0.00      PROC  
ATOM   4581  HA  PHE P 300      12.399  -6.222  -7.639  1.00  0.00      PROC  
ATOM   4582  CB  PHE P 300      11.254  -5.942  -5.833  1.00  0.00      PROC  
ATOM   4583  HB1 PHE P 300      10.702  -5.107  -5.352  1.00  0.00      PROC  
ATOM   4584  HB2 PHE P 300      11.952  -6.408  -5.105  1.00  0.00      PROC  
ATOM   4585  CG  PHE P 300      10.244  -6.985  -6.215  1.00  0.00      PROC  
ATOM   4586  CD1 PHE P 300      10.620  -8.319  -6.340  1.00  0.00      PROC  
ATOM   4587  HD1 PHE P 300      11.643  -8.606  -6.147  1.00  0.00      PROC  
ATOM   4588  CE1 PHE P 300       9.696  -9.284  -6.710  1.00  0.00      PROC  
ATOM   4589  HE1 PHE P 300       9.998 -10.318  -6.793  1.00  0.00      PROC  
ATOM   4590  CZ  PHE P 300       8.383  -8.921  -6.973  1.00  0.00      PROC  
ATOM   4591  HZ  PHE P 300       7.663  -9.671  -7.266  1.00  0.00      PROC  
ATOM   4592  CD2 PHE P 300       8.924  -6.633  -6.486  1.00  0.00      PROC  
ATOM   4593  HD2 PHE P 300       8.620  -5.600  -6.405  1.00  0.00      PROC  
ATOM   4594  CE2 PHE P 300       7.995  -7.592  -6.859  1.00  0.00      PROC  
ATOM   4595  HE2 PHE P 300       6.973  -7.307  -7.060  1.00  0.00      PROC  
ATOM   4596  C   PHE P 300      11.114  -4.642  -7.969  1.00  0.00      PROC  
ATOM   4597  O   PHE P 300      10.553  -5.244  -8.886  1.00  0.00      PROC  
ATOM   4598  N   ILE P 301      10.946  -3.340  -7.747  1.00  0.00      PROC  
ATOM   4599  HN  ILE P 301      11.374  -2.872  -6.978  1.00  0.00      PROC  
ATOM   4600  CA  ILE P 301      10.114  -2.512  -8.630  1.00  0.00      PROC  
ATOM   4601  HA  ILE P 301       9.166  -3.015  -8.754  1.00  0.00      PROC  
ATOM   4602  CB  ILE P 301       9.887  -1.090  -8.055  1.00  0.00      PROC  
ATOM   4603  HB  ILE P 301      10.867  -0.649  -7.776  1.00  0.00      PROC  
ATOM   4604  CG2 ILE P 301       9.199  -0.181  -9.077  1.00  0.00      PROC  
ATOM   4605 HG21 ILE P 301       8.301  -0.686  -9.494  1.00  0.00      PROC  
ATOM   4606 HG22 ILE P 301       9.897   0.047  -9.911  1.00  0.00      PROC  
ATOM   4607 HG23 ILE P 301       8.879   0.764  -8.588  1.00  0.00      PROC  
ATOM   4608  CG1 ILE P 301       9.035  -1.166  -6.780  1.00  0.00      PROC  
ATOM   4609 HG11 ILE P 301       9.417  -1.999  -6.154  1.00  0.00      PROC  
ATOM   4610 HG12 ILE P 301       7.987  -1.387  -7.073  1.00  0.00      PROC  
ATOM   4611  CD  ILE P 301       9.041   0.099  -5.946  1.00  0.00      PROC  
ATOM   4612  HD1 ILE P 301       8.646   0.950  -6.541  1.00  0.00      PROC  
ATOM   4613  HD2 ILE P 301      10.079   0.338  -5.629  1.00  0.00      PROC  
ATOM   4614  HD3 ILE P 301       8.398  -0.036  -5.050  1.00  0.00      PROC  
ATOM   4615  C   ILE P 301      10.735  -2.444 -10.029  1.00  0.00      PROC  
ATOM   4616  O   ILE P 301      10.033  -2.598 -11.027  1.00  0.00      PROC  
ATOM   4617  N   GLY P 302      12.047  -2.217 -10.094  1.00  0.00      PROC  
ATOM   4618  HN  GLY P 302      12.592  -2.054  -9.276  1.00  0.00      PROC  
ATOM   4619  CA  GLY P 302      12.780  -2.190 -11.363  1.00  0.00      PROC  
ATOM   4620  HA1 GLY P 302      13.771  -1.813 -11.158  1.00  0.00      PROC  
ATOM   4621  HA2 GLY P 302      12.256  -1.519 -12.027  1.00  0.00      PROC  
ATOM   4622  C   GLY P 302      12.904  -3.547 -12.039  1.00  0.00      PROC  
ATOM   4623  O   GLY P 302      12.810  -3.641 -13.266  1.00  0.00      PROC  
ATOM   4624  N   LEU P 303      13.114  -4.594 -11.241  1.00  0.00      PROC  
ATOM   4625  HN  LEU P 303      13.167  -4.495 -10.251  1.00  0.00      PROC  
ATOM   4626  CA  LEU P 303      13.282  -5.958 -11.752  1.00  0.00      PROC  
ATOM   4627  HA  LEU P 303      13.950  -5.920 -12.600  1.00  0.00      PROC  
ATOM   4628  CB  LEU P 303      13.857  -6.867 -10.659  1.00  0.00      PROC  
ATOM   4629  HB1 LEU P 303      13.111  -6.911  -9.839  1.00  0.00      PROC  
ATOM   4630  HB2 LEU P 303      14.782  -6.385 -10.281  1.00  0.00      PROC  
ATOM   4631  CG  LEU P 303      14.214  -8.314 -11.031  1.00  0.00      PROC  
ATOM   4632  HG  LEU P 303      13.328  -8.805 -11.487  1.00  0.00      PROC  
ATOM   4633  CD1 LEU P 303      15.371  -8.351 -12.018  1.00  0.00      PROC  
ATOM   4634 HD11 LEU P 303      16.268  -7.871 -11.572  1.00  0.00      PROC  
ATOM   4635 HD12 LEU P 303      15.097  -7.800 -12.943  1.00  0.00      PROC  
ATOM   4636 HD13 LEU P 303      15.620  -9.404 -12.270  1.00  0.00      PROC  
ATOM   4637  CD2 LEU P 303      14.547  -9.114  -9.782  1.00  0.00      PROC  
ATOM   4638 HD21 LEU P 303      13.675  -9.128  -9.094  1.00  0.00      PROC  
ATOM   4639 HD22 LEU P 303      15.408  -8.651  -9.255  1.00  0.00      PROC  
ATOM   4640 HD23 LEU P 303      14.797 -10.160 -10.059  1.00  0.00      PROC  
ATOM   4641  C   LEU P 303      11.968  -6.548 -12.260  1.00  0.00      PROC  
ATOM   4642  O   LEU P 303      11.896  -7.022 -13.393  1.00  0.00      PROC  
ATOM   4643  N   PHE P 304      10.942  -6.512 -11.415  1.00  0.00      PROC  
ATOM   4644  HN  PHE P 304      10.995  -6.029 -10.544  1.00  0.00      PROC  
ATOM   4645  CA  PHE P 304       9.666  -7.176 -11.701  1.00  0.00      PROC  
ATOM   4646  HA  PHE P 304       9.879  -8.161 -12.088  1.00  0.00      PROC  
ATOM   4647  CB  PHE P 304       8.817  -7.275 -10.425  1.00  0.00      PROC  
ATOM   4648  HB1 PHE P 304       8.387  -6.277 -10.194  1.00  0.00      PROC  
ATOM   4649  HB2 PHE P 304       9.458  -7.618  -9.586  1.00  0.00      PROC  
ATOM   4650  CG  PHE P 304       7.666  -8.241 -10.528  1.00  0.00      PROC  
ATOM   4651  CD1 PHE P 304       7.893  -9.594 -10.778  1.00  0.00      PROC  
ATOM   4652  HD1 PHE P 304       8.904  -9.950 -10.905  1.00  0.00      PROC  
ATOM   4653  CE1 PHE P 304       6.835 -10.489 -10.866  1.00  0.00      PROC  
ATOM   4654  HE1 PHE P 304       7.025 -11.532 -11.073  1.00  0.00      PROC  
ATOM   4655  CZ  PHE P 304       5.534 -10.042 -10.688  1.00  0.00      PROC  
ATOM   4656  HZ  PHE P 304       4.710 -10.737 -10.753  1.00  0.00      PROC  
ATOM   4657  CD2 PHE P 304       6.354  -7.808 -10.340  1.00  0.00      PROC  
ATOM   4658  HD2 PHE P 304       6.161  -6.767 -10.125  1.00  0.00      PROC  
ATOM   4659  CE2 PHE P 304       5.293  -8.700 -10.426  1.00  0.00      PROC  
ATOM   4660  HE2 PHE P 304       4.280  -8.350 -10.289  1.00  0.00      PROC  
ATOM   4661  C   PHE P 304       8.876  -6.483 -12.816  1.00  0.00      PROC  
ATOM   4662  O   PHE P 304       8.293  -7.158 -13.664  1.00  0.00      PROC  
ATOM   4663  N   ALA P 305       8.874  -5.149 -12.814  1.00  0.00      PROC  
ATOM   4664  HN  ALA P 305       9.360  -4.621 -12.122  1.00  0.00      PROC  
ATOM   4665  CA  ALA P 305       8.155  -4.368 -13.832  1.00  0.00      PROC  
ATOM   4666  HA  ALA P 305       7.157  -4.771 -13.921  1.00  0.00      PROC  
ATOM   4667  CB  ALA P 305       8.099  -2.898 -13.436  1.00  0.00      PROC  
ATOM   4668  HB1 ALA P 305       9.127  -2.490 -13.337  1.00  0.00      PROC  
ATOM   4669  HB2 ALA P 305       7.578  -2.789 -12.461  1.00  0.00      PROC  
ATOM   4670  HB3 ALA P 305       7.560  -2.317 -14.215  1.00  0.00      PROC  
ATOM   4671  C   ALA P 305       8.724  -4.504 -15.250  1.00  0.00      PROC  
ATOM   4672  O   ALA P 305       7.999  -4.295 -16.224  1.00  0.00      PROC  
ATOM   4673  N   SER P 306      10.011  -4.839 -15.365  1.00  0.00      PROC  
ATOM   4674  HN  SER P 306      10.606  -4.932 -14.570  1.00  0.00      PROC  
ATOM   4675  CA  SER P 306      10.635  -5.092 -16.669  1.00  0.00      PROC  
ATOM   4676  HA  SER P 306      10.312  -4.318 -17.349  1.00  0.00      PROC  
ATOM   4677  CB  SER P 306      12.162  -5.092 -16.551  1.00  0.00      PROC  
ATOM   4678  HB1 SER P 306      12.495  -4.144 -16.078  1.00  0.00      PROC  
ATOM   4679  HB2 SER P 306      12.610  -5.178 -17.564  1.00  0.00      PROC  
ATOM   4680  OG  SER P 306      12.624  -6.173 -15.763  1.00  0.00      PROC  
ATOM   4681  HG1 SER P 306      12.225  -6.059 -14.897  1.00  0.00      PROC  
ATOM   4682  C   SER P 306      10.159  -6.404 -17.307  1.00  0.00      PROC  
ATOM   4683  O   SER P 306      10.046  -6.486 -18.531  1.00  0.00      PROC  
ATOM   4684  N   PHE P 307       9.883  -7.414 -16.479  1.00  0.00      PROC  
ATOM   4685  HN  PHE P 307       9.953  -7.315 -15.490  1.00  0.00      PROC  
ATOM   4686  CA  PHE P 307       9.458  -8.739 -16.961  1.00  0.00      PROC  
ATOM   4687  HA  PHE P 307       9.874  -8.885 -17.947  1.00  0.00      PROC  
ATOM   4688  CB  PHE P 307       9.941  -9.845 -16.008  1.00  0.00      PROC  
ATOM   4689  HB1 PHE P 307       9.457 -10.805 -16.287  1.00  0.00      PROC  
ATOM   4690  HB2 PHE P 307       9.674  -9.572 -14.965  1.00  0.00      PROC  
ATOM   4691  CG  PHE P 307      11.430 -10.070 -16.042  1.00  0.00      PROC  
ATOM   4692  CD1 PHE P 307      12.055 -10.498 -17.212  1.00  0.00      PROC  
ATOM   4693  HD1 PHE P 307      11.464 -10.666 -18.100  1.00  0.00      PROC  
ATOM   4694  CE1 PHE P 307      13.427 -10.711 -17.252  1.00  0.00      PROC  
ATOM   4695  HE1 PHE P 307      13.897 -11.036 -18.168  1.00  0.00      PROC  
ATOM   4696  CZ  PHE P 307      14.191 -10.506 -16.114  1.00  0.00      PROC  
ATOM   4697  HZ  PHE P 307      15.258 -10.672 -16.141  1.00  0.00      PROC  
ATOM   4698  CD2 PHE P 307      12.209  -9.872 -14.904  1.00  0.00      PROC  
ATOM   4699  HD2 PHE P 307      11.741  -9.549 -13.986  1.00  0.00      PROC  
ATOM   4700  CE2 PHE P 307      13.582 -10.086 -14.938  1.00  0.00      PROC  
ATOM   4701  HE2 PHE P 307      14.175  -9.926 -14.050  1.00  0.00      PROC  
ATOM   4702  C   PHE P 307       7.949  -8.893 -17.201  1.00  0.00      PROC  
ATOM   4703  O   PHE P 307       7.551  -9.774 -17.962  1.00  0.00      PROC  
ATOM   4704  N   ILE P 308       7.120  -8.064 -16.562  1.00  0.00      PROC  
ATOM   4705  HN  ILE P 308       7.455  -7.369 -15.931  1.00  0.00      PROC  
ATOM   4706  CA  ILE P 308       5.651  -8.116 -16.743  1.00  0.00      PROC  
ATOM   4707  HA  ILE P 308       5.327  -9.117 -16.502  1.00  0.00      PROC  
ATOM   4708  CB  ILE P 308       4.907  -7.084 -15.839  1.00  0.00      PROC  
ATOM   4709  HB  ILE P 308       5.415  -6.100 -15.921  1.00  0.00      PROC  
ATOM   4710  CG2 ILE P 308       3.439  -6.920 -16.241  1.00  0.00      PROC  
ATOM   4711 HG21 ILE P 308       2.954  -7.916 -16.329  1.00  0.00      PROC  
ATOM   4712 HG22 ILE P 308       3.371  -6.404 -17.223  1.00  0.00      PROC  
ATOM   4713 HG23 ILE P 308       2.899  -6.329 -15.470  1.00  0.00      PROC  
ATOM   4714  CG1 ILE P 308       4.972  -7.526 -14.373  1.00  0.00      PROC  
ATOM   4715 HG11 ILE P 308       5.995  -7.906 -14.167  1.00  0.00      PROC  
ATOM   4716 HG12 ILE P 308       4.244  -8.351 -14.223  1.00  0.00      PROC  
ATOM   4717  CD  ILE P 308       4.660  -6.427 -13.377  1.00  0.00      PROC  
ATOM   4718  HD1 ILE P 308       3.582  -6.162 -13.426  1.00  0.00      PROC  
ATOM   4719  HD2 ILE P 308       5.258  -5.521 -13.613  1.00  0.00      PROC  
ATOM   4720  HD3 ILE P 308       4.894  -6.772 -12.347  1.00  0.00      PROC  
ATOM   4721  C   ILE P 308       5.214  -7.988 -18.219  1.00  0.00      PROC  
ATOM   4722  O   ILE P 308       4.306  -8.708 -18.640  1.00  0.00      PROC  
ATOM   4723  N   PRO P 309       5.840  -7.076 -18.997  1.00  0.00      PROC  
ATOM   4724  CD  PRO P 309       6.543  -5.856 -18.549  1.00  0.00      PROC  
ATOM   4725  HD1 PRO P 309       7.526  -6.126 -18.108  1.00  0.00      PROC  
ATOM   4726  HD2 PRO P 309       5.926  -5.318 -17.799  1.00  0.00      PROC  
ATOM   4727  CA  PRO P 309       5.621  -7.061 -20.448  1.00  0.00      PROC  
ATOM   4728  HA  PRO P 309       4.589  -6.844 -20.672  1.00  0.00      PROC  
ATOM   4729  CB  PRO P 309       6.617  -6.008 -20.936  1.00  0.00      PROC  
ATOM   4730  HB1 PRO P 309       6.247  -5.507 -21.856  1.00  0.00      PROC  
ATOM   4731  HB2 PRO P 309       7.606  -6.466 -21.150  1.00  0.00      PROC  
ATOM   4732  CG  PRO P 309       6.709  -5.046 -19.807  1.00  0.00      PROC  
ATOM   4733  HG1 PRO P 309       7.695  -4.535 -19.812  1.00  0.00      PROC  
ATOM   4734  HG2 PRO P 309       5.908  -4.280 -19.884  1.00  0.00      PROC  
ATOM   4735  C   PRO P 309       5.882  -8.404 -21.138  1.00  0.00      PROC  
ATOM   4736  O   PRO P 309       5.074  -8.836 -21.960  1.00  0.00      PROC  
ATOM   4737  N   GLU P 310       6.992  -9.053 -20.789  1.00  0.00      PROC  
ATOM   4738  HN  GLU P 310       7.634  -8.676 -20.127  1.00  0.00      PROC  
ATOM   4739  CA  GLU P 310       7.348 -10.361 -21.350  1.00  0.00      PROC  
ATOM   4740  HA  GLU P 310       7.095 -10.356 -22.400  1.00  0.00      PROC  
ATOM   4741  CB  GLU P 310       8.846 -10.634 -21.163  1.00  0.00      PROC  
ATOM   4742  HB1 GLU P 310       9.055 -11.686 -21.451  1.00  0.00      PROC  
ATOM   4743  HB2 GLU P 310       9.102 -10.497 -20.091  1.00  0.00      PROC  
ATOM   4744  CG  GLU P 310       9.729  -9.712 -22.000  1.00  0.00      PROC  
ATOM   4745  HG1 GLU P 310       9.328  -8.678 -21.935  1.00  0.00      PROC  
ATOM   4746  HG2 GLU P 310       9.696 -10.050 -23.057  1.00  0.00      PROC  
ATOM   4747  CD  GLU P 310      11.180  -9.689 -21.552  1.00  0.00      PROC  
ATOM   4748  OE1 GLU P 310      11.673 -10.718 -21.038  1.00  0.00      PROC  
ATOM   4749  OE2 GLU P 310      11.836  -8.639 -21.723  1.00  0.00      PROC  
ATOM   4750  C   GLU P 310       6.505 -11.512 -20.781  1.00  0.00      PROC  
ATOM   4751  O   GLU P 310       6.311 -12.524 -21.456  1.00  0.00      PROC  
ATOM   4752  N   ILE P 311       6.018 -11.362 -19.546  1.00  0.00      PROC  
ATOM   4753  HN  ILE P 311       6.300 -10.608 -18.959  1.00  0.00      PROC  
ATOM   4754  CA  ILE P 311       5.035 -12.293 -18.964  1.00  0.00      PROC  
ATOM   4755  HA  ILE P 311       5.357 -13.297 -19.194  1.00  0.00      PROC  
ATOM   4756  CB  ILE P 311       4.908 -12.115 -17.425  1.00  0.00      PROC  
ATOM   4757  HB  ILE P 311       4.708 -11.046 -17.198  1.00  0.00      PROC  
ATOM   4758  CG2 ILE P 311       3.774 -12.970 -16.854  1.00  0.00      PROC  
ATOM   4759 HG21 ILE P 311       3.866 -14.017 -17.215  1.00  0.00      PROC  
ATOM   4760 HG22 ILE P 311       2.793 -12.566 -17.184  1.00  0.00      PROC  
ATOM   4761 HG23 ILE P 311       3.823 -12.972 -15.744  1.00  0.00      PROC  
ATOM   4762  CG1 ILE P 311       6.223 -12.497 -16.731  1.00  0.00      PROC  
ATOM   4763 HG11 ILE P 311       7.067 -12.156 -17.367  1.00  0.00      PROC  
ATOM   4764 HG12 ILE P 311       6.263 -13.603 -16.641  1.00  0.00      PROC  
ATOM   4765  CD  ILE P 311       6.393 -11.898 -15.349  1.00  0.00      PROC  
ATOM   4766  HD1 ILE P 311       5.570 -12.236 -14.683  1.00  0.00      PROC  
ATOM   4767  HD2 ILE P 311       6.366 -10.789 -15.412  1.00  0.00      PROC  
ATOM   4768  HD3 ILE P 311       7.360 -12.225 -14.912  1.00  0.00      PROC  
ATOM   4769  C   ILE P 311       3.664 -12.124 -19.634  1.00  0.00      PROC  
ATOM   4770  O   ILE P 311       2.966 -13.110 -19.878  1.00  0.00      PROC  
ATOM   4771  N   ALA P 312       3.288 -10.876 -19.925  1.00  0.00      PROC  
ATOM   4772  HN  ALA P 312       3.868 -10.093 -19.716  1.00  0.00      PROC  
ATOM   4773  CA  ALA P 312       2.004 -10.562 -20.569  1.00  0.00      PROC  
ATOM   4774  HA  ALA P 312       1.221 -11.065 -20.021  1.00  0.00      PROC  
ATOM   4775  CB  ALA P 312       1.767  -9.058 -20.572  1.00  0.00      PROC  
ATOM   4776  HB1 ALA P 312       2.580  -8.544 -21.129  1.00  0.00      PROC  
ATOM   4777  HB2 ALA P 312       1.754  -8.675 -19.529  1.00  0.00      PROC  
ATOM   4778  HB3 ALA P 312       0.799  -8.829 -21.066  1.00  0.00      PROC  
ATOM   4779  C   ALA P 312       1.889 -11.115 -21.994  1.00  0.00      PROC  
ATOM   4780  O   ALA P 312       0.802 -11.518 -22.413  1.00  0.00      PROC  
ATOM   4781  N   GLU P 313       3.000 -11.122 -22.727  1.00  0.00      PROC  
ATOM   4782  HN  GLU P 313       3.851 -10.722 -22.396  1.00  0.00      PROC  
ATOM   4783  CA  GLU P 313       3.050 -11.718 -24.072  1.00  0.00      PROC  
ATOM   4784  HA  GLU P 313       2.196 -11.360 -24.628  1.00  0.00      PROC  
ATOM   4785  CB  GLU P 313       4.350 -11.333 -24.788  1.00  0.00      PROC  
ATOM   4786  HB1 GLU P 313       4.443 -11.950 -25.706  1.00  0.00      PROC  
ATOM   4787  HB2 GLU P 313       5.204 -11.558 -24.115  1.00  0.00      PROC  
ATOM   4788  CG  GLU P 313       4.419  -9.864 -25.183  1.00  0.00      PROC  
ATOM   4789  HG1 GLU P 313       4.190  -9.242 -24.292  1.00  0.00      PROC  
ATOM   4790  HG2 GLU P 313       3.660  -9.668 -25.970  1.00  0.00      PROC  
ATOM   4791  CD  GLU P 313       5.780  -9.453 -25.718  1.00  0.00      PROC  
ATOM   4792  OE1 GLU P 313       6.800  -9.726 -25.046  1.00  0.00      PROC  
ATOM   4793  OE2 GLU P 313       5.834  -8.844 -26.809  1.00  0.00      PROC  
ATOM   4794  C   GLU P 313       2.894 -13.244 -24.061  1.00  0.00      PROC  
ATOM   4795  O   GLU P 313       2.374 -13.816 -25.020  1.00  0.00      PROC  
ATOM   4796  N   ILE P 314       3.348 -13.894 -22.988  1.00  0.00      PROC  
ATOM   4797  HN  ILE P 314       3.804 -13.417 -22.241  1.00  0.00      PROC  
ATOM   4798  CA  ILE P 314       3.212 -15.348 -22.826  1.00  0.00      PROC  
ATOM   4799  HA  ILE P 314       3.472 -15.811 -23.766  1.00  0.00      PROC  
ATOM   4800  CB  ILE P 314       4.130 -15.882 -21.697  1.00  0.00      PROC  
ATOM   4801  HB  ILE P 314       3.955 -15.288 -20.775  1.00  0.00      PROC  
ATOM   4802  CG2 ILE P 314       3.854 -17.358 -21.403  1.00  0.00      PROC  
ATOM   4803 HG21 ILE P 314       3.857 -17.943 -22.348  1.00  0.00      PROC  
ATOM   4804 HG22 ILE P 314       2.859 -17.468 -20.921  1.00  0.00      PROC  
ATOM   4805 HG23 ILE P 314       4.641 -17.764 -20.732  1.00  0.00      PROC  
ATOM   4806  CG1 ILE P 314       5.608 -15.701 -22.079  1.00  0.00      PROC  
ATOM   4807 HG11 ILE P 314       5.716 -14.734 -22.614  1.00  0.00      PROC  
ATOM   4808 HG12 ILE P 314       5.896 -16.526 -22.764  1.00  0.00      PROC  
ATOM   4809  CD  ILE P 314       6.559 -15.704 -20.900  1.00  0.00      PROC  
ATOM   4810  HD1 ILE P 314       6.621 -16.723 -20.462  1.00  0.00      PROC  
ATOM   4811  HD2 ILE P 314       6.194 -15.004 -20.118  1.00  0.00      PROC  
ATOM   4812  HD3 ILE P 314       7.574 -15.398 -21.232  1.00  0.00      PROC  
ATOM   4813  C   ILE P 314       1.754 -15.719 -22.544  1.00  0.00      PROC  
ATOM   4814  O   ILE P 314       1.165 -16.531 -23.259  1.00  0.00      PROC  
ATOM   4815  N   LEU P 315       1.188 -15.117 -21.499  1.00  0.00      PROC  
ATOM   4816  HN  LEU P 315       1.681 -14.447 -20.950  1.00  0.00      PROC  
ATOM   4817  CA  LEU P 315      -0.193 -15.391 -21.080  1.00  0.00      PROC  
ATOM   4818  HA  LEU P 315      -0.354 -16.458 -21.133  1.00  0.00      PROC  
ATOM   4819  CB  LEU P 315      -0.432 -14.886 -19.652  1.00  0.00      PROC  
ATOM   4820  HB1 LEU P 315      -1.499 -15.063 -19.403  1.00  0.00      PROC  
ATOM   4821  HB2 LEU P 315      -0.235 -13.794 -19.640  1.00  0.00      PROC  
ATOM   4822  CG  LEU P 315       0.420 -15.529 -18.550  1.00  0.00      PROC  
ATOM   4823  HG  LEU P 315       1.484 -15.542 -18.869  1.00  0.00      PROC  
ATOM   4824  CD1 LEU P 315       0.293 -14.748 -17.247  1.00  0.00      PROC  
ATOM   4825 HD11 LEU P 315      -0.766 -14.734 -16.912  1.00  0.00      PROC  
ATOM   4826 HD12 LEU P 315       0.630 -13.701 -17.399  1.00  0.00      PROC  
ATOM   4827 HD13 LEU P 315       0.909 -15.228 -16.457  1.00  0.00      PROC  
ATOM   4828  CD2 LEU P 315       0.042 -16.987 -18.340  1.00  0.00      PROC  
ATOM   4829 HD21 LEU P 315       0.197 -17.561 -19.279  1.00  0.00      PROC  
ATOM   4830 HD22 LEU P 315      -1.028 -17.062 -18.051  1.00  0.00      PROC  
ATOM   4831 HD23 LEU P 315       0.676 -17.431 -17.544  1.00  0.00      PROC  
ATOM   4832  C   LEU P 315      -1.240 -14.792 -22.026  1.00  0.00      PROC  
ATOM   4833  O   LEU P 315      -2.318 -15.364 -22.196  1.00  0.00      PROC  
ATOM   4834  N   GLY P 316      -0.922 -13.645 -22.627  1.00  0.00      PROC  
ATOM   4835  HN  GLY P 316      -0.048 -13.193 -22.466  1.00  0.00      PROC  
ATOM   4836  CA  GLY P 316      -1.826 -12.970 -23.560  1.00  0.00      PROC  
ATOM   4837  HA1 GLY P 316      -1.446 -11.972 -23.723  1.00  0.00      PROC  
ATOM   4838  HA2 GLY P 316      -2.802 -12.926 -23.100  1.00  0.00      PROC  
ATOM   4839  C   GLY P 316      -1.944 -13.678 -24.899  1.00  0.00      PROC  
ATOM   4840  O   GLY P 316      -3.054 -13.962 -25.360  1.00  0.00      PROC  
ATOM   4841  N   LYS P 317      -0.799 -13.956 -25.522  1.00  0.00      PROC  
ATOM   4842  HN  LYS P 317       0.085 -13.718 -25.128  1.00  0.00      PROC  
ATOM   4843  CA  LYS P 317      -0.757 -14.629 -26.826  1.00  0.00      PROC  
ATOM   4844  HA  LYS P 317      -1.539 -14.211 -27.442  1.00  0.00      PROC  
ATOM   4845  CB  LYS P 317       0.606 -14.437 -27.497  1.00  0.00      PROC  
ATOM   4846  HB1 LYS P 317       0.536 -14.830 -28.533  1.00  0.00      PROC  
ATOM   4847  HB2 LYS P 317       1.353 -15.035 -26.934  1.00  0.00      PROC  
ATOM   4848  CG  LYS P 317       1.118 -12.983 -27.572  1.00  0.00      PROC  
ATOM   4849  HG1 LYS P 317       1.197 -12.580 -26.540  1.00  0.00      PROC  
ATOM   4850  HG2 LYS P 317       0.381 -12.376 -28.139  1.00  0.00      PROC  
ATOM   4851  CD  LYS P 317       2.491 -12.856 -28.257  1.00  0.00      PROC  
ATOM   4852  HD1 LYS P 317       2.416 -13.255 -29.290  1.00  0.00      PROC  
ATOM   4853  HD2 LYS P 317       3.232 -13.459 -27.691  1.00  0.00      PROC  
ATOM   4854  CE  LYS P 317       2.979 -11.401 -28.320  1.00  0.00      PROC  
ATOM   4855  HE1 LYS P 317       3.086 -10.991 -27.293  1.00  0.00      PROC  
ATOM   4856  HE2 LYS P 317       2.263 -10.785 -28.905  1.00  0.00      PROC  
ATOM   4857  NZ  LYS P 317       4.282 -11.328 -28.975  1.00  0.00      PROC  
ATOM   4858  HZ1 LYS P 317       4.205 -11.701 -29.943  1.00  0.00      PROC  
ATOM   4859  HZ2 LYS P 317       4.971 -11.893 -28.440  1.00  0.00      PROC  
ATOM   4860  HZ3 LYS P 317       4.597 -10.338 -29.009  1.00  0.00      PROC  
ATOM   4861  C   LYS P 317      -1.069 -16.120 -26.679  1.00  0.00      PROC  
ATOM   4862  O   LYS P 317      -0.180 -16.930 -26.398  1.00  0.00      PROC  
ATOM   4863  N   ARG P 318      -2.346 -16.462 -26.860  1.00  0.00      PROC  
ATOM   4864  HN  ARG P 318      -3.044 -15.781 -27.065  1.00  0.00      PROC  
ATOM   4865  CA  ARG P 318      -2.820 -17.844 -26.774  1.00  0.00      PROC  
ATOM   4866  HA  ARG P 318      -2.054 -18.489 -27.179  1.00  0.00      PROC  
ATOM   4867  CB  ARG P 318      -3.112 -18.209 -25.314  1.00  0.00      PROC  
ATOM   4868  HB1 ARG P 318      -4.044 -17.690 -25.005  1.00  0.00      PROC  
ATOM   4869  HB2 ARG P 318      -2.271 -17.842 -24.689  1.00  0.00      PROC  
ATOM   4870  CG  ARG P 318      -3.286 -19.696 -25.053  1.00  0.00      PROC  
ATOM   4871  HG1 ARG P 318      -2.388 -20.234 -25.424  1.00  0.00      PROC  
ATOM   4872  HG2 ARG P 318      -4.177 -20.057 -25.610  1.00  0.00      PROC  
ATOM   4873  CD  ARG P 318      -3.470 -20.007 -23.572  1.00  0.00      PROC  
ATOM   4874  HD1 ARG P 318      -2.738 -19.422 -22.976  1.00  0.00      PROC  
ATOM   4875  HD2 ARG P 318      -3.322 -21.094 -23.399  1.00  0.00      PROC  
ATOM   4876  NE  ARG P 318      -4.812 -19.661 -23.087  1.00  0.00      PROC  
ATOM   4877  HE  ARG P 318      -5.520 -20.358 -23.187  1.00  0.00      PROC  
ATOM   4878  CZ  ARG P 318      -5.180 -18.503 -22.523  1.00  0.00      PROC  
ATOM   4879  NH1 ARG P 318      -4.319 -17.498 -22.342  1.00  0.00      PROC  
ATOM   4880 HH11 ARG P 318      -3.367 -17.597 -22.631  1.00  0.00      PROC  
ATOM   4881 HH12 ARG P 318      -4.627 -16.646 -21.918  1.00  0.00      PROC  
ATOM   4882  NH2 ARG P 318      -6.443 -18.347 -22.131  1.00  0.00      PROC  
ATOM   4883 HH21 ARG P 318      -7.102 -19.088 -22.259  1.00  0.00      PROC  
ATOM   4884 HH22 ARG P 318      -6.733 -17.488 -21.708  1.00  0.00      PROC  
ATOM   4885  C   ARG P 318      -4.079 -18.022 -27.623  1.00  0.00      PROC  
ATOM   4886  O   ARG P 318      -4.824 -17.061 -27.846  1.00  0.00      PROC  
ATOM   4887  N   GLN P 319      -4.307 -19.246 -28.096  1.00  0.00      PROC  
ATOM   4888  HN  GLN P 319      -3.670 -19.997 -27.943  1.00  0.00      PROC  
ATOM   4889  CA  GLN P 319      -5.506 -19.574 -28.872  1.00  0.00      PROC  
ATOM   4890  HA  GLN P 319      -5.625 -18.821 -29.637  1.00  0.00      PROC  
ATOM   4891  CB  GLN P 319      -5.379 -20.962 -29.507  1.00  0.00      PROC  
ATOM   4892  HB1 GLN P 319      -4.603 -20.908 -30.298  1.00  0.00      PROC  
ATOM   4893  HB2 GLN P 319      -6.353 -21.217 -29.974  1.00  0.00      PROC  
ATOM   4894  CG  GLN P 319      -4.996 -22.111 -28.534  1.00  0.00      PROC  
ATOM   4895  HG1 GLN P 319      -5.771 -22.186 -27.741  1.00  0.00      PROC  
ATOM   4896  HG2 GLN P 319      -4.017 -21.877 -28.066  1.00  0.00      PROC  
ATOM   4897  CD  GLN P 319      -4.888 -23.466 -29.240  1.00  0.00      PROC  
ATOM   4898  OE1 GLN P 319      -4.594 -24.489 -28.626  1.00  0.00      PROC  
ATOM   4899  NE2 GLN P 319      -5.141 -23.484 -30.569  1.00  0.00      PROC  
ATOM   4900 HE21 GLN P 319      -5.084 -24.343 -31.077  1.00  0.00      PROC  
ATOM   4901 HE22 GLN P 319      -5.384 -22.638 -31.043  1.00  0.00      PROC  
ATOM   4902  C   GLN P 319      -6.731 -19.526 -27.964  1.00  0.00      PROC  
ATOM   4903  OT1 GLN P 319      -6.710 -19.255 -26.775  1.00  0.00      PROC  
ATOM   4904  OT2 GLN P 319      -7.889 -19.837 -28.686  1.00  0.00      PROC  
ATOM   4905 HT2B GLN P 319      -8.702 -19.825 -28.175  1.00  0.00      PROC  
ATOM   4906  N   THR P 218      -9.022  24.397 -27.172  1.00  0.00      PROD  
ATOM   4907  HT1 THR P 218      -8.788  24.446 -26.201  1.00  0.00      PROD  
ATOM   4908  HT2 THR P 218      -9.390  25.101 -27.759  1.00  0.00      PROD  
ATOM   4909  CA  THR P 218      -8.747  23.060 -27.713  1.00  0.00      PROD  
ATOM   4910  HA  THR P 218      -9.173  22.996 -28.703  1.00  0.00      PROD  
ATOM   4911  CB  THR P 218      -7.233  22.774 -27.779  1.00  0.00      PROD  
ATOM   4912  HB  THR P 218      -7.061  21.723 -28.094  1.00  0.00      PROD  
ATOM   4913  OG1 THR P 218      -6.646  22.975 -26.487  1.00  0.00      PROD  
ATOM   4914  HG1 THR P 218      -6.814  23.892 -26.260  1.00  0.00      PROD  
ATOM   4915  CG2 THR P 218      -6.556  23.688 -28.790  1.00  0.00      PROD  
ATOM   4916 HG21 THR P 218      -6.702  24.751 -28.502  1.00  0.00      PROD  
ATOM   4917 HG22 THR P 218      -6.997  23.530 -29.797  1.00  0.00      PROD  
ATOM   4918 HG23 THR P 218      -5.466  23.476 -28.821  1.00  0.00      PROD  
ATOM   4919  C   THR P 218      -9.417  21.950 -26.899  1.00  0.00      PROD  
ATOM   4920  O   THR P 218      -9.741  22.133 -25.726  1.00  0.00      PROD  
ATOM   4921  N   SER P 219      -9.611  20.798 -27.545  1.00  0.00      PROD  
ATOM   4922  HN  SER P 219      -9.307  20.668 -28.485  1.00  0.00      PROD  
ATOM   4923  CA  SER P 219     -10.280  19.646 -26.929  1.00  0.00      PROD  
ATOM   4924  HA  SER P 219     -11.196  19.992 -26.474  1.00  0.00      PROD  
ATOM   4925  CB  SER P 219     -10.578  18.579 -27.992  1.00  0.00      PROD  
ATOM   4926  HB1 SER P 219      -9.623  18.155 -28.369  1.00  0.00      PROD  
ATOM   4927  HB2 SER P 219     -11.135  19.042 -28.834  1.00  0.00      PROD  
ATOM   4928  OG  SER P 219     -11.361  17.522 -27.460  1.00  0.00      PROD  
ATOM   4929  HG1 SER P 219     -10.922  17.249 -26.651  1.00  0.00      PROD  
ATOM   4930  C   SER P 219      -9.481  19.017 -25.784  1.00  0.00      PROD  
ATOM   4931  O   SER P 219     -10.066  18.476 -24.844  1.00  0.00      PROD  
ATOM   4932  N   THR P 220      -8.151  19.084 -25.875  1.00  0.00      PROD  
ATOM   4933  HN  THR P 220      -7.699  19.524 -26.647  1.00  0.00      PROD  
ATOM   4934  CA  THR P 220      -7.265  18.519 -24.854  1.00  0.00      PROD  
ATOM   4935  HA  THR P 220      -7.602  17.515 -24.641  1.00  0.00      PROD  
ATOM   4936  CB  THR P 220      -5.799  18.498 -25.339  1.00  0.00      PROD  
ATOM   4937  HB  THR P 220      -5.128  18.214 -24.500  1.00  0.00      PROD  
ATOM   4938  OG1 THR P 220      -5.428  19.799 -25.813  1.00  0.00      PROD  
ATOM   4939  HG1 THR P 220      -4.469  19.823 -25.797  1.00  0.00      PROD  
ATOM   4940  CG2 THR P 220      -5.622  17.483 -26.462  1.00  0.00      PROD  
ATOM   4941 HG21 THR P 220      -6.276  17.746 -27.321  1.00  0.00      PROD  
ATOM   4942 HG22 THR P 220      -5.899  16.469 -26.102  1.00  0.00      PROD  
ATOM   4943 HG23 THR P 220      -4.566  17.482 -26.808  1.00  0.00      PROD  
ATOM   4944  C   THR P 220      -7.337  19.267 -23.520  1.00  0.00      PROD  
ATOM   4945  O   THR P 220      -7.424  18.642 -22.460  1.00  0.00      PROD  
ATOM   4946  N   LEU P 221      -7.306  20.599 -23.581  1.00  0.00      PROD  
ATOM   4947  HN  LEU P 221      -7.260  21.085 -24.450  1.00  0.00      PROD  
ATOM   4948  CA  LEU P 221      -7.338  21.443 -22.372  1.00  0.00      PROD  
ATOM   4949  HA  LEU P 221      -6.653  21.019 -21.653  1.00  0.00      PROD  
ATOM   4950  CB  LEU P 221      -6.939  22.893 -22.693  1.00  0.00      PROD  
ATOM   4951  HB1 LEU P 221      -7.419  23.552 -21.939  1.00  0.00      PROD  
ATOM   4952  HB2 LEU P 221      -7.341  23.141 -23.697  1.00  0.00      PROD  
ATOM   4953  CG  LEU P 221      -5.438  23.204 -22.699  1.00  0.00      PROD  
ATOM   4954  HG  LEU P 221      -5.049  23.117 -21.662  1.00  0.00      PROD  
ATOM   4955  CD1 LEU P 221      -4.652  22.262 -23.600  1.00  0.00      PROD  
ATOM   4956 HD11 LEU P 221      -5.016  22.342 -24.647  1.00  0.00      PROD  
ATOM   4957 HD12 LEU P 221      -4.785  21.213 -23.258  1.00  0.00      PROD  
ATOM   4958 HD13 LEU P 221      -3.574  22.529 -23.578  1.00  0.00      PROD  
ATOM   4959  CD2 LEU P 221      -5.209  24.653 -23.108  1.00  0.00      PROD  
ATOM   4960 HD21 LEU P 221      -5.715  25.336 -22.393  1.00  0.00      PROD  
ATOM   4961 HD22 LEU P 221      -5.625  24.830 -24.123  1.00  0.00      PROD  
ATOM   4962 HD23 LEU P 221      -4.121  24.879 -23.105  1.00  0.00      PROD  
ATOM   4963  C   LEU P 221      -8.690  21.419 -21.647  1.00  0.00      PROD  
ATOM   4964  O   LEU P 221      -8.728  21.471 -20.419  1.00  0.00      PROD  
ATOM   4965  N   ILE P 222      -9.784  21.343 -22.407  1.00  0.00      PROD  
ATOM   4966  HN  ILE P 222      -9.732  21.288 -23.401  1.00  0.00      PROD  
ATOM   4967  CA  ILE P 222     -11.137  21.335 -21.834  1.00  0.00      PROD  
ATOM   4968  HA  ILE P 222     -11.185  22.121 -21.095  1.00  0.00      PROD  
ATOM   4969  CB  ILE P 222     -12.227  21.557 -22.916  1.00  0.00      PROD  
ATOM   4970  HB  ILE P 222     -12.110  20.793 -23.714  1.00  0.00      PROD  
ATOM   4971  CG2 ILE P 222     -13.632  21.449 -22.320  1.00  0.00      PROD  
ATOM   4972 HG21 ILE P 222     -13.712  22.085 -21.412  1.00  0.00      PROD  
ATOM   4973 HG22 ILE P 222     -13.842  20.396 -22.035  1.00  0.00      PROD  
ATOM   4974 HG23 ILE P 222     -14.385  21.793 -23.061  1.00  0.00      PROD  
ATOM   4975  CG1 ILE P 222     -12.066  22.934 -23.577  1.00  0.00      PROD  
ATOM   4976 HG11 ILE P 222     -10.982  23.152 -23.673  1.00  0.00      PROD  
ATOM   4977 HG12 ILE P 222     -12.530  23.696 -22.916  1.00  0.00      PROD  
ATOM   4978  CD  ILE P 222     -12.698  23.043 -24.949  1.00  0.00      PROD  
ATOM   4979  HD1 ILE P 222     -13.790  22.847 -24.883  1.00  0.00      PROD  
ATOM   4980  HD2 ILE P 222     -12.244  22.296 -25.635  1.00  0.00      PROD  
ATOM   4981  HD3 ILE P 222     -12.546  24.066 -25.355  1.00  0.00      PROD  
ATOM   4982  C   ILE P 222     -11.410  20.031 -21.075  1.00  0.00      PROD  
ATOM   4983  O   ILE P 222     -11.976  20.055 -19.981  1.00  0.00      PROD  
ATOM   4984  N   ARG P 223     -11.005  18.906 -21.664  1.00  0.00      PROD  
ATOM   4985  HN  ARG P 223     -10.572  18.911 -22.562  1.00  0.00      PROD  
ATOM   4986  CA  ARG P 223     -11.165  17.586 -21.041  1.00  0.00      PROD  
ATOM   4987  HA  ARG P 223     -12.191  17.492 -20.717  1.00  0.00      PROD  
ATOM   4988  CB  ARG P 223     -10.816  16.469 -22.036  1.00  0.00      PROD  
ATOM   4989  HB1 ARG P 223      -9.710  16.403 -22.109  1.00  0.00      PROD  
ATOM   4990  HB2 ARG P 223     -11.227  16.749 -23.029  1.00  0.00      PROD  
ATOM   4991  CG  ARG P 223     -11.352  15.091 -21.671  1.00  0.00      PROD  
ATOM   4992  HG1 ARG P 223     -11.196  14.917 -20.585  1.00  0.00      PROD  
ATOM   4993  HG2 ARG P 223     -10.792  14.321 -22.243  1.00  0.00      PROD  
ATOM   4994  CD  ARG P 223     -12.836  14.964 -21.987  1.00  0.00      PROD  
ATOM   4995  HD1 ARG P 223     -12.999  15.120 -23.075  1.00  0.00      PROD  
ATOM   4996  HD2 ARG P 223     -13.406  15.718 -21.404  1.00  0.00      PROD  
ATOM   4997  NE  ARG P 223     -13.371  13.646 -21.645  1.00  0.00      PROD  
ATOM   4998  HE  ARG P 223     -13.513  13.002 -22.395  1.00  0.00      PROD  
ATOM   4999  CZ  ARG P 223     -13.686  13.230 -20.415  1.00  0.00      PROD  
ATOM   5000  NH1 ARG P 223     -13.524  14.014 -19.348  1.00  0.00      PROD  
ATOM   5001 HH11 ARG P 223     -13.159  14.938 -19.458  1.00  0.00      PROD  
ATOM   5002 HH12 ARG P 223     -13.768  13.677 -18.439  1.00  0.00      PROD  
ATOM   5003  NH2 ARG P 223     -14.167  11.999 -20.246  1.00  0.00      PROD  
ATOM   5004 HH21 ARG P 223     -13.894  11.266 -20.869  1.00  0.00      PROD  
ATOM   5005 HH22 ARG P 223     -14.801  11.808 -19.497  1.00  0.00      PROD  
ATOM   5006  C   ARG P 223     -10.313  17.438 -19.773  1.00  0.00      PROD  
ATOM   5007  O   ARG P 223     -10.736  16.794 -18.812  1.00  0.00      PROD  
ATOM   5008  N   LEU P 224      -9.120  18.034 -19.787  1.00  0.00      PROD  
ATOM   5009  HN  LEU P 224      -8.786  18.519 -20.591  1.00  0.00      PROD  
ATOM   5010  CA  LEU P 224      -8.219  18.021 -18.633  1.00  0.00      PROD  
ATOM   5011  HA  LEU P 224      -8.147  17.005 -18.274  1.00  0.00      PROD  
ATOM   5012  CB  LEU P 224      -6.834  18.546 -19.033  1.00  0.00      PROD  
ATOM   5013  HB1 LEU P 224      -6.946  19.622 -19.277  1.00  0.00      PROD  
ATOM   5014  HB2 LEU P 224      -6.523  17.998 -19.946  1.00  0.00      PROD  
ATOM   5015  CG  LEU P 224      -5.694  18.424 -18.015  1.00  0.00      PROD  
ATOM   5016  HG  LEU P 224      -5.985  18.944 -17.077  1.00  0.00      PROD  
ATOM   5017  CD1 LEU P 224      -5.388  16.965 -17.704  1.00  0.00      PROD  
ATOM   5018 HD11 LEU P 224      -5.086  16.432 -18.631  1.00  0.00      PROD  
ATOM   5019 HD12 LEU P 224      -6.291  16.469 -17.288  1.00  0.00      PROD  
ATOM   5020 HD13 LEU P 224      -4.556  16.901 -16.971  1.00  0.00      PROD  
ATOM   5021  CD2 LEU P 224      -4.451  19.131 -18.534  1.00  0.00      PROD  
ATOM   5022 HD21 LEU P 224      -4.667  20.208 -18.703  1.00  0.00      PROD  
ATOM   5023 HD22 LEU P 224      -4.132  18.678 -19.497  1.00  0.00      PROD  
ATOM   5024 HD23 LEU P 224      -3.630  19.046 -17.791  1.00  0.00      PROD  
ATOM   5025  C   LEU P 224      -8.776  18.856 -17.477  1.00  0.00      PROD  
ATOM   5026  O   LEU P 224      -8.791  18.399 -16.333  1.00  0.00      PROD  
ATOM   5027  N   VAL P 225      -9.229  20.069 -17.789  1.00  0.00      PROD  
ATOM   5028  HN  VAL P 225      -9.196  20.414 -18.724  1.00  0.00      PROD  
ATOM   5029  CA  VAL P 225      -9.807  20.987 -16.793  1.00  0.00      PROD  
ATOM   5030  HA  VAL P 225      -9.124  21.046 -15.959  1.00  0.00      PROD  
ATOM   5031  CB  VAL P 225     -10.036  22.399 -17.400  1.00  0.00      PROD  
ATOM   5032  HB  VAL P 225     -10.571  22.292 -18.368  1.00  0.00      PROD  
ATOM   5033  CG1 VAL P 225     -10.857  23.302 -16.478  1.00  0.00      PROD  
ATOM   5034 HG11 VAL P 225     -10.431  23.289 -15.452  1.00  0.00      PROD  
ATOM   5035 HG12 VAL P 225     -11.906  22.940 -16.430  1.00  0.00      PROD  
ATOM   5036 HG13 VAL P 225     -10.839  24.346 -16.857  1.00  0.00      PROD  
ATOM   5037  CG2 VAL P 225      -8.700  23.064 -17.722  1.00  0.00      PROD  
ATOM   5038 HG21 VAL P 225      -8.060  22.371 -18.309  1.00  0.00      PROD  
ATOM   5039 HG22 VAL P 225      -8.171  23.324 -16.781  1.00  0.00      PROD  
ATOM   5040 HG23 VAL P 225      -8.870  23.983 -18.322  1.00  0.00      PROD  
ATOM   5041  C   VAL P 225     -11.104  20.431 -16.180  1.00  0.00      PROD  
ATOM   5042  O   VAL P 225     -11.384  20.671 -15.003  1.00  0.00      PROD  
ATOM   5043  N   GLN P 226     -11.877  19.693 -16.972  1.00  0.00      PROD  
ATOM   5044  HN  GLN P 226     -11.653  19.543 -17.931  1.00  0.00      PROD  
ATOM   5045  CA  GLN P 226     -13.108  19.050 -16.497  1.00  0.00      PROD  
ATOM   5046  HA  GLN P 226     -13.731  19.809 -16.048  1.00  0.00      PROD  
ATOM   5047  CB  GLN P 226     -13.844  18.375 -17.663  1.00  0.00      PROD  
ATOM   5048  HB1 GLN P 226     -13.251  17.494 -17.986  1.00  0.00      PROD  
ATOM   5049  HB2 GLN P 226     -13.902  19.098 -18.504  1.00  0.00      PROD  
ATOM   5050  CG  GLN P 226     -15.258  17.907 -17.337  1.00  0.00      PROD  
ATOM   5051  HG1 GLN P 226     -15.837  18.765 -16.934  1.00  0.00      PROD  
ATOM   5052  HG2 GLN P 226     -15.204  17.110 -16.566  1.00  0.00      PROD  
ATOM   5053  CD  GLN P 226     -15.997  17.355 -18.547  1.00  0.00      PROD  
ATOM   5054  OE1 GLN P 226     -15.904  17.896 -19.651  1.00  0.00      PROD  
ATOM   5055  NE2 GLN P 226     -16.747  16.278 -18.341  1.00  0.00      PROD  
ATOM   5056 HE21 GLN P 226     -17.256  15.871 -19.099  1.00  0.00      PROD  
ATOM   5057 HE22 GLN P 226     -16.803  15.875 -17.428  1.00  0.00      PROD  
ATOM   5058  C   GLN P 226     -12.831  18.031 -15.383  1.00  0.00      PROD  
ATOM   5059  O   GLN P 226     -13.525  18.019 -14.363  1.00  0.00      PROD  
ATOM   5060  N   LEU P 227     -11.816  17.193 -15.585  1.00  0.00      PROD  
ATOM   5061  HN  LEU P 227     -11.264  17.227 -16.414  1.00  0.00      PROD  
ATOM   5062  CA  LEU P 227     -11.437  16.163 -14.606  1.00  0.00      PROD
[truncated: 7,198,405 more chars]
