# Supplementary material for: Structural basis of voltage-dependent gating in BK channels
Source: Nat Commun. 2025 Jul 1;16:5846. doi: 10.1038/s41467-025-60639-y (PMC12218146; doi:10.1038/s41467-025-60639-y)
Supplement: Supplementary file 7 — Supplementary Data 1 [file 41467_2025_60639_MOESM7_ESM.zip › Supplementary Data 1/MD trajectories/Coordinate Files Used in Simulation.txt]

Coordinate Files Used in Simulations

Equilibration Systems:

    R3Q apo form:

        acBK-R3Qapo.pdb

        acBK-R3Qapo.psf

    WT apo form:

        acBK-WTapo-5tji.pdb

        acBK-WTapo-5tji.psf

Production Run Snapshots:

    Initial Frame:

        acBK-WTapo-5tji-frame_0.pdb

        acBK-R3Qapo-frame_0.pdb

    Final Frame:

        acBK-WTapo-5tji-frame_last.pdb

        acBK-R3Qapo-frame_last.pdb
