# Supplementary material for: Structural basis of voltage-dependent gating in BK channels
Source: Nat Commun. 2025 Jul 1;16:5846. doi: 10.1038/s41467-025-60639-y (PMC12218146; doi:10.1038/s41467-025-60639-y)
Supplement: Supplementary file 10 — Source Data [file 41467_2025_60639_MOESM10_ESM.zip]

Archive with 2 entries (2 files):
- Source_Data_Fig2b.csv
- Source_Data_Fig1b.csv
