# Supplementary material for: Structural basis of voltage-dependent gating in BK channels
Source: Nat Commun. 2025 Jul 1;16:5846. doi: 10.1038/s41467-025-60639-y (PMC12218146; doi:10.1038/s41467-025-60639-y)
Supplement: Supplementary file 10 — Source Data [file 41467_2025_60639_MOESM10_ESM.zip › Source_Data_Fig2b.csv]

wt_fit(x)	wt _fit(y)		wt(x) mV	wt_s1	wt_s2	wt_s3	wt_s4	wt_mean	wt _sem		R1Q_fit(x)	R1Q_fit(y)	R1Q(x) mV	R1Q_s1	R1Q_s2	R1Q_s3	R1Q_s4	R1Q_s5	R1Q_mean	R1Q _sem
-100	0.002311		-80	0.003957	0.007431	0.00105	0.003077	0.003879	0.002306		-400	0.093245	0	1.012669	0.923676	0.956537	0.954717	0.98513	0.966546	0.030168
-89.795918	0.002839		-60	0.011158	-0.008326	-0.00124	0.002899	0.001123	0.007048		-389.795918	0.10598	-20	1.003167	0.986987	0.98954	0.992844	0.981603	0.990828	0.007181
-79.591837	0.003486		-40	0.010854	0.005243	-0.007431	0.012381	0.005262	0.007795		-379.591837	0.120224	-40	0.997709	1.002849	1.005302	0.982745	0.997239	0.997169	0.007833
-69.387755	0.00428		-20	-0.017215	-0.011319	0.002394	0.000257	-0.006471	0.008105		-369.387755	0.13609	-60	0.995556	0.936447	0.998123	0.999653	0.971358	0.980227	0.024199
-59.183673	0.005254		0	-0.034899	-0.002829	0.004792	-0.005531	-0.009617	0.01508		-359.183673	0.153685	-80	0.988739	0.944284	0.934582	0.997053	0.963998	0.965731	0.024264
-48.979592	0.006448		20	-0.012434	0.004475	-0.003092	-0.000759	-0.002953	0.006122		-348.979592	0.173099	-100	0.992573	0.945714	0.97886	0.952293	0.988885	0.971665	0.019153
-38.77551	0.007912		40	0.01155	0.015511	0.008352	0.008718	0.011033	0.002866		-338.77551	0.194402	-120	0.95474	0.932667	0.957831	0.964273	0.95034	0.95197	0.010664
-28.571429	0.009704		60	0.011191	0.04329	0.044643	0.022272	0.030349	0.014178		-328.571429	0.217637	-140	0.935238	0.951457	0.976207	0.926073	0.952934	0.948382	0.017175
-18.367347	0.011898		80	0.024914	0.068468	0.083415	0.055008	0.057951	0.021559		-318.367347	0.242811	-160	0.896861	0.904439	0.90405	0.87834	0.913524	0.899443	0.011802
-8.163265	0.01458		100	0.0253	0.104869	0.129154	0.092913	0.088059	0.038515		-308.163265	0.269894	-180	0.788298	0.876151	0.822506	0.847266	0.896898	0.846224	0.038425
2.040816	0.017856		120	0.100757	0.197027	0.231682	0.184684	0.178537	0.048098		-297.959184	0.298804	-200	0.750046	0.797365	0.660442	0.816489	0.796203	0.764109	0.056257
12.244898	0.021852		140	0.225011	0.284853	0.310885	0.266799	0.271887	0.031274		-287.755102	0.329415	-220	0.684376	0.874263	0.693398	0.776775	0.755434	0.756849	0.068503
22.44898	0.026718		160	0.345214	0.379442	0.437258	0.381032	0.385736	0.033009		-277.55102	0.361544	-240	0.575184	0.6196	0.462363	0.644698	0.659395	0.592248	0.070949
32.653061	0.032631		180	0.481878	0.487789	0.572353	0.493601	0.508905	0.036865		-267.346939	0.394961	-260	0.604021	0.49712	0.455064	0.588707	0.542466	0.537476	0.055674
42.857143	0.039799		200	0.641532	0.582549	0.656541	0.613644	0.623567	0.028244		-257.142857	0.42939	-280	0.442962	0.506344	0.345533	0.423592	0.476128	0.438912	0.054595
53.061224	0.048463		220	0.762358	0.717086	0.760916	0.739149	0.744877	0.018493		-246.938776	0.464516	-300	0.303914	0.153684	0.398566	0.247617	0.304936	0.281743	0.0803
63.265306	0.058897		240	0.824568	0.819073	0.820986	0.814049	0.819669	0.003797		-236.734694	0.499997	-320	0.202732	0.241906	0.186857	0.183108	0.16297	0.195515	0.026428
73.469388	0.071409		260	0.886704	0.880704	0.860704	0.895704	0.880954	0.012853		-226.530612	0.535479	-340	0.136219	0.109589	0.102967	0.102891	0.10261	0.110855	0.01295
83.673469	0.086336		280	0.916324	0.942522	0.921234	0.915464	0.923886	0.010982		-216.326531	0.570605	-360	0.086739	0.060739	0.098939	0.069739	0.080044	0.07924	0.013248
93.877551	0.104033										-206.122449	0.605034
104.081633	0.124862										-195.918367	0.638451
114.285714	0.149167										-185.714286	0.670581
124.489796	0.177245										-175.510204	0.701191
134.693878	0.209308										-165.306122	0.730102
144.897959	0.24544										-155.102041	0.757185
155.102041	0.285558										-144.897959	0.78236
165.306122	0.32937										-134.693878	0.805595
175.510204	0.376363										-124.489796	0.826898
185.714286	0.425804										-114.285714	0.846312
195.918367	0.476775										-104.081633	0.863907
206.122449	0.528234										-93.877551	0.879774
216.326531	0.5791										-83.673469	0.894018
226.530612	0.62834										-73.469388	0.906753
236.734694	0.675052										-63.265306	0.918099
246.938776	0.718523										-53.061224	0.928173
257.142857	0.758261										-42.857143	0.937093
267.346939	0.793998										-32.653061	0.94497
277.55102	0.825666										-22.44898	0.951912
287.755102	0.853365										-12.244898	0.958017
297.959184	0.877317										-2.040816	0.963377
308.163265	0.897825										8.163265	0.968076
318.367347	0.915236										18.367347	0.972189
328.571429	0.929911										28.571429	0.975785
338.77551	0.942207										38.77551	0.978926
348.979592	0.952455										48.979592	0.981668
359.183673	0.960962										59.183673	0.984059
369.387755	0.967998										69.387755	0.986142
379.591837	0.9738										79.591837	0.987956
389.795918	0.978573										89.795918	0.989536
400	0.982493										100	0.99091
