# Supplementary material for: Structural basis of voltage-dependent gating in BK channels
Source: Nat Commun. 2025 Jul 1;16:5846. doi: 10.1038/s41467-025-60639-y (PMC12218146; doi:10.1038/s41467-025-60639-y)
Supplement: Supplementary file 10 — Source Data [file 41467_2025_60639_MOESM10_ESM.zip › Source_Data_Fig1b.csv]

wt_fit(x)	wt _fit(y)	wt(x) mV	wt_s1	wt_s2	wt_s3	wt_s4	wt_s5	wt_mean	wt _sem		R1Q_fit(x)	R1Q_fit(y)	R1Q(x) mV	R1Q_s1	R1Q_s2	R1Q_s3	R1Q_s4	R1Q_s5	R1Q_s6	R1Q_mean	R1Q _sem		R2Q_fit(x)	R2Q_fit(y)	R2Q(x) mV	R2Q_s1	R2Q_s2	R2Q_s3	R2Q_s4	R2Q_mean	R2Q _sem
-120	0.000004	-80	0.016599	-0.027334	-0.025272	-0.004148	-0.001431	-0.008317	0.016338		-120	0.009197	-120	0.004062	-0.010351	-0.009019	0.002622	-0.010105	0.001312	-0.00358	0.006309		-120	0.008093	-80	-0.023522	0.006787	0.000218	-0.005859	-0.005594	0.011275
-112.44898	0.000006	-60	0.036247	-0.013306	0.015609	-0.001537	0.001908	0.007784	0.016956		-112.44898	0.012126	-110	0.009958	-0.00123	0.002037	0.004409	0.011769	-0.011105	0.00264	0.007575		-112.44898	0.008972	-60	-0.011467	-0.005731	0.014301	0.008224	0.001332	0.010361
-104.897959	0.000008	-40	0.024729	0.009138	0.024901	-0.001247	-0.000954	0.011313	0.011641		-104.897959	0.015973	-100	0.00642	0.011581	0.006983	-0.007031	-0.001665	0.009792	0.004347	0.006568		-104.897959	0.009946	-40	0.003528	0.008295	0.003712	-0.002365	0.003292	0.003784
-97.346939	0.000011	-20	0.022019	0.001523	-0.000496	0.002379	-0.000716	0.004942	0.008619		-97.346939	0.021015	-90	0.03839	0.027568	0.003273	-0.002741	-0.00912	-0.011408	0.00766	0.018767		-97.346939	0.011025	-20	0.011761	0.023376	0.029694	0.023617	0.022112	0.00649
-89.795918	0.000015	0	0.083335	0.029979	-0.014742	0.004554	0.001193	0.020864	0.03437		-89.795918	0.027603	-80	0.064332	0.047194	0.033823	0.024787	0.001008	-0.025339	0.024301	0.029507		-89.795918	0.012219	0	-0.010585	0.03529	0.048252	0.042175	0.028783	0.023187
-82.244898	0.000021	20	0.040312	0.03078	0.064543	0.007455	0.004532	0.029525	0.022163		-82.244898	0.03618	-70	0.066822	0.082499	0.055208	0.023894	0.026399	-0.011408	0.040569	0.031204		-82.244898	0.013541	20	0.039399	0.058515	0.064627	0.05855	0.055273	0.009496
-74.693878	0.000029	40	0.030488	0.021562	0.042864	0.009775	0.009302	0.022798	0.012767		-74.693878	0.047292	-60	0.140194	0.114884	0.07812	0.054461	0.076828	0.016758	0.080207	0.039802		-74.693878	0.015004	40	0.04969	0.062738	0.086352	0.080275	0.069764	0.014474
-67.142857	0.00004	60	0.067752	0.033987	0.056491	0.013256	0.017174	0.037732	0.021395		-67.142857	0.0616	-50	0.193914	0.161667	0.118126	0.066795	0.135698	0.033112	0.118219	0.054483		-67.142857	0.016622	60	0.084973	0.086868	0.105347	0.09927	0.094114	0.008497
-59.591837	0.000055	80	0.088416	0.03078	0.106045	0.017607	0.021229	0.052815	0.036942		-59.591837	0.079873	-40	0.203347	0.214087	0.183007	0.132219	0.161862	0.070666	0.160865	0.048451		-59.591837	0.018411	80	0.110259	0.122762	0.112443	0.106366	0.112957	0.006065
-52.040816	0.000075	100	0.12297	0.025169	0.050297	0.02863	0.035063	0.052426	0.036309		-52.040816	0.102973	-30	0.270824	0.270709	0.218649	0.190672	0.216512	0.087626	0.209165	0.061708		-52.040816	0.020388	100	0.14613	0.176904	0.159166	0.153089	0.158822	0.011413
-44.489796	0.000103	120	0.117549	0.116949	0.075693	0.061988	0.082291	0.090894	0.022494		-44.489796	0.131796	-20	0.339349	0.339834	0.306443	0.228568	0.300561	0.197259	0.285336	0.054075		-44.489796	0.022573	120	0.153775	0.204502	0.181327	0.17525	0.178714	0.018068
-36.938776	0.000142	140	0.235776	0.200312	0.145068	0.141903	0.161719	0.176956	0.036009		-36.938776	0.167183	-10	0.394116	0.4024	0.399183	0.309186	0.389112	0.254498	0.358083	0.056325		-36.938776	0.024987	140	0.223459	0.250048	0.203488	0.197411	0.218602	0.020554
-29.387755	0.000195	160	0.371957	0.436776	0.309214	0.304633	0.350392	0.354594	0.048225		-29.387755	0.209776	0	0.45609	0.487717	0.500651	0.378543	0.471403	0.352018	0.44107	0.055844		-29.387755	0.027651	160	0.271385	0.307507	0.264404	0.258327	0.275406	0.019101
-21.836735	0.000267	180	0.598926	0.701294	0.530347	0.516964	0.541689	0.577844	0.067755		-21.836735	0.259834	10	0.570866	0.56458	0.587718	0.439677	0.527459	0.442874	0.522196	0.059983		-21.836735	0.03059	180	0.371353	0.38412	0.296717	0.29064	0.335708	0.042325
-14.285714	0.000367	200	0.754416	0.851588	0.84625	0.699564	0.690051	0.768374	0.069359		-14.285714	0.317045	20	0.642405	0.64959	0.693406	0.542819	0.629374	0.527976	0.614261	0.059276		-14.285714	0.033831	200	0.454268	0.448216	0.345515	0.339438	0.396859	0.054467
-6.734694	0.000505	220	0.841816	0.958999	0.854303	0.84721	0.831019	0.866669	0.046787		-6.734694	0.38038	30	0.728749	0.727323	0.767088	0.601629	0.719261	0.617621	0.693612	0.061459		-6.734694	0.037402	220	0.506311	0.49527	0.402282	0.396205	0.450017	0.050968
0.816327	0.000694	240	0.882467	0.969419	0.962701	0.940758	0.940024	0.939074	0.030617		0.816327	0.448065	40	0.760587	0.792964	0.862884	0.697441	0.774614	0.790248	0.77979	0.048929		0.816327	0.041334	240	0.623921	0.619841	0.48645	0.480373	0.552646	0.069283
8.367347	0.000954										8.367347	0.517732	50	0.841559	0.858809	0.914382	0.765726	0.859507	0.845367	0.847558	0.043727		8.367347	0.04566
15.918367	0.00131										15.918367	0.586716	60	0.873922	0.885557	0.928856	0.838658	0.897347	0.907452	0.888632	0.0282		15.918367	0.050414
23.469388	0.0018										23.469388	0.652456	70	0.890824	0.905798	0.909872	0.879771	0.929279	0.903818	0.903227	0.015459		23.469388	0.055635
31.020408	0.002473										31.020408	0.712857											31.020408	0.061361
38.571429	0.003396										38.571429	0.766517											38.571429	0.067635
46.122449	0.004661										46.122449	0.812783											46.122449	0.074499
53.673469	0.006396										53.673469	0.851655											53.673469	0.081998
61.22449	0.00877										61.22449	0.883612											61.22449	0.090179
68.77551	0.012015										68.77551	0.909417											68.77551	0.099088
76.326531	0.016441										76.326531	0.929954											76.326531	0.108771
83.877551	0.022459										83.877551	0.946111											83.877551	0.119276
91.428571	0.030613										91.428571	0.958706											91.428571	0.130646
98.979592	0.041601										98.979592	0.968456											98.979592	0.142925
106.530612	0.056304										106.530612	0.975962											106.530612	0.15615
114.081633	0.075792										114.081633	0.981715											114.081633	0.170356
121.632653	0.101301										121.632653	0.986111											121.632653	0.18557
129.183673	0.134149										129.183673	0.989461											129.183673	0.201812
136.734694	0.175568										136.734694	0.99201											136.734694	0.219093
144.285714	0.226431										144.285714	0.993946											144.285714	0.237414
151.836735	0.286902										151.836735	0.995415											151.836735	0.256763
159.387755	0.356088										159.387755	0.996529											159.387755	0.277116
166.938776	0.431854										166.938776	0.997373											166.938776	0.298435
174.489796	0.510949										174.489796	0.998012											174.489796	0.320666
182.040816	0.589499										182.040816	0.998496											182.040816	0.343742
189.591837	0.663737										189.591837	0.998862											189.591837	0.36758
197.142857	0.730682										197.142857	0.99914											197.142857	0.392083
204.693878	0.788545										204.693878	0.999349											204.693878	0.417143
212.244898	0.836754										212.244898	0.999508											212.244898	0.442638
219.795918	0.875705										219.795918	0.999628											219.795918	0.468438
227.346939	0.906401										227.346939	0.999718											227.346939	0.494409
234.897959	0.930121										234.897959	0.999787											234.897959	0.52041
242.44898	0.948174										242.44898	0.999839											242.44898	0.5463
250	0.961755										250	0.999878											250	0.571943
